# Supplementary material for: Using protein-per-mRNA differences among human tissues in codon optimization
Source: Genome Biol. 2023 Feb 24;24:34. doi: 10.1186/s13059-023-02868-2 (PMC9951436; doi:10.1186/s13059-023-02868-2)
Supplement: Supplementary file 2 — Additional file 2. Protein-to-mRNA ratios among tissues. (A) Protein-to-mRNA ratios of the Human Protein Atlas. (B) Protein-to-mRNA ratios of GTEx. (C) GTEx samples. (D) Translational efficiency of the brain, liver and testis. (E) High-PTR and low-PTR sets of proteins for each tissue. (F) Concordance of protein sets between tissues in both HPA and GTEx. (G) Protein half-lives of five different human cell lines. (H) mRNA half-lives of three different human cell lines. (I) Proteins secreted to blood. https://doi.org/10.6084/m9.figshare.21379197. [file 13059_2023_2868_MOESM2_ESM.xlsx]

## Sheet: Description
Protein-to-mRNA ratios among tissues
Tab 1 - Protein-to-mRNA ratios of the Human Protein Atlas
Log-10-transformed protein-to-mRNA ratios of samples from the Human Protein Atlas, as published in Eraslan et al. (2019).
Tab 2 - Protein-to-mRNA ratios of GTEx
Log-10-transformed protein-to-mRNA ratios of samples from the GTEx project (Jiang et al., 2020).
Tab 3 - GTEx samples
List of GTEx samples with their corresponding tissue of origin. For further analyses, the median of each tissue was used.
Tab 4 - Translational efficiency of brain, liver and testis
Log-10-transformed translational efficiencies (Ribo-seq TPM/RNA-seq TPM) of human samples from Wang et al. (2020). For each tissue, the table reports the median TE.
Tab 5 - High and low sets of proteins for each tissue
For each tissue, all proteins having 2-fold-change higher PTR with regard to the average of all other tissues in the dataset are reported as "UP". Conversely, proteins with 2-fold-change lower PTR are reported as "DOWN". For tissues in both HPA and GTEx datasets, the union of both sets is taken except for proteins with contradictory labels. Similarly, we report the tissue-specific lists of high-m…
Tab 6 - Concordance of protein sets between tissues in both HPA and GTEx
A binomial test is performed to assess the concordance between both datasets. Proteins detected as "non-agreed" are not included in the final merged gene sets (Tab 5).
Tab 7 - Protein half-lives of five different human cell lines
Log-10-transformed protein half-lives of five human cell lines (Mathieson et al., 2018; Zecha et al., 2018).
Tab 8 - mRNA half-lives of three different human cell lines
Log-10-transformed mRNA half-lives of three human cell lines (Schwalb et al., 2016; Schueler et al., 2014; Tani et al., 2012).
Tab 9 - Proteins secreted to blood
List of human proteins that are secreted to blood, as reported by the Human Protein Atlas (Uhlén et al., 2015; http://www.proteinatlas.org).

## Sheet: PTR_Eraslan2019
GeneName	EnsemblGeneID	EnsemblTranscriptID	EnsemblProteinID	Adrenal	Appendices	Brain	Colon	Duodenum	Uterus	Esophagus	Fallopiantube	Fat	Gallbladder	Heart	Kidney	Liver	Lung	Lymphnode	Ovary	Pancreas	Placenta	Prostate	Rectum	Salivarygland	Smallintestine	Smoothmuscle	Spleen	Stomach	Testis	Thyroid	Tonsil	Urinarybladder
A1BG	ENSG00000121410	ENST00000263100	ENSP00000263100	NA	8.277	NA	NA	NA	NA	NA	7.841	NA	NA	NA	NA	4.931	7.544	7.713	NA	NA	NA	NA	NA	7.718	NA	NA	7.313	NA	NA	NA	NA	NA
A1CF	ENSG00000148584	ENST00000373993	ENSP00000363105	NA	NA	NA	5.135	5.371	NA	NA	NA	NA	5.425	NA	5.659	5.531	NA	NA	NA	6	NA	NA	5.147	NA	5.202	NA	NA	5.8143	NA	NA	NA	NA
A2M	ENSG00000175899	ENST00000318602	ENSP00000323929	6.29	6.328	5.948	5.811	6.068	5.383	5.881	6.119	6.41	5.828	5.108	5.482	4.877	4.959	6.126	6.243	5.55	5.903	5.68	6.081	5.726	5.699	4.997	5.136	6.5349	5.82	6.06	5.675	5.8286
A2ML1	ENSG00000166535	ENST00000299698	ENSP00000299698	NA	NA	3.995	NA	NA	NA	4.129	NA	NA	NA	NA	NA	NA	NA	NA	NA	NA	NA	NA	NA	NA	NA	NA	NA	NA	2.35	NA	5.249	NA
A4GALT	ENSG00000128274	ENST00000401850	ENSP00000384794	3.843	4.601	NA	NA	NA	NA	4.013	3.683	NA	NA	NA	4.535	NA	4.846	NA	NA	NA	2.537	NA	4.731	4.508	NA	NA	NA	4.0613	4.832	NA	NA	4.243
A4GNT	ENSG00000118017	ENST00000236709	ENSP00000236709	NA	NA	NA	NA	NA	NA	NA	NA	NA	NA	NA	NA	NA	NA	NA	NA	NA	NA	NA	NA	NA	NA	NA	NA	4.3992	NA	NA	NA	NA
AAAS	ENSG00000094914	ENST00000209873	ENSP00000209873	4.513	4.434	4.461	4.536	4.917	4.677	4.164	4.275	4.202	5.513	3.925	4.449	4.11	5.086	4.572	4.594	4.299	5.058	4.771	4.44	4.35	4.12	4.241	3.975	5.089	4.991	4.651	4.505	4.4699
AACS	ENSG00000081760	ENST00000316519	ENSP00000324842	4.559	5.015	5.12	4.426	5.285	4.64	4.015	4.46	4.823	4.719	4.862	4.889	5.576	5.019	4.602	4.781	4.602	5.07	4.956	4.817	4.807	4.395	4.31	NA	4.7653	4.552	4.588	4.901	4.8409
AADAC	ENSG00000114771	ENST00000232892	ENSP00000232892	5.11	NA	NA	NA	5.008	NA	NA	NA	5.18	5.263	NA	NA	4.969	3.949	NA	NA	5.237	5.202	NA	NA	NA	5.076	NA	NA	4.7098	NA	NA	NA	NA
AADAT	ENSG00000109576	ENST00000515480	ENSP00000423341	5.227	NA	4.165	4.115	NA	4.801	5.671	3.805	4.962	5.573	4.24	4.831	5.658	4.121	NA	4.059	2.688	5.247	3.807	4.282	NA	NA	NA	NA	4.5203	3.657	3.563	NA	4.2271
AAGAB	ENSG00000103591	ENST00000261880	ENSP00000261880	5.587	4.34	4.659	4.003	4.786	4.688	4.409	4.381	4.585	4.687	4.476	4.177	5.858	4.603	4.387	4.999	3.904	4.423	4.745	4.45	5.053	4.525	3.931	4.245	4.5071	4.952	4.061	4.51	4.498
AAK1	ENSG00000115977	ENST00000409085	ENSP00000386456	6.244	6.019	6.404	NA	6.477	6.593	NA	NA	5.993	NA	6.308	6.346	NA	NA	6.223	NA	5.878	6.723	6.53	NA	NA	6.25	NA	6.11	6.2633	6.103	6.34	NA	NA
AAMDC	ENSG00000087884	ENST00000526415	ENSP00000431808	5.009	6.222	5.63	5.852	4.94	6.181	6.494	6.146	5.688	5.472	6.085	5.743	5.242	5.311	5.857	5.408	5.372	5.237	5.218	6.05	5.657	5.475	6.003	5.825	5.5296	5.658	5.759	5.631	5.7326
AAMP	ENSG00000127837	ENST00000420660	ENSP00000416394	4.362	5.053	4.822	4.403	4.729	4.459	4.543	4.477	4.132	4.252	NA	4.455	4.443	4.847	4.643	4.187	4.463	4.263	4.238	4.576	4.62	4.463	4.302	4.965	4.6058	4.617	4.283	4.736	4.704
AAR2	ENSG00000131043	ENST00000373932	ENSP00000363043	5.025	5.024	4.501	4.497	4.685	4.361	4.432	4.65	3.951	4.292	4.314	3.989	4.705	4.549	4.827	4.406	5.48	4.706	4.413	4.944	4.171	4.642	4.411	4.591	4.4975	5.109	4.678	5.116	4.4193
AARD	ENSG00000205002	ENST00000378279	ENSP00000367528	NA	NA	NA	NA	NA	NA	NA	NA	NA	NA	NA	NA	NA	NA	NA	NA	NA	NA	NA	NA	NA	NA	NA	NA	NA	4.325	NA	NA	NA
AARS	ENSG00000090861	ENST00000261772	ENSP00000261772	5.621	5.372	5.893	5.761	5.839	5.744	5.797	5.548	5.495	5.7	5.327	5.299	5.717	6.025	5.71	5.56	5.867	5.716	5.616	5.774	5.558	5.69	5.792	5.617	5.4842	5.763	5.63	5.702	5.6081
AASDH	ENSG00000157426	ENST00000602986	ENSP00000473564	4.717	4.551	NA	4.238	2.676	3.982	NA	3.569	NA	NA	NA	5.614	5.587	3.717	NA	4.579	NA	4.088	NA	3.671	3.027	5.645	NA	4.077	4.05	NA	5.859	2.998	NA
AASDHPPT	ENSG00000149313	ENST00000278618	ENSP00000278618	5.496	5.616	5.827	5.848	5.529	5.385	5.547	5.572	5.083	5.378	5.454	5.434	5.22	5.746	5.632	5.423	4.665	5.277	5.394	5.449	5.423	5.735	5.847	5.314	5.8062	5.44	5.553	5.558	5.2571
AASS	ENSG00000008311	ENST00000417368	ENSP00000403768	5.486	5.615	5.588	5.63	5.786	5.75	5.577	5.683	5.132	5.032	6.345	6.154	6.194	6.255	5.42	4.926	5.342	5.551	5.596	5.303	5.535	5.405	5.105	5.104	5.6673	5.53	6.178	5.687	5.8093
AATK	ENSG00000181409	ENST00000417379	ENSP00000398796	4.078	NA	3.798	NA	2.783	NA	NA	NA	NA	NA	NA	NA	NA	2.445	NA	NA	NA	NA	NA	NA	NA	2.754	NA	NA	NA	NA	NA	NA	NA
ABAT	ENSG00000183044	ENST00000425191	ENSP00000411916	5.946	5.711	6.329	5.718	5.84	5.698	6.648	5.548	5.241	5.858	6.521	6.767	6.418	5.655	5.716	5.433	6.758	6.487	6.017	6.602	6.019	5.918	5.936	5.887	5.7737	6.117	6.866	5.12	6.4724
ABCA1	ENSG00000165029	ENST00000374736	ENSP00000363868	4.066	3.969	4.09	3.358	3.845	4.123	3.506	3.879	3.573	4.063	3.618	3.053	3.9	4.481	2.495	4.372	4.189	4.748	4.484	3.952	5.724	4.191	3.233	4.04	3.677	3.765	NA	5.41	3.9821
ABCA12	ENSG00000144452	ENST00000389661	ENSP00000374312	NA	NA	NA	NA	NA	NA	NA	NA	NA	NA	NA	NA	NA	NA	NA	NA	NA	NA	NA	NA	NA	NA	NA	NA	NA	NA	NA	3.567	NA
ABCA2	ENSG00000107331	ENST00000371605	ENSP00000360666	3.685	NA	4.184	3.582	3.787	4.054	3.037	4.132	3.342	3.335	3.814	4.4	3.666	3.12	3.329	5.024	3.144	3.566	3.369	4.153	2.807	3.492	NA	3.024	2.7331	4.198	3.446	NA	NA
ABCA3	ENSG00000167972	ENST00000382381	ENSP00000371818	4.363	3.26	4.16	NA	4.83	4.368	4.341	3.841	4.67	5.133	4.325	4.093	NA	4.559	3.793	3.875	4.122	4.202	4.621	4.331	4.491	5.326	3.819	3.823	3.9591	3.984	4.152	3.799	3.5096
ABCA5	ENSG00000154265	ENST00000588877	ENSP00000467882	3.474	NA	5.043	2.305	NA	3.682	NA	3.952	NA	NA	4.264	NA	3.582	3.597	NA	NA	NA	3.472	3.047	NA	3.306	2.91	NA	NA	NA	2.576	NA	2.884	NA
ABCA6	ENSG00000154262	ENST00000284425	ENSP00000284425	4.807	5.64	NA	4.485	5.723	5.608	5.13	5.577	4.604	4.845	5.225	5.067	5.087	5.149	3.984	4.52	6.008	5.039	6.705	5.112	4.579	5.22	4.272	6.292	5.3681	5.837	NA	5.22	5.3886
ABCA7	ENSG00000064687	ENST00000435683	ENSP00000465322	3.807	NA	NA	NA	2.98	NA	NA	NA	NA	NA	NA	NA	NA	3.344	2.003	NA	3.63	NA	NA	NA	3.861	NA	NA	2.24	3.0781	NA	NA	NA	NA
ABCA8	ENSG00000141338	ENST00000586539	ENSP00000467271	5.261	4.868	4.776	5.05	5.077	5.15	4.546	5.554	5.039	4.735	5.45	4.868	4.673	4.278	5.769	4.678	5.507	4.778	4.904	5.128	5.529	4.798	4.678	4.853	5.2553	5.498	4.815	5.312	4.1637
ABCA9	ENSG00000154258	ENST00000453985	ENSP00000394264	4.181	NA	NA	NA	NA	4.34	3.1	4.537	2.589	NA	3.764	3.19	2.041	NA	3.878	3.131	NA	NA	3.82	3.491	3.345	NA	3.766	NA	3.6847	4.129	NA	NA	NA
ABCB1	ENSG00000085563	ENST00000622132	ENSP00000478255	5.045	4.331	4.996	4.443	4.44	4.833	5.049	4.933	NA	4.556	5.435	5.046	4.799	2.917	4.355	4.586	5.002	5.308	4.815	4.604	NA	4.772	4.258	4.085	4.7219	4.953	NA	4.28	4.2372
ABCB10	ENSG00000135776	ENST00000344517	ENSP00000355637	5.356	5.072	4.858	4.505	4.928	4.394	4.015	4.776	4.357	3.682	5.636	4.495	4.624	5.179	4.337	4.158	4.053	4.472	4.283	4.534	4.516	4.955	4.8	4.858	4.5508	4.55	5.251	4.483	3.8197
ABCB11	ENSG00000073734	ENST00000263817	ENSP00000263817	NA	NA	NA	3.215	NA	NA	NA	NA	4.787	NA	NA	NA	5.31	NA	NA	NA	NA	NA	NA	NA	NA	NA	NA	NA	NA	3.857	NA	NA	NA
ABCB6	ENSG00000115657	ENST00000265316	ENSP00000265316	5.403	5.104	5.214	4.81	4.2	4.869	4.452	5.05	5.027	4.771	5.152	5.302	4.922	5.896	4.318	4.61	5.003	5.056	5.192	4.958	4.958	4.852	4.867	5.206	4.728	5.324	5.519	4.738	4.6454
ABCB7	ENSG00000131269	ENST00000373394	ENSP00000362492	5.518	5.122	5.594	5.142	5.066	5.012	5.106	5.076	5.312	4.932	5.694	5.296	5.167	5.168	4.712	5.044	4.954	5.402	4.854	5.316	5.322	5.016	4.862	4.804	5.108	5.614	5.863	4.934	4.9679
ABCB8	ENSG00000197150	ENST00000542328	ENSP00000438776	6.052	4.862	5.36	5.337	6.142	4.688	5.769	6.368	5.212	4.482	5.579	6.706	5.666	4.94	4.555	4.666	5.664	4.903	4.804	4.802	6.011	6.339	6.727	4.687	4.9896	5.07	5.632	5.252	4.4855
ABCB9	ENSG00000150967	ENST00000344275	ENSP00000456813	NA	NA	4.684	NA	NA	NA	NA	NA	NA	4.707	NA	NA	NA	NA	NA	4.856	NA	NA	NA	NA	4.993	3.156	NA	NA	NA	NA	NA	NA	NA
ABCC10	ENSG00000124574	ENST00000244533	ENSP00000244533	4.63	NA	2.954	3.39	3.628	3.096	3.374	3.895	3.525	3.925	3.806	3.662	3.685	4.632	2.888	3.676	NA	4.21	3.811	3.817	3.565	3.686	NA	NA	3.6489	3.917	4.495	3.762	4.6642
ABCC2	ENSG00000023839	ENST00000370449	ENSP00000359478	NA	NA	NA	NA	3.955	NA	NA	NA	NA	4.216	NA	4.507	4.597	NA	4.505	NA	NA	NA	NA	NA	NA	4.481	NA	NA	NA	NA	NA	NA	4.7674
ABCC3	ENSG00000108846	ENST00000285238	ENSP00000285238	5.247	6.188	NA	4.731	4.61	4.408	4.514	NA	5.621	5.413	NA	5.205	4.688	5.864	4.627	NA	4.397	4.962	4.138	5.528	NA	4.604	4.756	4.218	4.8861	4.987	5.19	4.398	5.2193
ABCC4	ENSG00000125257	ENST00000376887	ENSP00000366084	NA	4.206	5.446	5.004	5.203	5.177	4.73	5	4.942	5.198	5.485	4.676	NA	5.224	4.699	4.414	4.993	5.315	5.184	4.947	NA	5.316	5.118	4.964	5.1679	5.465	4.79	4.886	5.0466
ABCC5	ENSG00000114770	ENST00000265586	ENSP00000265586	NA	2.665	NA	NA	3.708	NA	NA	NA	3.399	NA	NA	NA	NA	4.884	3.036	NA	3.641	4.606	3.386	3.628	NA	3.97	NA	NA	3.031	2.875	5.494	NA	NA
ABCC6	ENSG00000091262	ENST00000205557	ENSP00000205557	NA	NA	NA	4.065	4.185	NA	NA	NA	4.851	4.032	NA	5.256	5.119	3.298	NA	NA	4.649	NA	NA	4.487	3.794	4.377	NA	NA	3.738	NA	4.632	NA	NA
ABCC8	ENSG00000006071	ENST00000389817	ENSP00000374467	NA	NA	3.668	NA	3.505	NA	NA	NA	NA	NA	NA	NA	NA	NA	NA	NA	3.117	NA	NA	NA	NA	NA	NA	NA	NA	NA	3.707	NA	NA
ABCD1	ENSG00000101986	ENST00000218104	ENSP00000218104	5.802	5.713	5.1	NA	5.34	5.21	5.38	NA	7.034	5.408	5.445	NA	6.328	5.24	5.334	5.6	5.039	5.792	4.984	5.414	5.017	5.677	5.198	5.324	4.9619	6.235	5.5	NA	5.8926
ABCD2	ENSG00000173208	ENST00000308666	ENSP00000310688	4.295	NA	5.181	NA	NA	3.993	NA	4.497	4.583	NA	4.713	NA	NA	NA	4.251	NA	NA	NA	NA	NA	3.206	NA	4.456	4.098	NA	NA	NA	4.008	NA
ABCD3	ENSG00000117528	ENST00000370214	ENSP00000359233	5.493	5.078	5.632	4.975	5.497	5.099	4.369	5.08	5.243	5.53	5.368	5.358	5.495	5.278	4.948	5.202	5.187	5.328	5.617	5.153	5.385	5.594	4.977	5.18	5.2823	5.742	5.397	5.108	5.4695
ABCD4	ENSG00000119688	ENST00000356924	ENSP00000349396	4.514	3.159	3.795	3.66	4.801	3.624	4.122	4.128	NA	4.12	4.078	4.506	4.375	3.217	3.352	3.846	4.467	4.385	3.766	4.101	2.499	4.312	2.649	3.903	3.5993	4.986	3.529	NA	5.1034
ABCE1	ENSG00000164163	ENST00000296577	ENSP00000296577	5.803	5.526	5.832	5.796	6.071	6.019	5.713	5.629	5.404	6.167	5.699	5.669	5.691	6.111	5.733	5.851	6.167	5.845	5.91	5.853	6.099	5.842	6.085	5.907	6.0007	6.25	5.587	5.733	5.9666
ABCF2	ENSG00000033050	ENST00000287844	ENSP00000287844	5.342	5.567	5.479	5.113	5.897	5.564	5.535	5.211	4.93	5.231	5.236	5.501	5.064	5.817	5.242	5.556	5.413	5.158	5.524	5.244	5.265	5.569	5.34	5.472	5.4746	4.975	5.198	5.21	5.5484
ABCF3	ENSG00000161204	ENST00000429586	ENSP00000411471	5.227	5.131	5.194	5.329	5.312	5.24	5.206	5.284	5.082	5.285	5.176	5.415	5.256	5.651	5.097	5.395	5.451	5.179	5.279	5.228	5.479	5.466	5.124	5.175	5.193	5.314	5.672	5.411	5.4974
ABCG1	ENSG00000160179	ENST00000347800	ENSP00000291524	3.1	3.589	3.097	4.005	3.335	NA	5.071	4.381	4.1	4.311	4.24	NA	3.309	3.768	2.866	5.195	3.553	2.762	5.172	4.711	NA	3.527	3.697	2.611	NA	5.067	3.685	3.325	3.9292
ABCG2	ENSG00000118777	ENST00000515655	ENSP00000426917	5.043	NA	4.83	3.825	5.017	4.626	4.921	4.742	NA	4.784	4.772	4.119	3.14	4.7	NA	3.533	NA	5.217	4.498	4.53	4.698	4.524	4.3	NA	NA	4.807	5.195	4.007	4.7764
ABCG5	ENSG00000138075	ENST00000260645	ENSP00000260645	NA	NA	NA	NA	3.212	NA	NA	NA	NA	NA	NA	NA	3.474	NA	NA	NA	NA	NA	NA	NA	NA	3.016	NA	NA	NA	NA	NA	NA	NA
ABCG8	ENSG00000143921	ENST00000272286	ENSP00000272286	NA	NA	NA	NA	4.084	NA	NA	NA	NA	NA	NA	NA	3.519	NA	NA	NA	NA	NA	NA	NA	NA	3.568	NA	NA	NA	NA	NA	NA	NA
ABHD10	ENSG00000144827	ENST00000273359	ENSP00000273359	6.435	5.866	6.56	6.142	6.381	6.01	6.187	6.365	6.303	6.249	6.403	6.54	6.245	6.337	6.299	5.694	6.713	5.943	6.414	6.097	6.618	6.202	6.202	6.194	6.2868	6.471	6.809	6.521	6.0249
ABHD11	ENSG00000106077	ENST00000222800	ENSP00000222800	6.292	5.259	6.274	5.909	6.14	5.558	5.448	6.048	5.847	5.902	6.325	6.528	6.002	5.812	5.71	6.14	5.308	6.522	5.768	6.049	6.377	5.914	5.516	5.334	5.4909	6.366	6.719	5.716	5.7182
ABHD12	ENSG00000100997	ENST00000339157	ENSP00000341408	4.956	4.508	5.191	4.84	4.4	4.848	4.737	4.927	4.536	4.567	4.754	5.077	4.88	5.093	4.789	4.812	3.884	5.879	4.537	4.759	4.813	4.851	4.406	4.939	5.0915	4.86	5.296	5.134	4.7948
ABHD13	ENSG00000139826	ENST00000375898	ENSP00000365063	3.754	NA	NA	NA	4.384	4.626	NA	3.937	NA	NA	NA	NA	3.461	3.241	NA	4.802	4.183	4.201	4.9	NA	5.022	3.574	NA	NA	NA	4.545	5.601	NA	3.4157
ABHD14A	ENSG00000248487	ENST00000273596	ENSP00000273596	4.727	NA	4.192	NA	NA	NA	4.791	3.209	NA	NA	NA	NA	NA	NA	NA	NA	NA	NA	4.261	NA	4.055	NA	3.677	NA	5.1694	NA	4.72	NA	3.2002
ABHD14B	ENSG00000114779	ENST00000525795	ENSP00000433388	6.424	6.106	6.657	6.279	5.971	6.029	5.88	6.321	6.221	6.142	5.988	6.704	6.079	5.965	6.347	5.784	6.063	6.509	6.334	6.437	6.256	6.014	6.675	6.321	6.3075	6.699	6.661	6.32	6.5059
ABHD15	ENSG00000168792	ENST00000307201	ENSP00000302657	3.97	NA	NA	NA	3.432	3.396	NA	4.201	5.083	NA	NA	NA	4.471	4.249	NA	NA	2.888	4.064	NA	NA	4.121	3.62	3.278	3.796	NA	NA	NA	NA	NA
ABHD17A	ENSG00000129968	ENST00000292577	ENSP00000292577	4.386	NA	4.374	NA	NA	NA	NA	NA	NA	NA	NA	NA	NA	NA	NA	NA	NA	3.874	NA	NA	NA	NA	NA	NA	3.9301	4.626	NA	NA	NA
ABHD17B	ENSG00000107362	ENST00000333421	ENSP00000330222	4.649	NA	5.034	4.002	4.485	4.205	3.989	4.296	NA	4.69	4.242	4.566	4.703	4.213	3.898	NA	4.257	4.479	4.909	4.247	4.752	4.307	2.937	4.644	4.7382	4.947	4.822	4.408	3.912
ABHD17C	ENSG00000136379	ENST00000258884	ENSP00000258884	4.194	3.901	5.052	3.158	3.834	4.096	2.017	3.692	3.974	NA	3.935	3.516	4.221	2.839	4.502	5.381	3.483	4.923	3.975	3.632	3.759	NA	4.916	4.364	3.8244	3.577	4.743	4.028	3.8202
ABHD18	ENSG00000164074	ENST00000444616	ENSP00000397229	NA	NA	NA	3.938	4.007	NA	NA	3.814	NA	NA	3.753	3.742	3.267	NA	NA	NA	NA	NA	NA	NA	3.891	3.181	3.422	NA	NA	NA	4.207	NA	NA
ABHD2	ENSG00000140526	ENST00000565973	ENSP00000455639	3.088	2.988	4.795	2.704	2.295	3.517	3.656	4.127	4.628	NA	4.353	3.297	4.577	3.374	1.831	4.053	3.81	NA	NA	NA	NA	3.136	3.401	NA	3.5089	2.876	2.744	3.524	3.0934
ABHD3	ENSG00000158201	ENST00000289119	ENSP00000289119	4.548	3.775	4.63	3.988	4.536	4.109	3.404	4.355	4.23	4.412	4.228	4.54	4.739	4.536	4.193	4.641	3.841	3.882	3.335	4.31	4.155	4.422	NA	4.231	3.7707	NA	4.545	4.077	NA
ABHD4	ENSG00000100439	ENST00000428304	ENSP00000414558	4.545	NA	4.74	NA	4.381	3.999	4.031	3.832	3.669	4.124	3.41	3.652	3.78	4.454	3.57	3.103	3.4	4.144	3.488	3.936	4.084	5.253	3.873	3.891	3.688	3.784	4.53	4.142	3.6181
ABHD5	ENSG00000011198	ENST00000458276	ENSP00000390849	5.537	5.225	4.086	3.704	4.615	3.52	3.699	3.965	5.504	4.736	4.236	NA	3.941	4.32	4.008	5.479	4.205	4.292	3.954	4.52	4.41	4.36	3.982	3.954	3.9996	4.535	3.643	4.188	NA
ABHD6	ENSG00000163686	ENST00000478253	ENSP00000420315	5.399	4.466	5.441	5.122	5.541	4.925	4.702	5.236	4.7	5.138	5.077	5.348	5.121	4.955	5.329	4.488	5.718	4.936	5.156	5.081	NA	5.406	4.987	5.309	5.3281	5.384	5.188	4.654	5.2485
ABI1	ENSG00000136754	ENST00000376138	ENSP00000365308	5.566	5.396	6.062	5.547	5.489	6.043	5.263	5.695	5.458	5.48	5.298	5.501	5.242	5.728	5.458	5.395	5.434	5.727	6.057	5.397	5.723	5.506	5.804	5.723	5.6371	5.628	5.398	5.128	5.4659
ABI2	ENSG00000138443	ENST00000261017	ENSP00000261017	4.897	4.813	5.474	4.628	5.427	5.296	5.22	4.942	NA	5.138	4.687	4.809	4.806	4.535	5.028	4.319	5.021	4.601	5.09	5.069	4.906	4.392	5.356	5.164	4.8488	5.018	4.83	4.429	5.0727
ABI3	ENSG00000108798	ENST00000225941	ENSP00000225941	6.069	5.34	5.656	5.811	5.634	5.779	5.71	5.422	4.804	5.855	5.609	5.009	5.767	5.582	5.89	5.243	5.694	5.452	4.818	5.574	5.414	5.703	5.888	5.548	5.4516	NA	5.946	5.672	5.7136
ABI3BP	ENSG00000154175	ENST00000471714	ENSP00000420524	5.526	4.944	3.128	5.178	5.764	5.604	5.436	5.253	4.744	5.35	5.985	4.475	3.41	4.365	5.204	5.243	5.42	5.391	5.918	5.058	5.55	5.396	5.75	4.411	5.663	4.768	NA	4.876	4.8466
ABLIM1	ENSG00000099204	ENST00000369256	ENSP00000358260	5.257	5.105	5.685	5.213	5.109	5.314	4.382	5.325	4.881	5.306	5.965	5.383	5.372	5.061	5.073	4.413	5.169	5.221	5.504	5.188	5.472	5.404	5.737	4.876	5.1332	5.395	4.791	4.99	4.811
ABLIM2	ENSG00000163995	ENST00000447017	ENSP00000393511	5.923	4.57	6.154	5.232	5.371	NA	4.639	NA	5.588	NA	5.787	5.621	NA	5.361	NA	NA	5.507	4.118	NA	5.697	NA	4.48	NA	5.573	5.1641	NA	5.156	4.641	NA
ABLIM3	ENSG00000173210	ENST00000508983	ENSP00000420855	4.336	4.851	5.83	3.488	4.252	4.563	4.646	3.587	4.319	4.11	4.637	4.067	4.757	2.658	3.956	NA	4.555	4.492	4.163	4.088	3.229	4.507	4.497	5.169	4.616	4.529	3.858	3.868	3.4734
ABO	ENSG00000175164	ENST00000611156	ENSP00000483265	3.49	NA	NA	3.571	4.144	NA	NA	3.45	5.214	4.736	NA	NA	NA	NA	NA	NA	NA	NA	NA	4.676	5.321	2.58	3.697	NA	4.5425	NA	4.1	NA	4.8425
ABRA	ENSG00000174429	ENST00000311955	ENSP00000311436	NA	NA	NA	NA	NA	NA	NA	NA	NA	NA	4.107	NA	NA	NA	NA	NA	NA	NA	NA	NA	NA	NA	NA	NA	NA	NA	NA	NA	NA
ABRACL	ENSG00000146386	ENST00000367660	ENSP00000356632	6.461	6.114	7.094	5.535	6.326	5.645	6.315	6.347	5.894	6.396	6.148	6.549	6.233	6.31	6.373	5.975	6.46	6.447	6.91	5.344	6.874	6.545	6.827	6.84	6.292	6.602	6.464	6.518	6.703
ABT1	ENSG00000146109	ENST00000274849	ENSP00000274849	3.943	NA	3.584	NA	3.672	NA	NA	3.918	3.396	NA	NA	NA	4.678	4.15	4.753	NA	4.591	4.071	4.316	NA	3.57	4.296	3.039	3.175	NA	3.243	4.058	4.904	NA
ABTB1	ENSG00000114626	ENST00000232744	ENSP00000232744	2.708	NA	NA	2.959	3.035	NA	NA	NA	NA	NA	NA	NA	3.374	3.657	NA	NA	2.629	2.503	2.897	NA	3.735	3.168	NA	2.821	3.1939	NA	NA	3.44	2.6379
ABTB2	ENSG00000166016	ENST00000435224	ENSP00000410157	2.412	5.093	4.604	4.282	3.488	4.417	NA	NA	NA	NA	4.913	NA	3.79	3.816	3.759	4.482	3.978	5.456	4.406	4.197	3.304	4.319	4.123	NA	NA	4.146	NA	4.367	4.0671
AC004381.6	ENSG00000005189	ENST00000348433	ENSP00000261378	NA	NA	NA	NA	NA	NA	NA	3.364	NA	NA	NA	NA	3.655	NA	NA	NA	NA	NA	NA	NA	NA	NA	4.551	NA	4.2494	4.088	NA	3.597	NA
AC013461.1	ENSG00000091436	ENST00000409176	ENSP00000387259	4.975	4.83	5.449	5.27	5.679	5.386	5.455	5.073	4.883	5.217	5.238	4.646	4.945	4.882	5.392	4.266	4.987	4.823	5.584	5.345	5.153	5.414	5.478	4.351	5.4539	5.527	4.511	4.339	4.7729
ACAA1	ENSG00000060971	ENST00000333167	ENSP00000333664	5.983	5.249	6.181	5.577	6.012	5.643	5.694	5.401	5.715	5.919	6.014	6.353	5.913	5.744	5.673	5.746	5.51	5.873	5.918	5.797	5.73	6.186	5.249	5.504	5.7466	6.713	6.309	5.524	5.6247
ACAA2	ENSG00000167315	ENST00000285093	ENSP00000285093	6.715	6.593	6.744	6.156	6.287	6.495	6.716	6.657	6.752	6.548	7.014	6.794	6.323	6.185	6.607	6.653	6.343	6.587	6.597	6.384	7.058	6.496	6.23	6.786	6.6712	6.58	7.142	6.311	6.4681
ACACB	ENSG00000076555	ENST00000377848	ENSP00000367079	5.007	5.293	4.755	4.855	4.632	5.282	4.114	4.705	5.171	4.477	4.28	4.186	5.662	4.211	4.485	4.861	4.909	4.664	4.38	4.966	4.741	4.5	5.34	4.781	4.2924	4.354	4.002	4.192	5.0818
ACAD10	ENSG00000111271	ENST00000455480	ENSP00000389813	4.547	4.842	4.494	4.631	5.031	4.479	4.638	4.866	4.517	4.483	5.023	5.511	4.995	4.899	3.887	4.886	5.413	4.72	4.661	4.979	5.046	4.982	5.081	4.917	4.8274	4.717	5.629	4.554	3.978
ACAD11	ENSG00000240303	ENST00000264990	ENSP00000264990	4.86	4.8	4.585	3.92	4.936	4.954	4.541	4.599	5.009	5.105	5.205	5.593	5.513	4.41	NA	4.209	5.602	4.246	3.776	3.215	3.964	5.252	3.568	3.685	4.7955	5.74	4.098	3.75	4.328
ACAD8	ENSG00000151498	ENST00000281182	ENSP00000281182	5.55	6.071	5.749	5.065	5.65	5.461	5.262	5.688	5.723	5.229	5.966	6.102	5.299	5.436	5.29	5.605	5.162	6.221	5.465	5.583	5.996	5.398	5.131	5.357	5.743	5.843	6.072	5.447	5.4357
ACAD9	ENSG00000177646	ENST00000308982	ENSP00000312618	5.809	5.781	5.826	5.485	5.572	5.761	5.269	5.804	5.396	5.639	5.872	5.952	5.607	5.829	5.554	5.273	5.99	5.584	5.246	5.564	5.892	5.724	5.621	5.704	5.8091	5.409	6.47	5.516	5.2534
ACADL	ENSG00000115361	ENST00000233710	ENSP00000233710	NA	NA	NA	NA	NA	4.882	NA	NA	6.484	5.134	5.176	6.127	5.942	5.185	NA	4.724	6.164	5.611	5.944	NA	6.238	NA	NA	NA	NA	5.627	5.785	NA	NA
ACADM	ENSG00000117054	ENST00000370841	ENSP00000359878	5.938	5.611	5.715	5.647	5.847	5.507	5.673	5.834	6.168	5.989	6.303	6.33	5.853	5.999	6.037	5.732	6.283	5.686	5.867	5.844	6.205	5.962	5.821	6.116	6.1369	5.939	6.156	5.822	5.8705
ACADS	ENSG00000122971	ENST00000242592	ENSP00000242592	5.307	6.223	6.336	6.393	5.946	6.087	6.081	6.378	6.365	6.133	6.768	6.926	6.385	5.551	6.55	6.56	6.269	6.193	6.392	6.761	6.374	6.104	5.759	6.219	6.282	6.12	7.299	6.899	5.6753
ACADSB	ENSG00000196177	ENST00000358776	ENSP00000357873	6.083	6.055	6.097	5.931	6.13	6.118	6.03	6.166	6.268	6.073	6.592	6.469	6.011	5.971	6.345	5.438	6.632	5.921	5.982	6.138	6.607	6.109	5.849	6.062	6.1491	6.513	6.758	6.056	6.0292
ACADVL	ENSG00000072778	ENST00000356839	ENSP00000349297	5.442	5.419	5.466	5.08	5.278	5.353	5.38	5.606	5.557	5.384	6.003	5.973	5.429	5.263	5.433	5.226	5.255	5.816	5.228	5.207	5.784	5.259	5.292	5.29	5.3647	5.452	6.279	5.512	5.3101
ACAP1	ENSG00000072818	ENST00000158762	ENSP00000158762	4.892	4.835	NA	5.142	5.003	4.989	5.549	5.162	5.066	5.412	5.02	NA	4.339	5.653	5.091	5.95	NA	4.205	4.745	4.936	4.265	5.032	5.3	5.061	4.6874	4.876	4.728	5.441	5.38
ACAP2	ENSG00000114331	ENST00000326793	ENSP00000324287	5.319	4.842	4.993	6.131	5.239	5.236	4.658	5.381	5.114	5.187	5.035	4.993	5.035	5.282	5.269	5.106	4.182	4.987	5.241	5.31	5.139	5.261	5.431	5.156	5.3352	5.268	5.158	5.487	5.0377
ACAP3	ENSG00000131584	ENST00000354700	ENSP00000346733	2.955	4.329	3.999	4.701	4.259	4.524	3.997	4.648	NA	4.363	3.594	4.702	3.742	4.465	3.636	NA	3.05	3.124	4.056	4.394	2.473	4.302	4.776	4.74	4.165	4.131	5.235	NA	4.4863
ACAT1	ENSG00000075239	ENST00000265838	ENSP00000265838	6.583	6.547	6.485	6.192	6.083	6.331	6.38	6.458	6.365	6.325	6.534	6.454	5.976	6.211	6.603	6.144	6.734	6.142	6.454	6.195	6.802	6.392	6.356	6.514	6.5001	6.334	6.835	6.217	6.046
ACAT2	ENSG00000120437	ENST00000367048	ENSP00000356015	6.395	5.837	6.712	5.934	6.837	6.574	6.082	6.659	6.565	6.568	6.286	6.435	6.561	6.628	6.684	6.724	5.856	6.771	6.444	6.584	6.436	6.725	6.49	6.787	6.5639	6.806	6.617	6.191	6.575
ACBD3	ENSG00000182827	ENST00000366812	ENSP00000355777	5.546	5.598	5.466	5.629	5.656	5.354	5.192	5.543	5.319	5.684	5.477	5.519	5.699	6.03	5.59	5.263	6.066	5.489	5.562	5.433	6.004	5.939	5.196	5.635	5.9069	5.628	5.742	5.638	5.5483
ACBD4	ENSG00000181513	ENST00000398322	ENSP00000381367	5.311	5.24	3.94	7.442	4.211	3.511	4.641	4.361	4.379	NA	4.506	4.336	5.004	3.933	NA	5.251	4.065	3.917	NA	4.761	2.222	4.649	3.789	4.177	4.4616	NA	3.715	NA	4.2651
ACBD5	ENSG00000107897	ENST00000375888	ENSP00000365049	4.996	4.591	5.14	5.093	4.798	4.306	4.744	4.948	4.223	4.778	5.238	5	5.054	5.139	4.202	4.762	4.415	4.864	4.919	3.972	4.239	5.15	4.876	4.962	4.8569	5.172	5.181	4.888	4.5611
ACBD6	ENSG00000230124	ENST00000367595	ENSP00000356567	4.509	3.978	5.294	4.058	4.41	4.842	4.47	4.937	NA	3.616	4.364	5.06	4.906	5.255	4.509	4.143	4.617	5.073	4.64	4.462	5.093	4.575	4.762	4.785	4.4631	4.753	4.846	4.834	4.5744
ACBD7	ENSG00000176244	ENST00000356189	ENSP00000367453	NA	NA	6.556	NA	NA	NA	NA	4.499	NA	NA	NA	NA	NA	NA	NA	NA	NA	NA	NA	NA	5.572	NA	NA	NA	NA	5.462	5.668	NA	NA
ACCS	ENSG00000110455	ENST00000263776	ENSP00000263776	NA	NA	NA	NA	NA	3.513	5.789	3.149	NA	NA	NA	3.989	3.13	NA	3.227	NA	3.689	3.262	NA	2.821	3.873	3.238	3.264	3.013	NA	NA	3.791	NA	NA
ACD	ENSG00000102977	ENST00000219251	ENSP00000219251	NA	4.684	4.101	4.062	4.103	3.809	3.691	3.765	4.883	3.698	3.809	NA	5.331	3.54	4.316	3.534	NA	3.523	NA	4.355	2.66	NA	NA	4.129	NA	4.588	3.866	5.314	4.2728
ACE	ENSG00000159640	ENST00000290866	ENSP00000290866	5.183	5.095	5.26	5.183	4.483	5.232	5.43	5.277	5.364	4.82	5.08	5.731	5.774	4.492	5.206	5.228	5.064	5.347	5.52	5.719	4.83	4.612	5.42	4.732	5.2555	4.975	5.621	6.196	4.8538
ACE2	ENSG00000130234	ENST00000427411	ENSP00000389326	NA	NA	NA	3.429	4.469	NA	NA	NA	5.663	3.929	5.397	5.305	3.704	NA	NA	NA	5.427	5.235	NA	5.991	NA	4.346	NA	NA	5.0184	5.335	NA	NA	NA
ACHE	ENSG00000087085	ENST00000428317	ENSP00000414858	4.399	4.834	3.871	NA	4.566	NA	NA	NA	NA	3.48	NA	NA	NA	NA	5.018	NA	4.494	4.699	NA	5.604	4.573	4.501	NA	NA	4.5235	NA	NA	4.149	4.9954
ACIN1	ENSG00000100813	ENST00000605057	ENSP00000474349	5.45	5.178	5.26	5.605	5.425	5.465	5.622	5.909	5.112	5.231	5.434	5.296	5.361	5.866	5.453	5.272	5.665	5.481	5.325	5.133	5.145	5.498	5.122	5.938	5.2764	5.454	5.391	5.374	5.2496
ACKR1	ENSG00000213088	ENST00000537147	ENSP00000441985	5.496	4.664	NA	4.872	5.316	4.511	4.215	NA	4.974	4.293	5.179	NA	NA	4.226	5.409	5.92	4.366	NA	5.032	5.544	5.441	5.223	4.811	5.243	5.328	NA	5.444	4.869	4.3508
ACKR3	ENSG00000144476	ENST00000272928	ENSP00000272928	NA	NA	3.491	NA	NA	3.51	NA	NA	NA	NA	NA	NA	NA	3.947	NA	NA	NA	2.582	NA	NA	NA	NA	NA	NA	NA	NA	3.871	NA	NA
ACLY	ENSG00000131473	ENST00000590151	ENSP00000466259	5.839	5.505	5.639	5.405	5.459	5.279	5.882	5.38	5.793	5.759	5.514	5.484	5.974	5.749	5.646	5.777	5.678	6.166	5.491	5.764	5.534	5.257	5.279	5.876	5.4236	5.563	5.593	5.708	5.6905
ACMSD	ENSG00000153086	ENST00000356140	ENSP00000348459	NA	NA	NA	NA	NA	NA	NA	NA	NA	4.209	NA	5.321	4.882	NA	NA	NA	NA	NA	NA	NA	NA	NA	NA	NA	NA	4.301	NA	NA	NA
ACO1	ENSG00000122729	ENST00000541043	ENSP00000438733	6.249	5.971	6.337	6.077	6.312	6.432	6.279	6.268	6.223	6.477	6.322	6.273	6.109	6.231	6.521	6.241	6.181	6.368	6.431	6.356	6.105	6.236	6.304	6.411	6.1969	6.685	6.306	6.372	6.2672
ACO2	ENSG00000100412	ENST00000216254	ENSP00000216254	6.409	6.198	6.485	6.287	6.009	6.232	6.348	6.171	6.304	6.245	6.458	6.609	6.26	6.246	6.42	6.287	6.498	6.127	6.307	6.421	6.496	6.141	6.207	6.306	6.3117	6.536	6.433	6.274	6.2082
ACOT1	ENSG00000184227	ENST00000311148	ENSP00000311224	5.874	NA	NA	5.32	5.328	5.768	5.585	NA	5.583	5.472	5.736	5.954	5.629	5.213	6.067	NA	5.894	NA	5.807	5.78	5.79	6.019	5.401	NA	NA	5.418	NA	NA	5.0087
ACOT11	ENSG00000162390	ENST00000343744	ENSP00000340260	5.164	NA	5.555	5.747	5.478	NA	5.679	5.381	NA	5.945	5.73	5.905	NA	NA	NA	5.64	5.196	NA	NA	5.801	5.646	5.716	5.37	NA	5.566	NA	5.239	NA	5.8442
ACOT12	ENSG00000172497	ENST00000307624	ENSP00000303246	NA	NA	NA	NA	NA	NA	NA	NA	NA	NA	NA	3.941	5.194	NA	NA	NA	NA	NA	NA	NA	NA	NA	NA	NA	NA	NA	NA	NA	NA
ACOT13	ENSG00000112304	ENST00000537591	ENSP00000445552	6.98	6.369	7.082	6.697	6.671	6.728	6.901	6.582	6.898	6.75	7.345	7.281	6.965	6.558	6.549	6.553	6.445	6.793	6.755	6.848	6.859	6.607	6.817	6.447	6.6748	6.901	7.321	6.488	6.549
ACOT2	ENSG00000119673	ENST00000622407	ENSP00000483704	6.483	6.34	6.678	6.339	6.201	6.355	6.803	6.483	6.599	6.24	6.945	6.82	6.367	5.915	6.289	6.583	6.201	6.317	6.03	6.589	6.554	6.147	6.636	6.347	6.2772	6.876	7.085	6.249	6.0728
ACOT4	ENSG00000177465	ENST00000326303	ENSP00000323071	NA	NA	NA	NA	NA	NA	NA	NA	4.629	NA	NA	4.713	5.752	NA	NA	NA	NA	NA	NA	NA	NA	4.712	NA	NA	6.1836	4.879	NA	NA	NA
ACOT7	ENSG00000097021	ENST00000608083	ENSP00000476610	5.995	5.535	6.566	5.734	5.535	5.618	5.87	5.593	5.48	5.945	5.232	5.91	5.351	5.898	5.844	6.325	5.401	6.228	5.961	6.159	6.132	5.264	5.654	6.137	5.8295	5.856	5.945	5.999	5.7652
ACOT8	ENSG00000101473	ENST00000217455	ENSP00000217455	5.271	4.801	5.489	4.656	5.13	4.66	4.251	4.565	4.244	5.298	5.034	5.789	5.523	5.134	5.011	4.977	4.363	4.565	4.942	5.081	4.775	5.065	4.206	5.185	5.0756	5.033	5.57	4.318	4.8897
ACOT9	ENSG00000123130	ENST00000379303	ENSP00000368605	6.135	5.435	6.414	5.296	5.813	5.789	5.759	5.818	5.507	5.642	6.442	5.924	5.861	5.59	5.797	5.51	5.919	5.851	5.801	5.753	6.219	5.9	5.894	5.718	6.078	5.971	6.561	5.921	5.7775
ACOX1	ENSG00000161533	ENST00000301608	ENSP00000301608	5.422	5.218	5.87	5.358	5.59	5.105	4.86	5.092	5.272	5.691	5.149	5.97	5.633	5.452	5.552	5.804	5.049	5.552	5.353	5.702	4.956	5.377	5.08	5.317	5.0297	6.371	5.461	5.604	5.5643
ACOX2	ENSG00000168306	ENST00000302819	ENSP00000307697	5.19	5.163	5.262	5.096	5.138	5.296	4.906	4.212	5.405	4.942	5.152	5.886	5.545	4.445	4.948	4.908	4.991	5.607	4.821	4.992	4.525	4.946	4.406	4.788	4.6298	6.046	5.249	4.586	5.7619
ACP1	ENSG00000143727	ENST00000272065	ENSP00000272065	6.055	5.672	6.105	5.473	5.65	5.496	5.694	5.875	5.774	5.515	6.042	5.714	5.609	5.971	6.168	5.646	5.93	5.966	6.026	6.019	5.823	5.615	6.049	5.983	5.7063	5.95	5.524	5.806	6.0535
ACP2	ENSG00000134575	ENST00000256997	ENSP00000256997	5.653	5.302	5.277	5.095	5.004	4.651	5.288	5.179	5.198	4.903	4.991	5.254	5.094	5.29	4.963	5.262	5.518	5.132	5.107	5.156	5.273	5.108	5.081	5.231	5.2467	5.633	5.761	5.272	5.0252
ACP5	ENSG00000102575	ENST00000592828	ENSP00000468767	4.67	NA	NA	3.848	4.68	3.921	4.778	4.558	3.76	4.595	4.383	4.25	4.446	4.363	4.292	4.308	2.817	4.14	4.931	5.12	4.489	4.881	4.426	4.135	4.5224	4.692	NA	4.528	4.3823
ACP6	ENSG00000162836	ENST00000583509	ENSP00000463574	6.116	NA	5.69	5.026	5.751	5.33	5.235	5.669	NA	5.43	6.22	5.604	5.825	NA	6.111	5.538	5.464	NA	5.494	5.21	5.774	5.634	5.012	4.897	5.2997	NA	6.502	5.552	NA
ACPP	ENSG00000014257	ENST00000336375	ENSP00000337471	6.113	5.381	NA	5.49	5.297	NA	4.392	NA	5.82	NA	NA	5.42	NA	5.604	NA	NA	7.528	5.818	5.777	6.13	5.818	NA	NA	NA	5.9151	5.176	6.197	5.182	5.0268
ACR	ENSG00000100312	ENST00000216139	ENSP00000216139	NA	NA	NA	NA	NA	NA	NA	NA	NA	NA	NA	NA	NA	NA	NA	NA	NA	NA	NA	NA	NA	NA	NA	NA	NA	5.039	NA	NA	NA
ACRBP	ENSG00000111644	ENST00000229243	ENSP00000229243	NA	3.616	NA	4.096	2.796	NA	NA	NA	NA	NA	NA	NA	4.155	NA	NA	NA	NA	NA	NA	NA	NA	3.221	NA	NA	4.2369	4.693	3.48	NA	3.6176
ACRV1	ENSG00000134940	ENST00000527795	ENSP00000436819	NA	NA	NA	NA	NA	NA	NA	NA	NA	NA	NA	NA	NA	NA	NA	NA	NA	NA	NA	NA	NA	NA	NA	NA	NA	4.966	NA	NA	NA
ACSBG1	ENSG00000103740	ENST00000258873	ENSP00000258873	5.434	NA	6.087	NA	NA	NA	NA	2.84	NA	NA	NA	NA	NA	NA	NA	NA	NA	NA	NA	NA	NA	NA	NA	NA	NA	NA	NA	NA	NA
ACSF2	ENSG00000167107	ENST00000427954	ENSP00000401831	6.154	5.526	6.32	5.935	5.707	5.879	5.541	6.151	6.234	5.633	6.345	6.416	6	5.654	5.689	5.489	5.734	5.942	6.069	5.789	6.319	5.872	5.679	5.706	5.995	6.197	6.841	5.822	6.264
ACSF3	ENSG00000176715	ENST00000614302	ENSP00000479130	6.065	5.626	5.981	5.902	5.677	5.633	5.442	5.924	6.324	5.543	6.01	6.746	6.052	6.056	5.558	5.589	5.433	5.486	5.631	5.88	5.603	5.997	5.864	5.997	5.8211	5.697	6.626	5.975	6.0371
ACSL1	ENSG00000151726	ENST00000504342	ENSP00000425006	5.89	5.729	5.562	5.502	5.563	5.468	5.399	5.435	5.717	5.752	6.542	5.739	5.573	5.292	5.529	6.367	5.265	5.291	5.227	6.066	5.726	5.484	5.422	5.32	5.6476	5.659	5.816	5.376	5.6607
ACSL3	ENSG00000123983	ENST00000392066	ENSP00000375918	5.508	5.246	5.349	5.294	5.649	5.229	4.987	5.794	5.525	5.731	5.883	5.144	5.538	5.751	5.722	5.688	5.533	5.802	5.326	5.436	5.602	5.506	5.441	5.699	5.5255	5.523	5.335	5.452	5.6358
ACSL4	ENSG00000068366	ENST00000348502	ENSP00000262835	5.196	5.324	5.177	5.407	5.475	5.042	5.192	5.37	5.043	4.984	5.483	5.156	5.265	5.156	5.261	5.409	5.295	5.671	5.463	5.317	5.617	5.34	5.242	5.311	5.2647	4.969	4.996	5.042	5.1937
ACSL5	ENSG00000197142	ENST00000393081	ENSP00000376796	5.304	4.693	5.035	5.094	5.696	5.2	5.271	5.042	5.072	5.528	5.004	4.761	5.583	4.816	4.74	4.855	5.586	5.471	5.418	5.297	4.834	5.635	5.004	5.119	5.1169	5.135	5.16	4.734	5.4973
ACSL6	ENSG00000164398	ENST00000379240	ENSP00000368542	5.212	4.955	5.836	NA	5.88	NA	NA	NA	NA	NA	NA	5.324	6.791	NA	5.857	NA	6.043	NA	NA	NA	NA	5.842	NA	3.865	5.2597	5.388	NA	5.083	NA
ACSM2A	ENSG00000183747	ENST00000575690	ENSP00000460349	NA	NA	NA	NA	NA	NA	NA	NA	NA	NA	NA	5.531	5.393	NA	NA	NA	NA	NA	NA	NA	NA	NA	NA	NA	NA	NA	NA	NA	NA
ACSM2B	ENSG00000066813	ENST00000567001	ENSP00000456378	NA	NA	NA	NA	NA	NA	NA	NA	NA	NA	NA	6.059	5.751	NA	NA	NA	NA	NA	NA	NA	NA	NA	NA	NA	NA	NA	NA	NA	NA
ACSM3	ENSG00000005187	ENST00000289416	ENSP00000289416	5.146	5.181	4.346	5.053	4.92	4.667	4.785	5.126	4.586	4.846	4.901	5.635	5.47	4.678	4.494	3.443	5.418	5.885	5.249	5.247	5.142	5.132	4.808	4.375	4.9388	4.397	4.756	3.584	5.2452
ACSM5	ENSG00000183549	ENST00000331849	ENSP00000327916	4.766	NA	5.122	NA	NA	NA	NA	NA	4.961	3.976	NA	5.188	5.006	NA	NA	NA	NA	NA	NA	NA	NA	NA	NA	4.805	NA	NA	NA	NA	NA
ACSS1	ENSG00000154930	ENST00000323482	ENSP00000316924	5.349	5.217	5.637	5.502	5.386	5.251	5.369	5.671	6.411	5.246	6.109	5.827	5.02	5.839	5.284	5.386	5.482	5.394	5.291	5.576	5.749	5.295	5.69	5.158	5.3925	5.925	6.121	5.379	5.2235
ACSS2	ENSG00000131069	ENST00000360596	ENSP00000353804	5.65	5.629	5.532	5.116	5.269	5.837	5.326	5.532	5.867	5.419	5.67	4.804	5.877	5.183	5.458	5.551	5.349	5.257	5.952	5.138	5.167	5.28	5.226	5.342	5.8207	5.511	5.372	5.213	5.3257
ACSS3	ENSG00000111058	ENST00000261206	ENSP00000261206	5.881	5.04	6.221	5.621	NA	5.652	5.9	5.714	5.718	5.364	6.034	6.103	5.941	5.24	5.726	4.565	5.461	5.623	5.752	5.637	5.628	NA	5.688	5.694	NA	5.962	6.055	5.237	5.0186
ACTA1	ENSG00000143632	ENST00000366684	ENSP00000355645	NA	NA	NA	NA	NA	NA	NA	NA	NA	NA	4.875	NA	NA	NA	NA	NA	NA	NA	5.17	NA	NA	NA	NA	NA	NA	NA	NA	NA	4.3091
ACTB	ENSG00000075624	ENST00000331789	ENSP00000349960	3.963	3.492	4.069	3.332	3.931	3.9	3.998	3.397	3.856	4.024	3.609	4.176	4.375	2.863	4.174	4.478	1.912	4.146	3.365	4.329	4.099	3.914	3.829	4.134	3.7385	4.232	3.683	3.797	3.479
ACTC1	ENSG00000159251	ENST00000290378	ENSP00000290378	NA	8.777	NA	NA	NA	8.731	9.072	NA	NA	8.653	6.245	NA	NA	NA	NA	NA	7.34	NA	8.545	8.867	8.56	NA	9.527	NA	NA	NA	NA	NA	6.7175
ACTG1	ENSG00000184009	ENST00000615544	ENSP00000477968	6.54	6.774	6.732	6.42	6.282	6.699	6.571	6.258	6.306	6.329	7.114	6.958	6.415	6.211	6.704	5.996	6.309	6.454	6.558	6.866	6.41	6.403	7.134	6.89	6.6646	6.485	6.068	6.566	6.583
ACTG2	ENSG00000163017	ENST00000409624	ENSP00000386857	3.087	3.503	NA	3.436	3.515	3.133	3.329	4.479	3.974	3.939	NA	NA	4.533	NA	4.793	3.995	3.192	NA	2.994	3.153	2.808	3.73	3.231	NA	4.2262	2.542	NA	NA	2.2921
ACTL6A	ENSG00000136518	ENST00000429709	ENSP00000397552	5.736	5.506	5.8	5.403	5.81	5.727	5.45	5.417	5.568	5.921	5.326	5.215	5.555	6.273	5.981	6.036	5.223	5.615	5.485	5.7	5.064	5.658	5.415	5.617	5.4576	5.726	5.799	5.524	5.7704
ACTL6B	ENSG00000077080	ENST00000160382	ENSP00000160382	4.897	NA	5.187	NA	NA	NA	NA	NA	NA	NA	NA	NA	NA	NA	NA	NA	NA	NA	NA	NA	NA	NA	NA	NA	4.1841	NA	NA	NA	NA
ACTL7A	ENSG00000187003	ENST00000333999	ENSP00000334300	NA	NA	NA	NA	NA	NA	NA	NA	NA	NA	NA	NA	NA	NA	NA	NA	NA	NA	NA	NA	NA	NA	NA	NA	NA	4.279	NA	NA	NA
ACTL7B	ENSG00000148156	ENST00000374667	ENSP00000363799	NA	NA	NA	NA	NA	NA	NA	NA	NA	NA	NA	NA	NA	NA	NA	NA	NA	NA	NA	NA	NA	NA	NA	NA	NA	5.619	NA	NA	NA
ACTL8	ENSG00000117148	ENST00000617065	ENSP00000481590	NA	NA	NA	NA	NA	NA	NA	NA	NA	NA	NA	NA	NA	NA	NA	NA	NA	NA	NA	NA	NA	NA	NA	NA	NA	5.314	NA	NA	NA
ACTN1	ENSG00000072110	ENST00000394419	ENSP00000377941	6.512	6.283	6.534	6.483	6.718	6.438	6.703	6.108	6.108	6.609	6.802	6.398	6.138	5.989	6.543	6.457	6.307	6.178	6.632	6.649	6.22	6.516	6.616	6.727	6.7767	6.439	6.089	6.253	5.9113
ACTN2	ENSG00000077522	ENST00000366578	ENSP00000355537	NA	NA	6.187	NA	NA	NA	NA	NA	NA	6.57	6.38	NA	NA	5.064	NA	NA	NA	NA	6.399	NA	NA	NA	NA	NA	NA	5.279	NA	NA	4.9053
ACTN3	ENSG00000248746	ENST00000513398	ENSP00000426797	NA	NA	NA	NA	NA	NA	NA	NA	NA	NA	NA	NA	NA	NA	NA	NA	NA	NA	NA	NA	NA	NA	NA	NA	NA	3.97	NA	NA	NA
ACTR10	ENSG00000131966	ENST00000254286	ENSP00000254286	5.585	5.093	5.616	4.919	5.435	5.338	5.226	5.044	5.094	5.403	5.226	5.104	5.145	5.021	5.409	5.127	5.503	5.426	5.599	5.344	5.318	5.214	5.368	5.297	5.1921	5.304	5.083	5.23	5.09
ACTR1A	ENSG00000138107	ENST00000369905	ENSP00000358921	6.146	5.666	6.186	5.918	5.85	5.946	6.019	6.14	5.864	5.908	5.812	5.873	5.779	5.698	5.99	5.866	5.478	6.046	5.891	5.856	6.203	5.959	6.016	6.192	6.1566	6.038	6.014	5.928	5.8953
ACTR1B	ENSG00000115073	ENST00000289228	ENSP00000289228	5.461	5.041	5.78	4.896	5.136	5.331	5.175	5.221	4.859	4.989	5.291	5.644	5.532	4.852	5.208	4.898	4.868	5.423	5.11	5.559	5.203	5.219	5.684	5.205	5.2487	5.409	5.436	5.548	4.9465
ACTR2	ENSG00000138071	ENST00000260641	ENSP00000260641	6.165	5.99	5.997	5.866	6.194	6.296	5.941	6.166	6.138	6.569	6.034	5.929	5.973	6.038	6.421	6.671	6.349	6.226	6.326	6.06	6.28	6.011	6.485	6.333	6.1289	6.448	6.087	6.1	6.3138
ACTR3	ENSG00000115091	ENST00000263238	ENSP00000263238	6.212	6.241	6.568	6.347	6.48	6.519	6.295	6.506	6.433	6.776	6.318	6.438	6.391	6.468	6.527	6.895	6.696	6.443	6.525	6.36	6.697	6.436	6.909	6.622	6.5579	6.642	6.289	6.238	6.5604
ACTR3B	ENSG00000133627	ENST00000256001	ENSP00000256001	4.411	3.837	5.903	4.411	4.921	4.027	4.272	5.119	NA	4.558	4.988	4.71	4.767	3.177	4.804	4.88	5.159	5.665	4.515	5.035	4.18	5.063	NA	4.321	4.8173	5.41	NA	4.522	5.0559
ACTR5	ENSG00000101442	ENST00000243903	ENSP00000243903	5.014	5.124	4.932	5.074	5.219	5.075	4.774	5.053	4.626	4.846	4.608	4.763	4.835	5.073	5.136	4.792	4.632	4.713	4.823	5.014	4.752	5.123	4.999	4.909	4.725	4.961	4.984	5.438	5.2074
ACTR6	ENSG00000075089	ENST00000188312	ENSP00000188312	4.51	4.348	3.926	3.808	4.765	4.629	4.191	4.447	4.117	4.712	4.125	3.47	4.034	4.658	4.726	4.263	4.716	4.83	4.757	4.288	3.637	4.883	4.333	4.39	4.1859	4.508	3.96	4.277	4.6509
ACTR8	ENSG00000113812	ENST00000335754	ENSP00000336842	4.756	4.337	4.594	4.912	4.97	4.91	4.372	5.079	4.712	4.376	4.391	4.457	4.581	4.977	4.78	4.687	NA	4.791	4.575	4.613	4.369	5.257	4.316	4.95	4.9629	4.78	4.442	4.763	5.1124
ACTRT2	ENSG00000169717	ENST00000378404	ENSP00000367658	NA	NA	NA	NA	NA	NA	NA	NA	NA	NA	NA	NA	NA	NA	NA	NA	NA	NA	NA	NA	NA	NA	NA	NA	NA	4.616	NA	NA	NA
ACTRT3	ENSG00000184378	ENST00000330368	ENSP00000333037	NA	NA	NA	NA	NA	NA	NA	4.583	NA	NA	NA	4.836	4.22	NA	NA	NA	NA	NA	NA	NA	NA	NA	NA	NA	NA	5.148	NA	NA	NA
ACVR1	ENSG00000115170	ENST00000434821	ENSP00000405004	NA	NA	3.696	3.623	NA	3.295	NA	4.078	NA	NA	NA	3.827	3.502	4.023	3.779	NA	NA	4.233	NA	NA	4.152	NA	3.64	NA	3.6481	NA	4.3	NA	NA
ACVR1B	ENSG00000135503	ENST00000542485	ENSP00000442885	NA	NA	2.85	2.877	NA	NA	NA	NA	NA	NA	NA	NA	NA	NA	NA	3.31	NA	NA	2.805	3.272	3.189	3.55	NA	NA	NA	NA	4.376	NA	NA
ACVR1C	ENSG00000123612	ENST00000409680	ENSP00000387168	NA	NA	NA	NA	NA	NA	NA	NA	4.449	NA	NA	NA	NA	NA	NA	NA	NA	NA	NA	NA	NA	NA	NA	NA	NA	NA	NA	NA	NA
ACVR2A	ENSG00000121989	ENST00000535787	ENSP00000439988	NA	NA	NA	NA	3.884	NA	NA	3.782	NA	NA	3.612	NA	NA	3.324	NA	NA	NA	NA	NA	NA	3.75	4.531	NA	NA	NA	4.189	NA	NA	NA
ACVRL1	ENSG00000139567	ENST00000388922	ENSP00000373574	NA	3.027	4.79	4.269	3.662	NA	4.05	4.434	NA	3.831	3.874	3.854	3.768	3.437	3.956	3.749	3.416	3.978	NA	4.675	3.456	3.824	2.851	3.937	4.5969	4.613	3.712	4.516	3.3179
ACY1	ENSG00000243989	ENST00000404366	ENSP00000384296	7.039	NA	NA	NA	6.763	NA	NA	NA	NA	NA	NA	8.265	7.658	NA	NA	NA	NA	NA	6.652	NA	NA	6.841	NA	NA	6.6201	NA	NA	NA	NA
ACY3	ENSG00000132744	ENST00000255082	ENSP00000255082	NA	5.277	6.606	4.962	5.177	NA	NA	NA	NA	5.496	NA	6.443	5.763	NA	5.52	NA	5.002	NA	NA	NA	4.877	5.235	NA	5.053	4.8033	NA	NA	4.564	NA
ACYP1	ENSG00000119640	ENST00000555694	ENSP00000451581	5.631	5.447	5.952	4.982	5.894	5.111	6.218	5.744	5.822	4.759	5.117	5.495	4.937	5.455	5.712	4.642	5.983	5.282	5.809	4.908	5.292	5.084	5.548	5.883	5.1945	5.618	4.992	5.384	5.5769
ACYP2	ENSG00000170634	ENST00000394666	ENSP00000378161	5.53	5.889	6.676	5.693	5.638	5.589	5.874	5.709	6.219	5.583	5.815	5.411	5.581	5.853	6.064	5.34	5.444	5.109	5.858	5.568	5.804	5.552	6.003	5.898	5.5848	5.193	5.742	5.75	5.8848
ADA	ENSG00000196839	ENST00000372874	ENSP00000361965	6.167	5.836	6.1	6.131	5.748	5.914	6.214	6.2	5.93	5.63	5.739	5.797	5.946	6.81	5.908	NA	7.005	6.013	6.657	6.121	6.299	6.067	6.329	6.222	6.0806	5.955	5.967	5.788	5.9744
ADAD2	ENSG00000140955	ENST00000315906	ENSP00000325153	NA	NA	NA	NA	NA	NA	NA	NA	NA	NA	NA	NA	NA	NA	NA	NA	NA	NA	NA	NA	NA	NA	NA	NA	NA	4.955	NA	NA	NA
ADAL	ENSG00000168803	ENST00000562188	ENSP00000456242	4.355	4.57	4.071	4.221	4.579	4.984	5.245	4.181	4.183	5.158	5.322	4.585	4.864	4.719	4.729	4.819	4.859	5.234	4.102	4.355	4.102	4.587	5.386	5.186	4.31	5.431	4.703	5.22	4.632
ADAM10	ENSG00000137845	ENST00000260408	ENSP00000260408	5.315	5.244	6.087	5.56	5.547	5.57	5.276	5.768	5.423	5.648	5.415	6.003	5.417	5.425	5.424	5.36	5.649	5.714	6.021	5.564	5.96	5.502	5.846	5.848	5.9502	5.466	5.295	5.043	5.6633
ADAM11	ENSG00000073670	ENST00000535346	ENSP00000443773	NA	NA	5.255	NA	NA	3.988	NA	NA	NA	NA	NA	NA	NA	NA	NA	NA	NA	NA	5.169	NA	NA	NA	NA	NA	NA	NA	NA	NA	NA
ADAM12	ENSG00000148848	ENST00000368679	ENSP00000357668	NA	NA	NA	NA	NA	3.618	NA	NA	NA	4.65	NA	NA	NA	NA	4.019	4.274	NA	5.279	NA	NA	NA	NA	NA	NA	NA	NA	NA	NA	4.0629
ADAM17	ENSG00000151694	ENST00000310823	ENSP00000309968	4.414	NA	4.587	4.769	4.582	4.888	4.627	4.968	3.83	5.031	4.953	3.805	4.439	5.036	4.438	4.959	NA	4.735	4.863	4.817	5.212	4.481	4.562	4.186	4.7293	4.994	4.047	4.572	4.8028
ADAM22	ENSG00000008277	ENST00000265727	ENSP00000265727	4.524	NA	5.647	5.131	NA	3.741	NA	NA	NA	4.385	4.779	4.282	NA	NA	NA	3.269	NA	NA	4.777	4.425	NA	NA	4.883	5	NA	4.571	5.131	NA	NA
ADAM28	ENSG00000042980	ENST00000265769	ENSP00000265769	NA	4.263	3.993	4.273	NA	4.097	NA	4.009	NA	3.947	NA	4.394	4.451	NA	4.365	5.156	NA	NA	5.333	NA	4.543	4.387	4.687	3.369	4.6148	NA	NA	3.652	4.0831
ADAM30	ENSG00000134249	ENST00000369400	ENSP00000358407	NA	NA	NA	NA	NA	NA	NA	NA	NA	NA	NA	NA	NA	NA	NA	NA	NA	NA	NA	NA	NA	NA	NA	NA	NA	3.673	NA	NA	NA
ADAM8	ENSG00000151651	ENST00000445355	ENSP00000453302	3.732	4.321	NA	NA	2.647	NA	NA	NA	4.342	3.67	NA	NA	NA	4.137	4.082	NA	3.898	NA	NA	NA	NA	3.211	NA	3.529	3.2211	NA	NA	NA	3.6884
ADAM9	ENSG00000168615	ENST00000487273	ENSP00000419446	4.26	3.98	4.401	3.909	3.409	3.911	3.517	3.92	4.011	4.08	4.158	3.57	3.528	4.368	NA	3.257	5.034	4.185	3.809	3.974	4.256	4.011	3.995	4.239	4.306	3.122	3.797	3.529	4.1207
ADAMDEC1	ENSG00000134028	ENST00000522298	ENSP00000428993	NA	3.79	NA	4.55	3.957	NA	NA	NA	5.833	4.727	NA	NA	NA	NA	2.954	NA	NA	3.766	NA	3.879	NA	3.904	2.876	4.181	4.3926	NA	NA	3.443	NA
ADAMTS1	ENSG00000154734	ENST00000284984	ENSP00000284984	2.854	3.349	2.576	3.15	3.89	3.172	3.638	3.919	3.101	2.382	4.727	NA	NA	4.776	NA	3.07	2.319	4.044	2.493	2.792	4.342	3.7	3.22	NA	NA	2.971	2.866	NA	NA
ADAMTS12	ENSG00000151388	ENST00000504830	ENSP00000422554	NA	NA	NA	NA	NA	NA	4.455	NA	4.46	4.219	NA	NA	NA	4.832	NA	NA	NA	NA	NA	NA	NA	NA	NA	NA	NA	NA	NA	NA	NA
ADAMTS16	ENSG00000145536	ENST00000274181	ENSP00000274181	NA	NA	NA	NA	NA	NA	4.847	NA	3.484	5.022	NA	4.592	NA	5.224	NA	NA	NA	NA	NA	NA	NA	NA	NA	NA	NA	NA	NA	NA	4.4004
ADAMTS2	ENSG00000087116	ENST00000251582	ENSP00000251582	4.714	NA	NA	NA	NA	3.19	3.74	NA	NA	3.676	5.838	NA	NA	3.863	NA	5.065	NA	2.51	NA	NA	NA	3.95	4.217	NA	NA	4.219	NA	NA	3.1133
ADAMTS4	ENSG00000158859	ENST00000367996	ENSP00000356975	NA	4.692	4.241	NA	NA	NA	NA	NA	3.456	5.072	5.257	NA	4.166	5.581	4.689	NA	3.284	NA	NA	NA	NA	NA	4.444	NA	NA	NA	NA	NA	5.158
ADAMTS5	ENSG00000154736	ENST00000284987	ENSP00000284987	NA	NA	3.611	4.307	NA	5.273	4.176	NA	4.453	4.98	4.868	4.055	4.373	NA	NA	4.597	NA	4.738	5.476	5.162	NA	NA	4.296	3.768	5.2068	NA	3.828	NA	5.0864
ADAMTS7	ENSG00000136378	ENST00000388820	ENSP00000373472	4.849	NA	NA	NA	NA	5.748	NA	NA	NA	4.012	3.178	NA	NA	4.111	NA	4.442	NA	3.482	NA	NA	NA	NA	NA	3.089	NA	NA	NA	NA	4.0906
ADAMTSL1	ENSG00000178031	ENST00000380548	ENSP00000369921	5.524	5.008	NA	5.44	5.019	5.618	5.437	NA	4.85	4.845	NA	5.499	NA	NA	5.49	4.905	NA	NA	5.269	5.584	4.536	NA	5.598	NA	5.5643	NA	NA	NA	4.5673
ADAMTSL2	ENSG00000197859	ENST00000393061	ENSP00000376781	4.284	NA	NA	NA	NA	NA	NA	NA	4.506	3.706	4.646	3.889	3.384	5.485	3.493	NA	4.211	4.92	4.424	NA	NA	4.302	NA	NA	4.1452	3.902	NA	NA	4.0176
ADAMTSL3	ENSG00000156218	ENST00000567476	ENSP00000456313	4.285	4.763	NA	4.308	4.578	4.406	3.686	NA	NA	NA	4.566	4.049	NA	3.469	3.759	3.766	3.876	4.015	4.199	4.27	4.524	3.773	3.935	NA	4.3576	3.683	3.867	NA	3.9987
ADAMTSL4	ENSG00000143382	ENST00000369038	ENSP00000358034	5.381	4.247	NA	5.041	5.426	4.721	5.09	5.338	4.59	4.874	4.929	NA	3.78	3.894	4.976	4.746	4.077	5.172	4.737	4.997	4.383	5.22	4.823	4.573	5.257	5.241	4.685	4.149	4.3294
ADAMTSL5	ENSG00000185761	ENST00000330475	ENSP00000327608	NA	NA	NA	NA	5.028	5.785	5.245	NA	NA	NA	5.72	NA	NA	NA	NA	NA	NA	5.43	5.175	NA	NA	5.02	6.148	NA	NA	6.277	NA	NA	NA
ADAP1	ENSG00000105963	ENST00000265846	ENSP00000265846	5.089	5.049	5.905	5.708	5.685	6.674	6.656	5.498	5.068	4.984	4.865	5.279	5.629	5.45	4.449	NA	5.15	4.153	NA	5.331	5.035	5.131	5.439	4.997	4.992	NA	5.182	4.622	4.8736
ADAP2	ENSG00000184060	ENST00000330889	ENSP00000329468	4.805	3.831	NA	4.313	4.467	3.645	4.741	4.361	4.259	4.229	NA	4.5	4.533	4.79	4.219	4.585	3.956	4.025	NA	4.105	3.872	NA	4.606	4.021	4.4787	4.99	5.08	3.689	4.3059
ADAR	ENSG00000160710	ENST00000368474	ENSP00000357459	5.014	4.88	5.181	4.938	4.996	5.013	4.92	5.268	4.838	4.824	4.902	5.031	4.984	5.456	5.027	5.168	5.218	4.977	5.001	5.414	4.598	5.438	4.964	4.864	5.0711	4.89	5.097	4.997	5.0522
ADAT1	ENSG00000065457	ENST00000307921	ENSP00000310015	3.748	4.803	NA	4.969	NA	NA	4.197	3.563	NA	4.31	NA	3.598	NA	5.083	4.157	NA	3.987	NA	3.56	NA	3.94	4.697	2.822	3.842	4.8394	3.882	NA	3.056	NA
ADAT2	ENSG00000189007	ENST00000237283	ENSP00000237283	5.038	4.867	NA	4.394	4.321	4.882	4.29	5.854	NA	4.759	NA	NA	NA	5.04	4.505	5.102	4.616	NA	4.545	4.073	4.953	4.905	4.35	4.56	4.5208	5.014	NA	NA	4.6029
ADAT3	ENSG00000213638	ENST00000329478	ENSP00000332448	NA	NA	NA	NA	4.943	NA	NA	NA	NA	NA	NA	NA	NA	NA	NA	NA	NA	NA	4.799	NA	5.115	4.547	NA	NA	NA	NA	NA	NA	NA
ADCK1	ENSG00000063761	ENST00000238561	ENSP00000238561	5.458	4.721	5.287	4.78	4.96	4.543	4.552	5.442	4.557	4.621	5.543	5.432	4.952	4.874	4.266	4.62	4.936	5.023	5.027	4.688	5.125	4.921	4.597	4.893	4.8011	4.808	5.869	4.68	4.6537
ADCK3	ENSG00000163050	ENST00000366779	ENSP00000355741	5.703	5.19	5.879	5.753	5.569	5.699	5.663	5.875	5.788	5.229	6.133	6.182	5.591	5.411	5.238	4.947	5.034	5.572	5.468	5.641	5.813	5.728	5.346	5.582	5.4896	5.586	6.075	5.588	5.0744
ADCK4	ENSG00000123815	ENST00000324464	ENSP00000315118	4.26	NA	4.419	4.317	5.202	5.451	5.802	4.717	NA	4.952	4.463	5.33	4.732	4.88	5.127	4.187	3.202	3.906	4.738	5.987	4.783	4.937	4.458	4.526	4.6615	4.36	5.157	4.965	4.1646
ADCK5	ENSG00000173137	ENST00000308860	ENSP00000310547	5.367	4.888	5.13	5.2	4.8	4.505	4.821	4.944	5.248	4.494	5.8	NA	5.436	5.074	3.383	5.088	5.331	4.971	4.875	5.167	4.374	4.668	4.499	NA	4.1857	5.559	NA	NA	4.4895
ADCY1	ENSG00000164742	ENST00000297323	ENSP00000297323	NA	NA	4.53	NA	NA	NA	NA	NA	NA	NA	NA	NA	NA	NA	NA	NA	NA	NA	NA	NA	NA	NA	NA	NA	NA	NA	NA	NA	NA
ADCY3	ENSG00000138031	ENST00000260600	ENSP00000260600	3.291	NA	4.127	2.948	4.4	4.085	NA	4.59	3.349	3.061	NA	NA	4.065	4.679	NA	3.193	NA	3.801	NA	3.385	3.472	3.354	3.612	3.98	3.6511	4.24	3.106	3.783	4.2552
ADCY4	ENSG00000129467	ENST00000554068	ENSP00000452250	3.636	NA	NA	2.89	3.367	3.209	NA	3.278	3.093	2.818	NA	NA	2.839	4.32	2.703	4.118	4.058	4.017	2.762	4.115	NA	3.819	3.294	NA	NA	3.442	NA	2.89	2.4143
ADCY5	ENSG00000173175	ENST00000462833	ENSP00000419361	3.738	3.459	4.349	4.759	4.399	3.67	4.345	NA	4.145	2.938	4.618	NA	4.708	4.367	3.875	3.372	3.625	NA	4.304	4.427	5.928	NA	3.597	4.343	4.8085	4.077	NA	4.242	4.1946
ADCY6	ENSG00000174233	ENST00000550422	ENSP00000446730	4.166	4.376	3.889	3.262	3.634	3.378	4.149	4.394	4.147	3.278	4.474	3.603	3.697	3.075	NA	NA	3.756	3.985	3.874	3.903	4.546	3.893	NA	4.814	3.3354	3.877	5.137	4.854	3.4382
ADCY7	ENSG00000121281	ENST00000394697	ENSP00000378187	3.674	4.056	4.584	4.727	3.252	NA	3.378	4.666	3.52	3.381	4.585	NA	3.895	4.399	3.765	NA	NA	3.877	NA	NA	4.115	4.321	3.394	4.13	4.4011	3.732	NA	4.258	3.5844
ADCY9	ENSG00000162104	ENST00000294016	ENSP00000294016	4.113	4.499	5.089	4.659	4.357	4.331	4.106	4.902	4.539	3.966	4.543	4.018	3.612	3.731	3.799	3.329	4.11	4.074	4.069	4.664	4.261	4.353	2.927	3.85	4.3748	4.284	4.346	3.719	4.4215
ADCYAP1	ENSG00000141433	ENST00000579794	ENSP00000462647	NA	NA	NA	NA	NA	NA	5.101	NA	NA	NA	NA	NA	NA	NA	NA	NA	NA	NA	NA	NA	NA	NA	NA	NA	NA	NA	NA	NA	NA
ADCYAP1R1	ENSG00000078549	ENST00000409363	ENSP00000387335	4.101	6.418	5.213	NA	NA	4.68	NA	3.587	5.307	NA	4.932	NA	NA	NA	NA	5.05	NA	NA	NA	NA	NA	NA	NA	NA	NA	NA	NA	NA	NA
ADD1	ENSG00000087274	ENST00000398125	ENSP00000381193	5.711	5.682	6.254	5.813	5.632	5.363	5.334	5.924	5.467	5.624	5.346	5.797	5.452	5.264	5.644	5.323	5.721	5.443	5.54	5.768	5.739	5.714	5.3	5.41	5.9535	5.862	5.338	5.586	5.4792
ADD2	ENSG00000075340	ENST00000407644	ENSP00000384677	6.735	6.454	6.501	NA	NA	NA	5.909	NA	NA	NA	NA	NA	NA	NA	5.772	NA	NA	NA	NA	NA	NA	NA	NA	6.613	NA	5.926	NA	5.418	NA
ADD3	ENSG00000148700	ENST00000360162	ENSP00000353286	5.887	5.505	6.094	5.721	5.591	5.791	5.57	5.714	6.046	5.7	5.507	5.556	5.41	5.409	5.387	5.831	5.829	6.099	5.828	5.642	5.326	5.76	5.629	5.667	5.9471	5.873	5.425	5.376	5.473
ADGB	ENSG00000118492	ENST00000397944	ENSP00000381036	NA	NA	NA	NA	NA	NA	NA	4.862	NA	NA	NA	NA	NA	NA	NA	NA	NA	NA	NA	NA	NA	NA	NA	NA	NA	2.912	NA	NA	NA
ADGRA2	ENSG00000020181	ENST00000412232	ENSP00000406367	4.73	3.391	4.771	4.258	4.091	4.428	4.028	5.018	3.744	4.066	3.808	4.449	3.866	3.734	4.372	4.234	3.91	3.975	4.183	2.904	4.307	4.157	4.398	3.871	4.3874	4.726	3.576	3.892	3.2334
ADGRA3	ENSG00000152990	ENST00000334304	ENSP00000334952	2.704	NA	2.86	2.682	4.024	3.221	4.129	3.222	NA	3.458	NA	NA	NA	2.86	NA	2.723	NA	NA	2.471	NA	NA	NA	NA	NA	NA	3.461	2.316	NA	3.4505
ADGRB1	ENSG00000181790	ENST00000517894	ENSP00000430945	NA	NA	4.779	NA	NA	NA	NA	NA	NA	NA	NA	NA	NA	NA	NA	NA	NA	NA	NA	NA	NA	NA	NA	3.009	NA	NA	NA	NA	NA
ADGRB2	ENSG00000121753	ENST00000398556	ENSP00000381564	3.984	NA	3.891	NA	4.122	NA	4.169	NA	5.191	3.806	NA	NA	NA	NA	NA	NA	NA	4.628	NA	NA	NA	NA	NA	NA	4.1444	NA	NA	NA	NA
ADGRE2	ENSG00000127507	ENST00000392965	ENSP00000376692	4.978	4.265	NA	5.18	4.98	NA	NA	NA	4.437	NA	NA	NA	NA	5.084	4.554	NA	NA	4.639	NA	NA	NA	3.949	NA	4.863	NA	NA	NA	4.109	4.8209
ADGRE3	ENSG00000131355	ENST00000253673	ENSP00000253673	NA	4.858	NA	NA	NA	NA	NA	NA	5.188	NA	NA	NA	NA	NA	NA	NA	NA	NA	NA	NA	NA	NA	NA	4.838	NA	NA	NA	NA	NA
ADGRE5	ENSG00000123146	ENST00000242786	ENSP00000242786	5.218	4.685	4.984	4.971	5.1	5.228	5.435	4.782	4.361	5.156	4.81	5.094	4.68	4.918	5.205	5.324	4.587	5.411	4.978	5.244	5.26	5.078	5.472	4.854	4.9942	5.32	5.316	5.399	5.0398
ADGRF4	ENSG00000153294	ENST00000327753	ENSP00000328319	NA	NA	NA	NA	NA	NA	NA	NA	NA	NA	NA	NA	NA	NA	NA	NA	NA	3.761	NA	NA	NA	NA	NA	NA	NA	NA	NA	NA	NA
ADGRF5	ENSG00000069122	ENST00000283296	ENSP00000283296	4.957	3.991	5.503	4.93	3.989	4.245	3.975	5.085	2.951	3.251	4.356	4.651	3.857	3.754	4.255	1.766	4.114	3.535	4.236	3.923	4.732	NA	4.384	3.45	4.6486	5.206	4.751	NA	3.418
ADGRG1	ENSG00000205336	ENST00000568908	ENSP00000457456	3.692	NA	4.985	4.081	4.484	4.78	3.951	4.227	4.641	4.014	3.058	4.35	3.916	4.389	NA	NA	4.137	4.547	3.986	5.823	4.815	4.496	3.331	4.697	4.164	4.514	5.499	3.529	NA
ADGRG2	ENSG00000173698	ENST00000379873	ENSP00000369202	NA	3.691	NA	NA	NA	NA	NA	4.041	NA	5.161	NA	NA	NA	NA	4.243	NA	NA	NA	4.949	NA	NA	NA	NA	NA	3.6375	4.281	5.031	4.294	NA
ADGRG5	ENSG00000159618	ENST00000340339	ENSP00000342981	NA	NA	NA	NA	NA	NA	NA	NA	NA	NA	NA	NA	NA	NA	5.261	NA	NA	NA	NA	NA	NA	3.874	NA	NA	NA	NA	NA	3.967	NA
ADGRG6	ENSG00000112414	ENST00000296932	ENSP00000296932	3.693	4.891	NA	3.632	3.22	NA	4.346	3.56	4.7	4.136	NA	NA	2.87	3.451	NA	4.448	4.41	4.583	3.933	NA	3.562	3.945	NA	4.247	3.1398	5.058	3.831	NA	4.1176
ADGRG7	ENSG00000144820	ENST00000273352	ENSP00000273352	NA	NA	NA	NA	4.123	NA	NA	NA	NA	NA	NA	NA	5.239	NA	NA	NA	NA	NA	NA	5.368	NA	4.636	NA	NA	NA	NA	NA	NA	NA
ADGRL1	ENSG00000072071	ENST00000340736	ENSP00000340688	3.609	4.061	4.751	3.606	3.887	4.067	3.79	3.653	4.183	NA	4.378	3.988	NA	4.044	4.027	4.046	NA	3.738	4.091	3.945	2.677	4.322	3.933	NA	3.433	3.5	4.712	3.22	NA
ADGRL2	ENSG00000117114	ENST00000359929	ENSP00000353006	4.129	3.609	4.308	4.293	5.016	4.418	4.485	3.989	3.576	3.618	3.491	3.631	3.959	3.002	4.165	3.13	4.947	4.071	4.327	3.989	4.097	4.682	3.94	4.395	3.8521	4.35	4.169	3.941	3.777
ADGRL4	ENSG00000162618	ENST00000370742	ENSP00000359778	3.763	3.835	4.683	3.323	2.997	NA	NA	3.496	3.753	3.428	3.533	3.992	3.967	3.454	NA	4.626	3.82	3.977	NA	5.057	NA	3.825	3.788	NA	4.0361	NA	4.419	NA	NA
ADH1A	ENSG00000187758	ENST00000209668	ENSP00000209668	NA	NA	NA	NA	6.634	NA	5.135	5.219	5.415	5.97	NA	NA	5.051	NA	NA	NA	NA	5.469	NA	NA	NA	6.889	NA	NA	NA	NA	NA	NA	NA
ADH1B	ENSG00000196616	ENST00000305046	ENSP00000306606	6.94	7.445	NA	6.998	7.23	7.225	6.611	7.481	6.524	6.585	6.38	6.98	5.796	6.128	7.119	6.647	7.186	6.61	7.104	6.93	6.705	7.151	6.865	6.992	7.396	NA	NA	6.922	5.9373
ADH1C	ENSG00000248144	ENST00000515683	ENSP00000426083	NA	6.122	NA	5.049	5.443	NA	6.712	6.005	6.714	5.911	NA	6.139	5.243	6.073	NA	7.119	6.635	NA	5.807	5.547	6.231	5.579	5.226	NA	5.5048	NA	NA	NA	5.7622
ADH4	ENSG00000198099	ENST00000505590	ENSP00000425416	NA	NA	NA	NA	5.548	NA	NA	NA	6.313	NA	NA	6.185	5.396	NA	NA	NA	NA	NA	NA	NA	NA	5.683	NA	NA	NA	NA	NA	NA	NA
ADH5	ENSG00000197894	ENST00000296412	ENSP00000296412	6.333	6.189	6.53	6.048	6.267	6.175	6.286	6.301	6.317	6.19	6.12	6.273	6.108	6.049	6.466	5.967	5.95	6.148	6.33	6.303	6.521	6.199	6.536	6.439	6.562	6.624	6.257	6.086	6.1185
ADH6	ENSG00000172955	ENST00000237653	ENSP00000237653	NA	NA	NA	5.784	6.077	NA	NA	4.581	NA	5.843	NA	6.147	5.877	NA	NA	NA	NA	5.069	NA	5.859	NA	5.971	6.739	NA	NA	NA	NA	NA	NA
ADH7	ENSG00000196344	ENST00000209665	ENSP00000209665	NA	NA	NA	NA	NA	NA	4.384	NA	NA	NA	NA	NA	NA	NA	NA	NA	NA	NA	NA	NA	NA	NA	NA	NA	5.8867	NA	NA	5.68	NA
ADHFE1	ENSG00000147576	ENST00000396623	ENSP00000379865	4.983	5.218	5.345	5.688	4.375	4.829	4.744	4.072	5.576	4.162	5.57	5.583	5.971	5.093	4.559	4.641	4.719	4.523	4.861	4.72	5.146	4.566	3.785	NA	5.0645	4.692	5.755	3.465	4.1838
ADI1	ENSG00000182551	ENST00000327435	ENSP00000333666	5.487	5.359	5.505	5.444	5.356	5.707	5.255	5.464	4.896	5.639	5.113	4.886	5.245	5.814	5.67	5.601	5.455	5.64	5.289	5.443	4.96	5.519	5.824	5.569	5.4915	6.007	5.346	5.755	5.2351
ADIPOQ	ENSG00000181092	ENST00000444204	ENSP00000389814	5.258	5.716	NA	5.229	NA	NA	NA	NA	4.563	5.467	NA	NA	NA	NA	NA	NA	4.971	NA	NA	4.726	NA	NA	6.431	NA	NA	NA	NA	NA	5.8406
ADIPOR1	ENSG00000159346	ENST00000367254	ENSP00000356223	NA	4.93	3.412	NA	4.277	4.306	4.314	1.938	NA	5.015	4.034	NA	NA	2.077	4.587	NA	NA	4.5	NA	5.447	3.336	NA	NA	3.455	2.0578	4.025	4.94	NA	4.8529
ADIPOR2	ENSG00000006831	ENST00000357103	ENSP00000349616	NA	NA	NA	NA	3.878	NA	NA	3.16	NA	NA	NA	NA	3.603	NA	NA	NA	NA	2.854	5.449	NA	3.721	2.31	NA	NA	NA	NA	NA	NA	NA
ADK	ENSG00000156110	ENST00000286621	ENSP00000286621	5.895	6.043	5.99	5.521	5.716	5.713	5.415	5.636	5.945	5.723	5.508	5.776	5.707	5.711	6.335	6.204	5.731	6.069	5.78	5.555	5.898	6.031	5.953	6.034	5.8426	5.954	6.012	5.706	6.1887
ADM	ENSG00000148926	ENST00000534464	ENSP00000431438	4.391	NA	NA	NA	NA	NA	NA	NA	NA	NA	NA	NA	NA	3.779	NA	NA	NA	3.608	NA	NA	NA	NA	NA	NA	NA	NA	NA	NA	NA
ADM2	ENSG00000128165	ENST00000395738	ENSP00000379087	NA	5.956	NA	NA	NA	NA	NA	NA	NA	5.344	NA	NA	NA	NA	NA	NA	NA	NA	4.842	NA	NA	NA	NA	6.399	5.4173	NA	3.7	NA	NA
ADNP	ENSG00000101126	ENST00000621696	ENSP00000483881	4.903	4.489	4.683	4.876	4.647	5.043	4.559	4.9	3.657	4.784	4.572	4.513	4.576	5.22	4.729	4.875	3.721	4.456	4.858	4.514	4.56	4.853	4.668	4.719	4.796	4.506	4.629	4.778	4.8746
ADO	ENSG00000181915	ENST00000373783	ENSP00000362888	5.007	4.875	5.85	5.211	5.616	5.21	5.165	5.585	5.036	4.725	5.278	5.326	5.119	5.802	5.685	5.112	5.603	5.18	5.821	5.596	5.105	5.521	5.834	5.129	5.1391	4.86	4.082	5.353	4.6313
ADORA1	ENSG00000163485	ENST00000618295	ENSP00000483953	NA	NA	3.942	NA	NA	NA	NA	NA	NA	NA	NA	NA	NA	NA	NA	NA	4.452	NA	NA	NA	NA	NA	NA	NA	NA	4.175	NA	NA	NA
ADPGK	ENSG00000159322	ENST00000311669	ENSP00000312250	5.58	5.026	5.43	5.085	5.401	5.267	5.226	5.275	5.042	5.128	5.048	5.12	5.17	5.419	5.093	5.541	4.053	5.745	4.742	5.152	5.337	5.287	5.052	5.036	5.2165	5.457	5.447	5.134	4.9516
ADPRH	ENSG00000144843	ENST00000478399	ENSP00000420200	5.505	5.43	NA	5.908	6.009	5.43	5.672	5.294	5.05	5.195	5.339	4.88	5.711	5.128	5.7	NA	5.991	5.892	5.256	5.431	4.855	5.74	5.614	5.864	4.8943	6.107	5.588	5.724	5.3551
ADPRHL2	ENSG00000116863	ENST00000373178	ENSP00000362273	6.235	6.138	6.051	5.866	5.994	6.111	5.87	5.799	5.691	5.862	5.934	6.038	6.449	5.782	6.092	5.898	5.632	6.042	5.877	5.924	5.622	6.212	6.343	6.194	6.0469	6.341	6.162	6.057	6.2851
ADPRM	ENSG00000170222	ENST00000609540	ENSP00000477021	NA	NA	NA	NA	NA	NA	NA	3.296	NA	4.372	NA	5.332	3.502	NA	NA	NA	4.519	3.535	4.495	NA	NA	5.675	NA	NA	NA	4.016	NA	NA	NA
ADRA1B	ENSG00000170214	ENST00000306675	ENSP00000306662	NA	NA	4.167	NA	NA	NA	NA	NA	NA	NA	NA	NA	NA	NA	NA	NA	NA	NA	NA	NA	NA	NA	NA	NA	NA	NA	NA	NA	NA
ADRA2A	ENSG00000150594	ENST00000280155	ENSP00000280155	NA	NA	NA	4.945	NA	NA	NA	5.22	5.239	5.003	NA	NA	NA	NA	5.099	NA	4.925	4.643	4.382	4.929	NA	NA	NA	5.029	4.6799	5.502	NA	5.308	4.628
ADRA2B	ENSG00000274286	ENST00000620793	ENSP00000480573	NA	NA	NA	NA	NA	NA	NA	NA	NA	NA	NA	NA	4.558	NA	NA	NA	NA	NA	NA	NA	NA	NA	NA	NA	NA	NA	NA	NA	NA
ADRB2	ENSG00000169252	ENST00000305988	ENSP00000305372	NA	NA	4.894	NA	NA	NA	NA	NA	NA	3.661	NA	NA	NA	NA	NA	NA	NA	NA	NA	NA	NA	NA	NA	NA	NA	NA	NA	4.719	NA
ADRBK1	ENSG00000173020	ENST00000308595	ENSP00000312262	5.081	4.964	5.331	5.074	5.118	5.199	5.464	5.045	5.289	4.898	5.029	4.419	4.992	5.14	4.819	5.31	4.789	5.07	5.053	5.246	4.774	4.724	5.197	5.001	5.0284	5.13	4.724	5.499	5.1137
ADRBK2	ENSG00000100077	ENST00000324198	ENSP00000317578	3.697	NA	4.06	4.847	4.261	3.995	3.548	4.616	4.598	NA	NA	3.681	3.225	4.388	NA	5.757	NA	4.183	4.885	5.036	NA	4.637	3.541	4.009	NA	4.473	NA	3.912	NA
ADRM1	ENSG00000130706	ENST00000491935	ENSP00000478877	4.801	4.104	5.046	4.731	4.639	5.092	5.141	5.076	4.606	4.835	4.687	4.966	4.933	5.057	4.883	5.284	5.366	5.017	4.552	5.637	4.798	5.12	4.485	4.326	4.7665	5.553	6.026	5.331	4.7924
ADSL	ENSG00000239900	ENST00000623063	ENSP00000485525	6.33	6.111	6.031	5.682	6.135	6.155	5.968	5.964	5.97	6.042	5.811	6.013	6.041	6.312	6.037	5.759	5.911	6.235	5.902	5.955	6.233	6.215	5.96	6.227	5.9823	6.149	5.804	5.879	6.354
ADSS	ENSG00000035687	ENST00000366535	ENSP00000355493	5.453	5.67	5.861	5.554	5.76	5.412	5.357	5.35	5.644	5.665	5.076	5.461	5.436	5.748	5.67	5.552	5.344	5.708	5.509	5.58	5.561	5.619	5.952	5.724	5.646	5.208	5.522	5.559	5.7
ADSSL1	ENSG00000185100	ENST00000330877	ENSP00000331260	6.458	NA	5.49	5.169	5.228	5.222	4.865	5.281	5.744	5.438	5.698	5.964	5.684	4.651	5.631	5.335	5.026	5.385	4.888	5.607	4.868	5.154	4.999	4.615	4.7732	5.25	4.759	NA	NA
AEBP1	ENSG00000106624	ENST00000223357	ENSP00000223357	5.019	4.916	4.714	5.52	5.289	5.411	5.001	6.041	4.381	4.612	5.557	5.36	5.212	5.303	5.373	4.984	4.831	4.858	5.302	5.18	5.425	5.189	5.529	4.792	5.5048	5.002	5.781	4.844	4.8433
AES	ENSG00000104964	ENST00000327141	ENSP00000317537	4.271	3.945	4.028	3.964	4.344	4.497	4.264	4.384	4.135	4.427	3.334	4.65	3.807	3.997	4.631	3.999	3.693	4.715	4.512	4.356	3.963	4.065	4.465	3.886	4.2234	4.509	3.329	4.482	4.4423
AFAP1	ENSG00000196526	ENST00000360265	ENSP00000353402	4.511	3.539	4.331	4.45	4.362	5.159	4.521	4.855	5.139	3.946	5.334	4.375	NA	5.13	4.621	3.872	4.368	4.52	4.845	4.857	4.484	5.228	5.238	4.118	4.4001	3.582	4.376	4.939	4.0395
AFAP1L1	ENSG00000157510	ENST00000296721	ENSP00000296721	5.191	5.259	4.65	4.841	5.559	4.7	4.146	4.737	4.72	3.559	4.776	NA	5.442	3.785	4.547	3.691	NA	4.265	4.442	5.7	NA	4.317	4.433	3.907	4.1253	4.403	4.939	4.011	4.865
AFAP1L2	ENSG00000169129	ENST00000369271	ENSP00000358276	5.463	5.458	5.156	5.757	5.877	5.651	5.085	5.432	5.73	5.776	5.266	5.343	5.259	5.121	5.099	4.758	4.833	5.124	5.401	5.348	5.414	5.716	6.084	5.627	5.7538	5.93	5.199	4.848	5.1359
AFF1	ENSG00000172493	ENST00000395146	ENSP00000378578	3.684	3.287	3.711	4.237	2.648	5.401	5.876	5.021	2.071	2.012	5.229	NA	2.909	5.041	3.136	NA	3.352	4.166	5.476	3.122	2.735	3.112	2.795	3.433	3.7536	4.271	3.284	2.903	3.8341
AFF2	ENSG00000155966	ENST00000370457	ENSP00000359486	NA	NA	3.839	NA	NA	NA	NA	NA	NA	NA	NA	NA	NA	NA	NA	NA	NA	NA	NA	NA	NA	NA	NA	NA	NA	NA	NA	NA	NA
AFF4	ENSG00000072364	ENST00000265343	ENSP00000265343	3.677	3.806	3.972	4.006	4.152	3.539	3.692	4.459	NA	3.788	3.529	4.299	3.574	4.523	3.573	3.638	3.036	4.136	4.004	3.064	3.716	4.791	3.73	3.642	3.8608	3.859	3.871	4.121	3.9771
AFG3L2	ENSG00000141385	ENST00000269143	ENSP00000269143	5.723	5.454	5.793	5.353	5.302	5.224	4.993	5.428	4.998	5.317	5.798	5.719	5.5	5.387	5.234	5.124	5.203	5.351	5.418	5.241	5.572	5.543	5.36	5.369	5.5523	5.342	5.975	5.222	5.561
AFM	ENSG00000079557	ENST00000226355	ENSP00000226355	NA	NA	NA	NA	NA	NA	NA	NA	NA	NA	NA	5.428	3.934	NA	NA	NA	NA	NA	NA	NA	NA	NA	NA	NA	NA	NA	NA	NA	NA
AFMID	ENSG00000183077	ENST00000409257	ENSP00000386890	3.668	3.88	4.012	4.617	4.888	4.462	4.148	4.722	3.911	4.929	3.116	5.215	5.207	4.029	4.577	4.325	5.138	4.552	4.564	4.005	5.354	4.526	4.576	4.872	4.9581	3.964	4.803	5.925	5.3861
AFTPH	ENSG00000119844	ENST00000238856	ENSP00000238856	4.772	4.654	4.806	4.692	4.887	4.453	4.236	4.689	4.175	4.53	3.854	4.599	4.887	5.013	4.906	4.201	4.326	4.24	4.624	4.553	4.604	5.043	4.623	4.636	4.7982	4.671	4.356	4.44	4.6262
AGA	ENSG00000038002	ENST00000264595	ENSP00000264595	4.935	4.598	4.102	4.534	4.297	NA	4.459	NA	5.069	4.611	NA	4.367	3.96	4.261	3.594	4.225	NA	3.916	6.114	4.491	5.093	4.503	NA	4.216	4.6489	5.861	5.049	4.692	4.6689
AGAP1	ENSG00000157985	ENST00000304032	ENSP00000307634	4.253	3.651	4.413	4.036	4.127	4.533	3.083	4.115	NA	3.449	4.164	4.361	NA	4.091	3.445	NA	3.983	4.409	4.39	3.214	5.095	4.375	4.192	3.995	3.8865	3.808	3.998	NA	3.8817
AGFG1	ENSG00000173744	ENST00000373671	ENSP00000362775	5.68	5.269	5.555	5.459	5.566	5.818	5.57	5.289	5.317	5.251	5.127	5.477	5.069	5.681	5.598	5.6	4.802	5.423	5.986	5.908	5.203	5.518	5.72	5.847	5.8101	5.519	5.364	5.371	5.4249
AGFG2	ENSG00000106351	ENST00000300176	ENSP00000300176	5.443	5.028	5.725	5.174	5.045	5.154	4.319	5.34	4.093	4.872	5.699	5.349	5.268	5.183	5.273	4.001	5.063	5.32	5.2	4.767	4.9	5.087	5.009	5.467	4.4539	5.32	5.186	5.17	4.9194
AGGF1	ENSG00000164252	ENST00000312916	ENSP00000316109	3.046	NA	3.184	NA	3.666	2.602	2.717	4.228	2.922	4.69	3.956	3.164	3.831	4.134	3.761	3.929	5.49	4.248	NA	NA	3.335	3.9	NA	3.55	3.7867	3.756	2.66	5.541	3.5763
AGK	ENSG00000006530	ENST00000355413	ENSP00000347581	6.287	6.705	6.291	5.742	6.186	6.139	6.129	6.067	6.214	7.25	6.43	6.206	6.016	6.491	5.883	6.315	6.593	6.142	6.24	6.796	6.102	6.044	6.011	6.011	6.0544	6.676	6.52	5.746	6.1589
AGL	ENSG00000162688	ENST00000370165	ENSP00000359184	5.944	5.891	6.227	5.649	5.861	5.806	5.744	6.017	5.616	5.974	6.448	5.648	6.401	6.101	5.838	5.98	6.029	6.048	5.964	5.722	6.194	5.863	5.784	5.92	5.8896	5.989	5.661	5.628	5.8285
AGMAT	ENSG00000116771	ENST00000375826	ENSP00000364986	NA	5.039	NA	5.977	6.119	NA	NA	NA	NA	NA	NA	6.691	6.137	NA	5.566	NA	NA	NA	NA	6.236	5.598	6.25	4.208	5.139	5.8763	NA	NA	5.069	NA
AGMO	ENSG00000187546	ENST00000342526	ENSP00000341662	NA	NA	NA	NA	3.95	NA	NA	NA	NA	NA	NA	NA	4.299	NA	NA	NA	NA	NA	NA	NA	NA	3.851	NA	NA	NA	NA	NA	NA	NA
ag-01	ENSG00000092847	ENST00000373204	ENSP00000362300	5.93	5.784	6.163	5.657	5.907	6.271	5.929	6.446	5.943	5.889	6.067	5.764	6.307	5.899	5.895	5.878	6.034	6.17	5.972	6.02	6.161	5.968	6.41	6.011	5.9372	5.87	5.892	5.921	5.8662
ag-02	ENSG00000123908	ENST00000220592	ENSP00000220592	6.218	5.65	5.616	5.836	5.754	5.905	5.858	6.148	5.366	5.947	5.846	5.835	NA	6.065	5.612	5.193	5.523	6.365	6.031	5.871	5.963	5.863	6.126	5.962	5.7983	5.709	5.821	5.702	5.9613
ag-03	ENSG00000126070	ENST00000373191	ENSP00000362287	5.891	5.594	6.075	5.785	NA	6.03	6.48	NA	6.146	6.349	NA	5.652	5.783	6.529	6.386	6.31	4.926	7.136	5.857	5.774	5.953	NA	6.38	5.515	6.8886	5.731	5.635	5.617	7.3692
ag-04	ENSG00000134698	ENST00000373210	ENSP00000362306	3.925	2.939	3.583	NA	3.827	3.304	2.431	3.882	3.106	NA	NA	3.043	3.857	3.55	3.057	3.005	NA	3.822	3.52	NA	3.294	3.66	4.148	3.338	3.4394	NA	NA	3.29	3.7268
AGPAT2	ENSG00000169692	ENST00000538402	ENSP00000438919	4.89	5.497	4.683	5.103	4.603	4.436	4.46	4.743	5.183	4.484	4.378	5.783	5.036	4.26	4.64	5.105	4.082	4.519	4.661	5.327	3.943	4.882	4.05	4.674	5.0174	5.225	5.147	5.395	3.8805
AGPAT3	ENSG00000160216	ENST00000546158	ENSP00000443510	4.987	5.728	5.684	5.009	5.122	5.199	4.466	5.245	5.22	5.245	5.439	5.769	5.455	5.182	4.792	5.075	5.242	5.023	5.372	5.071	5.506	5.144	5.165	5.271	5.3262	5.576	4.903	5.236	4.8113
AGPAT4	ENSG00000026652	ENST00000320285	ENSP00000314036	5.401	4.722	5.49	NA	NA	4.616	4.857	5.531	4.794	4.846	NA	5.165	NA	4.655	NA	NA	5.242	5.299	5.464	4.228	5.039	NA	5.231	5.11	4.7875	4.436	NA	NA	3.9481
AGPAT5	ENSG00000155189	ENST00000285518	ENSP00000285518	5.189	4.62	5.541	5.347	5.034	4.567	4.268	4.715	4.78	4.645	5.154	4.795	5.284	5.511	5.005	4.931	4.778	5.403	5.02	5.071	5.374	5.481	5.153	4.728	5.3146	4.885	5.133	4.962	5.0391
AGPS	ENSG00000018510	ENST00000264167	ENSP00000264167	5.764	5.528	5.803	5.642	5.802	5.409	5.471	5.606	5.678	5.969	5.746	5.666	5.901	5.751	5.567	6.031	5.805	5.518	5.616	5.672	5.76	5.67	5.168	5.801	5.366	6.316	5.448	5.64	5.8271
AGR2	ENSG00000106541	ENST00000419304	ENSP00000391490	NA	5.329	NA	5.874	6.418	5.66	NA	6.105	6.239	6.453	NA	5.069	NA	6.043	NA	NA	6.23	NA	6.048	6.114	7.836	6.182	4.571	NA	6.1855	NA	NA	5.377	6.2931
AGR3	ENSG00000173467	ENST00000310398	ENSP00000308606	NA	5.742	NA	5.798	5.85	5.338	NA	5.647	NA	5.573	NA	NA	NA	5.433	NA	NA	5.775	NA	5.805	5.762	NA	5.701	5.127	NA	5.7313	NA	NA	NA	NA
AGRN	ENSG00000188157	ENST00000379370	ENSP00000368678	6.524	6.023	5.929	6.67	5.747	6.366	6.414	6.171	5.741	5.955	6.744	6.917	6.163	5.369	NA	6.208	6.089	6.111	5.838	6.897	5.577	5.44	7.098	5.888	5.8108	5.83	7.009	NA	5.9332
AGT	ENSG00000135744	ENST00000366667	ENSP00000355627	6.696	NA	5.16	6.986	6.86	7.072	7.484	6.781	7.549	5.903	4.984	6.255	4.218	NA	NA	7.448	5.239	NA	7.393	7.235	NA	NA	NA	NA	7.2566	NA	7.09	NA	6.7388
AGTPBP1	ENSG00000135049	ENST00000357081	ENSP00000349592	5.306	4.812	4.801	4.214	4.005	3.747	4.052	4.277	4.041	4.087	4.281	3.821	4.952	4.468	4.205	4.435	5.453	3.702	4.163	4.257	4.743	4.175	3.11	4.589	4.0271	4.708	3.188	3.769	3.7373
AGTRAP	ENSG00000177674	ENST00000314340	ENSP00000319713	5.234	4.57	4.886	4.485	5.058	5.058	4.852	4.012	4.983	4.55	4.824	5.143	4.822	4.333	4.959	5.328	NA	4.678	4.297	5.587	4.935	4.705	4.748	4.719	4.581	5.602	5.272	5.29	4.7007
AGXT	ENSG00000172482	ENST00000307503	ENSP00000302620	NA	NA	NA	NA	NA	NA	NA	NA	NA	NA	NA	5.755	5.608	NA	NA	NA	NA	NA	NA	NA	NA	NA	NA	NA	NA	NA	NA	NA	NA
AGXT2	ENSG00000113492	ENST00000231420	ENSP00000231420	NA	NA	NA	NA	NA	NA	NA	NA	NA	NA	NA	5.464	5.581	NA	NA	NA	NA	NA	NA	NA	NA	5.228	NA	NA	NA	NA	NA	NA	NA
AHCTF1	ENSG00000153207	ENST00000326225	ENSP00000355465	4.927	4.647	4.767	5.402	5.156	4.907	4.935	5.23	4.69	5.646	4.794	4.641	4.861	5.617	5.13	5.098	4.839	5.197	4.936	5.001	5.207	5.405	5.028	4.901	5.1005	4.949	4.756	5.27	4.6742
AHCY	ENSG00000101444	ENST00000217426	ENSP00000217426	6.433	6.538	6.686	6.132	6.056	6.48	6.237	6.302	6.442	6.512	6.147	6.453	6.249	6.722	6.461	5.903	6.151	6.663	6.548	6.409	6.139	6.093	6.512	6.798	6.2667	6.603	6.293	6.379	6.5587
AHCYL1	ENSG00000168710	ENST00000369799	ENSP00000358814	5.637	5.172	6.243	5.686	5.912	5.439	5.516	5.579	5.527	5.792	5.115	5.495	5.338	5.664	5.587	5.473	5.616	5.9	5.858	5.602	5.965	5.584	5.711	5.701	5.6518	5.852	5.766	5.474	5.5509
AHCYL2	ENSG00000158467	ENST00000446544	ENSP00000413639	5.301	5.345	5.979	4.895	5.342	5.299	4.974	5.221	5.098	5.205	5.435	5.159	4.873	4.524	5.298	5.302	5.262	5.298	5.177	4.867	5.707	5.21	4.987	5.687	5.2616	5.358	5.375	5.295	4.4856
AHDC1	ENSG00000126705	ENST00000374011	ENSP00000363123	4.551	3.315	4.153	NA	4.226	4.885	3.885	4.959	4.254	3.96	4.325	4.888	5.948	5.013	4.735	4.818	4.826	3.835	4.08	4.03	4.544	3.283	4.707	4.668	4.2993	4.061	4.417	5.016	4.8055
AHI1	ENSG00000135541	ENST00000457866	ENSP00000388650	3.283	3.433	NA	NA	NA	NA	NA	4.807	NA	NA	NA	NA	4.629	3.436	NA	3.234	NA	NA	NA	3.251	NA	3.996	3.167	3.818	2.5658	3.173	NA	NA	3.6298
AHNAK	ENSG00000124942	ENST00000378024	ENSP00000367263	6.285	6.295	6.168	6.188	6.27	6.308	5.846	6.252	5.991	6.212	6.219	5.614	5.909	5.735	6.273	6.291	6.312	5.944	6.034	6.195	5.994	6.005	6.143	6.041	6.1573	6.798	6.044	6.084	6.0717
AHNAK2	ENSG00000185567	ENST00000333244	ENSP00000353114	NA	NA	NA	NA	NA	6.077	5.839	5.755	6.114	5.865	NA	NA	NA	NA	NA	NA	NA	5.509	5.944	6.296	NA	NA	5.737	NA	NA	NA	NA	5.595	5.0436
AHSA1	ENSG00000100591	ENST00000216479	ENSP00000216479	5.559	5.51	5.715	5.342	5.687	5.567	5.623	5.359	5.382	5.474	5.3	4.871	5.823	5.77	5.726	5.423	5.548	5.416	5.581	5.349	5.414	5.565	5.472	5.852	5.4368	5.641	5.402	5.336	5.5982
AHSG	ENSG00000145192	ENST00000411641	ENSP00000393887	NA	NA	NA	NA	NA	NA	NA	NA	NA	NA	NA	8.277	4.317	NA	NA	NA	NA	NA	NA	NA	NA	NA	NA	NA	NA	NA	NA	NA	NA
AHSP	ENSG00000169877	ENST00000302312	ENSP00000307199	NA	NA	NA	NA	NA	NA	NA	NA	NA	NA	NA	NA	NA	NA	NA	NA	NA	7.178	NA	NA	NA	NA	NA	7.486	NA	NA	NA	NA	NA
AIDA	ENSG00000186063	ENST00000340020	ENSP00000339161	5.827	5.639	6.361	5.492	5.873	5.815	5.688	5.603	5.435	5.997	5.128	5.485	5.207	5.864	5.757	5.813	5.351	5.372	5.834	5.856	5.5	5.919	6.226	5.836	5.9086	6.11	5.071	5.773	5.5482
AIF1L	ENSG00000126878	ENST00000247291	ENSP00000247291	5.881	5.985	5.707	5.819	5.876	5.725	4.74	6.11	5.354	5.315	5.664	5.457	5.248	5.395	5.929	5.2	6.186	5.549	5.159	5.493	5.565	NA	5.576	6.059	7.8457	5.612	5.451	4.535	5.1329
AIFM1	ENSG00000156709	ENST00000287295	ENSP00000287295	6.447	5.911	6.4	6.027	6.095	6.03	6.303	6.195	6.423	6.442	6.732	6.309	6.203	6.224	6.205	6.767	6.564	6.245	5.906	6.095	6.551	6.285	6.078	6.063	6.1987	6.646	6.78	5.988	6.2736
AIFM2	ENSG00000042286	ENST00000613322	ENSP00000478931	5.951	5.659	5.114	5.159	5.489	5.074	4.993	5.223	6.03	5.879	5.023	6.598	5.407	5.193	5.121	5.238	4.972	5.109	5.263	5.617	5.555	5.098	5.197	4.89	5.7119	4.884	5.5	4.49	4.9851
AIFM3	ENSG00000183773	ENST00000440238	ENSP00000390798	NA	NA	4.495	NA	NA	NA	NA	NA	NA	3.468	NA	NA	NA	NA	NA	NA	NA	NA	NA	5.206	NA	3.891	5.089	NA	NA	NA	NA	NA	NA
AIM1	ENSG00000112297	ENST00000633556	ENSP00000488010	NA	4.755	NA	4.621	4.825	5.27	4.307	5.375	4.57	5.072	NA	4.721	4.224	5.256	4.768	5.993	4.88	5.234	4.967	4.929	5.227	4.775	4.699	4.978	4.9281	5.212	5.328	5.127	5.0819
AIM1L	ENSG00000176092	ENST00000308182	ENSP00000310435	NA	NA	NA	NA	5.112	NA	3.802	NA	NA	NA	NA	NA	NA	NA	NA	NA	NA	5.653	NA	4.764	NA	4.766	NA	NA	NA	NA	NA	5.166	5.1372
AIM2	ENSG00000163568	ENST00000368130	ENSP00000357112	NA	NA	NA	NA	NA	NA	NA	NA	NA	NA	NA	NA	NA	NA	3.745	NA	NA	NA	NA	NA	NA	NA	NA	NA	NA	NA	NA	2.979	NA
AIMP1	ENSG00000164022	ENST00000442366	ENSP00000405248	6.398	5.783	5.971	5.915	6.267	6.096	6.141	6.054	6.113	6.246	5.985	5.887	6.271	6.111	6.155	6.065	6.635	6.252	6.081	6.059	6.519	6.159	6	5.875	6.1535	6.456	5.931	5.995	6.0738
AIMP2	ENSG00000106305	ENST00000223029	ENSP00000223029	6.161	5.602	6.127	5.962	5.653	6.183	5.937	6.342	6.028	6.213	5.835	6.374	5.818	6.203	6.506	6.472	5.706	6.168	6.069	6.39	6.4	5.818	6.217	6.325	6.3164	6.207	6.113	6.15	6.1157
AIP	ENSG00000110711	ENST00000279146	ENSP00000279146	5.61	5.768	5.798	6.006	5.867	5.823	6.058	5.932	5.61	5.371	5.41	6.019	5.638	5.615	5.722	5.364	5.412	5.752	5.484	6.032	5.439	5.762	5.998	5.671	5.766	6.087	6.026	6.031	5.8328
AJUBA	ENSG00000129474	ENST00000361265	ENSP00000354491	NA	NA	NA	NA	NA	4.357	3.871	4.42	NA	3.483	5.045	3.312	3.843	3.801	3.889	5.313	4.153	3.821	4.652	4.324	NA	3.741	4.137	NA	3.8221	4.312	3.927	4.212	3.8489
AK1	ENSG00000106992	ENST00000373176	ENSP00000362271	7.101	7.057	7.148	7.282	6.8	6.967	7.215	6.529	6.89	6.793	6.837	7.222	6.857	5.889	6.618	5.838	6.948	7.039	7.153	6.66	7.076	6.904	7.017	6.87	7.0016	6.829	7.124	6.794	6.8173
AK2	ENSG00000004455	ENST00000467905	ENSP00000447082	6.383	5.797	6.047	5.837	6.163	6.049	5.933	6.061	6.198	6.002	6.682	6.554	6.347	5.875	6.284	6.079	6.119	6.395	5.864	6.129	6.276	6.098	6.023	6.084	6.2477	6.456	6.862	6.104	6.0865
AK3	ENSG00000147853	ENST00000381809	ENSP00000371230	6.279	6.085	6.328	5.831	5.918	5.634	5.578	6.06	5.756	5.778	6.363	6.179	6.038	5.899	6.205	5.745	5.786	6.155	6.295	5.827	6.412	6.068	5.994	5.99	6.1791	5.98	6.587	5.774	5.7339
AK4	ENSG00000162433	ENST00000545314	ENSP00000445912	6.736	6.273	6.726	6.35	6.919	6.711	6.664	6.787	6.692	6.705	7.029	6.552	6.363	7.114	NA	7.202	NA	6.391	6.508	6.595	6.855	NA	6.708	NA	6.529	6.956	NA	5.925	6.0744
AK5	ENSG00000154027	ENST00000354567	ENSP00000346577	NA	NA	5.378	NA	NA	NA	NA	NA	NA	NA	NA	NA	NA	NA	NA	NA	NA	NA	NA	3.76	3.484	NA	NA	NA	4.4759	4.307	NA	NA	NA
AK7	ENSG00000140057	ENST00000267584	ENSP00000267584	4.137	NA	NA	5.558	NA	5.249	NA	5.259	NA	3.676	NA	3.779	NA	4.54	NA	NA	6.036	NA	NA	NA	NA	NA	NA	4.391	3.9623	5.439	NA	NA	NA
AK8	ENSG00000165695	ENST00000298545	ENSP00000298545	NA	NA	3.794	NA	NA	NA	NA	4.999	NA	NA	NA	4.421	NA	NA	NA	5.125	NA	NA	NA	NA	NA	NA	NA	NA	NA	2.613	NA	NA	NA
AK9	ENSG00000155085	ENST00000424296	ENSP00000410186	NA	NA	4.18	NA	NA	NA	NA	5.035	NA	NA	NA	NA	NA	NA	NA	NA	NA	NA	NA	3.991	NA	NA	NA	3.483	4.1707	4.08	3.55	NA	NA
AKAP1	ENSG00000121057	ENST00000621116	ENSP00000478212	4.516	5.703	5.459	4.889	4.65	4.898	4.938	4.958	4.853	4.618	4.886	4.7	5.049	4.982	4.627	4.479	4.741	4.156	4.548	4.747	4.772	4.89	4.514	4.06	4.8022	4.237	4.897	3.659	4.5357
AKAP10	ENSG00000108599	ENST00000225737	ENSP00000225737	4.848	5.782	5.042	6.339	5.099	4.757	5.578	5.569	5.395	6.332	5.611	4.909	4.009	4.793	4.138	6.41	4.468	4.814	5.126	6.278	4.747	4.609	4.601	4.906	4.713	6.568	4.9	4.331	4.346
AKAP11	ENSG00000023516	ENST00000025301	ENSP00000025301	4.762	4.223	3.971	3.929	4.054	4.327	5.48	4.26	4.372	4.454	3.978	3.712	3.941	4.482	4.533	4.815	4.224	4.152	4.63	4.22	4.099	4.673	4.162	4.549	3.9681	4.825	3.689	4.301	4.342
AKAP12	ENSG00000131016	ENST00000354675	ENSP00000346702	5.981	6.125	6.292	6.358	6.119	6.269	5.954	6.643	5.538	5.83	6.083	5.872	5.502	5.638	6.301	5.326	5.695	5.521	6.143	5.964	6.305	6.367	6.036	6.064	6.6213	5.711	5.687	5.959	5.5402
AKAP13	ENSG00000170776	ENST00000394518	ENSP00000378026	4.873	4.691	4.15	4.907	4.945	4.824	4.8	5.038	3.886	4.686	4.908	4.671	5.034	4.939	5.029	4.979	3.903	5.051	4.705	4.847	5.128	5.015	4.928	4.806	4.934	5.235	4.852	4.997	4.7387
AKAP14	ENSG00000186471	ENST00000371431	ENSP00000360485	NA	NA	NA	NA	NA	NA	NA	4.837	NA	NA	NA	NA	NA	NA	NA	NA	NA	NA	NA	NA	NA	NA	NA	NA	NA	NA	NA	NA	NA
AKAP17A	ENSG00000197976	ENST00000313871	ENSP00000324827	4.611	4.982	4.809	5.632	4.621	5.16	5.039	5.402	4.039	4.301	4.577	5.006	4.941	4.988	4.644	4.358	5.713	4.262	4.245	4.757	4.224	4.969	4.606	4.609	4.3665	4.751	5.156	5.274	5.2051
AKAP3	ENSG00000111254	ENST00000545990	ENSP00000440994	NA	NA	NA	NA	NA	NA	NA	3.505	NA	NA	4.683	NA	NA	NA	NA	NA	4.999	NA	NA	NA	NA	NA	NA	NA	NA	4.484	NA	NA	NA
AKAP4	ENSG00000147081	ENST00000376064	ENSP00000365232	NA	NA	NA	NA	NA	NA	NA	NA	NA	NA	NA	NA	NA	NA	NA	NA	NA	NA	NA	NA	NA	NA	NA	NA	NA	4.316	NA	NA	NA
AKAP5	ENSG00000179841	ENST00000394718	ENSP00000378207	NA	4.652	5.727	5.611	NA	5.046	NA	NA	NA	NA	NA	5.289	NA	3.898	NA	NA	NA	NA	NA	4.333	NA	NA	NA	NA	NA	NA	NA	5.181	NA
AKAP6	ENSG00000151320	ENST00000280979	ENSP00000280979	2.992	NA	4.088	NA	NA	4	3.739	NA	NA	5.182	4.134	NA	4.041	NA	NA	NA	NA	NA	NA	4.494	NA	NA	4	NA	NA	NA	NA	NA	4.0859
AKAP7	ENSG00000118507	ENST00000431975	ENSP00000405252	4.823	3.803	5.134	3.86	4.372	4.425	4.939	4.802	5.432	3.834	5.142	4.3	4.657	4.229	4.414	4.563	4.545	5.101	5.021	NA	4.359	5.161	5.146	5.233	4.3591	5.272	4.543	4.157	3.9915
AKAP8	ENSG00000105127	ENST00000269701	ENSP00000269701	4.946	5.049	4.323	4.899	5.29	4.819	5.288	5.186	4.13	4.755	4.761	4.798	5.046	5.394	4.827	4.902	4.988	5.002	4.924	4.87	4.56	4.997	4.617	4.594	4.8737	5.074	5.128	5.206	5.1379
AKAP8L	ENSG00000011243	ENST00000397410	ENSP00000380557	4.856	4.867	4.872	4.762	5.113	5.264	5.003	5.255	4.073	4.722	4.666	4.529	5.148	5.335	5.036	5.09	4.356	5.023	4.724	4.829	4.859	4.988	4.781	4.71	4.8173	5.233	4.908	5.251	4.9841
AKAP9	ENSG00000127914	ENST00000356239	ENSP00000348573	5.111	5.205	4.681	5.353	5.169	5.139	5.205	5.296	4.724	5.166	5.859	4.909	4.768	5.334	4.743	5.104	4.922	5.387	5.038	4.869	5.199	5.129	5.042	4.937	4.9684	5.148	4.718	4.982	5.7795
AKIP1	ENSG00000166452	ENST00000534147	ENSP00000431331	3.902	4.784	4.145	3.946	3.935	4.164	3.906	5.42	NA	NA	3.831	NA	NA	4.123	3.92	NA	NA	NA	4.658	NA	4.891	3.669	4.151	NA	4.0722	NA	3.479	3.99	NA
AKNA	ENSG00000106948	ENST00000374088	ENSP00000363201	3.186	3.879	3.076	4.016	3.639	4.023	4.078	4.653	3.263	3.661	5.093	4.214	2.822	4.095	4.08	3.712	2.75	2.994	3.867	3.824	NA	4.029	3.738	3.944	3.9488	4.2	3.751	4.306	4.0541
AKR1A1	ENSG00000117448	ENST00000621846	ENSP00000480713	6.568	5.924	6.463	5.801	5.742	6.062	6.152	5.927	5.713	5.918	5.98	6.266	6.094	6.045	6.06	5.88	6.26	5.984	6.146	6.032	6.323	5.852	6.238	6.206	6.0642	6.539	6.304	5.956	5.8506
AKR1B1	ENSG00000085662	ENST00000285930	ENSP00000285930	6.082	6.081	6.58	6.18	6.327	6.184	6.49	6.463	5.969	6	6.211	6.359	6.338	6.599	6.284	5.825	5.758	6.46	6.643	6.249	6.48	6.398	6.458	6.123	6.4508	6.35	6.485	6.063	6.0759
AKR1B10	ENSG00000198074	ENST00000359579	ENSP00000352584	NA	NA	NA	5.404	5.685	NA	5.245	NA	NA	6.354	NA	6.321	5.698	NA	NA	NA	NA	NA	NA	5.533	NA	5.792	5.219	NA	6.0393	6.308	NA	5.585	5.6926
AKR1C1	ENSG00000187134	ENST00000380872	ENSP00000370254	7.171	7.04	NA	7.2	7.465	NA	6.676	NA	6.616	7.38	7.382	7.123	6.737	7.861	NA	7.217	6.385	NA	NA	7.032	7.387	7.337	NA	NA	7.1948	7.381	7.013	7.185	7.1951
AKR1C2	ENSG00000151632	ENST00000380753	ENSP00000370129	5.723	5.625	NA	5.114	5.439	6.173	4.702	NA	5.482	5.904	5.109	6.153	5.764	6.508	NA	5.524	4.77	NA	NA	5.549	5.357	4.935	4.725	NA	5.4501	6.117	NA	5.478	6.3557
AKR1C4	ENSG00000198610	ENST00000380448	ENSP00000369814	NA	NA	NA	NA	5.402	NA	NA	NA	NA	5.781	NA	NA	5.897	NA	NA	NA	NA	NA	NA	NA	NA	5.272	NA	NA	6.0396	NA	NA	NA	NA
AKR1D1	ENSG00000122787	ENST00000242375	ENSP00000242375	NA	NA	NA	NA	NA	NA	NA	NA	NA	NA	NA	NA	5.574	NA	NA	NA	NA	NA	NA	NA	NA	NA	NA	NA	NA	NA	NA	NA	NA
AKR7A2	ENSG00000053371	ENST00000235835	ENSP00000235835	6.367	5.899	6.753	6.096	5.898	6.285	6.245	6.204	6.165	5.894	6.362	6.415	6.043	6.146	6.662	5.397	5.922	6.438	6.308	6.579	6.273	5.755	6.586	6.352	6.3455	6.729	6.592	6.368	5.9978
AKR7A3	ENSG00000162482	ENST00000361640	ENSP00000355377	6.631	NA	NA	6.346	6.096	NA	NA	NA	NA	6.664	NA	6.868	6.409	NA	NA	NA	5.792	NA	NA	6.467	6.764	6.211	6.664	NA	6.5317	NA	NA	NA	NA
AKT1	ENSG00000142208	ENST00000554581	ENSP00000451828	5.044	4.627	4.913	5.122	4.678	5.241	4.779	4.948	4.843	4.756	4.643	5.008	4.964	4.753	5.11	4.98	4.617	4.528	4.344	5.306	4.696	4.733	5.225	4.795	4.9097	5.259	5.066	5.171	4.8593
AKT1S1	ENSG00000204673	ENST00000391834	ENSP00000375710	5.172	4.636	5.573	5	5.198	5.209	5.037	5.064	5.16	3.519	4.673	4.922	5.466	5.125	5.472	4.869	5.126	4.205	4.932	5.438	4.781	4.655	4.925	4.129	5.2672	5.331	5.446	5.136	4.3
AKT2	ENSG00000105221	ENST00000392038	ENSP00000375892	5.066	4.671	4.826	5.176	4.557	5.343	5.064	5.102	5.295	5.039	4.819	4.951	5.153	5.376	5.016	5.074	4.215	4.802	4.632	5.167	4.667	4.429	5.244	4.665	4.6662	5.06	5.035	5.242	4.8245
AKTIP	ENSG00000166971	ENST00000570004	ENSP00000455874	4.928	4.271	4.674	4.776	5.156	4.889	4.656	4.653	4.022	4.877	4.545	4.78	4.99	4.186	4.085	4.956	4.369	4.855	4.979	5.061	4.942	4.685	4.52	5.771	4.8062	5.072	4.571	4.521	4.1657
ALAD	ENSG00000148218	ENST00000409155	ENSP00000386284	6.247	6.625	6.45	6.165	6.286	6.321	6.282	6.481	6.63	6.122	6.056	6.223	6.241	6.055	6.563	6.443	5.533	6.572	6.148	6.412	6.481	5.893	6.406	6.529	6.1039	6.368	6.358	5.886	6.443
ALAS1	ENSG00000023330	ENST00000484952	ENSP00000418779	2.836	3.562	2.574	2.766	3.93	NA	NA	2.853	NA	NA	3.812	3.613	3.649	3.653	3.733	3.314	4.445	3.03	3.618	NA	2.89	3.751	NA	NA	2.8678	3.8	4.265	2.836	NA
ALB	ENSG00000163631	ENST00000295897	ENSP00000295897	NA	NA	NA	NA	NA	NA	NA	NA	NA	NA	NA	7.382	4.318	NA	9.13	NA	5.984	NA	NA	NA	NA	NA	NA	NA	NA	9.276	NA	NA	NA
ALCAM	ENSG00000170017	ENST00000472644	ENSP00000419236	5.585	5.235	5.88	5.645	5.596	5.266	5.695	5.767	5.755	5.165	5.685	5.402	5.39	5.713	4.954	5.241	5.57	5.031	5.813	5.768	5.961	5.42	5.19	4.761	5.537	5.364	5.597	4.515	4.978
ALDH16A1	ENSG00000161618	ENST00000293350	ENSP00000293350	6.538	5.975	6.404	6.883	6.1	6.604	6.614	6.496	6.277	6.45	6.684	6.766	7.529	6.122	6.636	6.468	6.235	6.106	5.99	6.681	6.271	6.038	6.736	6.513	6.2542	6.312	6.795	6.647	6.9632
ALDH18A1	ENSG00000059573	ENST00000371224	ENSP00000360268	5.781	5.254	5.337	5.229	5.846	5.468	5.615	5.153	5.222	5.67	5.606	5.646	5.567	6.282	5.439	5.473	5.675	5.549	5.681	5.357	5.856	5.699	5.426	5.354	5.5882	5.579	6.295	5.486	5.6687
ALDH1A1	ENSG00000165092	ENST00000297785	ENSP00000297785	6.421	6.947	6.585	6.377	6.026	6.354	6.55	6.413	6.469	6.276	6.575	6.261	5.855	6.541	6.791	5.725	6.451	6.435	6.658	6.521	6.538	6.084	6.465	6.529	6.2664	6.568	6.422	6.41	6.3626
ALDH1A2	ENSG00000128918	ENST00000249750	ENSP00000249750	6.345	6.076	NA	NA	NA	5.903	7.1	6.22	6.716	6.016	5.798	6.033	NA	4.926	NA	5.11	6.09	6.048	5.973	6.873	6.405	NA	5.974	5.471	NA	5.571	NA	NA	6.5157
ALDH1A3	ENSG00000184254	ENST00000329841	ENSP00000332256	5.999	5.153	5.628	5.509	6.02	5.712	5.44	5.455	5.014	5.885	5.776	5.384	5.467	5.552	NA	5.91	5.37	5.543	5.649	5.418	5.607	5.694	5.704	5.192	5.7247	6.16	5.254	4.599	5.8004
ALDH1B1	ENSG00000137124	ENST00000377698	ENSP00000366927	6.322	6.303	6.071	6.105	6.641	6.126	6.821	6.165	5.904	6.459	6.677	6.436	6.062	6.66	6.431	5.886	5.597	5.914	6.486	6.376	6.663	6.472	6.568	5.8	6.6111	6.416	6.788	6.258	5.7336
ALDH1L1	ENSG00000144908	ENST00000472186	ENSP00000420293	6.011	NA	6.145	5.367	NA	NA	5.857	6.268	6.109	5.701	5.585	6.022	5.837	NA	NA	5.138	6.375	NA	5.467	6.151	6.145	NA	5.687	NA	NA	6.156	5.894	5.612	6.1202
ALDH1L2	ENSG00000136010	ENST00000258494	ENSP00000258494	NA	5.547	5.88	5.805	6.077	5.557	6.05	NA	5.894	6.106	6.267	NA	NA	6.63	NA	NA	6.16	NA	5.829	5.701	6.231	5.994	5.923	NA	6.0653	NA	6.12	5.721	5.2839
ALDH2	ENSG00000111275	ENST00000261733	ENSP00000261733	6.896	6.876	6.982	6.559	6.545	6.909	6.627	6.87	6.544	6.307	6.741	6.984	6.415	6.058	6.839	6.626	6.611	6.934	6.434	6.67	6.719	6.594	6.815	6.673	6.5571	6.883	7.287	6.673	6.4376
ALDH3A1	ENSG00000108602	ENST00000457500	ENSP00000411821	NA	NA	NA	5.807	5.542	NA	4.642	5.637	NA	6.739	NA	NA	NA	7.828	NA	NA	NA	NA	NA	5.949	NA	5.198	NA	NA	6.2524	4.963	NA	6.465	6.3268
ALDH3A2	ENSG00000072210	ENST00000579855	ENSP00000463637	5.987	5.839	5.777	5.237	5.618	5.392	5.049	5.935	5.775	6.253	5.914	5.756	5.665	5.611	5.623	5.718	5.456	5.563	5.652	5.559	5.554	5.757	5.541	5.653	5.9226	5.977	5.945	5.723	5.3565
ALDH3B1	ENSG00000006534	ENST00000614849	ENSP00000478486	5.265	5.043	4.698	4.148	4.148	5.002	5.304	5.542	5.201	4.912	4.538	4.724	4.438	4.262	4.86	5.398	4.585	5.065	4.289	5.082	3.166	4.548	NA	5.223	4.4644	NA	NA	5.03	5.1189
ALDH4A1	ENSG00000159423	ENST00000375341	ENSP00000364490	6.328	6.31	6.713	6.257	6.346	5.949	5.621	5.88	6.162	5.996	6.548	6.605	6.147	6.001	6.039	5.956	5.906	6.214	6.14	6.383	6.004	NA	6.898	6.04	6.1634	6.3	6.695	5.894	6.3729
ALDH5A1	ENSG00000112294	ENST00000357578	ENSP00000350191	6.049	5.322	6.406	5.736	5.743	5.586	5.275	5.825	6.077	5.695	6.129	6.22	5.889	5.836	5.869	5.69	5.965	5.746	5.643	5.972	5.936	5.806	5.714	5.682	5.7944	5.821	6.641	5.624	5.8099
ALDH6A1	ENSG00000119711	ENST00000553458	ENSP00000450436	6.416	6.582	6.832	6.579	6.281	6.464	6.185	6.421	6.606	6.232	6.703	6.523	6.168	6.294	6.762	6.12	6.864	6.479	6.691	6.646	6.708	6.369	6.401	6.571	6.5113	6.757	6.418	6.423	6.4052
ALDH7A1	ENSG00000164904	ENST00000409134	ENSP00000387123	6.684	6.813	6.957	6.31	6.7	6.641	6.298	6.635	6.48	6.282	6.886	6.702	6.535	6.399	6.705	6.391	6.791	6.523	6.574	6.576	6.909	6.438	6.742	6.553	6.5441	6.881	6.901	6.506	5.5966
ALDH8A1	ENSG00000118514	ENST00000265605	ENSP00000265605	NA	NA	NA	NA	NA	NA	NA	NA	NA	NA	NA	5.794	5.69	NA	NA	NA	NA	NA	NA	NA	NA	NA	NA	NA	NA	NA	NA	NA	NA
ALDH9A1	ENSG00000143149	ENST00000354775	ENSP00000346827	6.142	6.01	6.571	5.86	5.995	6	5.752	6.109	6.009	5.892	6.129	6.248	6.05	5.973	6.16	5.818	6.407	5.998	6.065	5.829	6.378	6.102	6.206	6.156	6.1735	6.22	6.327	6.085	5.9046
ALDOA	ENSG00000149925	ENST00000564546	ENSP00000455917	6.248	6.452	6.616	6.37	6.075	6.579	6.363	6.349	6.325	6.386	5.988	6.582	6.231	6.466	6.552	6.123	6.116	6.362	6.287	6.589	6.41	6.208	6.687	6.448	6.4066	6.474	6.423	6.425	6.3421
ALDOB	ENSG00000136872	ENST00000374855	ENSP00000363988	NA	5.809	NA	5.375	5.232	NA	NA	NA	6.947	5.648	NA	5.661	5.349	NA	NA	NA	5.471	NA	NA	NA	NA	5.123	NA	NA	6.3519	6.058	NA	NA	NA
ALDOC	ENSG00000109107	ENST00000395321	ENSP00000378731	6.119	6.538	6.262	6.352	6.118	6.507	6.347	6.472	6.509	6.372	6.159	6.231	5.822	6.736	6.459	5.854	6.616	6.64	6.25	6.502	6.323	6.068	6.651	6.486	6.1141	6.499	NA	6.236	6.2877
ALG1	ENSG00000033011	ENST00000262374	ENSP00000262374	5.555	5.363	5.422	4.931	5.237	5.158	5.419	5.375	5.262	5.704	5.36	5.357	5.239	5.778	5.247	5.002	5.418	5.261	5.383	4.842	5.404	5.388	4.934	5.319	5.3874	5.301	5.72	5.303	5.6586
ALG10B	ENSG00000175548	ENST00000308742	ENSP00000310120	5.107	NA	5.37	NA	4.855	NA	NA	4.883	NA	NA	NA	5.259	5.518	NA	NA	NA	NA	4.865	NA	NA	5.11	4.539	4.804	4.404	4.7628	4.501	5.277	5.035	NA
ALG12	ENSG00000182858	ENST00000330817	ENSP00000333813	5.41	NA	5.101	5.196	4.037	4.554	NA	5.286	5.079	4.342	5.288	5.418	5.491	6.141	4.552	3.42	5.182	5.183	4.667	5.356	5.385	5.273	5.225	NA	4.9244	4.257	5.481	5.328	4.8914
ALG13	ENSG00000101901	ENST00000394780	ENSP00000378260	5.703	5.485	4.752	5.31	5.332	4.327	4.891	4.187	4.148	5.208	4.28	4.939	5.148	5.47	4.837	4.557	4.579	5.007	4.454	4.278	5.237	5.056	4.544	4.813	4.6194	4.672	5.16	4.866	5.2578
ALG14	ENSG00000172339	ENST00000370205	ENSP00000359224	5.411	NA	NA	NA	5.634	5.223	NA	NA	NA	NA	NA	5.268	5.542	NA	NA	NA	5.765	NA	NA	5.385	5.354	5.846	NA	NA	NA	NA	4.551	NA	NA
ALG2	ENSG00000119523	ENST00000476832	ENSP00000417764	5.628	5.086	5.659	4.771	5.757	5.473	5.57	5.162	5.357	5.453	5.427	5.317	5.719	5.511	5.098	5.426	5.413	5.958	5.636	5.306	5.701	5.599	5.483	5.674	5.5075	5.011	5.578	5.543	5.3914
ALG5	ENSG00000120697	ENST00000239891	ENSP00000239891	5.64	4.997	5.172	5.074	5.46	5.203	5.513	4.895	5.663	5.417	4.824	5.056	5.627	5.722	5.406	5.539	6.15	5.676	5.08	5.09	5.528	5.529	5.086	5.393	5.2952	5.574	5.244	5.584	5.3011
ALG6	ENSG00000088035	ENST00000371108	ENSP00000360149	4.407	NA	NA	5.587	4.732	3.943	4.164	NA	4.782	3.707	4.406	2.935	4.908	4.526	4.952	NA	3.898	5.564	4.037	4.301	5.043	NA	4.644	NA	4.504	NA	4.511	4.657	NA
ALG9	ENSG00000086848	ENST00000614444	ENSP00000484200	5.006	4.903	5.059	5.318	5.098	4.96	4.552	5.363	4.473	5.206	5.314	5.02	4.651	5.341	4.32	4.893	5.766	5.547	5.195	4.78	5.493	5.066	4.889	4.876	5.1321	5.11	5.233	5.14	4.8965
ALK	ENSG00000171094	ENST00000389048	ENSP00000373700	NA	NA	2.937	NA	NA	NA	NA	NA	NA	NA	NA	NA	NA	NA	NA	NA	NA	NA	NA	NA	NA	NA	NA	NA	NA	NA	NA	NA	NA
ALKBH1	ENSG00000100601	ENST00000216489	ENSP00000216489	NA	4.345	3.985	3.844	4.945	4.085	5.083	4.11	NA	4.165	NA	4.441	4.152	4.764	4.459	4.942	3.982	3.384	3.686	5.27	4.736	4.738	4.123	4.386	NA	NA	4.485	4.411	NA
ALKBH2	ENSG00000189046	ENST00000429722	ENSP00000398181	NA	NA	NA	4.618	NA	3.004	NA	4.767	NA	NA	4.497	NA	4.071	4.857	NA	4.109	NA	5.242	NA	NA	4.112	4.512	NA	NA	3.2347	NA	3.981	NA	NA
ALKBH3	ENSG00000166199	ENST00000302708	ENSP00000302232	4.969	3.446	4.379	4.071	4.443	4.665	4.669	4.794	NA	4.625	3.503	4.084	3.878	4.415	4.521	4.762	4.472	NA	4.237	4.159	4.532	4.382	4.628	NA	3.7622	4.479	3.056	3.891	4.0611
ALKBH4	ENSG00000160993	ENST00000292566	ENSP00000292566	5.023	4.171	5.474	5.373	5.43	4.899	4.742	5.366	5.338	4.604	5.022	4.938	4.927	5.034	4.968	4.967	4.547	5.171	4.851	5.051	5.289	5.114	5.159	NA	5.044	5.491	4.552	4.98	5.4488
ALKBH6	ENSG00000239382	ENST00000252984	ENSP00000252984	4.51	3.73	4.302	4.252	4.161	NA	4.114	4.152	NA	NA	4.123	4.436	3.947	4.639	NA	4.544	NA	3.698	4.463	4.549	3.664	3.975	NA	NA	3.8708	3.864	4.49	NA	NA
ALKBH7	ENSG00000125652	ENST00000245812	ENSP00000245812	5.05	3.955	4.889	5.146	4.761	5.26	5.063	4.64	3.529	4.214	5.533	5.999	5.082	4.764	4.578	3.658	3.768	4.739	4.51	5.283	4.51	4.991	4.132	4.429	4.5671	4.347	5.581	5.14	4.9507
ALKBH8	ENSG00000137760	ENST00000428149	ENSP00000415885	3.88	4.611	5.568	4.367	4.981	3.722	3.861	4.119	NA	4.444	NA	4.352	4.612	4.113	4.683	4.5	4.354	3.961	3.26	4.624	4.138	3.772	3.818	3.872	NA	3.48	4.666	4.233	3.8539
ALMS1	ENSG00000116127	ENST00000484298	ENSP00000478155	3.877	4.199	3.676	4.367	3.562	4.181	3.445	4.762	NA	4.188	4.891	3.38	5.161	4.391	3.99	3.362	5.212	3.279	3.378	3.978	3.068	4.777	4.189	5.105	4.222	3.151	2.934	4.164	4.5803
ALOX12	ENSG00000108839	ENST00000251535	ENSP00000251535	NA	4.816	NA	NA	NA	NA	NA	NA	3.851	NA	NA	NA	NA	NA	NA	NA	NA	NA	NA	4.492	6.014	NA	NA	6.175	NA	2.53	NA	NA	4.6276
ALOX12B	ENSG00000179477	ENST00000319144	ENSP00000315167	NA	NA	NA	NA	NA	NA	5.513	NA	NA	NA	NA	NA	NA	NA	NA	NA	NA	NA	NA	NA	NA	NA	NA	NA	NA	NA	NA	4.889	NA
ALOX15	ENSG00000161905	ENST00000570836	ENSP00000458832	NA	NA	NA	NA	6.503	NA	NA	NA	NA	NA	NA	NA	NA	5.173	5.543	NA	NA	NA	NA	NA	NA	6.249	NA	NA	NA	NA	NA	NA	NA
ALOX15B	ENSG00000179593	ENST00000380183	ENSP00000369530	NA	NA	NA	NA	NA	NA	3.314	NA	5.322	NA	NA	NA	NA	4.662	4.426	NA	NA	NA	5.248	NA	NA	NA	NA	NA	NA	NA	NA	4.764	NA
ALOX5AP	ENSG00000132965	ENST00000380490	ENSP00000369858	4.577	5.907	NA	NA	4.83	NA	NA	4.105	4.188	3.047	NA	5.754	4.153	3.322	3.427	NA	NA	5.364	4.904	4.645	NA	5.684	6.105	5.791	5.5263	NA	6.123	5.822	5.4885
ALPI	ENSG00000163295	ENST00000295463	ENSP00000295463	NA	NA	NA	NA	4.203	NA	NA	NA	NA	NA	NA	3.588	NA	NA	NA	NA	NA	NA	NA	4.114	NA	4.622	NA	NA	NA	NA	NA	NA	NA
ALPK1	ENSG00000073331	ENST00000458497	ENSP00000398048	4.028	3.95	NA	4.133	4.094	3.769	3.477	4.343	3.811	NA	NA	3.641	2.9	4.362	3.422	2.841	NA	3.448	3.476	3.444	NA	4.161	3.125	3.854	4.0051	2.517	2.821	3.693	4.2018
ALPK2	ENSG00000198796	ENST00000361673	ENSP00000354991	NA	NA	NA	NA	NA	NA	NA	NA	NA	NA	3.561	NA	NA	NA	NA	NA	NA	NA	NA	NA	NA	NA	NA	NA	NA	NA	NA	3.887	4.4709
ALPK3	ENSG00000136383	ENST00000258888	ENSP00000258888	3.909	NA	NA	NA	NA	NA	4.681	NA	NA	4.898	4.419	NA	NA	3.07	NA	NA	NA	4.56	NA	4.9	NA	NA	NA	NA	NA	NA	NA	NA	NA
ALPL	ENSG00000162551	ENST00000374840	ENSP00000363973	5.516	4.643	5.726	5.308	5.68	5.345	5.386	4.947	5.07	5.866	4.633	4.971	4.588	4.245	5.484	5.126	5.206	4.473	5.325	4.372	4.752	5.565	4.838	5.343	5.0721	4.85	NA	5.122	5.0964
ALPP	ENSG00000163283	ENST00000392027	ENSP00000375881	NA	NA	NA	NA	NA	NA	NA	4.472	NA	NA	NA	NA	NA	NA	NA	NA	NA	6.462	NA	NA	NA	NA	NA	NA	NA	NA	NA	NA	NA
ALS2	ENSG00000003393	ENST00000264276	ENSP00000264276	3.976	4.688	4.854	4.34	4.173	3.914	4.316	4.343	3.277	4.168	4.552	4.039	4.056	4.182	3.331	3.926	4.184	3.98	4.15	3.749	3.751	4.397	3.583	3.852	4.1851	4.47	3.837	4.98	3.8754
ALS2CL	ENSG00000178038	ENST00000415953	ENSP00000413223	3.947	3.127	4.888	3.566	3.266	4.185	NA	3.883	4.147	3.048	2.869	3.786	4.466	2.796	3.294	3.113	NA	3.574	NA	3.835	3.639	3.743	3.589	2.689	4.5856	6.277	3.023	4.164	3.8822
AMACR	ENSG00000242110	ENST00000335606	ENSP00000334424	5.362	5.225	5.445	4.386	5.033	4.688	5.015	4.368	4.401	5.559	5.036	5.878	5.385	4.378	NA	4.98	5.118	4.737	4.98	5.044	5.428	5.219	4.862	NA	4.7072	5.466	5.208	4.775	4.8408
AMBP	ENSG00000106927	ENST00000265132	ENSP00000265132	NA	NA	NA	NA	7.615	NA	NA	NA	NA	5.924	NA	7.209	3.59	NA	NA	NA	5.63	NA	NA	NA	NA	NA	NA	NA	8.0716	NA	NA	NA	NA
AMBRA1	ENSG00000110497	ENST00000534300	ENSP00000431926	3.27	4.101	3.142	3.761	4.372	4.647	3.539	4.371	3.176	4.071	5.436	4.745	NA	4.505	3.255	3.885	NA	3.483	3.628	3.796	3.308	4.175	4.339	3.263	2.394	4.832	3.527	4.404	4.0188
AMD1	ENSG00000123505	ENST00000368885	ENSP00000357880	NA	NA	3.004	NA	2.817	NA	NA	2.45	NA	NA	NA	NA	NA	NA	NA	3.705	3.426	NA	2.137	NA	NA	NA	NA	NA	NA	NA	NA	NA	NA
AMDHD1	ENSG00000139344	ENST00000266736	ENSP00000266736	5.002	NA	NA	NA	NA	NA	NA	NA	NA	NA	NA	5.67	6.141	NA	NA	NA	NA	NA	NA	NA	NA	NA	NA	NA	NA	NA	NA	NA	NA
AMDHD2	ENSG00000162066	ENST00000293971	ENSP00000293971	5.943	5.19	6.368	6.376	5.61	6.421	6.428	6.286	5.858	5.945	5.968	6.876	5.722	5.762	5.847	5.992	5.374	5.935	5.909	NA	5.518	5.45	6.54	5.909	5.7066	6.269	6.443	6.369	5.8716
AMER1	ENSG00000184675	ENST00000330258	ENSP00000329117	NA	NA	3.657	NA	NA	4.591	4.425	4.374	NA	3.963	NA	NA	NA	NA	NA	3.829	3.9	NA	4.368	3.877	3.264	4.463	5.1	NA	4.398	NA	NA	NA	NA
AMER2	ENSG00000165566	ENST00000515384	ENSP00000426528	NA	NA	5.515	NA	NA	NA	NA	NA	NA	NA	NA	NA	NA	NA	NA	NA	NA	NA	NA	NA	NA	NA	NA	NA	NA	NA	NA	NA	NA
AMFR	ENSG00000159461	ENST00000290649	ENSP00000290649	4.556	3.586	4.164	4.261	4.109	4.23	3.637	4.18	3.417	4.383	3.918	4.218	4.002	4.693	3.32	3.828	4.532	4.788	4.159	3.932	3.826	4.292	3.872	4.187	4.2832	3.873	4.339	4.449	5.3979
AMH	ENSG00000104899	ENST00000221496	ENSP00000221496	NA	NA	NA	NA	NA	NA	NA	NA	NA	NA	NA	NA	NA	NA	NA	NA	NA	NA	NA	NA	NA	NA	NA	NA	NA	5.585	NA	NA	NA
AMICA1	ENSG00000160593	ENST00000526620	ENSP00000431218	3.497	3.361	NA	NA	4.064	3.375	3.933	NA	2.969	3.461	4.548	NA	3.599	NA	NA	NA	NA	3.677	NA	NA	NA	2.72	NA	3.542	NA	5.519	NA	NA	NA
AMIGO1	ENSG00000181754	ENST00000369864	ENSP00000358880	NA	NA	5.115	NA	NA	NA	NA	NA	NA	NA	NA	4.293	NA	NA	NA	NA	NA	NA	NA	NA	NA	NA	NA	NA	NA	NA	NA	3.203	NA
AMIGO2	ENSG00000139211	ENST00000550413	ENSP00000449034	3.736	NA	NA	NA	3.771	3.714	NA	3.628	NA	NA	4.972	NA	NA	NA	NA	NA	NA	NA	NA	3.598	NA	NA	3.712	NA	NA	3.703	NA	3.789	NA
AMMECR1	ENSG00000101935	ENST00000372059	ENSP00000361129	NA	NA	NA	NA	4.519	NA	3.341	4.208	NA	NA	NA	NA	NA	4.585	NA	NA	4.615	NA	NA	3.831	NA	4.11	NA	NA	4.0596	4.046	3.732	NA	NA
AMMECR1L	ENSG00000144233	ENST00000393001	ENSP00000376726	3.608	4.463	NA	NA	NA	4.357	NA	NA	NA	NA	NA	NA	NA	4.273	NA	NA	NA	NA	NA	NA	NA	NA	NA	3.126	NA	3.962	4.191	3.981	NA
AMN	ENSG00000166126	ENST00000299155	ENSP00000299155	NA	NA	NA	4.552	4.037	NA	NA	NA	NA	4.619	NA	6.453	4.413	NA	NA	NA	NA	NA	NA	4.871	NA	3.986	NA	NA	4.0303	NA	NA	NA	NA
AMN1	ENSG00000151743	ENST00000537562	ENSP00000441419	NA	NA	4.683	NA	NA	NA	NA	NA	NA	NA	4.409	NA	NA	NA	NA	NA	NA	NA	NA	NA	NA	NA	NA	NA	3.685	4.625	NA	NA	NA
AMOTL1	ENSG00000166025	ENST00000317829	ENSP00000320968	4.414	4.517	4.004	4.681	4.614	4.679	4.452	4.323	3.185	4.874	4.008	4.029	4.289	3.952	4.567	4.503	3.778	5.34	5.36	4.255	4.264	4.913	4.651	3.744	5.4811	4.245	4.4	3.627	4.6637
AMOTL2	ENSG00000114019	ENST00000249883	ENSP00000249883	3.617	NA	3.868	NA	NA	4.043	4.377	3.906	3.032	2.938	2.985	3.142	NA	3.549	NA	3.344	4.144	4.316	4.303	3.921	2.594	NA	4.207	NA	2.8714	3.106	3.445	4.106	3.1966
AMPD1	ENSG00000116748	ENST00000369538	ENSP00000358551	NA	NA	NA	4.044	4.507	NA	NA	NA	NA	NA	NA	NA	NA	NA	6.076	NA	NA	NA	NA	5.966	NA	4.487	NA	NA	5.4947	NA	NA	3.982	NA
AMPD3	ENSG00000133805	ENST00000529507	ENSP00000431648	5.592	5.801	5.68	5.463	4.968	5.524	5.849	5.207	5.759	5.254	NA	4.876	6.006	5.899	5.308	4.731	5.474	6.176	5.166	5.317	5.539	5.836	6.928	5.712	5.6161	5.067	NA	5.731	6.6991
AMPH	ENSG00000078053	ENST00000356264	ENSP00000348602	5.885	5.325	6.415	5.952	NA	5.632	6.471	5.383	4.969	5.528	5.183	5.094	NA	NA	NA	NA	4.988	NA	NA	5.387	NA	NA	5.629	NA	NA	5.603	NA	NA	5.5706
AMT	ENSG00000145020	ENST00000273588	ENSP00000273588	5.542	4.784	5.114	4.593	4.649	3.895	4.341	4.717	4.727	3.647	5.704	5.785	5.581	3.481	4.396	NA	5.018	4.127	4.393	4.659	5.53	4.95	3.96	NA	4.9447	4.17	4.47	3.212	3.9424
AMY1A	ENSG00000237763	ENST00000370083	ENSP00000359100	NA	NA	NA	NA	NA	NA	NA	NA	NA	NA	NA	NA	NA	NA	NA	NA	3.474	NA	NA	NA	6.495	NA	NA	NA	NA	NA	NA	NA	NA
AMY2A	ENSG00000243480	ENST00000622339	ENSP00000481450	NA	NA	NA	NA	5.189	NA	NA	NA	NA	NA	NA	NA	NA	NA	NA	5.242	4.5	6.648	NA	NA	8.675	5.86	NA	NA	NA	NA	NA	NA	NA
AMY2B	ENSG00000240038	ENST00000610648	ENSP00000481588	4.68	3.438	NA	4.176	3.561	3.881	3.637	3.599	5.059	3.831	NA	4.451	3.72	3.978	3.47	4.037	3.932	5.335	3.703	4.216	6.54	3.537	3.259	4.19	4.2629	4.981	4.204	3.66	4.4448
AMZ2	ENSG00000196704	ENST00000612294	ENSP00000483162	4.306	3.971	3.951	NA	3.848	4.632	3.997	4.204	3.854	3.615	4.045	3.996	4.948	4.575	3.832	3.733	NA	3.972	4.217	4.207	3.13	4.412	4.183	3.327	2.7673	3.658	2.879	3.579	3.5719
ANAPC1	ENSG00000153107	ENST00000341068	ENSP00000339109	4.927	4.678	5.129	4.506	4.975	4.918	4.571	4.81	4.634	5.017	5.604	4.564	4.786	5.452	4.719	5.148	5.324	4.966	6.161	4.883	5.081	5.606	4.782	4.792	4.7761	5.14	4.951	4.774	4.9015
ANAPC10	ENSG00000164162	ENST00000613466	ENSP00000478501	NA	NA	4.719	NA	5.532	5.281	5.213	5.16	NA	5.18	NA	4.516	NA	4.979	5.463	NA	NA	4.695	4.96	4.585	4.762	4.416	5.205	5.577	NA	4.84	4.745	5.187	NA
ANAPC13	ENSG00000129055	ENST00000514612	ENSP00000427327	3.934	3.552	3.986	3.076	4.511	3.959	3.679	3.957	4.519	4.104	3.34	NA	3.836	3.676	4.616	4.322	3.589	3.506	NA	4.212	3.977	3.765	3.614	3.877	3.4438	4.728	3.575	3.623	3.9394
ANAPC16	ENSG00000166295	ENST00000621663	ENSP00000477760	3.879	NA	4.241	3.936	4.733	4.468	4.367	4.645	3.588	4.258	3.907	2.795	3.864	4.743	3.905	3.802	3.54	4.708	4.09	4.23	3.18	4.086	3.793	3.802	3.1092	5.148	3.823	4.269	NA
ANAPC4	ENSG00000053900	ENST00000315368	ENSP00000318775	4.492	4.259	4.226	4.272	4.577	4.474	4.325	4.249	4.478	4.517	3.949	4.119	4.278	4.81	4.362	4.646	4.869	4.715	4.477	4.162	4.228	4.241	4.427	4.063	4.3994	4.726	4.473	4.501	4.316
ANAPC5	ENSG00000089053	ENST00000261819	ENSP00000261819	4.3	3.375	4.104	3.636	4.097	4.073	4.519	4.109	3.986	3.977	4.11	3.942	3.865	4.323	4.009	3.971	3.094	4.362	3.637	3.624	4.242	4.159	4.126	4.043	4.2472	4.339	3.725	4.12	4.0373
ANG	ENSG00000214274	ENST00000397990	ENSP00000381077	7.183	6.343	NA	5.855	5.699	6.9	6.76	5.929	6.137	6.294	6.733	6.66	4.1	6.216	6.087	5.554	5.382	6.48	6.692	5.826	6.546	5.647	6.721	6.558	6.0349	6.274	NA	5.576	6.6843
ANGEL1	ENSG00000013523	ENST00000251089	ENSP00000251089	3.949	NA	3.261	NA	4.078	NA	3.4	3.963	NA	2.527	4.639	4.385	3.46	4.27	3.528	NA	2.033	4.071	4.269	3.356	4.54	4.289	NA	4.004	4.0983	4.574	4.071	3.401	NA
ANGEL2	ENSG00000174606	ENST00000366962	ENSP00000355929	4.338	4.289	4.214	4.145	4.52	4.165	4.369	4.616	NA	NA	4.106	3.396	4.466	5.155	3.93	3.997	3.232	4.066	5.068	4.224	4.305	4.775	4.944	3.913	4.0195	4.467	4.171	3.982	4.2531
ANGPT1	ENSG00000154188	ENST00000297450	ENSP00000297450	4.274	NA	NA	4.624	NA	NA	NA	NA	NA	NA	NA	NA	NA	3.787	NA	NA	NA	3.9	4.108	4.757	3.6	NA	NA	4.651	4.4523	NA	NA	NA	NA
ANGPT2	ENSG00000091879	ENST00000338312	ENSP00000343517	NA	6.407	4.799	5.615	6.639	5.513	7.085	5.272	NA	6.355	5.32	NA	NA	3.568	NA	4.065	NA	3.624	6.72	7.083	NA	6.275	5.549	NA	NA	5.718	3.587	NA	5.0798
ANGPTL1	ENSG00000116194	ENST00000367629	ENSP00000356601	3.833	NA	NA	4.247	4.136	2.9	3.668	NA	NA	4.141	NA	3.776	NA	4.89	NA	NA	NA	3.656	NA	3.563	3.702	3.428	3.048	3.727	3.9839	4.151	3.543	NA	NA
ANGPTL2	ENSG00000136859	ENST00000373425	ENSP00000362524	4.692	4.994	4.151	5.383	4.942	5.222	5.141	5.781	4.505	5.138	4.878	4.972	3.513	4.996	5.243	4.691	4.609	4.673	4.921	4.953	4.894	5.111	4.758	4.593	5.3887	4.972	5.331	4.563	4.9309
ANGPTL3	ENSG00000132855	ENST00000371129	ENSP00000360170	NA	NA	NA	NA	NA	NA	NA	NA	NA	NA	NA	3.315	3.502	NA	NA	NA	NA	NA	NA	NA	NA	NA	NA	NA	NA	NA	NA	NA	NA
ANGPTL6	ENSG00000130812	ENST00000592641	ENSP00000467930	NA	NA	NA	NA	NA	NA	NA	NA	NA	NA	NA	NA	5.313	NA	5.014	NA	NA	NA	NA	NA	NA	NA	NA	NA	NA	NA	NA	NA	NA
ANGPTL7	ENSG00000171819	ENST00000376819	ENSP00000366015	4.454	NA	NA	NA	NA	NA	3.957	NA	NA	NA	NA	NA	NA	NA	NA	NA	NA	NA	NA	NA	NA	NA	NA	NA	NA	NA	NA	NA	NA
ANK1	ENSG00000029534	ENST00000347528	ENSP00000339620	NA	NA	6.456	NA	NA	NA	NA	NA	NA	NA	5.526	NA	NA	NA	NA	NA	NA	NA	NA	NA	NA	NA	NA	NA	6.2283	NA	NA	NA	NA
ANK2	ENSG00000145362	ENST00000357077	ENSP00000349588	5.874	5.331	6.162	6.003	6.147	5.3	5.429	6.089	4.885	5.461	5.881	5.196	NA	5.66	5.706	5.144	5.979	NA	NA	5.863	NA	6.159	5.724	5.357	6.0182	5.829	NA	5.857	5.2107
ANK3	ENSG00000151150	ENST00000280772	ENSP00000280772	5.863	5.751	5.79	5.79	5.616	5.587	5.517	5.803	5.362	5.424	5.77	5.667	5.269	5.561	5.356	5.821	5.692	5.912	5.919	5.573	5.954	5.672	5.212	5.668	5.7232	5.514	5.659	5.311	6.0887
ANKEF1	ENSG00000132623	ENST00000378392	ENSP00000367644	NA	NA	NA	4.161	3.35	NA	NA	4.961	3.599	4.83	NA	NA	NA	5.497	NA	NA	3.13	NA	NA	4.135	NA	NA	NA	NA	3.6074	NA	NA	4.271	NA
ANKFY1	ENSG00000185722	ENST00000341657	ENSP00000343362	5.741	5.271	5.744	5.626	5.769	5.597	5.479	5.64	5.728	5.863	5.456	5.666	5.785	5.522	5.549	5.532	4.748	5.884	5.753	5.613	5.776	5.62	5.57	5.675	5.5482	5.838	5.624	5.585	5.6772
ANKH	ENSG00000154122	ENST00000284268	ENSP00000284268	NA	NA	NA	NA	NA	NA	NA	NA	NA	NA	NA	3.619	NA	NA	NA	NA	NA	NA	2.499	NA	3.098	3.635	NA	NA	NA	NA	NA	NA	NA
ANKHD1-EIF4EBP3	ENSG00000254996	ENST00000532219	ENSP00000432016	5.033	4.761	4.937	5.542	5.04	5.178	5.141	5.158	4.455	5.155	5.294	4.827	4.972	5.395	4.957	5.656	5.112	5.178	5.18	5.315	4.844	4.999	4.824	5.034	4.869	5.571	4.999	5.007	5.0702
ANKIB1	ENSG00000001629	ENST00000265742	ENSP00000265742	4.634	4.204	4.745	4.218	4.521	4.486	3.863	4.491	4.132	4.538	4.445	4.625	4.617	4.777	3.987	4.213	4.372	4.359	4.854	4.316	4.362	5.077	4.37	4.532	4.8352	4.611	3.979	4.046	4.3726
ANKLE2	ENSG00000176915	ENST00000357997	ENSP00000350686	4.482	4.297	4.62	4.495	4.295	4.625	4.276	4.197	3.816	4.141	4.23	3.943	4.302	4.977	4.19	4.642	4.09	4.36	3.926	4.693	4.305	4.535	3.848	5.063	4.2439	4.611	4.147	4.308	4.4456
ANKMY2	ENSG00000106524	ENST00000306999	ENSP00000303570	5.072	5.225	5.694	5.073	5.181	5.276	5.135	5.293	5.148	5.28	5.117	4.9	5.351	5.163	4.948	4.871	5.075	5.017	5.464	4.922	5.163	4.835	4.88	5.193	5.1228	5.053	4.914	5.076	4.8873
ANKRA2	ENSG00000164331	ENST00000296785	ENSP00000296785	NA	NA	3.432	NA	3.992	4.029	4.067	NA	NA	4.018	NA	NA	NA	3.242	3.307	3.85	NA	NA	3.836	NA	NA	NA	NA	NA	3.4511	3.91	NA	NA	3.8065
ANKRD1	ENSG00000148677	ENST00000371697	ENSP00000360762	NA	NA	NA	NA	NA	NA	NA	NA	NA	NA	4.635	NA	NA	2.966	NA	NA	5.205	4.674	NA	NA	NA	NA	NA	NA	NA	NA	NA	NA	NA
ANKRD10	ENSG00000088448	ENST00000267339	ENSP00000267339	3.59	4.529	NA	4.124	4.33	3.885	4.317	3.891	NA	4.107	4.321	3.958	3.552	4.102	4.339	4.313	NA	5.052	3.592	4.07	4.114	4.239	3.772	NA	3.9924	4.512	NA	3.463	NA
ANKRD11	ENSG00000167522	ENST00000378330	ENSP00000367581	2.795	3.836	3.414	4.464	2.483	4.594	NA	3.744	NA	4.059	4.097	3.004	4.042	3.789	4.224	3.459	NA	3.053	4.244	4.014	2.978	4.529	4.45	NA	4.4174	3.998	4.608	5.547	NA
ANKRD12	ENSG00000101745	ENST00000400020	ENSP00000382897	4.833	3.736	3.101	4.007	3.273	3.509	3.319	4.329	2.289	3.255	2.43	2.274	2.776	4.259	3.538	3.722	4.425	3.29	NA	3.047	3.172	3.789	3.482	3.308	3.3877	3.101	2.935	3.514	3.6977
ANKRD13A	ENSG00000076513	ENST00000261739	ENSP00000261739	5.142	5.099	5.127	4.838	5.135	5.143	4.951	5.029	6.283	5.751	6.709	4.585	4.906	4.974	5.325	5.248	5.12	5.509	4.895	4.968	5.168	5.132	5.094	5.149	5.3146	4.744	5.051	5.061	4.972
ANKRD13D	ENSG00000172932	ENST00000511455	ENSP00000427130	4.312	4.232	4.449	4.845	4.421	4.124	4.224	4.077	3.955	4.116	4.21	NA	NA	3.893	4.15	3.639	4.763	3.807	2.983	4.874	NA	3.657	4.504	4.229	3.8261	4.807	NA	4.178	4.3633
ANKRD16	ENSG00000134461	ENST00000380094	ENSP00000369436	5.343	4.544	5.387	4.305	5.028	4.472	5.15	4.462	NA	4.685	NA	4.091	5.24	5.033	4.207	4.696	NA	4.357	3.362	5.071	4.975	4.833	4.288	3.778	3.7054	5.056	4.734	4.818	5.265
ANKRD2	ENSG00000165887	ENST00000307518	ENSP00000306163	NA	NA	NA	NA	NA	NA	NA	NA	NA	NA	5.74	6.101	NA	NA	NA	NA	NA	NA	NA	NA	NA	NA	NA	NA	NA	NA	NA	NA	NA
ANKRD22	ENSG00000152766	ENST00000371930	ENSP00000360998	NA	3.914	NA	4.125	4.75	NA	3.909	NA	NA	5.503	NA	4.761	4.46	6.324	NA	NA	3.755	NA	4.987	4.811	NA	4.031	NA	NA	4.9845	NA	NA	5.164	4.7706
ANKRD24	ENSG00000089847	ENST00000600132	ENSP00000471252	NA	NA	4.353	NA	NA	NA	NA	NA	NA	NA	NA	NA	NA	NA	NA	NA	4.119	4.838	NA	NA	NA	NA	NA	NA	NA	4.899	NA	NA	NA
ANKRD27	ENSG00000105186	ENST00000306065	ENSP00000304292	4.385	3.635	4.44	5.243	4.502	4.624	4.246	4.6	4.125	4.115	4.13	4.335	3.807	4.617	4.356	4.187	4.258	4.28	4.315	4.38	4.45	4.407	4.365	4.475	4.3475	4.514	3.994	4.03	2.5762
ANKRD29	ENSG00000154065	ENST00000592179	ENSP00000468354	4.418	NA	5.83	6.099	6.163	5.895	5.664	4.11	3.722	4.936	4.605	5.523	NA	3.955	3.894	NA	NA	NA	4.571	4.821	4.146	NA	3.287	NA	4.6265	3.834	NA	5.35	NA
ANKRD34A	ENSG00000272031	ENST00000606888	ENSP00000475189	NA	NA	5.067	NA	NA	NA	NA	NA	NA	NA	NA	NA	NA	NA	NA	NA	NA	NA	NA	NA	NA	NA	NA	NA	NA	NA	NA	NA	NA
ANKRD35	ENSG00000198483	ENST00000355594	ENSP00000347802	3.459	4.834	NA	NA	NA	6.554	4.22	6.669	NA	5.922	NA	NA	5.593	NA	NA	5.875	NA	NA	4.58	NA	4.967	NA	5.932	NA	NA	NA	NA	4.844	4.2206
ANKRD40	ENSG00000154945	ENST00000285243	ENSP00000285243	4.461	NA	4.192	3.634	NA	3.857	3.458	3.21	NA	3.296	NA	3.525	3.612	3.484	4.19	3.344	3.357	3.897	NA	NA	NA	3.389	3.686	4.607	3.5046	4.859	NA	3.686	NA
ANKRD42	ENSG00000137494	ENST00000531895	ENSP00000434666	NA	NA	3.507	4.423	NA	NA	NA	4.681	NA	NA	NA	NA	NA	NA	NA	4.122	4.646	NA	NA	NA	NA	NA	NA	NA	NA	NA	2.698	NA	NA
ANKRD44	ENSG00000065413	ENST00000282272	ENSP00000282272	5.301	5.528	5.348	5.677	5.809	5.667	5.877	5.61	5.163	5.713	4.74	5.081	5.328	5.704	5.658	5.835	5.502	5.245	5.694	5.437	5.431	5.763	5.492	5.558	5.581	5.681	5.22	5.515	5.8278
ANKRD45	ENSG00000183831	ENST00000333279	ENSP00000331268	NA	NA	4.194	NA	NA	3.558	NA	4.926	NA	NA	NA	NA	NA	NA	NA	NA	NA	NA	NA	NA	NA	NA	NA	NA	NA	3.433	NA	NA	NA
ANKRD49	ENSG00000168876	ENST00000544612	ENSP00000440396	4.309	NA	NA	4.103	4.921	4.54	4.211	4.023	6.143	4.892	4.711	NA	3.825	4.507	4.178	5.081	NA	4.623	NA	3.682	4.43	4.708	3.765	NA	NA	4.437	4.309	4.192	5.2685
ANKRD50	ENSG00000151458	ENST00000504087	ENSP00000425658	3.968	3.95	4.301	4.187	4.54	4.408	4.004	4.127	3.994	4.23	3.507	3.873	4.721	4.588	4.125	4.68	3.27	4.497	3.975	4.277	4.114	4.738	5.254	3.889	4.7926	4.472	3.69	3.651	4.1557
ANKRD52	ENSG00000139645	ENST00000267116	ENSP00000267116	2.311	3.127	3.535	3.93	3.826	4.159	4.349	3.908	NA	3.755	4.009	2.771	3.942	4.715	NA	4.133	2.332	3.895	4.014	3.987	NA	3.996	NA	NA	3.7595	3.927	NA	3.636	4.005
ANKRD54	ENSG00000100124	ENST00000215941	ENSP00000215941	5.323	3.647	4.973	4.863	5.38	5.128	4.524	5.046	4.234	4.985	4.6	5.184	5.238	5.559	5.6	4.466	3.402	5.383	5.225	5.475	5.02	5.43	5.2	4.928	5.5581	5.262	5.236	4.433	4.5373
ANKRD6	ENSG00000135299	ENST00000369408	ENSP00000358416	NA	4.358	2.84	NA	NA	NA	NA	4.531	4.94	NA	NA	3.231	4.682	4.974	NA	NA	NA	NA	4.891	NA	3.772	NA	4.366	NA	NA	NA	NA	3.665	NA
ANKRD65	ENSG00000235098	ENST00000454272	ENSP00000482314	NA	4.669	3.586	NA	NA	5.065	5.187	4.916	4.522	5.691	NA	NA	NA	2.506	NA	3.745	4.53	NA	4.966	5.461	1.56	NA	3.652	NA	NA	5.526	NA	NA	3.7885
ANKS1A	ENSG00000064999	ENST00000360359	ENSP00000353518	5.277	5.478	5.154	5.459	5.325	5.389	5.292	5.316	5.127	5.072	5.067	5.329	5.17	5.065	5.149	5.237	4.988	5.006	5.329	5.302	5.293	5.37	5.193	5.243	5.4856	5.217	4.994	5.388	4.8785
ANKS4B	ENSG00000175311	ENST00000311620	ENSP00000308772	NA	NA	NA	4.968	5.314	NA	NA	NA	NA	4.671	NA	5.549	NA	NA	NA	NA	NA	NA	NA	5.443	NA	5.586	NA	NA	5.0593	NA	NA	NA	NA
ANKS6	ENSG00000165138	ENST00000353234	ENSP00000297837	NA	NA	5.345	NA	NA	5.064	NA	3.84	NA	NA	NA	3.687	NA	NA	NA	NA	NA	3.942	NA	NA	NA	NA	4.196	NA	NA	4.051	2.891	NA	3.6571
ANKZF1	ENSG00000163516	ENST00000410034	ENSP00000386337	4.132	3.58	3.741	4.302	4.328	4.28	4.143	4.486	4.096	4.052	3.593	3.936	4.123	4.798	3.81	4.344	4.39	4.236	3.892	4.303	4.147	4.25	3.885	3.62	3.8504	4.457	3.8	4.38	4.201
ANLN	ENSG00000011426	ENST00000265748	ENSP00000265748	NA	2.942	5.515	3.871	3.62	4.176	4.091	NA	NA	4.482	NA	NA	NA	5.123	3.503	NA	NA	3.917	NA	3.798	NA	5.673	NA	NA	3.495	4.17	NA	3.116	3.986
ANO1	ENSG00000131620	ENST00000355303	ENSP00000347454	5.505	5.054	NA	3.042	4.226	3.819	4.017	3.996	5.695	4.579	4.238	5.631	4.761	5.228	5.387	5.556	NA	6.781	5.104	3.695	5.057	NA	4.128	4.956	3.898	4.964	4.894	NA	4.0789
ANO10	ENSG00000160746	ENST00000292246	ENSP00000292246	5.156	4.788	5.317	5.007	5.097	5.439	4.816	5.221	5.161	5.071	5.348	4.762	5.326	4.98	4.81	5.456	5.657	5.537	5.158	5.141	5.285	5.268	5.015	5.367	4.9924	5.424	4.977	4.423	4.6539
ANO6	ENSG00000177119	ENST00000423947	ENSP00000409126	5.121	5.089	5.64	5.197	4.832	4.824	4.825	5.195	5.003	4.802	5.098	4.717	4.484	4.776	5.073	4.368	5.36	5.158	5.196	5.055	5.081	4.825	5.236	5.104	5.3178	5.333	4.798	4.838	4.8596
ANO8	ENSG00000074855	ENST00000159087	ENSP00000159087	4.561	4.121	4.077	3.289	3.043	4.535	4.89	4.888	5.566	3.531	3.533	NA	NA	4.649	2.928	5.434	4.218	4.295	4.175	4.462	NA	3.4	NA	3.227	3.7821	3.507	NA	NA	3.9438
ANO9	ENSG00000185101	ENST00000332826	ENSP00000332788	NA	NA	NA	4.289	3.931	4.201	NA	NA	4.628	4.019	NA	4.652	NA	4.32	3.407	NA	3.607	NA	2.786	4.35	3.973	4.179	4.252	NA	3.5408	NA	NA	4.078	5.0596
ANP32A	ENSG00000140350	ENST00000465139	ENSP00000417864	6.458	6.185	6.275	5.885	6.062	6.116	6.237	6.135	6.025	5.916	5.606	6.138	6.025	6.174	6.296	5.879	5.72	6.094	5.723	5.718	6.477	6.066	6.44	6.23	5.9798	6.232	6.504	6.357	6.2753
ANP32B	ENSG00000136938	ENST00000339399	ENSP00000345848	5.845	5.592	5.667	5.654	5.796	5.727	5.699	5.831	5.518	5.874	5.577	5.906	4.683	5.994	5.937	5.335	5.308	5.753	5.91	5.5	5.337	5.386	5.734	5.586	5.6989	5.768	5.962	5.604	5.7946
ANP32E	ENSG00000143401	ENST00000583931	ENSP00000463154	6.211	5.767	5.825	6.083	6.356	6.188	6.152	6.203	6.01	6.274	5.691	5.977	5.948	6.38	6.257	6.081	4.817	6.068	6.211	6.106	5.992	6.098	6.011	6.246	5.8232	6.211	6.208	6.149	6.4521
ANPEP	ENSG00000166825	ENST00000300060	ENSP00000300060	6.127	5.329	NA	4.732	4.557	5.576	5.802	NA	5.455	5.307	5.92	6.12	4.95	4.918	5.767	NA	4.474	6.049	5.768	5.255	5.912	4.638	4.045	5.197	6.1449	5.612	NA	5.784	5.7186
ANTXR1	ENSG00000169604	ENST00000303714	ENSP00000301945	4.478	4.255	5.115	4.372	4.569	4.432	4.176	4.98	4.392	4.454	3.858	4.289	5.334	4.71	4.602	3.728	5.377	4.427	4.364	4.059	4.255	4.307	4.849	4.365	5.0254	3.915	4.181	4.08	4.3155
ANTXR2	ENSG00000163297	ENST00000403729	ENSP00000385575	5.541	4.339	4.806	5.073	4.899	4.782	4.421	5.417	4.958	4.543	4.65	4.604	4.281	4.896	5.014	3.588	NA	4.656	4.592	4.713	4.887	4.672	5.006	4.523	5.1698	4.336	3.857	4.317	4.1602
ANXA1	ENSG00000135046	ENST00000376911	ENSP00000366109	6.628	6.344	6.728	6.496	6.824	6.627	5.274	6.407	6.127	6.548	6.334	6.561	6.54	6.044	6.909	6.756	6.54	6.685	6.44	6.645	6.616	6.751	6.884	6.701	6.7988	6.743	6.523	5.902	6.3653
ANXA10	ENSG00000109511	ENST00000359299	ENSP00000352248	NA	NA	NA	NA	5.226	NA	NA	NA	NA	6.196	NA	NA	NA	NA	NA	NA	5.312	NA	NA	NA	NA	NA	NA	NA	5.4144	NA	NA	NA	6.2003
ANXA11	ENSG00000122359	ENST00000265447	ENSP00000265447	5.797	5.752	6.273	5.759	5.847	5.981	5.853	5.967	5.834	6.061	6.102	6.021	5.747	5.649	6.156	5.856	5.806	5.863	6.059	5.953	5.889	5.895	6.179	5.871	5.8894	6.021	5.935	6.034	5.9485
ANXA13	ENSG00000104537	ENST00000262219	ENSP00000262219	NA	NA	NA	5.875	5.408	NA	NA	5.907	NA	5.695	NA	6.441	5.464	NA	NA	NA	NA	NA	NA	5.698	NA	5.888	4.962	NA	NA	5.5	NA	NA	NA
ANXA2	ENSG00000182718	ENST00000421017	ENSP00000411352	6.802	6.555	6.684	6.35	6.329	6.559	6.225	6.499	6.509	6.826	6.7	6.782	6.516	6.13	7.076	7.09	6.333	6.48	6.88	6.513	6.78	6.418	6.973	6.737	6.9009	6.898	6.658	6.335	6.4177
ANXA3	ENSG00000138772	ENST00000264908	ENSP00000264908	6.757	6.646	6.108	6.073	6.321	6.15	6.457	6.326	6.564	6.495	6.088	6.093	7.031	5.26	NA	7.386	6.061	6.124	6.345	6.25	6.619	6.287	6.692	6.908	6.211	6.525	6.311	6.086	7.0064
ANXA4	ENSG00000196975	ENST00000394295	ENSP00000377833	6.628	6.586	6.44	6.214	5.993	6.587	6.747	6.317	6.308	6.31	6.463	6.622	6.347	6.008	6.571	6.611	6.202	6.936	6.409	6.411	6.663	6.377	6.94	6.715	6.4433	6.609	6.53	6.557	6.6741
ANXA5	ENSG00000164111	ENST00000296511	ENSP00000296511	6.42	5.925	6.602	6.189	6.652	6.246	6.619	6.2	6.101	6.531	6.287	6.347	6.152	5.868	6.514	6.259	6.48	6.329	6.398	6.409	6.386	6.465	6.651	6.472	6.6013	6.594	6.493	6.305	6.13
ANXA6	ENSG00000197043	ENST00000354546	ENSP00000346550	6.464	6.559	6.624	6.636	6.859	6.578	6.915	6.559	6.416	6.581	6.417	6.4	6.367	6.325	6.558	6.255	6.601	6.61	6.717	6.63	6.469	6.694	6.801	6.519	6.7173	6.721	6.488	6.327	6.4906
ANXA7	ENSG00000138279	ENST00000372921	ENSP00000362012	6.01	6.083	6.18	5.814	6.076	6.047	6.08	5.902	5.882	6.082	5.895	5.895	5.578	5.921	6.028	5.935	5.571	5.917	6.207	5.88	5.916	6.02	6.22	6.082	6.0428	6.105	5.981	5.704	5.8266
ANXA8	ENSG00000265190	ENST00000585281	ENSP00000462880	NA	NA	NA	NA	NA	NA	NA	NA	NA	NA	NA	NA	NA	4.762	NA	NA	NA	4.722	NA	NA	NA	NA	NA	NA	NA	NA	NA	3.978	5.3722
ANXA9	ENSG00000143412	ENST00000368947	ENSP00000357943	4.232	4.921	3.957	4.492	4.295	4.57	3.435	5.779	4.546	5.446	3.337	5.329	4.811	3.561	4.565	5.317	4.352	NA	4.425	4.551	4.787	3.755	4.333	4.419	3.8558	4.238	5.338	5.279	5.4291
AOAH	ENSG00000136250	ENST00000617537	ENSP00000483783	NA	4.161	NA	3.571	2.273	3.459	4.522	3.847	3.44	NA	NA	4.499	3.47	4.375	NA	NA	NA	NA	NA	3.616	NA	4.22	NA	4.009	NA	NA	NA	3.254	NA
AOC1	ENSG00000002726	ENST00000493429	ENSP00000418614	NA	5.279	NA	5.222	5.018	NA	NA	NA	NA	5.429	NA	6.065	4.551	NA	NA	NA	NA	5.112	NA	5.201	NA	4.996	4.666	NA	5.1043	NA	NA	4.903	NA
AOC3	ENSG00000131471	ENST00000308423	ENSP00000312326	6.421	6.761	NA	6.772	6.798	6.397	6.352	7.217	6.333	6.177	6.358	6.52	6.359	5.394	6.919	6.422	6.567	6.266	6.741	6.638	6.728	6.744	6.569	6.1	7.0126	6.551	5.899	6.572	5.7715
AOX1	ENSG00000138356	ENST00000374700	ENSP00000363832	5.498	5.389	NA	5.188	NA	5.192	5.293	5.62	4.876	5.296	NA	5.316	5.361	4.829	5.598	4.376	5.526	5.42	5.619	6.373	5.342	5.293	5.114	5.956	5.6613	5.848	5.63	NA	5.2229
AP1AR	ENSG00000138660	ENST00000274000	ENSP00000274000	4.159	NA	4.856	4.463	3.675	4.451	NA	NA	NA	NA	3.696	4.56	4.146	4.283	NA	NA	NA	4.444	4.367	3.444	4.619	3.922	NA	4.538	4.1691	4.249	4.855	NA	NA
AP1B1	ENSG00000100280	ENST00000405198	ENSP00000384194	5.911	5.599	6.314	6.063	5.747	6.062	5.82	6.08	5.78	5.937	5.77	6.346	6.191	5.964	5.679	6.039	5.906	6.177	5.882	6.242	6.054	5.959	6.286	6.089	6.047	6.052	6.151	5.986	6.0363
AP1G1	ENSG00000166747	ENST00000569748	ENSP00000454523	5.59	5.921	5.921	5.736	5.692	5.528	5.296	5.857	5.059	5.274	5.541	5.579	5.621	6.015	5.387	5.149	5.305	5.982	5.674	5.273	5.957	6.256	5.409	5.937	5.7193	5.484	5.687	5.491	5.7769
AP1G2	ENSG00000213983	ENST00000397120	ENSP00000380309	4.235	4.515	4.274	4.245	4.746	4.775	4.887	3.608	3.913	4.956	3.705	4.725	3.993	4.005	3.931	4.259	4.559	4.688	4.08	5.121	3.273	4.898	3.974	4.265	4.0388	4.715	4.37	4.379	4.8018
AP1M1	ENSG00000072958	ENST00000444449	ENSP00000388996	5.684	5.55	5.82	6.023	5.462	5.65	5.709	5.758	5.587	5.443	5.132	6.022	5.485	5.545	5.727	5.62	6.004	5.673	5.783	5.864	6.108	5.67	5.666	5.703	5.9149	5.816	5.981	5.853	5.581
AP1M2	ENSG00000129354	ENST00000590923	ENSP00000465685	NA	4.928	NA	4.799	5.335	5.187	4.972	4.742	NA	5.534	NA	4.859	NA	4.724	NA	NA	5.363	5.318	5.478	5.323	5.811	4.968	4.006	NA	5.1415	4.972	5.291	4.607	5.6003
AP2A1	ENSG00000196961	ENST00000354293	ENSP00000346246	5.622	5.932	6.49	5.887	5.724	6.268	5.705	5.857	5.766	6.102	5.633	6.446	6	5.67	6.107	5.421	5.413	6.106	5.55	6.237	5.696	5.556	5.954	6.088	6.1717	5.55	6.206	6.113	5.8871
AP2A2	ENSG00000183020	ENST00000332231	ENSP00000327694	5.707	5.244	6.146	5.684	5.832	5.789	5.717	5.776	5.525	5.696	5.74	6.01	5.956	5.662	5.617	5.651	5.184	5.988	5.577	5.899	5.75	5.64	5.871	5.659	5.6207	5.576	5.847	5.749	5.517
AP2B1	ENSG00000006125	ENST00000621914	ENSP00000482315	5.727	5.201	5.846	5.206	5.66	5.512	5.695	5.357	6.154	5.693	5.409	5.362	5.737	5.313	5.337	5.226	5.404	5.771	5.386	5.384	5.61	5.553	5.689	5.687	5.5018	5.556	5.245	5.385	5.6637
AP2M1	ENSG00000161203	ENST00000439647	ENSP00000409081	4.932	4.594	5.543	4.925	4.902	5.025	4.811	5.14	5.091	4.758	4.419	5.303	5.027	5.147	5.093	4.644	5.2	5.499	4.937	5.52	4.953	4.913	5.28	5.244	5.0787	5.17	5.043	4.964	4.8005
AP2S1	ENSG00000042753	ENST00000263270	ENSP00000263270	5.883	5.263	6.357	5.236	5.497	5.71	5.423	6.036	5.728	5.688	5.546	6.098	5.773	5.397	5.848	5.529	5.332	5.885	5.583	5.758	6.019	5.614	6.179	5.891	5.7646	5.987	6.045	5.666	5.8249
AP3B1	ENSG00000132842	ENST00000519295	ENSP00000430597	5.867	5.776	5.61	5.409	5.622	5.61	5.481	5.587	5.673	5.688	5.556	5.46	5.367	5.901	5.474	5.576	5.902	5.72	5.713	5.36	5.625	5.591	5.643	5.83	5.4606	5.777	5.687	5.498	5.7425
AP3B2	ENSG00000103723	ENST00000620652	ENSP00000479229	5.16	NA	5.596	NA	NA	NA	NA	NA	NA	NA	NA	NA	NA	NA	NA	NA	4.243	NA	NA	NA	NA	NA	NA	NA	4.6262	4.786	4.993	NA	NA
AP3D1	ENSG00000065000	ENST00000355272	ENSP00000347416	5.448	5.231	5.615	5.491	5.415	5.641	5.399	5.323	5.42	5.385	5.107	5.682	5.4	5.567	5.187	5.304	5.101	5.864	5.2	5.585	5.365	5.327	5.425	5.292	5.3228	5.254	5.541	5.566	5.3486
AP3M1	ENSG00000185009	ENST00000372745	ENSP00000361831	5.62	5.109	5.536	5.669	5.655	5.711	5.252	5.598	5.178	5.899	5.264	5.528	4.876	5.859	5.479	5.765	6.059	5.801	5.549	5.585	5.884	5.542	5.447	5.652	5.5251	5.888	5.463	5.285	5.4598
AP3M2	ENSG00000070718	ENST00000518421	ENSP00000428787	5.207	4.833	5.854	5.055	5.295	5.489	5.162	5.284	5.173	5.286	4.986	5.156	4.602	5.046	4.837	5.386	5.865	4.882	5.069	5.176	5.358	5.297	5.146	4.85	4.988	5.059	5.38	4.734	4.6087
AP3S1	ENSG00000177879	ENST00000316788	ENSP00000325369	5.876	5.474	5.54	5.244	5.73	4.962	5.153	5.355	4.854	5.211	5.816	5.65	4.865	5.456	5.075	5.171	5.533	5.236	5.993	5.372	5.341	5.503	5.549	5.727	5.8564	5.685	5.371	5.033	5.0057
AP3S2	ENSG00000157823	ENST00000336418	ENSP00000338777	4.473	NA	NA	4.211	4.75	NA	4.913	NA	NA	NA	NA	NA	NA	NA	NA	NA	NA	NA	NA	NA	NA	NA	NA	NA	4.9725	NA	NA	4.809	NA
AP4B1	ENSG00000134262	ENST00000369569	ENSP00000358582	4.152	2.765	3.963	3.375	3.847	4.203	4.329	2.416	4.481	4.472	4.34	3.805	3.937	4.361	3.971	4.024	4.841	4.565	3.665	3.791	3.402	3.514	3.818	4.02	3.2433	4.502	3.996	4.13	4.2133
AP4E1	ENSG00000081014	ENST00000261842	ENSP00000261842	4.872	5.613	4.188	3.816	3.891	4.63	3.024	3.821	4.001	4.349	3.841	3.649	4.25	5.104	4.479	5.772	3.363	4.609	3.37	5.478	4.897	4.036	3.657	4.175	3.4519	4.799	4.344	5.173	4.0727
AP4M1	ENSG00000221838	ENST00000421755	ENSP00000412185	3.988	4.181	3.538	3.821	4.116	3.748	NA	4.126	5.302	4.328	3.734	4.177	3.764	4.15	4.237	4.221	6.5	4.754	3.871	4.595	4.051	4.127	4.424	NA	4.2606	4.28	4.52	4.473	NA
AP4S1	ENSG00000100478	ENST00000622409	ENSP00000482876	5.31	6.072	5.427	5.491	5.673	5.719	5.85	5.225	5.75	5.746	5.707	5.247	4.905	5.828	4.595	6.073	5.76	5.859	5.728	5.786	5.259	NA	5.143	4.943	5.669	6.125	5.615	5.536	5.8978
AP5B1	ENSG00000254470	ENST00000532090	ENSP00000454303	4.107	3.349	5.173	4.274	4.182	4.892	4.188	5.013	4.188	4.848	4.867	4.234	4.833	4.774	4.874	5.174	NA	4.855	3.772	4.598	3.169	4.527	4.776	5.133	4.5662	4.999	4.751	4.849	5.142
AP5M1	ENSG00000053770	ENST00000261558	ENSP00000261558	4.616	4.195	4.911	4.241	4.665	4.809	4.476	4.394	4.586	4.977	4.877	4.281	5.454	4.745	4.901	4.633	5.216	4.709	4.421	4.363	3.73	4.797	4.56	NA	3.9656	5.022	4.353	4.717	4.9299
AP5S1	ENSG00000125843	ENST00000615891	ENSP00000481750	5.279	4.45	5.508	5.417	5.329	5.002	4.81	5.08	NA	5.182	4.666	4.708	5.66	5.128	5.106	NA	4.947	4.663	5.916	NA	4.521	4.852	5.196	5.519	4.6293	5.194	NA	5.774	4.071
AP5Z1	ENSG00000242802	ENST00000348624	ENSP00000297562	5.099	3.378	4.599	4.612	4.499	4.95	4.772	5.1	4.515	4.672	4.946	5.525	6.319	4.577	4.533	4.384	NA	4.539	4.607	5.218	4.298	5.126	4.82	4.329	4.1836	4.665	5.827	5.121	4.6879
APBA1	ENSG00000107282	ENST00000265381	ENSP00000265381	5.332	NA	5.205	5.049	NA	5.159	5.677	NA	5.419	5.424	4.956	5.014	6.13	NA	NA	4.789	4.629	5.992	5.744	5.102	5.054	NA	5.523	4.992	NA	5.126	NA	NA	5.1761
APBA3	ENSG00000011132	ENST00000316757	ENSP00000315136	4.544	3.677	4.998	5.11	4.415	NA	5.161	4.002	4.341	5.099	4.502	NA	4.044	4.981	4.85	4.299	NA	4.737	4.656	NA	4.333	4.809	5.002	3.899	4.1895	4.567	4.247	NA	4.882
APBB1	ENSG00000166313	ENST00000609360	ENSP00000477213	4.617	4.124	4.483	4.443	5.011	4.739	4.632	4.897	4.215	4.293	4.469	4.377	4.181	4.323	4.782	3.823	3.883	4.528	4.434	4.985	4.291	4.332	4.574	3.922	4.5402	4.624	4.285	3.961	NA
APBB1IP	ENSG00000077420	ENST00000376236	ENSP00000365411	5.416	5.387	5.093	4.748	5.887	5.831	5.657	5.555	5.398	5.252	NA	NA	5.072	5.604	5.372	5.837	6.114	4.825	5.137	5.254	5.421	5.56	5.111	5.396	5.0163	NA	NA	5.725	5.1703
APBB2	ENSG00000163697	ENST00000295974	ENSP00000295974	4.905	5.049	4.045	4.149	4.318	5.237	5.692	5.184	4.642	4.54	5.008	3.982	4.044	3.9	4.32	4.588	4.148	5.25	4.97	5.193	4.039	5.863	5.325	3.958	4.2637	4.759	4.347	3.901	NA
APC	ENSG00000134982	ENST00000508376	ENSP00000427089	3.917	4.332	4.491	4.328	4.41	4.036	4.141	4.363	3.467	4.831	3.776	3.664	3.997	4.021	4.245	5.076	3.233	3.961	4.354	4.437	3.936	4.489	3.762	4.559	3.9567	4.379	4.052	3.708	4.2666
APC2	ENSG00000115266	ENST00000535453	ENSP00000442954	NA	NA	3.732	NA	NA	NA	NA	NA	NA	NA	NA	NA	NA	NA	NA	NA	NA	NA	NA	NA	NA	NA	NA	NA	NA	NA	NA	NA	NA
APCDD1	ENSG00000154856	ENST00000355285	ENSP00000347433	NA	NA	3.38	4.136	NA	NA	NA	NA	NA	2.582	NA	NA	NA	NA	NA	NA	NA	NA	NA	NA	NA	NA	NA	NA	NA	NA	NA	NA	3.5828
APCDD1L	ENSG00000198768	ENST00000371149	ENSP00000360191	NA	NA	NA	NA	NA	NA	NA	NA	NA	NA	4.891	NA	NA	NA	NA	NA	NA	NA	NA	NA	5.004	NA	NA	NA	NA	NA	NA	NA	NA
APCS	ENSG00000132703	ENST00000255040	ENSP00000255040	NA	NA	NA	NA	NA	NA	NA	NA	NA	6.582	NA	7.97	3.701	NA	NA	NA	NA	NA	NA	NA	NA	NA	NA	NA	NA	NA	NA	NA	NA
APEH	ENSG00000164062	ENST00000296456	ENSP00000296456	5.271	5.117	5.299	4.734	5.244	5.17	5.291	4.936	5.403	5.4	5.495	5.334	5.468	4.965	4.937	5.545	5.447	5.205	5.47	5.296	5.534	4.976	5.257	5.323	5.4176	5.208	5.298	5.814	5.4916
APEX1	ENSG00000100823	ENST00000555414	ENSP00000451979	5.832	6.071	6.238	5.644	5.765	6.086	5.736	6.188	5.836	5.893	5.559	6.069	5.949	6.008	6.112	5.904	5.883	5.921	5.389	5.802	5.937	6.075	5.968	6.061	5.9377	5.952	6.208	5.988	5.9543
APEX2	ENSG00000169188	ENST00000374987	ENSP00000364126	NA	NA	NA	NA	3.76	NA	NA	NA	NA	NA	NA	NA	NA	2.748	NA	NA	NA	NA	NA	NA	NA	2.82	NA	NA	NA	NA	NA	NA	NA
APH1A	ENSG00000117362	ENST00000360244	ENSP00000353380	4.581	NA	NA	3.205	3.715	NA	NA	3.858	NA	NA	NA	NA	4.024	NA	3.517	NA	3.318	NA	NA	NA	3.994	4.099	NA	NA	NA	NA	NA	NA	NA
APH1B	ENSG00000138613	ENST00000380343	ENSP00000369700	NA	NA	NA	NA	NA	NA	NA	3.937	NA	NA	NA	NA	NA	NA	NA	NA	NA	NA	NA	NA	NA	NA	NA	4.701	NA	NA	4.071	NA	NA
API5	ENSG00000166181	ENST00000378852	ENSP00000368129	5.519	5.373	5.514	5.511	5.448	5.606	5.209	5.469	5.326	5.547	5.232	5.273	5.229	5.687	5.73	5.631	5.592	5.653	5.624	5.534	5.273	5.655	5.522	5.676	5.2532	5.781	5.284	5.861	5.542
APIP	ENSG00000149089	ENST00000395787	ENSP00000379133	5.448	5.523	5.443	4.999	5.346	5.513	5.09	5.987	5.603	5.535	4.784	5.533	5.425	5.349	5.734	5.51	5.888	5.456	5.515	5.736	5.538	5.384	5.661	5.331	5.5127	5.732	5.392	5.354	5.4177
APITD1-CORT	ENSG00000251503	ENST00000400900	ENSP00000383692	5.802	4.687	NA	NA	NA	4.749	4.801	NA	NA	NA	NA	3.671	4.201	NA	5.385	5.275	NA	5.258	NA	4.675	3.82	4.381	NA	4.766	3.8116	3.266	NA	4.29	NA
APLF	ENSG00000169621	ENST00000303795	ENSP00000307004	NA	NA	NA	NA	NA	NA	NA	NA	7.315	NA	NA	NA	NA	NA	NA	NA	NA	NA	NA	NA	NA	NA	4.767	NA	NA	4.416	NA	4.039	NA
APLNR	ENSG00000134817	ENST00000611099	ENSP00000477818	NA	NA	NA	NA	NA	NA	NA	NA	NA	5.162	NA	NA	NA	NA	NA	NA	NA	NA	NA	NA	NA	NA	NA	NA	NA	NA	NA	NA	NA
APLP1	ENSG00000105290	ENST00000537454	ENSP00000441501	3.945	5.192	4.438	NA	2.895	5.051	NA	NA	NA	4.738	4.999	NA	NA	NA	NA	NA	4.392	NA	4.774	4.979	NA	NA	NA	NA	3.0401	4.84	NA	NA	5.4135
APLP2	ENSG00000084234	ENST00000263574	ENSP00000263574	3.668	3.991	4.3	3.717	3.264	3.481	3.776	3.531	2.856	3.47	3.921	3.345	2.818	3.719	2.701	3.306	2.748	3.497	4.43	3.335	2.655	3.48	3.346	3.744	3.4605	2.949	4.444	2.284	3.8284
APMAP	ENSG00000101474	ENST00000217456	ENSP00000217456	6.161	6.047	5.78	5.747	5.93	6.122	6.117	6.087	5.949	6.107	6.079	5.71	5.625	6.043	6.013	6.035	6.168	6.206	5.813	5.985	5.873	5.9	5.951	5.962	5.8805	6.198	6.062	5.884	6.1059
APOA1	ENSG00000118137	ENST00000375323	ENSP00000364472	NA	8.798	NA	NA	5.559	NA	NA	8.491	NA	8.593	6.959	8.779	4.609	NA	NA	7.661	NA	8.696	NA	NA	NA	4.958	NA	8.331	NA	6.576	NA	NA	NA
APOA1BP	ENSG00000163382	ENST00000368235	ENSP00000357218	5.771	5.206	6.002	5.008	5.745	5.824	5.632	5.608	5.588	5.668	5.912	5.599	5.715	5.539	6.02	5.7	5.485	5.737	5.798	5.849	5.732	5.352	5.905	5.644	5.7186	6.245	5.93	5.496	5.3648
APOA2	ENSG00000158874	ENST00000367990	ENSP00000356969	NA	NA	NA	NA	NA	NA	NA	NA	NA	NA	NA	7.945	3.797	NA	NA	NA	NA	NA	NA	NA	NA	NA	NA	NA	NA	NA	NA	NA	NA
APOA4	ENSG00000110244	ENST00000357780	ENSP00000350425	NA	7.941	NA	NA	5.232	NA	NA	NA	NA	NA	NA	NA	5.278	NA	NA	NA	NA	NA	NA	NA	NA	4.958	NA	NA	NA	7.634	NA	NA	NA
APOA5	ENSG00000110243	ENST00000542499	ENSP00000445002	NA	NA	NA	NA	NA	NA	NA	NA	NA	NA	NA	NA	3.308	NA	NA	NA	NA	NA	NA	NA	NA	NA	NA	NA	NA	NA	NA	NA	NA
APOB	ENSG00000084674	ENST00000233242	ENSP00000233242	NA	NA	NA	NA	4.726	NA	NA	NA	7.971	NA	NA	NA	4.338	NA	NA	NA	NA	NA	NA	NA	NA	4.502	NA	NA	NA	NA	NA	NA	NA
APOBEC2	ENSG00000124701	ENST00000244669	ENSP00000244669	NA	NA	NA	NA	4.731	NA	NA	NA	NA	NA	5.487	NA	NA	NA	NA	NA	4.746	NA	NA	NA	4.378	5.04	NA	NA	NA	NA	NA	NA	NA
APOBEC3B	ENSG00000179750	ENST00000333467	ENSP00000327459	NA	5.293	NA	4.257	4.69	3.894	3.5	NA	NA	NA	NA	NA	NA	5.895	2.878	NA	NA	4.632	NA	4.063	NA	4.593	5.275	5.174	4.3523	NA	NA	5.257	5.0364
APOBEC3C	ENSG00000244509	ENST00000361441	ENSP00000355340	4.958	5.314	4.857	4.724	4.649	4.766	4.648	4.754	4.505	4.291	4.501	5.14	5.461	5.882	4.838	4.124	4.496	4.82	5.201	4.745	4.984	4.882	5.036	4.942	5.3384	4.722	4.651	4.851	4.9581
APOBEC3F	ENSG00000128394	ENST00000308521	ENSP00000309749	5.435	5.113	NA	4.804	5.51	4.838	NA	5.196	NA	5.322	4.406	NA	5.634	6.381	4.974	3.561	NA	4.878	5.035	4.915	4.225	5.175	5.161	4.857	5.1982	5.237	NA	5.656	5.502
APOBR	ENSG00000184730	ENST00000431282	ENSP00000416094	5.48	5.881	NA	6.175	5.475	NA	NA	5.464	5.261	5.334	NA	NA	5.146	5.062	5.5	NA	NA	5.254	5.464	5.668	NA	5.433	5.236	5.401	5.2664	NA	NA	6.245	6.3182
APOC3	ENSG00000110245	ENST00000227667	ENSP00000227667	NA	NA	NA	NA	4.974	NA	NA	NA	NA	NA	NA	6.866	3.944	NA	NA	NA	NA	NA	NA	NA	NA	4.867	NA	NA	NA	NA	NA	NA	NA
APOC4	ENSG00000267467	ENST00000592954	ENSP00000468236	NA	NA	NA	NA	NA	NA	NA	NA	NA	NA	NA	NA	3.138	NA	NA	NA	NA	NA	NA	NA	NA	NA	NA	NA	NA	NA	NA	NA	NA
APOC4-APOC2	ENSG00000224916	ENST00000589057	ENSP00000468139	7.811	7.752	5.767	7.372	5.997	NA	NA	6.366	NA	7.376	NA	6.738	4.1	5.347	NA	NA	NA	NA	NA	7.361	NA	5.533	NA	NA	NA	NA	NA	6.615	NA
APOD	ENSG00000189058	ENST00000343267	ENSP00000345179	6.527	7.019	5.53	5.848	6.06	5.753	5.702	6.113	6.426	5.688	4.754	6.897	NA	5.982	6.535	5.887	5.093	5.143	5.563	5.924	5.194	6.257	5.404	NA	6.0133	6.038	7.035	6.274	5.5817
APOE	ENSG00000130203	ENST00000252486	ENSP00000252486	5.152	6.037	5.522	6.728	5.521	5.935	7.342	6.518	6.436	6.14	5.966	5.74	4.272	6.009	5.367	5.965	5.842	5.873	5.807	6.724	5.691	5.253	6.46	5.434	6.6227	5.346	6.823	6.149	5.989
APOF	ENSG00000175336	ENST00000398189	ENSP00000381250	NA	NA	NA	NA	NA	NA	NA	NA	NA	NA	NA	NA	2.884	NA	NA	NA	NA	NA	5.461	NA	NA	NA	NA	NA	NA	NA	NA	NA	NA
APOH	ENSG00000091583	ENST00000205948	ENSP00000205948	NA	NA	NA	NA	NA	NA	NA	NA	NA	NA	NA	6.91	3.854	6.781	NA	NA	5.404	NA	NA	NA	NA	7.649	NA	NA	NA	NA	NA	NA	NA
APOL1	ENSG00000100342	ENST00000422706	ENSP00000411507	5.924	5.765	5.338	5.318	5.052	5.478	5.57	4.72	6.108	4.838	4.766	5.586	3.916	4.627	5.381	5.427	4.75	5.128	5.05	5.446	4.619	5.005	4.138	3.88	4.9833	5.761	5.475	4.78	5.7347
APOL2	ENSG00000128335	ENST00000358502	ENSP00000351292	5.881	5.932	5.877	5.919	4.584	5.693	6.338	5.714	5.838	5.928	5.609	5.71	5.685	6.338	5.552	5.818	5.623	5.525	5.334	5.492	5.544	6.264	5.632	5.625	5.8839	4.841	5.473	5.661	6.3077
APOL3	ENSG00000128284	ENST00000349314	ENSP00000344577	4.666	4.739	5.091	5.052	4.656	4.871	4.394	4.74	4.539	4.627	3.963	4.512	4.699	4.591	4.855	4.868	4.764	4.314	4.402	4.476	4.883	4.773	4.298	4.789	4.5178	5.048	4.454	4.875	5.2268
APOL6	ENSG00000221963	ENST00000409652	ENSP00000386280	5.797	6.622	NA	7.274	6.971	7.812	7.896	6.734	5.987	7.682	6.955	NA	3.091	5.712	6.677	6.824	4.192	4.386	7.794	7.55	5.127	6.333	6.762	4.661	6.9756	7.638	NA	4.433	7.2207
APP	ENSG00000142192	ENST00000346798	ENSP00000284981	4.027	4.123	4.695	4.133	4.007	3.922	4.245	4.03	3.596	3.632	3.896	3.571	4.46	3.894	3.838	4.092	3.866	3.969	4.32	4.306	3.731	3.93	3.599	4.431	4.0433	4.415	4.637	3.688	3.7714
APPBP2	ENSG00000062725	ENST00000083182	ENSP00000083182	4.228	NA	4.5	3.952	4.269	2.748	NA	3.677	NA	3.094	NA	3.512	3.001	3.873	3.474	3.394	3.666	4.327	2.437	4.179	2.914	3.62	3.759	3.683	3.2373	4.392	3.611	3.242	3.1243
APPL1	ENSG00000157500	ENST00000288266	ENSP00000288266	5.851	5.906	5.982	5.835	5.894	5.98	5.796	5.902	5.711	5.854	5.699	5.829	5.743	5.749	5.881	5.744	5.952	5.744	5.972	5.887	5.72	5.943	6.184	5.817	5.7806	5.912	5.621	5.916	5.824
APPL2	ENSG00000136044	ENST00000258530	ENSP00000258530	5.509	5.303	5.535	4.955	5.066	5.329	5.198	5.218	5.07	5.296	5.566	5.189	5.456	5.776	4.94	5.218	5.549	5.379	5.232	5.001	5.133	5.269	4.989	5.687	5.2491	5.563	5.085	5.003	4.8351
APRT	ENSG00000198931	ENST00000378364	ENSP00000367615	6.179	5.981	6.511	6.456	6.122	6.44	6.18	6.296	6.063	6.598	5.844	6.614	6.158	6.057	6.135	6.41	6.24	6.156	6.327	6.689	6.248	6.02	6.592	6.362	6.1474	6.687	6.556	6.341	6.4596
AQP10	ENSG00000143595	ENST00000324978	ENSP00000318355	NA	NA	NA	NA	NA	NA	NA	5.799	NA	NA	NA	NA	NA	NA	NA	NA	NA	NA	NA	NA	NA	3.871	NA	NA	NA	NA	NA	NA	NA
AQP2	ENSG00000167580	ENST00000199280	ENSP00000199280	NA	NA	NA	NA	NA	NA	NA	NA	NA	NA	NA	3.843	NA	NA	NA	NA	NA	NA	NA	NA	NA	NA	NA	NA	NA	NA	NA	NA	NA
AQP5	ENSG00000161798	ENST00000293599	ENSP00000293599	NA	NA	NA	NA	NA	4.252	NA	NA	NA	4.137	NA	NA	NA	NA	NA	NA	NA	NA	NA	NA	4.815	NA	NA	NA	3.6679	4.511	NA	NA	NA
AQP7	ENSG00000165269	ENST00000379507	ENSP00000368821	4.722	NA	NA	NA	NA	NA	NA	3.893	3.816	NA	4.363	4.462	NA	NA	NA	NA	5.386	NA	NA	NA	3.896	NA	NA	NA	NA	4.549	NA	NA	NA
AQP9	ENSG00000103569	ENST00000558772	ENSP00000452673	NA	NA	NA	NA	NA	NA	5.61	NA	NA	NA	NA	NA	4.411	NA	NA	NA	NA	NA	NA	NA	NA	NA	NA	NA	NA	NA	NA	NA	NA
AQR	ENSG00000021776	ENST00000156471	ENSP00000156471	5.428	5.467	4.981	5.709	5.42	5.416	5.041	5.52	4.832	5.146	5.236	4.954	5.114	5.82	5.27	5.47	5.491	5.378	5.553	6.021	5.09	5.577	5.358	5.168	5.4631	5.592	5.245	5.351	5.3567
AR	ENSG00000169083	ENST00000374690	ENSP00000363822	NA	NA	NA	NA	NA	4.218	NA	4.096	3.311	3.965	NA	NA	3.361	NA	NA	3.183	NA	NA	4.363	NA	NA	NA	3.9	NA	NA	4.404	NA	NA	NA
ARAF	ENSG00000078061	ENST00000377045	ENSP00000366244	4.811	4.896	5.284	5.021	5.121	5.095	5.1	4.844	4.797	5.312	4.639	4.978	4.933	4.975	4.943	4.846	4.9	5.053	5.071	5.103	5.135	4.882	5.14	4.959	4.8841	5.559	5.1	5.652	4.9832
ARAP1	ENSG00000186635	ENST00000393609	ENSP00000377233	5.001	4.792	4.528	5.159	4.554	5.208	5.178	4.963	5.204	5.056	4.671	5.103	4.906	4.89	4.835	5.047	4.93	4.809	4.776	5.203	4.662	4.777	5.107	5.006	4.7004	5.064	5.242	5.095	5.0101
ARAP2	ENSG00000047365	ENST00000303965	ENSP00000302895	5.139	3.75	4.313	4.349	4.024	4.276	3.807	4.516	NA	4.032	NA	3.103	4.414	4.17	3.758	4.683	4.472	4.049	3.276	4.095	3.121	4.185	3.698	3.729	4.1314	4.209	3.719	3.407	4.2661
ARAP3	ENSG00000120318	ENST00000239440	ENSP00000239440	3.819	3.502	3.471	4.209	3.775	4.496	NA	4.089	3.817	3.73	3.963	3.799	4.178	3.577	4.118	4.414	3.303	4.037	3.987	4.103	3.86	3.766	4.082	3.592	3.3679	4.553	4.323	4.398	3.5701
ARCN1	ENSG00000095139	ENST00000264028	ENSP00000264028	5.88	5.659	5.54	5.852	5.949	5.71	5.867	5.765	5.668	6.007	5.558	5.635	5.782	6.163	5.832	5.633	6.112	6.045	5.833	5.778	6.187	6.099	5.623	5.963	6.0499	5.822	5.873	5.915	5.8065
AREG	ENSG00000109321	ENST00000395748	ENSP00000379097	NA	NA	NA	3.573	3.797	NA	4.454	NA	NA	3.967	NA	NA	NA	NA	NA	NA	NA	2.811	NA	3.64	NA	NA	NA	NA	NA	NA	3.543	NA	2.5062
ARF1	ENSG00000143761	ENST00000540651	ENSP00000442980	6.293	5.98	6.586	6.105	6.253	6.109	6.239	5.907	6.142	6.327	5.86	6.487	6.06	6.054	6.321	6.167	5.789	6.314	5.971	6.56	6.242	6.071	6.165	6.339	6.1186	6.285	6.224	6.486	6.1421
ARF4	ENSG00000168374	ENST00000303436	ENSP00000306010	5.519	5.551	5.863	5.18	5.547	5.673	5.704	5.538	5.501	5.735	5.301	5.515	5.571	5.709	5.743	5.442	6.358	5.727	5.51	5.499	6.093	5.438	5.501	5.556	5.7384	5.698	5.648	5.424	5.436
ARF5	ENSG00000004059	ENST00000000233	ENSP00000000233	5.413	5.79	5.765	5.861	5.449	5.393	5.121	5.669	5.165	5.125	4.623	5.766	5.341	5.811	5.421	5.604	4.494	5.117	4.72	5.559	5.203	5.672	5.391	5.212	5.7394	5.324	5.629	5.635	5.3889
ARF6	ENSG00000165527	ENST00000298316	ENSP00000298316	6.269	5.914	6.565	5.854	5.867	6.103	5.413	6.096	5.942	6.397	6.179	6.307	6.531	5.937	6.187	6.517	6.106	6.444	6.226	6.219	6.871	6.136	6.349	6.239	6.1263	6.029	6.236	5.811	6.5022
ARFGAP1	ENSG00000101199	ENST00000370283	ENSP00000359306	5.247	5.231	5.537	5.811	5.303	5.47	5.466	5.365	4.932	5.179	4.441	6.002	5.673	5.617	5.038	5.391	4.888	5.267	5.124	5.728	5.168	5.297	5.444	5.358	5.2735	5.329	5.564	5.562	5.3671
ARFGAP2	ENSG00000149182	ENST00000524782	ENSP00000434442	4.958	5.168	5.098	5.075	5.265	4.854	4.738	5.124	4.904	4.986	4.592	5.131	5.086	5.237	4.969	5.042	4.644	5.069	5.167	5.203	5.312	5.41	4.879	4.914	5.1755	5.119	5.21	5.225	4.984
ARFGAP3	ENSG00000242247	ENST00000263245	ENSP00000263245	5.21	5.175	5.019	5.219	5.456	5.216	5.42	5.035	4.545	5.404	4.747	4.997	5.296	5.587	4.903	5.027	5.624	5.184	5.59	5.152	5.594	5.299	5.31	5.077	5.3372	5.26	5.298	5.261	4.9283
ARFGEF1	ENSG00000066777	ENST00000262215	ENSP00000262215	5.117	5.07	5.35	5.045	5.289	5.074	4.916	5.04	5.196	5.343	4.884	5.04	5.194	5.391	4.974	5.168	5.332	5.281	5.149	5.132	5.392	5.255	5.076	5.39	5.5928	5.226	5.171	5.064	5.3323
ARFGEF3	ENSG00000112379	ENST00000251691	ENSP00000251691	5.891	NA	5.309	4.742	5.137	NA	NA	4.785	NA	5.083	4.58	4.642	NA	4.422	NA	NA	6.496	NA	5.093	4.889	5.296	4.956	NA	NA	4.8688	NA	4.908	NA	NA
ARFIP1	ENSG00000164144	ENST00000451320	ENSP00000395083	6.385	5.775	5.737	5.728	6.085	5.592	5.709	5.624	5.354	5.928	5.723	5.953	5.531	5.602	5.957	5.881	5.631	5.797	5.731	5.857	5.993	5.927	6.356	5.909	5.9939	6.669	5.875	5.88	5.9708
ARFIP2	ENSG00000132254	ENST00000396777	ENSP00000379998	5.246	5.748	5.639	5.351	5.539	4.933	5.138	5.495	5.124	5.189	4.958	4.781	4.807	5.658	4.62	4.624	5.092	5.155	5.257	5.125	5.42	5.645	5.135	5.412	5.6225	5.308	5.471	5.059	5.2492
ARFRP1	ENSG00000101246	ENST00000622789	ENSP00000483486	4.882	5.707	4.396	5.011	5.058	5.136	4.712	4.642	4.926	5.175	4.359	NA	5.261	4.729	4.797	NA	4.631	4.47	5.08	5.018	5.031	6.076	4.646	4.703	4.9977	5.181	5.024	4.676	4.7412
ARG1	ENSG00000118520	ENST00000368087	ENSP00000357066	NA	NA	NA	NA	NA	NA	6.236	NA	6.404	NA	NA	NA	6.024	NA	NA	NA	NA	6.347	NA	NA	NA	NA	NA	NA	NA	NA	NA	NA	NA
ARG2	ENSG00000081181	ENST00000261783	ENSP00000261783	4.781	5.728	NA	NA	NA	5.18	4.241	NA	4.969	4.607	NA	5.356	NA	NA	NA	NA	5.583	NA	5.93	NA	NA	4.952	NA	NA	NA	NA	6.542	NA	4.8949
ARGLU1	ENSG00000134884	ENST00000400198	ENSP00000383059	5.066	5.128	5.39	5.154	4.851	5.348	5.136	5.029	4.183	5.102	4.413	5.195	5.204	5.255	4.879	5.064	6.374	4.588	4.008	4.469	4.652	5.336	4.525	4.599	4.4952	5.221	4.757	5.511	5.4198
ARHGAP1	ENSG00000175220	ENST00000311956	ENSP00000310491	6.273	5.856	5.907	5.848	5.907	5.849	5.815	5.825	5.721	5.911	5.792	5.909	5.842	5.814	6.103	5.36	5.922	6.123	5.956	6.051	6.059	6.045	6.032	6.016	5.8941	6.025	5.888	5.923	5.7864
ARHGAP10	ENSG00000071205	ENST00000336498	ENSP00000336923	4.966	4.632	3.911	5.135	5.554	5.119	4.954	5.466	4.529	4.78	4.903	4.816	3.912	4.953	4.553	4.492	4.705	4.583	4.844	5.149	4.807	5.068	5.029	4.977	5.26	5.21	4.309	4.244	4.3006
ARHGAP12	ENSG00000165322	ENST00000375250	ENSP00000364399	5.069	4.548	4.992	4.678	5.036	4.226	4.379	5.173	4.252	4.632	4.664	4.557	5.134	4.752	4.422	4.558	4.558	4.905	4.63	4.717	4.724	4.868	4.635	4.779	4.7082	4.932	4.585	4.684	4.6769
ARHGAP15	ENSG00000075884	ENST00000295095	ENSP00000295095	4.433	4.462	NA	4.428	5.037	NA	3.124	4.052	4.361	4.106	4.936	4.634	3.899	4.484	5.067	5.325	NA	4.89	4.494	4.168	4.403	5.072	NA	4.606	3.9628	NA	NA	4.762	4.5627
ARHGAP17	ENSG00000140750	ENST00000289968	ENSP00000289968	5.34	4.858	5.318	4.878	5.799	5.355	5.061	5.385	5.054	5.297	5.544	5.123	5.446	5.098	5.663	5.493	5.183	5.86	5.367	5.181	5.552	5.466	5.532	5.466	5.3853	5.515	5.361	5.501	5.1452
ARHGAP18	ENSG00000146376	ENST00000368149	ENSP00000357131	5.283	5.368	5.288	5.307	5.159	5.245	5.262	5.655	5.58	5.339	4.431	5.022	5.09	5.181	5.359	5.389	5.523	5.046	4.891	5.07	5.518	5.222	5.608	5.837	5.3351	5.521	5.076	5.207	5.3558
ARHGAP19	ENSG00000213390	ENST00000358308	ENSP00000351058	NA	NA	3.386	NA	4.988	NA	NA	NA	NA	4.458	NA	3.269	NA	NA	3.673	NA	NA	NA	NA	NA	NA	NA	NA	NA	NA	4.063	NA	3.015	NA
ARHGAP20	ENSG00000137727	ENST00000528829	ENSP00000436319	NA	5.06	4.2	NA	NA	NA	NA	NA	NA	NA	NA	NA	NA	3.942	NA	NA	NA	NA	NA	4.155	NA	NA	NA	NA	NA	3.838	NA	NA	NA
ARHGAP21	ENSG00000107863	ENST00000396432	ENSP00000379709	4.252	4.545	4.388	4.052	3.958	4.136	4.628	4.387	3.442	3.752	3.863	3.981	5.624	3.911	3.93	3.72	3.947	4.036	4.72	3.923	4.265	4.045	4.143	4.131	4.162	4.435	3.533	2.725	3.624
ARHGAP22	ENSG00000128805	ENST00000374172	ENSP00000363287	3.911	NA	5.528	NA	NA	NA	NA	NA	NA	4.353	5.934	NA	NA	NA	NA	NA	NA	NA	NA	NA	NA	NA	NA	NA	NA	4.639	NA	4.669	NA
ARHGAP23	ENSG00000275832	ENST00000622683	ENSP00000481862	4.39	4.052	4.88	4.539	4.789	5.079	4.434	4.476	3.69	4.179	4.497	3.865	5.343	3.588	3.736	4.066	5.146	3.439	3.9	4.815	3.207	4.506	4.731	4.07	4.7186	4.563	3.711	3.204	3.893
ARHGAP24	ENSG00000138639	ENST00000395184	ENSP00000378611	4.527	4.649	3.967	4.513	4.731	5.042	4.659	NA	3.69	4.436	4.911	4.563	3.708	4.273	5.182	4.507	4.531	4.792	4.917	4.695	4.376	4.814	4.779	4.878	4.5202	4.508	4.451	4.854	4.2137
ARHGAP25	ENSG00000163219	ENST00000409202	ENSP00000386911	5.378	5.498	5.748	5.464	5.735	5.948	5.855	5.605	5.458	5.59	4.99	6.141	5.108	5.607	5.722	5.754	NA	5.59	5.558	5.875	5.228	5.664	5.964	5.572	5.3537	5.462	5.502	5.485	5.7547
ARHGAP26	ENSG00000145819	ENST00000378004	ENSP00000367243	5.066	4.622	5.56	4.768	4.649	4.745	4.257	4.919	4.558	4.402	4.639	3.669	4.203	5.016	5.027	5.177	4.38	5.438	3.978	4.709	5.128	4.653	5.031	4.279	4.777	4.988	4.424	4.618	3.9663
ARHGAP28	ENSG00000088756	ENST00000531294	ENSP00000437262	3.309	NA	NA	NA	NA	4.164	3.367	NA	3.456	3.224	NA	3.804	NA	4.547	4.617	NA	NA	4.056	NA	3.715	NA	4.024	NA	3.961	4.0166	3.779	NA	NA	3.4969
ARHGAP29	ENSG00000137962	ENST00000260526	ENSP00000260526	3.851	5.342	2.847	4.238	4.255	3.803	3.955	4.573	3.192	3.248	3.388	3.809	3.948	3.865	4.054	5.75	3.831	3.981	4.002	3.846	5.17	4.858	3.64	4.194	3.9642	4.186	3.896	3.853	3.3048
ARHGAP30	ENSG00000186517	ENST00000368013	ENSP00000356992	4.294	4.759	4.47	4.683	4.105	4.533	4.516	5.14	4.287	4.214	3.836	NA	4.054	4.953	4.771	5.261	4.424	3.33	4.444	4.792	4.425	4.885	3.934	4.559	4.791	3.685	NA	4.717	4.6917
ARHGAP31	ENSG00000031081	ENST00000264245	ENSP00000264245	5.21	4.99	4.326	4.829	4.735	5.07	5.115	5.318	4.497	4.547	4.627	4.666	4.265	4.215	4.865	4.723	4.185	4.675	4.83	4.522	6.375	4.907	4.654	4.787	5.0425	4.739	4.469	4.707	4.528
ARHGAP36	ENSG00000147256	ENST00000412432	ENSP00000408515	5.198	NA	5.014	NA	NA	NA	NA	NA	NA	NA	NA	NA	NA	NA	NA	NA	NA	NA	NA	NA	NA	NA	NA	NA	NA	NA	NA	NA	NA
ARHGAP39	ENSG00000147799	ENST00000276826	ENSP00000276826	6.438	NA	5.665	NA	3.52	NA	NA	4.843	NA	NA	NA	NA	NA	NA	NA	NA	4.034	NA	4.16	NA	3.677	3.859	NA	NA	NA	4.814	NA	NA	NA
ARHGAP4	ENSG00000089820	ENST00000350060	ENSP00000203786	6.069	5.119	5.242	5.821	5.248	5.367	6.09	5.118	5.629	5.399	6.003	5.53	5.224	5.471	5.417	6.054	5.399	5.267	4.676	5.573	5.136	5.277	5.302	5.265	5.0899	5.886	NA	5.801	5.7017
ARHGAP44	ENSG00000006740	ENST00000340825	ENSP00000342566	4.84	4.741	5.732	4.535	4.189	6.776	4.822	4.912	4.701	4.025	4.161	4.28	NA	4.222	4.59	4.588	3	5.111	6.144	4.463	4.608	4.701	NA	4.088	4.6572	4.618	4.526	3.53	4.4188
ARHGAP5	ENSG00000100852	ENST00000556611	ENSP00000452222	4.651	4.289	5.106	4.624	4.845	4.712	4.21	4.764	4.767	4.728	5.311	4.67	4.451	4.675	4.467	4.406	4.508	4.58	4.936	4.6	4.493	4.768	4.77	4.691	4.6325	4.891	4.183	5.656	4.5262
ARHGAP6	ENSG00000047648	ENST00000337414	ENSP00000338967	NA	5.031	5.055	5.528	5.463	5.232	4.815	NA	4.445	4.874	4.952	4.776	NA	3.517	NA	4.102	4.24	4.798	4.877	5.331	NA	5.218	5.225	5.792	5.4685	5.001	4.942	NA	4.6
ARHGAP9	ENSG00000123329	ENST00000430041	ENSP00000397950	6.022	5.033	4.525	5.989	4.951	5.446	5.874	5.27	5.246	5.426	6.365	NA	4.437	5.335	5.098	6.053	6.431	4.637	4.39	5.729	4.363	4.948	4.929	4.995	4.9846	2.676	NA	5.069	5.6415
ARHGDIA	ENSG00000141522	ENST00000580685	ENSP00000464205	6.382	6.151	6.548	6.524	6.196	6.575	6.703	6.533	6.528	6.845	6.473	6.507	6.657	6.033	6.914	6.819	6.469	6.506	6.38	7.09	6.164	6.152	6.945	6.505	6.383	6.722	6.799	6.827	6.709
ARHGDIB	ENSG00000111348	ENST00000541644	ENSP00000444860	5.987	5.406	5.876	5.714	6.073	5.849	6.222	5.708	5.975	5.992	5.612	5.485	5.763	5.355	5.937	6.83	6.25	5.856	5.676	5.968	5.84	6.17	5.797	5.823	5.9689	6.572	6.022	5.343	5.9311
ARHGEF1	ENSG00000076928	ENST00000599846	ENSP00000470715	5.357	5.346	5.004	5.876	5.265	5.442	5.514	5.375	5.214	5.131	4.869	5.969	5.571	5.463	5.208	5.745	5.204	5.226	5.01	5.637	4.983	5.379	5.671	5.145	5.2057	5.344	5.593	5.818	5.4182
ARHGEF10L	ENSG00000074964	ENST00000361221	ENSP00000355060	4.429	5.094	4.799	5.098	4.931	4.635	4.234	4.784	4.48	4.555	4.724	5.537	5.372	4.448	4.467	4.945	4.673	3.756	5.133	5.167	5.277	4.767	4.879	4.471	4.8859	5.041	4.753	5.07	4.8226
ARHGEF11	ENSG00000132694	ENST00000368194	ENSP00000357177	4.638	3.854	4.762	4.289	4.43	4.681	4.565	4.399	4.33	4.461	4.022	4.217	5.04	4.546	4.055	4.486	4.209	4.599	4.693	4.605	4.153	4.442	4.855	4.154	4.504	4.498	4.454	4.447	3.4457
ARHGEF12	ENSG00000196914	ENST00000397843	ENSP00000380942	5	5.109	4.994	5.227	5.221	5.23	5.206	5.133	5.222	5.18	5.032	4.427	4.512	4.702	4.715	4.892	5.156	4.776	5.172	4.758	4.71	4.865	4.917	4.858	4.9524	5.026	4.649	4.591	4.8338
ARHGEF15	ENSG00000198844	ENST00000421050	ENSP00000412505	4.125	4.123	NA	3.01	4.83	4.099	4.099	4.444	4.236	3.032	3.912	4.469	4.091	3.735	3.582	NA	NA	4.524	NA	3.601	3.625	4.966	3.546	4.413	NA	NA	4.574	NA	3.8422
ARHGEF16	ENSG00000130762	ENST00000378378	ENSP00000367629	NA	NA	NA	5.21	5.147	5.335	4.218	5.338	NA	5.042	NA	5.713	4.378	4.776	NA	NA	5.286	5.34	4.606	5.733	5.139	4.998	NA	NA	5.1182	5.387	5.221	NA	5.106
ARHGEF17	ENSG00000110237	ENST00000263674	ENSP00000263674	4.549	4.623	4.605	5.228	5.406	5.234	5.033	4.933	4.788	4.414	4.676	4.802	5.22	4.197	5.077	4.239	4.697	4.416	4.947	5.273	4.293	4.929	5.2	4.849	5.1378	5.075	4.68	5.063	4.5187
ARHGEF18	ENSG00000104880	ENST00000359920	ENSP00000352995	4.683	5.158	4.832	4.658	4.894	4.992	5.292	4.486	5.25	5.541	6.818	4.732	5.545	4.929	4.918	5.209	4.448	4.679	4.816	5.077	4.276	4.64	5.053	5.039	4.9804	5.338	4.652	5.451	5.1005
ARHGEF2	ENSG00000116584	ENST00000462460	ENSP00000476916	5.258	5.293	5.615	5.294	5.468	5.49	5.537	5.367	5.393	5.156	5.051	5.166	5.099	5.15	5.179	5.224	5.351	5.197	5.197	5.34	5.316	5.378	5.398	5.077	5.0644	5.173	5.147	5.597	5.3341
ARHGEF25	ENSG00000240771	ENST00000333972	ENSP00000335560	3.198	3.25	3.154	3.988	4.745	4.039	3.657	3.752	3.206	3.69	NA	NA	NA	3.772	3.59	3.167	4.129	3.555	3.735	4.262	3.162	4.753	4.144	NA	3.5616	4.336	4.629	3.707	3.31
ARHGEF28	ENSG00000214944	ENST00000296794	ENSP00000296794	4.709	NA	NA	5.178	5.647	4.607	4.037	4.954	5.477	5.091	NA	4.456	5.307	4.808	NA	3.865	5.323	NA	5.252	3.903	4.418	4.798	4.393	5.434	4.6201	4.961	4.583	3.914	4.9725
ARHGEF3	ENSG00000163947	ENST00000495373	ENSP00000417986	3.106	NA	2.883	NA	NA	NA	NA	2.169	NA	NA	3.989	4.085	NA	2.21	3.356	NA	NA	2.56	NA	NA	3.494	NA	NA	NA	NA	4.111	NA	4.62	NA
ARHGEF35	ENSG00000213214	ENST00000378115	ENSP00000367355	NA	NA	NA	4.342	4.905	4.635	NA	4.813	NA	NA	NA	4.331	4.025	NA	NA	NA	NA	NA	NA	4.089	NA	5.027	NA	NA	4.9351	NA	3.797	NA	4.5693
ARHGEF37	ENSG00000183111	ENST00000333677	ENSP00000328083	4.783	4.443	4.784	4.98	5.431	5.56	4.604	5.297	4.616	5.097	5.148	5.14	NA	4.497	4.033	5.629	5.474	5.318	5.222	5.362	5.109	5.129	5.4	5.696	4.9898	5.104	NA	4.789	4.624
ARHGEF38	ENSG00000236699	ENST00000420470	ENSP00000416125	NA	NA	NA	3.578	4.464	NA	NA	NA	NA	NA	NA	4.256	NA	NA	NA	NA	NA	NA	4.519	3.822	2.824	NA	NA	NA	3.3047	NA	NA	NA	NA
ARHGEF4	ENSG00000136002	ENST00000326016	ENSP00000316845	3.947	NA	4.461	NA	NA	4.699	3.08	NA	3.846	4.966	NA	NA	NA	3.508	NA	3.871	3.595	NA	4.344	3.891	NA	NA	NA	NA	NA	NA	NA	NA	NA
ARHGEF40	ENSG00000165801	ENST00000298694	ENSP00000298694	4.532	4.926	4.637	4.937	4.686	5.033	4.864	4.858	4.426	4.379	4.95	4.896	4.882	4.42	4.623	4.629	3.967	4.528	4.823	5.07	4.59	4.542	4.907	4.231	4.8298	5.007	4.464	4.673	4.3428
ARHGEF5	ENSG00000050327	ENST00000056217	ENSP00000056217	NA	NA	NA	5.138	4.802	4.644	3.842	5.062	NA	4.63	NA	5.144	6.727	6.226	NA	5.702	5.108	5.505	4.885	5.171	5.495	5.445	4.892	NA	5.1198	NA	5.098	4.791	5.2399
ARHGEF6	ENSG00000129675	ENST00000250617	ENSP00000250617	5.067	5.505	5.097	5.546	5.215	5.562	5.395	5.411	5.056	4.907	4.922	5.036	4.914	5.36	5.05	5.105	5.631	4.979	5.015	4.83	5.067	5.339	5.257	5.328	5.1251	5.223	5.182	5.212	5.3561
ARHGEF7	ENSG00000102606	ENST00000218789	ENSP00000218789	6.269	5.477	5.572	5.593	5.747	5.772	5.597	5.549	5.101	5.433	5.378	5.746	5.432	5.457	5.501	5.87	5.082	5.512	5.239	5.424	5.467	5.684	5.563	5.688	5.501	5.744	5.427	5.63	5.5349
ARHGEF9	ENSG00000131089	ENST00000624843	ENSP00000485626	3.357	5.693	4.29	3.664	3.852	NA	3.199	3.082	3.886	4.727	3.089	3.241	3.008	3.697	2.388	3.196	NA	2.438	2.909	NA	NA	4.096	2.874	3.747	3.2414	3.402	NA	NA	3.912
ARID1A	ENSG00000117713	ENST00000324856	ENSP00000320485	4.746	4.992	4.411	4.895	4.709	4.958	4.537	4.952	4.489	4.664	4.274	4.446	4.448	5.121	4.802	4.951	4.186	4.646	4.813	4.663	4.502	4.962	4.696	4.703	5.3926	4.357	4.867	5.069	4.9706
ARID2	ENSG00000189079	ENST00000334344	ENSP00000335044	5.013	4.799	4.877	5.009	4.851	5.165	4.724	4.955	2.754	5.114	4.029	4.634	4.12	5.472	4.871	4.943	4.647	4.898	4.788	4.536	4.524	4.859	4.767	4.829	4.806	4.61	4.47	4.785	5.1992
ARID3A	ENSG00000116017	ENST00000263620	ENSP00000263620	NA	5.191	5.058	NA	4.315	NA	NA	NA	4.991	NA	NA	NA	NA	5.645	5.278	NA	4.517	5.456	NA	NA	4.879	4.486	NA	4.757	4.6976	5.22	NA	5.416	4.0211
ARID3B	ENSG00000179361	ENST00000346246	ENSP00000343126	NA	NA	NA	NA	4.29	NA	4.071	2.986	NA	NA	NA	NA	NA	4.799	4.158	NA	3.659	4.323	NA	NA	NA	3.846	NA	3.367	3.3067	4.177	NA	4.409	3.837
ARID4A	ENSG00000032219	ENST00000355431	ENSP00000347602	4.034	4.335	3.233	4.585	4.426	4.623	3.751	4.648	4.758	4.183	2.56	4.656	3.857	4.054	4.413	4.711	4.334	4.132	4.283	3.884	4.063	4.499	4.254	4.144	4.2135	4.594	4.019	4.834	4.0144
ARID4B	ENSG00000054267	ENST00000349213	ENSP00000264184	4.088	4.373	4.491	4.771	4.444	4.621	4.072	5.022	4.209	4.444	3.991	4.09	4.878	4.981	4.553	4.564	4.157	4.707	4.451	4.2	4.346	4.815	4.463	4.538	4.3994	4.055	3.885	4.57	4.3836
ARID5B	ENSG00000150347	ENST00000279873	ENSP00000279873	NA	3.27	2.692	4.402	3.762	3.836	2.805	3.72	NA	NA	3.241	NA	NA	4.218	3.447	3.973	4.026	3.121	3.672	3.481	3.738	4.532	2.919	3.479	4.0573	3.292	NA	3.884	3.479
ARIH1	ENSG00000166233	ENST00000379887	ENSP00000369217	5.644	5.785	6.057	5.717	6.019	6.207	5.737	5.833	5.856	5.773	6.012	5.714	5.542	6.328	5.803	5.667	5.753	5.765	6.065	5.668	5.665	6.081	6.12	6.042	5.7282	5.635	5.609	5.931	6.2019
ARIH2	ENSG00000177479	ENST00000449376	ENSP00000403222	4.804	4.934	4.715	4.671	4.925	5.08	4.875	4.857	4.658	4.591	5.072	5.373	4.759	5.074	4.727	4.649	4.592	4.87	4.727	4.459	4.682	4.675	4.864	5.142	4.853	4.94	4.745	4.685	4.9573
ARL1	ENSG00000120805	ENST00000551828	ENSP00000448850	5.502	5.04	5.598	5.325	5.704	5.671	5.127	5.136	5.708	5.904	5.185	4.71	5.33	5.545	5.657	5.247	5.783	5.707	5.579	5.659	5.853	5.666	4.952	5.523	5.5422	5.786	5.203	5.325	5.4353
ARL10	ENSG00000175414	ENST00000310389	ENSP00000308496	4.579	5.191	4.932	NA	NA	4.971	4.456	NA	NA	4.888	NA	NA	NA	NA	NA	4.711	NA	NA	4.79	NA	NA	NA	4.624	NA	NA	NA	NA	4.647	NA
ARL13B	ENSG00000169379	ENST00000471138	ENSP00000420780	2.989	4.154	4.479	4.458	4.653	3.955	3.504	5.194	4.367	3.9	4.124	3.651	3.789	4.437	NA	5.628	NA	4.363	5.036	4.537	4.134	4.628	4.177	4.174	4.5475	3.895	3.621	3.602	4.2092
ARL14	ENSG00000179674	ENST00000320767	ENSP00000323847	NA	NA	NA	NA	3.621	NA	NA	NA	NA	NA	NA	NA	NA	NA	NA	NA	NA	NA	NA	NA	NA	3.174	NA	NA	NA	NA	NA	NA	NA
ARL14EP	ENSG00000152219	ENST00000282032	ENSP00000282032	3.693	NA	4.188	3.546	3.504	3.502	2.915	3.762	NA	3.502	NA	3.992	4.866	4.256	4.157	3.853	4.065	4.598	3.478	NA	3.17	3.673	4.281	4.43	3.5468	4.176	3.764	4.705	4.2732
ARL15	ENSG00000185305	ENST00000620747	ENSP00000478984	5.229	5.105	5.946	5.343	5.576	5.474	5.344	5.544	4.799	5.308	6.26	5.432	5.723	5.096	5.323	6.227	4.788	5.365	5.443	5.304	6.224	5.116	5.117	5.19	5.2044	5.641	5.299	5.002	4.7659
ARL2	ENSG00000213465	ENST00000529384	ENSP00000436021	5.335	5.129	5.643	4.753	5.213	5.184	5.469	5.288	5.205	5.059	5.05	5.698	5.116	4.973	5.366	5.311	3.917	4.812	4.946	5.326	4.884	4.892	5.253	5.173	5.1411	5.626	5.541	5.164	4.6822
ARL2BP	ENSG00000102931	ENST00000219204	ENSP00000219204	4.651	4.657	4.632	4.594	4.962	4.909	4.171	4.996	3.866	4.747	4.522	4.097	4.628	5.013	4.779	4.733	4.199	4.846	4.736	4.607	4.777	4.51	2.908	5.117	4.6105	5.073	4.203	4.553	4.2547
ARL3	ENSG00000138175	ENST00000260746	ENSP00000260746	6.291	5.861	6.507	6.486	6.845	6.505	7.028	6.245	6.402	6.897	6.379	6.232	6.555	6.327	6.493	6.058	5.749	6.285	6.459	6.874	6.401	6.252	6.767	6.187	6.2615	6.821	6.422	6.375	6.4454
ARL4A	ENSG00000122644	ENST00000404894	ENSP00000385236	NA	NA	NA	4.875	NA	NA	4.62	NA	4.297	5.048	NA	NA	NA	NA	4.129	NA	NA	NA	NA	NA	3.183	NA	NA	NA	5.013	5.421	NA	NA	4.1923
ARL4C	ENSG00000188042	ENST00000390645	ENSP00000375057	NA	3.653	NA	3.511	NA	NA	3.939	3.031	NA	NA	NA	NA	NA	4.797	NA	NA	NA	4.348	NA	3.554	NA	NA	NA	NA	NA	NA	NA	NA	NA
ARL4D	ENSG00000175906	ENST00000320033	ENSP00000322628	NA	NA	NA	NA	NA	4.157	NA	3.741	NA	NA	NA	NA	NA	4.734	NA	NA	NA	NA	NA	NA	NA	4.813	NA	NA	NA	NA	NA	NA	NA
ARL5A	ENSG00000162980	ENST00000295087	ENSP00000295087	3.182	NA	4.011	4.039	3.195	NA	NA	3.167	NA	NA	NA	NA	NA	3.413	4.107	3.921	NA	4.437	3.838	NA	4.956	NA	NA	NA	4.2233	NA	NA	4.272	NA
ARL5B	ENSG00000165997	ENST00000377275	ENSP00000366487	NA	4.425	NA	NA	4.496	4.079	3.866	NA	NA	NA	NA	NA	3.951	3.99	NA	4.598	NA	3.816	NA	3.43	4.603	3.81	NA	3.745	NA	NA	3.957	NA	NA
ARL6	ENSG00000113966	ENST00000463745	ENSP00000419619	5.722	NA	5.858	5.044	NA	5.359	5.706	5.777	4.946	4.952	4.692	5.59	5.418	5.18	4.794	5.209	5.533	5.353	5.571	5.587	5.649	NA	5.639	4.885	5.3694	5.23	5.517	4.837	4.632
ARL6IP4	ENSG00000182196	ENST00000315580	ENSP00000313422	4.507	3.88	4.204	4.637	4.301	4.424	4.152	4.751	3.735	4.382	3.604	4.695	4.503	4.517	4.167	4.267	4.528	3.843	3.693	4.528	4.069	4.45	4.518	3.854	4.375	4.627	4.865	4.874	3.9229
ARL6IP5	ENSG00000144746	ENST00000273258	ENSP00000273258	6.236	5.761	6.138	5.145	5.933	5.37	5.279	6.039	5.921	5.771	5.928	5.466	5.51	5.255	5.752	5.812	5.306	6.095	5.541	5.844	6.241	5.627	5.335	5.386	5.5396	6.298	5.701	5.905	5.311
ARL6IP6	ENSG00000177917	ENST00000326446	ENSP00000315357	4.771	5.385	4.383	5.077	5.543	5.905	5.895	5.374	4.424	6.501	NA	4.271	5.004	5.243	3.596	4.249	6.175	4.478	5.52	6.145	5.157	4.713	5.071	5.244	4.7534	4.459	5.133	4.906	5.7005
ARL8A	ENSG00000143862	ENST00000272217	ENSP00000272217	6.343	5.912	6.118	6.071	6.249	6.117	6.211	6.271	6.227	6.231	6.103	6.451	6.303	6.14	6.546	6.234	5.606	6.167	6.057	6.638	6.564	5.929	6.212	6.05	6.1425	6.462	6.886	6.3	6.2748
ARL8B	ENSG00000134108	ENST00000611208	ENSP00000479202	5.706	5.155	5.488	5.536	5.332	5.393	5.063	5.496	5.105	5.558	5.188	5.364	5.319	5.49	5.312	5.736	5.683	5.646	4.736	5.456	5.837	4.787	5.133	5.67	5.4687	5.402	5.567	5.293	5.4539
ARMC1	ENSG00000104442	ENST00000276569	ENSP00000276569	5.673	5.105	5.852	5.854	5.919	5.572	5.587	6.005	5.422	5.648	5.84	6.033	5.743	5.625	5.448	4.737	5.411	5.904	5.838	5.432	5.61	5.834	5.665	5.743	5.6733	5.416	6.021	5.281	5.4027
ARMC10	ENSG00000170632	ENST00000428183	ENSP00000396654	5.956	5.342	5.902	5.603	5.78	5.46	4.987	5.669	5.458	5.584	5.263	5.672	5.497	5.863	5.523	5.492	5.676	5.674	5.596	5.651	5.64	5.671	5.611	5.876	5.8508	6.163	5.977	5.495	5.4796
ARMC12	ENSG00000157343	ENST00000373869	ENSP00000362976	NA	NA	NA	NA	NA	NA	NA	NA	NA	NA	NA	NA	NA	NA	NA	NA	NA	NA	NA	NA	NA	NA	NA	NA	NA	4.752	NA	NA	NA
ARMC2	ENSG00000118690	ENST00000392644	ENSP00000376417	NA	NA	NA	NA	NA	3.704	NA	4.026	NA	NA	NA	NA	NA	NA	NA	NA	NA	NA	NA	NA	NA	NA	NA	NA	NA	NA	NA	NA	NA
ARMC3	ENSG00000165309	ENST00000298032	ENSP00000298032	NA	NA	NA	NA	NA	4.071	NA	4.626	NA	NA	NA	NA	NA	4.436	NA	NA	NA	NA	NA	NA	NA	NA	NA	NA	NA	4.687	NA	NA	NA
ARMC4	ENSG00000169126	ENST00000305242	ENSP00000306410	NA	NA	NA	NA	NA	NA	NA	4.979	NA	NA	NA	NA	NA	NA	NA	NA	NA	NA	NA	NA	NA	NA	NA	NA	NA	3.958	NA	NA	NA
ARMC5	ENSG00000140691	ENST00000538189	ENSP00000443995	4.1	6.278	4.207	NA	6.719	6.606	7.037	5.025	4.735	5.049	6.629	NA	5.367	5.865	5.851	2.912	4.726	6.82	5.397	NA	NA	6.178	6.225	5.321	5.736	6.516	NA	NA	7.3618
ARMC6	ENSG00000105676	ENST00000392335	ENSP00000376147	5.257	5.288	5.521	5.249	5.167	5.471	5.26	5.091	4.678	5.348	4.797	5.455	4.67	5.582	5.106	5.236	5.27	5.233	4.723	5.595	4.871	5.217	5.511	5.498	5	5.348	4.777	5.256	5.328
ARMC7	ENSG00000125449	ENST00000245543	ENSP00000245543	NA	NA	NA	3.977	3.453	NA	NA	NA	NA	NA	NA	NA	NA	3.61	NA	NA	NA	NA	NA	NA	NA	3.448	NA	NA	NA	5.759	NA	3.469	NA
ARMC8	ENSG00000114098	ENST00000469044	ENSP00000419413	5.178	4.956	4.933	4.708	5.098	4.884	4.591	4.896	4.297	4.664	4.852	4.171	4.878	4.992	4.803	4.467	4.772	4.941	5.129	4.751	4.682	4.979	4.732	5.208	4.838	5.196	4.622	4.978	4.9484
ARMCX1	ENSG00000126947	ENST00000372829	ENSP00000361917	5.073	4.717	4.168	5.334	4.893	5.453	5.271	4.784	5.244	4.53	5.526	5.486	4.618	3.421	4.659	4.792	4.928	4.882	5.027	5.183	5.914	4.821	4.846	4.828	5.0374	5.107	5.596	4.812	3.9567
ARMCX2	ENSG00000184867	ENST00000356824	ENSP00000349281	4.879	NA	4.498	4.357	4.844	4.262	4.379	4.354	4.392	4.293	5.13	4.596	4.729	3.88	4.171	4.214	4.461	4.252	4.315	4.744	4.397	3.162	4.552	3.845	4.7093	4.925	4.367	4.163	3.952
ARMCX3	ENSG00000102401	ENST00000471229	ENSP00000454483	4.713	4.674	4.881	5.131	5.271	4.64	4.793	4.779	4.397	4.638	4.457	4.376	4.537	5.259	4.141	4.305	5.14	4.754	4.916	4.917	4.789	5.137	4.427	5.116	4.7546	5.159	4.702	4.841	4.5963
ARMCX4	ENSG00000196440	ENST00000423738	ENSP00000404304	3.275	3.651	3.633	NA	NA	5.992	NA	3.372	NA	NA	NA	4.041	NA	3.477	NA	NA	NA	NA	2.481	NA	NA	NA	3.148	NA	3.5685	3.58	NA	NA	NA
ARMCX5	ENSG00000125962	ENST00000604957	ENSP00000474720	4.322	NA	3.706	4.47	4.555	4.633	4.185	4.397	NA	NA	NA	3.552	3.902	4.677	NA	4.08	4.087	4.69	NA	NA	4.657	4.354	4.155	4.262	4.2564	3.176	4.287	3.369	4.5923
ARMCX6	ENSG00000198960	ENST00000539247	ENSP00000444537	4.624	NA	NA	NA	NA	NA	NA	3.546	3.823	NA	3.476	NA	3.534	NA	4.159	NA	NA	NA	NA	NA	3.853	NA	NA	4.67	NA	NA	NA	NA	NA
ARMT1	ENSG00000146476	ENST00000367294	ENSP00000356263	5.797	5.123	5.839	5.247	5.58	5.537	5.687	5.528	5.84	5.788	5.352	5.612	5.677	5.637	5.708	5.184	5.214	5.803	5.728	5.76	5.944	5.623	5.611	5.826	5.5697	6.021	5.853	5.775	5.6205
ARNT	ENSG00000143437	ENST00000505755	ENSP00000427571	4.039	4.495	3.673	4.103	3.644	4.125	4.008	4.263	2.822	3.824	4.658	3.779	3.973	4.037	4.288	3.691	3.521	3.909	3.408	3.683	3.604	3.679	4.316	4.38	3.7168	3.686	3.742	4.213	2.8837
ARNT2	ENSG00000172379	ENST00000527771	ENSP00000453792	NA	NA	4.323	3.998	4.282	3.665	NA	4.15	NA	NA	5.158	3.569	NA	NA	4.328	3.507	NA	NA	NA	NA	NA	5.248	NA	NA	NA	3.313	NA	3.767	NA
ARPC1A	ENSG00000241685	ENST00000262942	ENSP00000262942	5.605	5.261	6.248	5.601	5.713	6.031	5.731	5.656	5.536	5.592	5.422	5.966	5.893	5.67	6.109	5.581	5.552	5.791	6.049	5.858	5.877	5.53	6.298	5.703	5.6878	5.996	5.234	5.475	5.7662
ARPC1B	ENSG00000130429	ENST00000451682	ENSP00000389631	5.963	5.964	5.944	6.421	5.805	6.237	6.628	6.215	5.994	6.329	5.927	6.699	6.357	5.968	6.387	6.585	6.132	5.988	6.081	6.5	6.076	5.904	6.882	6.327	6.1527	6.2	6.402	6.43	6.3488
ARPC2	ENSG00000163466	ENST00000315717	ENSP00000327137	5.922	5.718	6.088	5.497	5.867	5.988	5.678	5.844	5.732	5.903	5.592	5.968	5.907	5.786	5.882	5.866	5.935	5.763	6.215	5.532	6.245	5.776	6.247	6.093	5.866	5.879	5.968	5.532	5.8071
ARPC3	ENSG00000111229	ENST00000228825	ENSP00000228825	5.701	5.714	5.932	5.265	5.192	5.664	5.569	5.397	5.393	5.43	5.361	5.685	5.561	5.694	5.688	5.383	4.624	5.497	5.045	5.35	5.365	5.796	6.356	5.737	5.9367	5.516	5.638	5.681	5.991
ARPC4	ENSG00000241553	ENST00000397261	ENSP00000380431	6.361	6.22	6.514	6.183	6.3	6.502	6.419	6.443	6.274	6.605	6.192	6.59	6.328	6.438	6.61	6.565	6.365	6.611	6.693	6.28	6.619	6.27	6.664	6.668	6.4625	6.692	6.376	6.249	6.5269
ARPC5	ENSG00000162704	ENST00000359856	ENSP00000352918	6.176	5.628	6.224	6.236	6.352	6.302	6.305	6.512	6.211	6.311	5.94	6.219	5.811	6.029	6.332	6.495	5.579	6.133	6.474	6.372	6.297	6.084	6.618	6.497	6.3168	6.594	6.047	6.389	6.3662
ARPC5L	ENSG00000136950	ENST00000353214	ENSP00000345361	5.878	5.224	6.431	5.573	6.025	6.294	5.774	6.068	5.678	5.717	5.733	6.211	6.089	5.993	6.253	6.59	5.072	6.241	6.289	6.255	6.425	5.99	6.265	6.331	5.9499	6.066	5.85	5.999	5.9612
ARPP19	ENSG00000128989	ENST00000566423	ENSP00000455625	5.669	5.731	5.692	4.565	5.498	5.578	5.814	4.96	4.643	5.811	5.679	5.283	5.347	5.016	5.581	5.614	5.264	4.996	5.222	5.719	5.134	5.392	5.683	5.785	5.337	6.357	5.356	5.287	5.6039
ARRB1	ENSG00000137486	ENST00000420843	ENSP00000409581	5.952	5.835	6.299	6.056	6.069	6.3	6.217	6.243	6.17	5.975	5.656	6.02	5.901	5.222	6.112	5.845	5.016	6.275	6.314	6.18	6.145	5.902	5.833	6.139	6.0536	6.308	6.131	6.127	6.1293
ARRB2	ENSG00000141480	ENST00000269260	ENSP00000269260	4.689	4.895	5.335	5.049	4.739	5.333	5.573	5.21	4.736	5.128	4.395	4.906	4.501	4.711	5.347	5.097	5.683	4.914	5.028	5.129	4.842	4.859	5.031	5.121	4.7212	4.946	4.888	5.166	5.0106
ARRDC1	ENSG00000197070	ENST00000371421	ENSP00000360475	4.221	3.541	4.978	3.401	3.956	3.762	3.823	4.19	5.524	4.183	4.127	5.447	4.368	4.292	4.464	NA	NA	4.678	4.254	4.505	4.607	4.444	4.772	4.248	3.8384	3.528	4.856	4.818	4.3084
ARRDC3	ENSG00000113369	ENST00000265138	ENSP00000265138	NA	NA	2.076	NA	NA	2.378	NA	2.417	NA	NA	NA	NA	NA	2.464	2.098	NA	NA	3.72	NA	NA	NA	NA	NA	NA	2.3357	2.643	NA	NA	NA
ARSA	ENSG00000100299	ENST00000395621	ENSP00000378983	5.319	4.931	5.318	5.914	5.35	5.094	5.617	5.833	5.296	5.635	4.964	5.68	5.549	4.892	5.313	5.746	5.189	5.329	5.596	6.03	5.73	5.396	5.421	5.255	5.5023	5.59	5.928	5.69	5.3975
ARSB	ENSG00000113273	ENST00000264914	ENSP00000264914	5.443	5.247	5.541	5.115	5.719	5.169	5.295	4.757	5.21	5.505	5.4	5.257	5.297	5.174	4.572	5.212	5.067	5.082	5.028	5.307	4.975	5.251	4.979	5.373	6.3547	5.853	3.851	5.258	5.1337
ARSD	ENSG00000006756	ENST00000381154	ENSP00000370546	4.881	4.925	NA	3.732	4.644	4.301	4.09	4.614	4.789	4.371	4.697	4.328	4.525	4.158	4.51	4.481	4.348	5.528	4.16	4.465	4.315	4.722	4.476	4.427	4.0722	5.562	4.13	3.8	5.0442
ARSE	ENSG00000157399	ENST00000540563	ENSP00000438198	NA	NA	NA	4.535	4.917	NA	NA	4.245	NA	4.567	NA	5.308	5.144	3.519	NA	NA	4.29	NA	NA	4.497	NA	4.664	NA	NA	NA	NA	NA	NA	NA
ARSF	ENSG00000062096	ENST00000381127	ENSP00000370519	4.262	NA	NA	NA	NA	NA	4.117	NA	NA	NA	NA	5.033	NA	NA	NA	NA	NA	NA	NA	NA	NA	NA	NA	NA	NA	NA	NA	NA	NA
ART3	ENSG00000156219	ENST00000341029	ENSP00000343843	NA	NA	5.349	4.743	NA	NA	NA	NA	NA	NA	4.743	NA	NA	NA	NA	NA	4.783	NA	NA	4.466	NA	NA	NA	NA	NA	5.177	NA	NA	NA
ARV1	ENSG00000173409	ENST00000366658	ENSP00000355618	NA	NA	NA	NA	NA	NA	NA	NA	NA	NA	NA	3.83	NA	3.673	NA	NA	NA	NA	NA	NA	4.29	NA	NA	NA	NA	NA	NA	3.488	NA
ARX	ENSG00000004848	ENST00000379044	ENSP00000368332	NA	NA	NA	NA	NA	NA	NA	NA	NA	NA	NA	NA	NA	NA	NA	NA	NA	NA	NA	NA	NA	NA	NA	NA	3.7107	5.231	NA	NA	NA
AS3MT	ENSG00000214435	ENST00000369880	ENSP00000358896	5.536	5.68	4.933	5.36	5.379	5.126	5.486	5.379	4.958	5.213	5.038	5.181	5.233	5.127	NA	4.76	4.772	NA	5.237	4.506	4.959	4.982	5.17	5.487	5.2735	5.536	4.885	4.16	4.9245
ASAH1	ENSG00000104763	ENST00000520781	ENSP00000427751	5.795	4.323	5.4	4.342	4.97	4.283	4.703	5.078	4.943	4.779	5.011	4.9	5.263	4.714	4.98	3.611	4.521	4.741	5.381	4.976	5.2	4.953	4.973	5.257	5.0227	5.245	4.911	4.864	4.8249
ASAP1	ENSG00000153317	ENST00000357668	ENSP00000350297	5.033	5.012	5.169	4.715	5.279	4.799	5.288	4.889	4.783	4.993	4.619	4.658	4.72	5.14	5.064	4.919	4.862	5.221	4.851	5.022	4.853	4.965	4.734	5.193	5.0119	4.679	4.473	5.07	4.6997
ASAP2	ENSG00000151693	ENST00000281419	ENSP00000281419	4.757	4.61	5.163	4.671	4.799	4.917	4.645	4.904	4.393	4.56	5.138	4.912	4.341	4.637	4.552	4.996	4.343	4.9	4.754	4.819	4.426	4.665	4.932	5.908	4.7071	4.043	4.698	NA	3.5684
ASB1	ENSG00000065802	ENST00000264607	ENSP00000264607	NA	NA	4.782	4.232	4.555	4.347	4.602	4.628	NA	4.37	4.705	4.159	4.685	4.755	3.689	NA	NA	NA	4.79	4.643	3.764	NA	4.533	4.22	4.5523	4.665	4.375	NA	4.72
ASB10	ENSG00000146926	ENST00000275838	ENSP00000275838	NA	NA	NA	NA	NA	NA	NA	NA	NA	NA	4.391	NA	NA	NA	NA	NA	NA	NA	NA	NA	NA	NA	NA	NA	NA	NA	NA	NA	NA
ASB3	ENSG00000115239	ENST00000406687	ENSP00000384728	NA	3.184	4.197	3.103	3.264	3.463	3.67	3.855	NA	3.234	3.705	NA	3.163	4.154	NA	NA	NA	3.954	3.872	3.584	NA	4.673	3.361	3.732	3.6244	4.502	NA	3.796	2.9878
ASB5	ENSG00000164122	ENST00000512254	ENSP00000422877	NA	NA	NA	NA	NA	NA	NA	NA	NA	NA	5.256	NA	NA	NA	NA	NA	NA	NA	NA	NA	NA	NA	NA	NA	NA	NA	NA	NA	NA
ASB6	ENSG00000148331	ENST00000277458	ENSP00000277458	3.565	4.589	4.172	NA	NA	4.23	NA	3.685	NA	3.964	NA	NA	NA	3.983	3.502	3.991	NA	4.571	4.876	NA	3.286	3.898	3.752	NA	4.2771	4.461	3.677	3.742	NA
ASB7	ENSG00000183475	ENST00000332783	ENSP00000328327	NA	NA	NA	NA	3.995	3.761	3.888	NA	NA	NA	NA	NA	2.642	NA	NA	NA	NA	NA	5.25	NA	5.497	NA	NA	NA	4.8137	3.813	NA	3.969	NA
ASB9	ENSG00000102048	ENST00000380488	ENSP00000369855	NA	NA	NA	NA	NA	NA	4.316	5.528	4.87	5.941	NA	5.925	4.942	5.147	NA	NA	4.485	5.058	NA	5.196	NA	NA	5.24	5.987	NA	5.969	6.079	NA	5.3381
ASCC1	ENSG00000138303	ENST00000394919	ENSP00000378377	5.162	3.813	5.062	4.794	5.142	5.056	4.971	4.767	4.967	5.202	4.869	4.363	4.316	5.513	4.812	5.309	5.699	4.622	5.063	4.873	5.278	5.337	5.237	5.656	5.1202	5.039	4.647	5.028	5.1606
ASCC2	ENSG00000100325	ENST00000397771	ENSP00000380877	4.759	4.672	4.571	4.697	4.459	4.752	4.861	4.391	4.228	4.696	NA	4.221	4.678	5.342	4.726	4.577	4.615	4.884	4.435	4.656	4.64	4.541	4.349	4.663	4.3243	4.971	4.485	4.497	4.83
ASCC3	ENSG00000112249	ENST00000369162	ENSP00000358159	4.907	4.793	4.802	4.735	5.44	4.907	5.105	4.803	5.138	5.259	4.778	4.619	5.049	5.494	4.854	5.298	5.107	5.107	5.244	4.91	5.543	5.202	4.772	4.898	4.9517	5.319	5.007	5.19	4.8603
ASF1A	ENSG00000111875	ENST00000229595	ENSP00000229595	5.424	6.133	4.994	5.655	5.193	4.7	4.753	5.723	4.958	5.401	4.127	4.767	5.494	5.775	5.605	5	5.321	5.061	5.154	4.961	5.05	5.699	4.572	5.649	5.501	5.179	5.092	5.225	5.4511
ASF1B	ENSG00000105011	ENST00000263382	ENSP00000263382	NA	4.599	NA	4.063	4.875	4.138	NA	NA	NA	NA	NA	NA	NA	5.122	4.494	NA	NA	4.669	NA	4.465	NA	4.989	NA	4.533	NA	4.81	NA	4.536	4.8494
ASGR1	ENSG00000141505	ENST00000619926	ENSP00000481182	NA	NA	NA	NA	4.959	NA	NA	NA	NA	4.416	NA	NA	5.351	NA	NA	NA	NA	NA	NA	NA	NA	NA	NA	NA	NA	NA	NA	NA	NA
ASGR2	ENSG00000161944	ENST00000355035	ENSP00000347140	NA	5.023	NA	NA	NA	NA	NA	NA	6.032	4.772	NA	NA	4.736	NA	NA	NA	NA	4.74	NA	NA	NA	NA	NA	5.301	NA	NA	NA	NA	5.4868
ASH1L	ENSG00000116539	ENST00000392403	ENSP00000376204	1.927	2.289	3.071	2.979	5.449	5.815	3.476	5.172	3.134	3.912	2.317	2.031	NA	5.398	5.655	3.131	2.237	1.863	2.6	2.567	2.193	4.879	2.362	NA	2.9637	5.039	3.961	3.139	2.8109
ASH2L	ENSG00000129691	ENST00000428278	ENSP00000395310	4.992	5.011	4.879	5.037	4.938	5.06	4.729	5.268	4.642	4.673	4.559	4.736	4.638	5.22	5.216	5.208	5.239	5.083	4.869	4.891	4.823	5.213	5.01	5.12	4.9145	4.734	4.933	5.046	5.0122
ASIC1	ENSG00000110881	ENST00000447966	ENSP00000400228	NA	NA	4.424	NA	2.922	NA	NA	NA	NA	5.21	NA	NA	NA	NA	NA	NA	NA	NA	3.663	NA	4.565	NA	NA	NA	NA	NA	NA	NA	5.9108
ASIC4	ENSG00000072182	ENST00000347842	ENSP00000326627	NA	NA	3.831	NA	NA	NA	NA	NA	NA	NA	NA	NA	NA	NA	NA	NA	NA	NA	NA	NA	NA	NA	NA	NA	NA	NA	NA	NA	NA
ASL	ENSG00000126522	ENST00000395332	ENSP00000378741	5.92	6.151	6.176	6.581	5.965	6.257	5.973	6.34	5.942	6.433	5.946	6.936	6.588	5.701	6.051	5.767	5.931	5.778	6.15	6.464	6.024	6.131	6.238	6.289	6.2639	6.17	6.166	6.304	6.4735
ASMTL	ENSG00000169093	ENST00000381317	ENSP00000370718	5.448	5.698	5.944	5.79	5.639	5.769	5.688	5.7	5.385	5.002	5.699	6.012	5.842	5.433	5.494	5.438	5.296	5.549	5.611	5.818	5.085	5.451	5.7	5.47	5.5576	5.636	5.949	5.823	5.3899
ASNA1	ENSG00000198356	ENST00000591090	ENSP00000466379	6.033	5.497	6.183	5.809	5.843	5.857	5.743	5.805	5.542	5.853	5.785	6.134	5.874	5.658	5.902	6.089	5.657	6.18	5.696	6.097	5.975	5.746	6.165	5.663	5.7971	6.226	6.023	5.861	5.6704
ASNS	ENSG00000070669	ENST00000422745	ENSP00000414901	4.627	5.256	4.651	4.62	5.023	4.779	5.267	4.101	3.787	4.81	4.309	3.173	6.655	5.88	4.723	4.849	5.736	4.84	4.591	4.897	4.479	4.531	4.344	4.053	5.0611	4.859	4.982	4.935	4.9328
ASPDH	ENSG00000204653	ENST00000389208	ENSP00000373860	5.224	NA	4.247	NA	4.868	NA	NA	NA	NA	NA	NA	6.842	6.381	NA	NA	NA	NA	NA	NA	NA	4.613	5.263	NA	NA	NA	NA	NA	NA	NA
ASPG	ENSG00000166183	ENST00000546892	ENSP00000448911	NA	NA	NA	NA	NA	4.181	NA	NA	NA	NA	NA	5.667	4.411	2.888	NA	NA	NA	NA	NA	NA	NA	NA	NA	NA	4.3478	NA	NA	NA	NA
ASPH	ENSG00000198363	ENST00000379454	ENSP00000368767	5.734	5.925	5.435	6.094	5.746	5.626	5.612	5.724	5.953	5.737	5.762	5.393	5.518	6.003	5.871	5.473	6.256	5.563	5.866	5.667	5.629	5.749	5.68	5.761	5.5892	6.211	5.663	5.589	5.8795
ASPHD2	ENSG00000128203	ENST00000215906	ENSP00000215906	NA	NA	5.453	5.122	NA	NA	NA	NA	NA	NA	NA	3.636	NA	NA	NA	NA	NA	NA	NA	4.659	NA	NA	NA	NA	4.8955	NA	4.206	3.853	NA
ASPN	ENSG00000106819	ENST00000375544	ENSP00000364694	6.442	7.162	NA	6.908	7.14	6.563	6.796	7.391	6.15	6.357	6.384	6.917	5.896	6.157	7.767	6.979	5.946	6.513	7.195	6.676	NA	6.979	7.013	6.422	7.5017	6.841	6.686	6.863	5.9316
ASPRV1	ENSG00000244617	ENST00000320256	ENSP00000315383	NA	NA	5.1	NA	4.711	NA	NA	NA	NA	4.58	NA	4.76	NA	NA	NA	7.006	NA	NA	NA	NA	NA	3.551	NA	5.403	NA	NA	NA	NA	NA
ASPSCR1	ENSG00000169696	ENST00000306729	ENSP00000306625	5.603	5.379	5.629	5.894	5.33	5.941	5.735	5.737	5.406	5.658	5.403	6.041	5.285	5.705	5.444	5.884	5.479	5.305	4.935	5.72	5.186	5.555	6.056	5.349	5.4978	5.743	5.82	5.932	6.2295
ASRGL1	ENSG00000162174	ENST00000415229	ENSP00000400057	5.486	5.759	6.217	4.685	5.267	5.455	NA	5.651	5.398	5.516	NA	5.818	5.422	5.185	5.625	NA	4.666	5.517	5.317	5.422	5.937	5.613	5.284	5.419	5.2827	5.671	5.152	5.552	5.399
ASS1	ENSG00000130707	ENST00000372394	ENSP00000361471	5.983	5.785	6.316	5.577	5.387	5.748	5.908	5.709	5.787	5.79	5.54	6.266	5.876	5.487	6.14	5.583	5.439	5.648	5.55	5.683	6.024	5.522	6.153	5.581	5.8925	6.19	5.761	5.825	6.0928
ASTN1	ENSG00000152092	ENST00000361833	ENSP00000354536	3.89	NA	4.891	NA	NA	NA	NA	NA	NA	NA	NA	NA	NA	NA	NA	3.815	NA	NA	NA	NA	NA	NA	NA	4.06	NA	NA	NA	NA	NA
ASTN2	ENSG00000148219	ENST00000313400	ENSP00000314038	3.38	NA	4.401	5.272	NA	NA	NA	NA	5.773	NA	NA	2.763	NA	NA	NA	5.23	4.142	NA	3.415	4.678	4.678	NA	NA	NA	NA	4.716	NA	NA	NA
ASUN	ENSG00000064102	ENST00000261191	ENSP00000261191	4.907	4.706	4.801	5.057	5.181	5.19	4.878	5.119	3.906	5.276	4.324	4.543	4.722	5.697	5.104	5.282	4.228	4.893	5.066	4.891	4.701	5.27	4.837	5.047	6.2146	4.744	4.816	4.891	4.7287
ASXL2	ENSG00000143970	ENST00000435504	ENSP00000391447	4.023	3.564	4.051	3.719	4.221	4.01	3.577	3.803	2.938	3.146	NA	3.949	3.497	4.369	2.999	4.013	3.778	4.305	3.848	3.124	3.733	3.351	3.978	3.287	3.8182	3.712	3.403	3.4	2.8873
ASZ1	ENSG00000154438	ENST00000284629	ENSP00000284629	NA	NA	NA	NA	NA	NA	NA	NA	NA	NA	NA	NA	NA	NA	NA	NA	NA	NA	NA	NA	NA	NA	NA	NA	NA	4.599	NA	NA	NA
ATAD2	ENSG00000156802	ENST00000287394	ENSP00000287394	4.964	4.493	4.424	4.731	4.815	4.933	5.482	4.838	5.885	5.321	4.46	4.77	3.958	5.794	5.077	5.419	5.213	5.054	5.036	4.656	5.004	4.858	4.941	4.251	4.7922	4.769	5.043	4.304	4.5405
ATAD2B	ENSG00000119778	ENST00000238789	ENSP00000238789	3.514	4.298	5.652	4.552	4.231	5.376	4.239	4.663	NA	4.8	4.362	3.86	3.553	4.936	4.275	5.599	5.667	4.058	NA	4.191	NA	4.871	5.617	4.3	4.1367	3.93	NA	4.185	4.1197
ATAD3A	ENSG00000197785	ENST00000378756	ENSP00000368031	6.597	5.964	6.593	6.751	6.335	6.402	6.248	6.474	6.455	6.157	6.651	NA	6.465	6.615	6.139	6.452	6.14	6.403	6.093	6.729	5.943	6.522	6.791	6.184	6.4126	6.493	7.405	6.85	6.5995
ATAD3B	ENSG00000160072	ENST00000308647	ENSP00000311766	3.839	4.346	NA	4.181	4.711	NA	NA	NA	NA	3.641	4.633	NA	4.221	4.399	4.08	NA	3.428	NA	NA	4.83	4.975	4.197	3.442	NA	3.3451	NA	NA	4.546	3.772
ATAD5	ENSG00000176208	ENST00000321990	ENSP00000313171	NA	2.844	NA	NA	3.638	NA	NA	NA	NA	NA	NA	NA	NA	NA	NA	NA	NA	3.519	NA	4.008	NA	NA	NA	4.662	NA	NA	NA	NA	NA
ATCAY	ENSG00000167654	ENST00000450849	ENSP00000390941	5.19	NA	5.042	NA	NA	NA	NA	NA	NA	NA	NA	NA	NA	NA	NA	NA	NA	NA	NA	NA	NA	NA	NA	NA	NA	NA	NA	NA	NA
ATE1	ENSG00000107669	ENST00000369043	ENSP00000358039	5.066	5.181	5.577	4.963	5.865	5.775	5.485	5.395	5.3	5.927	5.628	5.164	5.223	5.024	5.709	5.664	5.719	5.203	5.685	5.503	5.27	5.661	5.721	5.903	5.7956	5.561	5.236	5.394	5.0529
ATF2	ENSG00000115966	ENST00000426833	ENSP00000407911	4.331	4.457	4.407	5.311	4.586	4.803	4.694	4.45	4.163	4.641	4.04	3.777	4.34	5.071	5.045	2.735	4.662	4.052	4.131	4.201	4.502	4.358	5.639	4.691	4.973	4.248	4.657	4.639	4.9531
ATF3	ENSG00000162772	ENST00000613954	ENSP00000483576	2.038	3.521	3.183	NA	NA	2.89	3.266	4.423	3.249	NA	NA	NA	NA	4.15	NA	NA	3.815	4.141	4.58	NA	NA	5.324	NA	3.198	NA	3.38	4.507	NA	NA
ATF6	ENSG00000118217	ENST00000367942	ENSP00000356919	NA	NA	NA	NA	NA	NA	4.001	3.599	NA	NA	5.889	NA	4.424	NA	NA	NA	NA	NA	NA	NA	3.545	NA	NA	NA	NA	4.084	3.441	NA	NA
ATF7	ENSG00000170653	ENST00000420353	ENSP00000399465	4.29	4.098	3.946	4.462	4.926	4.602	4.169	4.747	3.933	4.218	3.471	4.13	4.453	4.897	4.887	3.15	3.841	4.073	4.743	4.19	4.064	4.649	4.217	3.797	4.5579	5.162	5.057	4.7	3.8687
ATF7IP	ENSG00000171681	ENST00000536444	ENSP00000445955	4.395	3.588	3.927	4.056	4.077	4.38	4.162	4.602	4.486	3.663	2.47	4.441	3.925	5.01	4.116	4.261	3.902	4.025	4.22	4.047	5.159	4.385	3.896	4.075	3.903	4.297	3.92	4.391	4.2668
ATG101	ENSG00000123395	ENST00000336854	ENSP00000338990	4.072	3.585	5.249	NA	3.919	NA	NA	4.256	4.239	3.328	NA	4.91	4.389	3.928	4.41	4.245	4.076	NA	3.683	4.668	3.574	3.64	NA	4.142	3.9958	4.662	NA	4.49	3.8105
ATG12	ENSG00000145782	ENST00000509910	ENSP00000425107	4.683	NA	4.069	5.6	4.994	4.318	4.813	3.848	NA	4.733	NA	5.061	5.187	4.746	5.471	NA	5.792	4.742	4.6	5.19	5.438	5.072	4.964	5.036	5.4857	4.795	4.89	4.443	5.0027
ATG13	ENSG00000175224	ENST00000529655	ENSP00000433756	4.049	4.527	4.401	4.223	3.867	4.092	3.881	4.209	4.027	3.51	4.109	4.112	3.534	4.584	4.215	3.819	3.922	4.127	4.156	3.957	4.058	4.21	4.15	4.376	4.1696	3.853	4.159	4.051	3.6129
ATG14	ENSG00000126775	ENST00000247178	ENSP00000247178	NA	NA	4.176	3.176	4.043	3.961	NA	4.02	NA	3.117	3.42	NA	4.186	3.379	NA	NA	NA	3.41	NA	3.433	3.962	3.888	3.647	NA	NA	4.314	3.844	4.404	NA
ATG16L2	ENSG00000168010	ENST00000321297	ENSP00000326340	NA	NA	NA	NA	NA	NA	NA	3.217	NA	NA	NA	NA	NA	NA	NA	NA	NA	NA	NA	NA	NA	NA	NA	NA	NA	NA	NA	NA	NA
ATG2A	ENSG00000110046	ENST00000377264	ENSP00000366475	4.756	4.117	5.137	4.864	4.87	5.18	4.65	4.396	4.479	4.491	5.724	5.311	4.725	4.305	4.714	4.889	3.496	4.505	4.502	5.339	4.54	4.614	5.31	4.595	4.6146	5.286	4.461	4.861	4.0654
ATG2B	ENSG00000066739	ENST00000359933	ENSP00000353010	4.707	4.667	5.186	4.785	5.615	4.848	4.635	4.623	4.755	4.878	3.142	4.338	4.562	4.835	4.388	4.495	4.439	4.615	5.146	4.41	4.778	4.79	4.394	4.387	4.5485	4.87	4.475	4.496	4.3941
ATG3	ENSG00000144848	ENST00000283290	ENSP00000283290	5.883	5.547	6.007	5.819	5.742	6.237	5.677	5.741	5.86	5.901	5.752	5.582	5.632	5.783	5.81	5.797	5.753	5.904	5.917	5.816	5.888	5.92	5.945	5.997	5.5807	5.567	5.719	5.626	5.8157
ATG4A	ENSG00000101844	ENST00000372232	ENSP00000361306	4.423	4.332	4.424	2.789	4.545	4.277	NA	3.376	3.578	4.055	4.317	3.706	3.951	3.064	4.299	NA	3.87	4.752	3.6	4.412	4.976	4.476	4.272	NA	4.1208	3.814	4.208	3.26	4.1202
ATG4B	ENSG00000168397	ENST00000405546	ENSP00000383964	5.143	5.037	5.477	4.971	4.919	5.094	4.691	5.247	4.636	4.146	4.846	5.597	5.337	5.098	4.976	4.625	5.517	4.988	4.59	5.456	5.294	4.717	4.968	5.502	5.0337	5.17	5.017	5.355	4.7318
ATG4C	ENSG00000125703	ENST00000371120	ENSP00000360161	3.672	NA	4.457	4.432	4.7	4.703	5.44	4.61	NA	5.433	4.802	4.181	4.343	4.177	4.474	5.179	5.107	4.296	4.63	4.966	4.047	4.419	4.51	4.321	4.4645	4.905	4.312	4.513	5.0912
ATG5	ENSG00000057663	ENST00000369076	ENSP00000358072	4.74	5.25	5.511	4.86	5.53	5.059	5.24	5.318	5.205	5.296	5.091	5.127	4.901	5.287	5.437	4.544	4.934	5.312	5.577	5.288	5.573	5.264	5.302	5.163	5.6291	5.777	5.398	5.272	5.4543
ATG7	ENSG00000197548	ENST00000354449	ENSP00000346437	5.375	5.182	5.655	5.125	5.403	5.367	5.338	5.232	5.213	5.238	4.805	4.936	5.448	5.38	5.148	5.089	5.276	5.278	5.318	5.431	5.114	5.12	5.386	5.504	5.1375	5.375	4.769	5.342	5.107
ATG9A	ENSG00000198925	ENST00000409618	ENSP00000386710	4.395	4.199	4.542	4.045	4.397	4.229	3.884	4.333	4.496	4.132	4.569	4.032	4.309	4.488	4.448	3.685	4.099	4.699	4.274	4.293	4.267	4.251	3.999	4.269	4.3328	4.649	4.324	4.302	4.5949
ATHL1	ENSG00000142102	ENST00000409548	ENSP00000387185	3.86	2.363	3.647	3.661	4.21	4.315	4.582	3.635	3.235	3.932	NA	3.545	4.396	3.904	3.097	5.416	2.499	3.906	4.239	4.457	2.333	3.516	NA	3.517	4.4597	3.824	3.579	4.924	4.9207
ATIC	ENSG00000138363	ENST00000236959	ENSP00000236959	6.214	5.94	6.336	5.66	6.234	6.163	6.273	6.287	5.971	6.221	5.993	5.841	6.019	6.3	6.084	6.076	5.591	6.236	6.422	6.102	6.074	6.068	6.204	6.158	6.0757	6.414	6.215	6.024	6.0148
ATL1	ENSG00000198513	ENST00000441560	ENSP00000413675	5.7	5.54	6.074	5.567	5.651	5.508	5.792	5.696	6.04	5.671	5.244	5.47	NA	5.64	5.504	5.252	5.942	5.971	5.826	5.76	5.59	5.799	5.79	5.865	5.8058	5.535	5.252	5.296	5.3642
ATL3	ENSG00000184743	ENST00000398868	ENSP00000381844	6.321	6.156	6.142	6.269	6.447	6.169	6.21	6.449	6.237	6.228	5.984	6.004	6.259	6.201	6.385	6.293	6.191	6.287	6.133	6.265	6.385	6.515	6.16	6.213	6.4043	6.386	6.011	6.238	6.162
ATM	ENSG00000149311	ENST00000452508	ENSP00000388058	4.937	4.823	4.535	4.635	5.017	4.794	5.051	5.079	5.049	4.783	4.691	4.626	4.444	5.204	4.614	4.287	5.32	4.603	5.041	4.46	5.039	4.98	4.585	4.819	4.6501	4.778	4.618	5.126	5.0068
ATMIN	ENSG00000166454	ENST00000564241	ENSP00000463478	NA	NA	NA	NA	NA	NA	NA	3.014	NA	NA	NA	NA	NA	NA	NA	NA	NA	NA	NA	NA	NA	NA	NA	NA	NA	NA	NA	NA	NA
ATN1	ENSG00000111676	ENST00000396684	ENSP00000379915	3.627	2.742	2.89	3.225	3.529	3.65	3.619	3.585	3.092	3.209	3.366	3.422	2.505	4.127	4.033	3.618	3.5	3.897	NA	3.959	3.189	3.514	3.416	3.037	3.2863	4.206	3.417	3.066	NA
ATOX1	ENSG00000177556	ENST00000524142	ENSP00000430598	6.621	6.593	6.921	6.485	6.786	7.062	6.978	6.518	6.757	6.707	6.728	6.856	6.427	6.366	6.689	7.124	6.406	6.682	6.676	6.858	6.698	6.691	7.162	6.78	6.4561	7.139	7.005	6.539	6.7762
ATP10B	ENSG00000118322	ENST00000327245	ENSP00000313600	NA	NA	NA	4.455	4.039	NA	4.811	NA	NA	3.469	NA	NA	NA	NA	NA	NA	4.853	NA	NA	3.261	NA	3.983	3.351	NA	4.5391	NA	NA	NA	NA
ATP10D	ENSG00000145246	ENST00000273859	ENSP00000273859	3.073	4.259	NA	3.282	3.947	3.43	4.61	NA	NA	3.889	NA	2.462	3.222	2.963	NA	NA	3.27	3.844	5.695	3.615	NA	5.396	3.498	3.908	NA	NA	NA	2.822	2.9524
ATP11A	ENSG00000068650	ENST00000375630	ENSP00000364781	5.098	5.616	4.852	4.603	4.665	4.864	4.825	5.037	4.584	4.81	5.12	4.941	4.852	4.374	4.899	4.558	4.437	5.115	4.826	5.136	4.174	4.416	4.981	5.298	4.3167	4.672	4.823	5.186	5.0976
ATP11B	ENSG00000058063	ENST00000323116	ENSP00000321195	4.346	4.441	4.301	3.963	4.324	3.799	3.425	3.865	3.901	4.491	3.966	4.043	5.191	5.309	4.395	4.193	3.806	4.492	4.306	3.644	4.721	4.276	4.285	4.443	4.1985	3.605	3.306	4.244	4.6421
ATP11C	ENSG00000101974	ENST00000361648	ENSP00000355165	4.846	4.212	3.977	4.513	5.469	5.18	4.74	5.063	4.28	4.871	5.406	4.866	4.843	5.124	4.699	4.448	4.477	4.858	4.986	4.222	5.075	4.443	4.459	4.76	5.0849	4.661	4.607	4.741	4.8183
ATP12A	ENSG00000075673	ENST00000381946	ENSP00000371372	NA	NA	NA	NA	NA	NA	4.551	NA	NA	NA	NA	4.546	NA	NA	NA	NA	NA	NA	NA	NA	NA	NA	NA	NA	NA	NA	NA	5.234	NA
ATP13A1	ENSG00000105726	ENST00000357324	ENSP00000349877	5.714	5.048	5.495	5.547	5.619	5.679	5.8	5.634	5.549	5.545	5.662	5.751	5.779	5.956	4.958	5.315	5.717	5.718	5.334	5.731	5.696	5.391	5.302	5.03	5.3575	5.583	5.827	5.7	5.4964
ATP13A2	ENSG00000159363	ENST00000452699	ENSP00000413307	3.843	NA	3.424	3.431	2.74	4.717	NA	NA	NA	3.517	NA	NA	3.662	3.633	NA	NA	3.472	3.093	3.996	NA	3.485	3.127	NA	2.394	3.4613	3.569	NA	3.85	2.566
ATP13A3	ENSG00000133657	ENST00000439040	ENSP00000416508	4.067	2.584	3.836	3.046	4.028	4.073	4.007	4.017	1.683	4.213	4.04	4.235	4.055	4.446	4.158	4.426	2.86	3.981	4.34	4.049	4.959	4.522	3.651	3.426	4.5347	4.339	3.06	3.35	2.1238
ATP13A4	ENSG00000127249	ENST00000392443	ENSP00000376238	NA	NA	3.487	NA	NA	NA	2.361	3.917	NA	3.886	NA	NA	NA	3.852	NA	NA	3.699	NA	NA	NA	NA	NA	NA	NA	2.7305	NA	3.568	3.7	NA
ATP1A1	ENSG00000163399	ENST00000537345	ENSP00000445306	5.417	5.199	6.086	5.095	5.132	5.337	5.102	5.18	4.845	5.303	5.491	5.337	5.389	5.277	5.139	5.403	4.823	5.426	5.542	5.306	5.772	5.284	5.39	5.285	5.5502	5.417	4.951	5.166	5.3288
ATP1A2	ENSG00000018625	ENST00000392233	ENSP00000376066	6.664	NA	6.133	7.093	7.012	6.527	5.522	7.107	5.566	6.465	5.954	7.765	NA	6.934	NA	6.522	NA	7.07	6.154	6.411	7.732	7.338	6.259	6.752	7.0694	6.637	NA	NA	5.8791
ATP1A3	ENSG00000105409	ENST00000602133	ENSP00000471581	5.119	6.059	6.173	NA	NA	NA	NA	NA	NA	NA	5.784	NA	NA	NA	5.332	NA	NA	NA	NA	6.045	NA	NA	NA	5.236	NA	4.243	NA	NA	NA
ATP1B1	ENSG00000143153	ENST00000367816	ENSP00000356790	5.669	5.732	6.514	5.684	5.689	5.996	5.011	5.89	5.406	5.582	6.251	5.671	5.398	5.601	5.24	4.33	5.846	5.472	5.802	5.648	6.312	5.957	5.819	4.906	5.7674	5.729	5.497	5.166	5.2825
ATP1B2	ENSG00000129244	ENST00000250111	ENSP00000250111	4.925	NA	5.664	5.323	NA	5.173	5.078	5.294	4.952	4.538	5.579	4.273	NA	5.343	5.369	4.784	NA	5.212	5.117	4.868	4.986	NA	4.57	4.884	NA	3.351	5.627	NA	NA
ATP1B3	ENSG00000069849	ENST00000286371	ENSP00000286371	5.026	4.959	5.599	5.007	5.519	5.221	5.064	5.506	4.567	5.552	5.367	4.95	4.735	5.647	5.878	6.481	5.398	5.695	6.009	5.254	6.191	5.5	5.516	5.639	5.5801	5.523	5.452	5.771	5.2924
ATP2A2	ENSG00000174437	ENST00000539276	ENSP00000440045	5.737	5.364	5.727	5.569	5.767	5.625	5.366	5.621	5.406	5.83	6.17	5.403	5.812	6.083	5.691	6.06	6.009	5.74	5.658	5.72	5.95	5.709	5.556	5.786	5.7671	5.811	5.564	5.583	5.394
ATP2A3	ENSG00000074370	ENST00000397043	ENSP00000380236	5.537	5.046	NA	5.697	5.258	5.478	5.533	5.555	5.375	5.029	4.989	5.143	NA	5.511	5.112	6.264	5.071	5.614	4.859	5.71	4.929	5.125	6.143	5.438	5.2555	5.052	5.539	5.754	4.6765
ATP2B1	ENSG00000070961	ENST00000428670	ENSP00000392043	5.251	4.56	6.041	5.232	5.314	5.107	5.298	5.494	5.023	5.27	5.574	5.124	5.051	5.789	5.056	5.643	5.214	5.695	5.601	5.219	5.717	5.561	5.382	5.191	5.2933	5.411	5.102	4.868	5.1266
ATP2B2	ENSG00000157087	ENST00000360273	ENSP00000353414	NA	NA	6.231	NA	NA	4.672	NA	5.12	NA	NA	NA	NA	4.607	NA	NA	NA	NA	NA	NA	NA	5.64	NA	NA	NA	NA	NA	NA	NA	NA
ATP2B3	ENSG00000067842	ENST00000393842	ENSP00000377425	5.191	NA	6.254	NA	NA	NA	NA	5.374	NA	NA	NA	NA	NA	NA	NA	NA	NA	NA	NA	NA	NA	NA	NA	NA	NA	NA	NA	NA	NA
ATP2B4	ENSG00000058668	ENST00000357681	ENSP00000350310	5.842	5.863	6.489	6.054	6.302	5.805	6.038	6.038	5.706	5.886	5.909	5.658	5.675	5.612	5.745	5.658	5.677	5.801	5.814	5.984	6.056	6.283	5.932	5.818	6.1691	5.965	5.716	5.75	5.4948
ATP2C1	ENSG00000017260	ENST00000510168	ENSP00000427461	4.677	4.152	4.816	4.686	4.762	4.643	4.171	4.65	4.412	4.708	4.285	4.597	4.173	4.806	4.752	4.605	4.851	4.713	4.929	4.535	5.173	4.63	3.961	4.902	4.8961	4.792	4.806	4.587	4.5044
ATP2C2	ENSG00000064270	ENST00000262429	ENSP00000262429	NA	NA	NA	2.976	3.628	NA	NA	NA	NA	NA	NA	NA	NA	NA	NA	NA	NA	NA	3.28	3.559	NA	NA	NA	NA	NA	NA	NA	NA	NA
ATP5A1	ENSG00000152234	ENST00000593152	ENSP00000465477	6.302	6.031	6.547	5.925	6.134	6.27	6.237	6.182	6.47	6.343	6.426	6.227	6.091	6.346	6.347	6.26	6.305	6.309	6.292	6.192	6.472	6.14	6.333	6.333	6.3908	6.316	6.616	5.967	6.2062
ATP5B	ENSG00000110955	ENST00000262030	ENSP00000262030	6.145	5.831	6.515	5.588	5.904	6.143	6.066	6.008	6.124	6.112	6.175	6.047	5.994	6.085	6.304	6.307	6.009	6.211	6.204	5.942	6.455	5.963	6.181	6.219	6.2586	6.24	6.423	5.995	5.8872
ATP5C1	ENSG00000165629	ENST00000356708	ENSP00000349142	5.683	5.473	6.422	5.649	5.773	5.587	5.817	5.961	5.82	5.747	6.137	6.174	5.655	5.924	5.709	5.412	5.315	5.855	5.847	5.674	6.472	5.779	5.782	5.856	6.0338	5.847	6.351	5.841	5.455
ATP5D	ENSG00000099624	ENST00000591660	ENSP00000464863	6.582	6.841	6.675	7.201	6.114	6.588	7.271	7.039	6.463	6.908	6.962	7.537	6.507	6.458	7.231	6.148	5.627	6.132	5.954	7.147	6.645	6.432	7.4	6.702	6.6537	6.264	7.305	6.746	6.8031
ATP5E	ENSG00000124172	ENST00000395663	ENSP00000379023	5.109	5.181	5.847	3.911	4.579	4.788	5.405	3.396	3.55	NA	6.035	5.335	5.64	4.617	4.436	NA	3.987	3.792	4.631	4.475	4.521	4.663	5.089	3.883	4.7157	5.009	5.307	5.757	5.6993
ATP5F1	ENSG00000116459	ENST00000369722	ENSP00000358737	6.512	5.964	6.699	6.105	6.183	6.053	5.935	6.024	6.442	6.287	6.559	6.524	6.359	6.351	6.218	6.116	6.21	6.139	6.592	6.087	6.725	6.208	6.326	6.255	6.4693	6.067	6.634	5.877	6.2526
ATP5H	ENSG00000167863	ENST00000301587	ENSP00000301587	6.091	5.831	6.348	6.061	6.059	5.898	5.775	5.914	6.082	5.874	6.333	6.08	6.035	5.893	6.01	5.925	6.054	5.818	5.866	5.864	6.054	6.01	5.982	6.003	6.0854	5.959	6.247	5.796	5.9951
ATP5I	ENSG00000169020	ENST00000304312	ENSP00000306003	6.074	5.644	6.072	6.049	5.897	6.306	6.372	6.077	6.271	6.499	6.521	6.562	6.118	5.745	6.785	6.406	6.339	6.107	5.322	6.245	6.305	5.954	5.722	5.789	6.044	6.133	6.684	6.158	6.3602
ATP5J	ENSG00000154723	ENST00000400094	ENSP00000382966	6.152	5.685	6.086	5.69	6.161	5.746	5.991	5.87	5.954	5.89	6.27	6.448	6.084	5.867	6.443	6.111	6.383	5.609	6.071	5.79	6.178	6.024	5.688	6.27	6.1352	6.207	6.407	5.915	5.8749
ATP5J2	ENSG00000241468	ENST00000292475	ENSP00000292475	5.307	4.464	5.011	5.698	4.997	5.509	5.681	5.403	5.023	6.001	6.17	5.845	5.109	5.002	5.072	NA	5.64	5.094	NA	5.527	4.899	5.21	5.499	5.345	5.1068	4.919	5.891	5.589	5.607
ATP5J2-PTCD1	ENSG00000248919	ENST00000413834	ENSP00000400168	6.153	5.461	6.295	6.295	6.553	5.802	5.701	5.91	6.345	5.93	6.977	6.797	6.284	6.022	5.99	6.089	6.585	6.22	5.717	6.676	6.375	5.887	5.928	5.835	5.93	6.117	6.51	6.337	5.7836
ATP5L	ENSG00000167283	ENST00000524422	ENSP00000434865	5.726	5.395	6.285	5.893	5.81	6.013	5.996	5.709	6.039	6	6.244	6.363	5.89	5.81	6.098	6.005	6.005	6.099	6.034	5.949	6.243	5.805	5.944	5.76	5.8993	6.221	6.255	5.356	5.7416
ATP5O	ENSG00000241837	ENST00000290299	ENSP00000290299	6.126	5.319	6.334	5.457	5.776	5.686	5.622	5.661	5.665	5.755	6.072	6.26	5.851	5.875	5.726	5.593	6.121	5.933	6.025	5.695	6.049	5.54	5.599	5.507	5.7418	6.065	6.31	5.723	5.8143
ATP5S	ENSG00000125375	ENST00000311459	ENSP00000308334	6.172	4.41	6.35	5.838	5.755	5.439	5.725	5.574	5.938	6.093	6.7	6.007	5.887	6.175	5.008	5.042	6.51	6.137	5.961	5.704	6.363	5.632	4.011	5.777	5.8319	5.837	6.423	5.973	6.1225
ATP6AP1	ENSG00000071553	ENST00000369762	ENSP00000358777	4.692	4.738	4.855	4.248	4.295	4.476	4.524	4.48	4.06	4.202	4.493	4.545	3.281	4.562	4.353	4.588	2.767	4.492	4.188	4.705	4.851	4.259	4.07	4.775	4.4611	5.243	5.274	4.609	4.1123
ATP6AP2	ENSG00000182220	ENST00000378438	ENSP00000367697	4.66	3.999	4.596	4.489	4.331	3.657	4.431	4.542	4.204	3.966	4.221	3.379	3.913	4.535	3.625	4.181	4.482	4.262	3.798	3.565	4.473	4.265	3.909	4.188	4.5598	5.148	5.097	4.659	4.2121
ATP6V0A1	ENSG00000033627	ENST00000264649	ENSP00000264649	5.853	5.181	5.987	5.466	5.12	5.249	5.023	5.205	5.706	5.381	5.167	5.89	5.199	5.323	5.186	5.207	5.384	5.76	5.352	5.235	5.304	5.119	4.949	5.468	5.5145	5.546	5.36	5.202	4.9521
ATP6V0A2	ENSG00000185344	ENST00000330342	ENSP00000332247	4.798	5.006	4.281	4.18	4.747	4.03	4.211	4.453	5.058	4.749	4.951	4.447	4.048	4.631	4.457	4.266	5.456	5.192	5.244	4.58	5.377	4.609	3.615	4.836	4.98	4.876	5.031	5.047	4.7886
ATP6V0A4	ENSG00000105929	ENST00000393054	ENSP00000376774	NA	NA	NA	NA	NA	NA	4.099	NA	NA	NA	NA	4.957	NA	NA	NA	NA	NA	5.107	NA	NA	5.402	NA	NA	NA	NA	NA	NA	3.934	NA
ATP6V0C	ENSG00000185883	ENST00000330398	ENSP00000329757	NA	NA	2.83	NA	NA	NA	NA	NA	NA	NA	NA	NA	NA	NA	NA	NA	NA	NA	NA	NA	NA	NA	NA	NA	NA	NA	NA	NA	NA
ATP6V0D1	ENSG00000159720	ENST00000290949	ENSP00000290949	5.55	5.263	5.979	4.926	5.377	5.15	5.281	5.121	5.048	5.513	5.185	5.566	4.937	5.248	5.169	5.35	5.384	5.663	5.634	5.161	5.57	5.061	5.031	5.621	5.1723	5.573	5.413	5.082	5.2768
ATP6V0D2	ENSG00000147614	ENST00000285393	ENSP00000285393	NA	NA	NA	5.918	NA	NA	NA	NA	NA	NA	NA	5.259	NA	NA	NA	NA	NA	NA	NA	5.79	NA	5.111	NA	NA	NA	NA	NA	NA	NA
ATP6V1A	ENSG00000114573	ENST00000273398	ENSP00000273398	6.316	6.13	6.63	5.929	6.323	6.101	6.064	5.796	6.102	6.237	6.081	6.132	5.691	6.289	5.991	6.376	6.135	6.166	6.146	6.089	6.151	6.232	6.192	6.355	6.0699	6.277	5.929	5.946	6.267
ATP6V1B1	ENSG00000116039	ENST00000412314	ENSP00000388353	NA	NA	NA	NA	NA	NA	NA	4.914	NA	NA	NA	5.693	NA	NA	NA	NA	4.904	4.081	NA	NA	5.236	NA	NA	NA	NA	NA	NA	NA	NA
ATP6V1B2	ENSG00000147416	ENST00000276390	ENSP00000276390	5.901	5.417	6.304	5.551	5.741	5.716	5.886	5.757	5.528	5.872	5.422	5.972	5.643	5.827	5.832	5.733	5.703	5.703	5.894	5.666	6.014	5.622	5.82	6.013	5.9323	5.75	5.899	5.759	5.7305
ATP6V1C1	ENSG00000155097	ENST00000518738	ENSP00000430282	5.344	5.045	5.923	5.272	5.637	5.264	5.427	5.299	5.067	5.573	4.925	5.698	5.421	5.75	5.434	5.151	5.444	5.579	5.575	5.518	5.977	5.605	5.444	5.555	5.4917	5.784	5.076	5.392	5.3763
ATP6V1C2	ENSG00000143882	ENST00000272238	ENSP00000272238	NA	NA	NA	NA	NA	NA	NA	NA	NA	NA	NA	4.457	NA	NA	NA	NA	NA	4.439	NA	6.407	4.482	NA	NA	NA	NA	NA	NA	NA	NA
ATP6V1E1	ENSG00000131100	ENST00000253413	ENSP00000253413	5.621	5.574	6.078	5.313	5.683	5.349	5.445	5.443	5.379	5.535	4.684	5.795	5.226	5.564	5.376	5.745	5.719	5.408	5.294	5.283	5.902	5.7	5.181	5.712	5.556	5.939	5.363	5.384	5.4326
ATP6V1E2	ENSG00000250565	ENST00000522587	ENSP00000428141	3.071	NA	NA	NA	NA	NA	NA	NA	NA	NA	NA	NA	NA	NA	NA	NA	NA	NA	NA	NA	NA	NA	NA	NA	NA	4.321	NA	NA	NA
ATP6V1F	ENSG00000128524	ENST00000249289	ENSP00000249289	5.614	4.974	6	5.712	5.152	5.49	5.289	5.123	5.287	5.24	5.202	6.331	5.703	5.046	5.29	5.385	5.347	5.468	5.363	5.82	5.654	5.265	5.389	5.385	5.4214	5.445	5.645	5.321	5.3753
ATP6V1G1	ENSG00000136888	ENST00000374050	ENSP00000363162	5.647	5.554	5.368	5.704	5.463	4.968	4.9	5.47	5.132	5.202	5.189	6.034	5.064	5.857	5.161	4.566	4.435	5.534	5.179	5.099	5.656	6.048	5.363	5.493	4.9287	5.46	5.347	5.298	5.3379
ATP6V1H	ENSG00000047249	ENST00000355221	ENSP00000347359	5.697	5.757	6.242	5.569	5.68	5.256	5.357	5.627	5.432	5.52	5.273	6.031	5.499	5.706	5.694	5.492	5.648	5.74	5.246	5.602	5.969	5.881	5.419	5.737	5.761	5.78	5.465	5.666	5.4226
ATP7A	ENSG00000165240	ENST00000343533	ENSP00000343026	4.937	4.706	4.482	4.857	5.326	4.614	4.611	5.104	4.885	5.086	4.696	4.731	4.679	5.415	4.483	5.035	5.144	4.997	5.515	5.077	5.475	4.944	5.013	4.784	4.8762	5.088	4.991	4.535	4.9801
ATP7B	ENSG00000123191	ENST00000448424	ENSP00000416738	NA	NA	NA	3.989	4.073	NA	NA	3.397	4.066	4.21	4.599	3.975	4.588	NA	NA	NA	NA	4.14	4.706	NA	3.599	3.9	NA	NA	3.774	3.409	4.252	NA	NA
ATP8A1	ENSG00000124406	ENST00000264449	ENSP00000264449	5.291	5.023	5.357	4.787	4.78	4.962	6.16	4.528	5.115	4.889	5.181	4.183	NA	5.663	4.514	4.493	5.136	NA	5.006	4.807	4.906	4.279	4.59	4.993	4.6965	4.832	4.695	4.437	4.6807
ATP8A2	ENSG00000132932	ENST00000381655	ENSP00000371070	3.368	NA	4.543	NA	NA	NA	NA	NA	NA	NA	NA	NA	NA	NA	NA	NA	NA	NA	NA	NA	NA	NA	NA	NA	NA	4.154	NA	NA	NA
ATP8B4	ENSG00000104043	ENST00000559829	ENSP00000453169	NA	NA	4.71	NA	NA	NA	NA	NA	NA	NA	NA	NA	NA	NA	NA	NA	NA	NA	NA	NA	NA	NA	3.86	NA	NA	NA	NA	3.865	3.0246
ATP9A	ENSG00000054793	ENST00000338821	ENSP00000342481	5.283	4.624	4.761	4.517	4.582	4.433	4.351	4.151	4.857	4.718	4.285	4.4	5.231	4.279	5.233	3.951	4.492	4.926	4.969	4.516	4.976	4.731	4.487	4.727	4.803	4.896	3.892	4.349	4.673
ATP9B	ENSG00000166377	ENST00000307671	ENSP00000304500	3.821	NA	3.161	5.09	4.008	3.631	NA	3.809	NA	3.171	3.749	3.974	3.925	4.506	3.527	NA	4.315	4.29	3.881	3.883	4.02	3.877	NA	3.592	4.1717	3.403	3.861	4.246	3.8497
ATPAF1	ENSG00000123472	ENST00000574428	ENSP00000459167	4.879	5.346	5.35	4.283	4.99	4.654	4.665	4.668	5.116	5.46	5.357	5.206	5.074	4.823	4.626	4.485	4.229	4.73	4.808	4.756	5.155	4.88	4.406	4.676	4.5964	5.07	5.213	5.033	4.3404
ATPAF2	ENSG00000171953	ENST00000474627	ENSP00000417190	5.737	5.275	5.848	5.151	5.765	5.8	5.232	5.628	5.512	6.779	5.797	5.97	6.027	5.359	4.762	4.853	5.855	5.266	5.418	5.723	5.916	5.377	5.448	5.238	5.9737	5.182	6.324	4.645	5.183
ATPIF1	ENSG00000130770	ENST00000335514	ENSP00000335203	4.743	4.735	4.807	5.804	3.895	4.626	4.368	5.011	NA	NA	4.337	4.521	NA	4.379	3.748	4.921	3.567	NA	4.255	NA	2.754	5.137	4.183	3.796	4.1119	3.949	4.483	5.878	5.2943
ATR	ENSG00000175054	ENST00000350721	ENSP00000343741	4.001	3.965	4.446	3.254	3.644	3.959	NA	3.455	5.301	3.603	NA	3.569	5.256	4.919	3.441	4.535	4.842	3.964	4.42	3.153	3.564	2.788	3.732	3.991	4.1067	4.528	2.753	3.912	4.0456
ATRIP	ENSG00000164053	ENST00000412052	ENSP00000400930	4.92	6.136	4.189	4.944	6.91	6.635	6.735	5.681	6.657	6.574	5.149	4.675	6.426	5.868	4.429	4.731	5.049	5	6.747	6.444	5.338	5.515	3.434	6.281	6.3832	6.497	4.188	4.891	6.2527
ATRN	ENSG00000088812	ENST00000262919	ENSP00000262919	4.889	5.799	4.89	5.051	4.449	4.888	5.453	4.635	6.155	5.48	4.474	4.755	3.849	4.91	4.781	4.824	4.347	5.012	5.277	5.168	4.59	4.482	4.9	5.074	5.2801	4.534	6.162	4.629	5.1433
ATRNL1	ENSG00000107518	ENST00000355044	ENSP00000347152	NA	NA	3.927	NA	NA	NA	4.156	NA	NA	NA	NA	4.705	4.35	NA	NA	NA	NA	NA	NA	NA	NA	NA	NA	NA	NA	3.857	NA	NA	NA
ATRX	ENSG00000085224	ENST00000373344	ENSP00000362441	4.634	4.625	4.756	5.448	4.821	4.916	4.529	5.204	4.389	4.565	4.218	4.942	4.449	5.004	4.795	5.055	4.332	4.608	4.507	4.405	4.731	5.12	4.803	4.48	4.7188	4.864	4.496	4.915	4.8319
ATXN1	ENSG00000124788	ENST00000436367	ENSP00000416360	3.725	4.485	4.648	4.736	4.777	4.906	4.958	4.545	4.496	4.825	NA	4.945	4.469	5.278	4.379	5.173	4.778	4.598	4.799	4.359	4.622	4.881	5.242	4.784	4.6822	4.842	4.51	5.331	4.4425
ATXN10	ENSG00000130638	ENST00000252934	ENSP00000252934	4.879	5.154	5.464	5.088	5.168	5.423	5.321	5.227	4.987	5.458	5.119	5.089	5.226	5.284	5.525	5.344	4.956	5.11	5.034	5.223	4.953	5.209	5.544	5.092	5.4709	5.714	5.549	5.117	5.0423
ATXN1L	ENSG00000224470	ENST00000427980	ENSP00000415822	3.859	NA	3.422	3.866	3.226	4.426	3.932	4.101	3.482	3.765	NA	4.209	3.472	4.727	4.241	NA	NA	3.967	3.258	3.925	4.346	4.018	4.233	3.817	4.0796	NA	3.975	NA	4.2053
ATXN2L	ENSG00000168488	ENST00000336783	ENSP00000338718	5.239	5.172	5.271	5.446	5.101	5.529	5.55	5.443	5.083	5.088	5.16	5.406	5.379	5.822	4.952	5.418	4.89	5.173	4.913	5.388	5.028	5.169	5.284	4.955	5.1334	5.138	5.387	5.246	5.2036
ATXN3	ENSG00000066427	ENST00000617719	ENSP00000481998	5.545	5.606	5.545	5.831	5.803	5.709	5.484	5.816	5.17	5.583	5.38	4.765	5.031	5.665	5.44	5.505	5.444	5.221	5.722	5.708	5.408	6.195	5.657	5.792	5.4478	5.45	5.24	5.512	5.6875
ATXN7	ENSG00000163635	ENST00000487717	ENSP00000420234	3.406	3.039	3.875	3.177	NA	NA	NA	3.583	NA	NA	NA	NA	NA	3.594	2.394	3.712	3.663	3.084	2.688	3.332	NA	2.501	NA	NA	NA	NA	NA	NA	NA
ATXN7L3B	ENSG00000253719	ENST00000519948	ENSP00000430000	4.874	4.14	4.962	5.119	5.154	5.263	4.864	3.872	4.451	4.574	NA	5.064	5.066	5.304	5.207	5.192	4.657	NA	3.907	5.187	4.682	5.109	4.61	3.384	4.926	5.327	4.242	4.874	4.2496
AUH	ENSG00000148090	ENST00000375731	ENSP00000364883	5.618	5.284	5.959	5.414	5.559	5.601	5.344	5.649	5.677	5.558	6.176	6.024	5.462	5.18	5.903	5.314	5.819	5.312	5.626	5.643	6.183	5.559	5.052	5.303	5.8	5.813	6.246	5.077	5.2037
AUP1	ENSG00000115307	ENST00000377526	ENSP00000366748	4.852	3.828	4.543	4.356	4.718	4.584	4.504	4.58	4.085	4.756	4.41	4.694	4.394	4.932	4.223	4.765	4.344	4.401	4.714	4.648	4.842	4.464	4.295	4.296	4.5976	5.203	3.835	4.39	4.4807
AURKA	ENSG00000087586	ENST00000395915	ENSP00000379251	NA	NA	NA	NA	2.411	NA	NA	NA	NA	NA	NA	NA	NA	4.775	NA	NA	3.211	NA	NA	3.88	NA	5.53	NA	4.062	4.0085	3.121	4.89	2.681	3.2551
AURKAIP1	ENSG00000175756	ENST00000378853	ENSP00000368130	NA	NA	NA	NA	NA	NA	NA	NA	NA	NA	4.301	4.774	4.22	NA	5.041	4.363	4.733	NA	NA	NA	NA	4.66	4.998	NA	NA	NA	4.523	4.112	NA
AUTS2	ENSG00000158321	ENST00000406775	ENSP00000385263	NA	3.974	3.392	3.637	5.395	NA	NA	NA	NA	NA	NA	NA	NA	3.574	NA	NA	NA	NA	NA	2.611	3.152	3.503	NA	NA	NA	NA	NA	3.618	NA
AVEN	ENSG00000169857	ENST00000306730	ENSP00000306822	5.194	4.945	5.304	5.217	5.258	5.3	4.861	5.43	4.901	5.216	5.101	5.751	4.968	5.816	5.832	5.256	5.256	4.92	5.22	5.158	4.913	5.345	5.249	4.796	5.4437	5.132	4.943	4.665	4.6059
AVL9	ENSG00000105778	ENST00000318709	ENSP00000315568	4.812	4.532	4.991	4.63	4.95	4.707	3.602	4.416	4.776	4.776	4.951	4.47	4.717	4.675	4.587	4.7	4.945	4.988	4.899	4.926	4.899	4.776	3.407	4.769	4.7155	5.411	4.496	4.896	5.2164
AVPR1A	ENSG00000166148	ENST00000299178	ENSP00000299178	3.654	NA	NA	NA	NA	NA	NA	NA	NA	NA	NA	NA	NA	NA	NA	NA	NA	NA	NA	NA	NA	NA	4.178	NA	NA	NA	NA	NA	NA
AXIN1	ENSG00000103126	ENST00000354866	ENSP00000346935	2.837	2.651	3.494	3.82	3.241	3.297	4.115	3.526	NA	3.699	3.159	5.305	3.722	3.373	NA	3.618	NA	2.622	3.215	3.87	NA	3.852	3.848	NA	NA	3.56	NA	3.533	2.9715
AXL	ENSG00000167601	ENST00000359092	ENSP00000351995	2.891	4.03	4.242	4.24	4.415	3.775	3.813	4.275	2.483	4.042	3.823	3.62	4.055	3.905	NA	3.888	NA	4.224	3.915	4.448	3.873	3.763	3.7	4.627	4.1543	3.992	4.621	3.94	3.6635
AZGP1	ENSG00000160862	ENST00000292401	ENSP00000292401	6.875	NA	6.386	7.234	6.099	NA	NA	NA	6.951	6.684	6.137	5.689	3.837	5.99	NA	8.124	4.895	NA	6.021	7.532	5.131	6.228	NA	NA	6.6147	6.193	NA	NA	7.4235
AZI2	ENSG00000163512	ENST00000479665	ENSP00000419371	5.683	4.395	4.95	6.189	5.274	4.675	4.456	5.209	4.456	4.858	5.118	5.001	6.478	4.942	6.443	5.348	5.582	4.718	4.995	4.845	4.942	5.04	5.552	4.788	5.7545	5.079	4.921	6.428	5.117
B3GALT5	ENSG00000183778	ENST00000615480	ENSP00000480285	NA	NA	NA	4.33	4.739	NA	NA	NA	NA	4.762	NA	NA	NA	NA	NA	NA	6.458	NA	NA	4.881	NA	4.544	NA	NA	4.3012	NA	NA	NA	NA
B3GALT6	ENSG00000176022	ENST00000379198	ENSP00000368496	4.794	4.307	4.012	4.718	4.256	4.538	4.251	4.752	3.786	4.871	3.62	4.347	4.028	4.324	4.097	4.677	4.404	4.749	4.808	4.736	4.878	3.868	4.729	5.154	4.9365	5.456	4.979	4.548	4.998
B3GAT3	ENSG00000149541	ENST00000534026	ENSP00000432474	4.862	4.604	5.022	4.959	4.407	4.84	5.603	5.131	4.189	4.602	4.425	5.375	4.721	5.462	4.595	4.76	5.596	5.487	4.724	4.773	4.691	4.957	5.303	4.418	4.6391	5.158	5.966	5.009	4.4535
B3GLCT	ENSG00000187676	ENST00000343307	ENSP00000343002	5.645	4.383	5.945	5.511	5.759	5.622	5.596	5.149	5.452	5.514	6.021	5.373	5.713	5.621	5.791	4.568	5.575	6.023	5.764	5.495	5.605	5.377	5.97	5.339	5.9763	5.883	5.808	5.195	5.2908
B3GNT2	ENSG00000170340	ENST00000405767	ENSP00000384692	3.456	3.18	NA	2.639	4.033	4.45	3.814	4.086	3.792	3.668	4.094	3.011	3.605	3.925	3.401	NA	4.264	3.672	4.042	3.15	4.448	3.698	3.176	NA	4.0087	2.655	4.892	NA	3.7551
B3GNT3	ENSG00000179913	ENST00000595387	ENSP00000472638	NA	NA	NA	4.431	4.592	NA	NA	NA	NA	4.719	NA	4.117	NA	NA	NA	NA	NA	3.727	NA	4.915	5.01	3.666	NA	NA	4.6797	NA	NA	NA	4.1671
B3GNT5	ENSG00000176597	ENST00000460419	ENSP00000420778	4.121	4.519	NA	4.7	NA	NA	3.456	NA	NA	NA	NA	NA	NA	5.225	NA	NA	NA	NA	NA	NA	NA	2.944	4.086	NA	NA	4.16	NA	NA	NA
B3GNT6	ENSG00000198488	ENST00000622824	ENSP00000484640	NA	NA	NA	5.193	4.71	NA	4.506	NA	NA	NA	NA	NA	NA	NA	NA	NA	NA	NA	NA	NA	NA	4.596	NA	NA	4.6167	NA	NA	NA	NA
B3GNT7	ENSG00000156966	ENST00000287590	ENSP00000287590	3.514	NA	NA	NA	3.833	NA	NA	NA	NA	3.948	NA	NA	NA	4.19	NA	NA	4.231	3.947	NA	4.289	4.11	3.635	NA	4.703	4.0369	NA	NA	NA	NA
B3GNT8	ENSG00000177191	ENST00000321702	ENSP00000312700	NA	NA	NA	NA	4.476	NA	NA	NA	NA	NA	NA	NA	NA	3.517	NA	NA	NA	NA	NA	NA	NA	3.876	NA	NA	NA	NA	NA	NA	NA
B3GNT9	ENSG00000237172	ENST00000449549	ENSP00000400157	NA	NA	NA	4.229	NA	NA	NA	3.895	NA	NA	NA	NA	NA	4.023	NA	NA	3.103	NA	NA	NA	3.916	NA	NA	NA	NA	NA	4.605	NA	2.9556
B4GALNT1	ENSG00000135454	ENST00000418555	ENSP00000401601	5.403	NA	3.434	NA	NA	NA	NA	NA	NA	NA	NA	NA	NA	NA	NA	NA	NA	NA	NA	NA	NA	NA	NA	NA	NA	NA	NA	NA	NA
B4GALNT2	ENSG00000167080	ENST00000300404	ENSP00000300404	NA	NA	NA	4.616	3.835	NA	NA	NA	NA	NA	NA	NA	NA	NA	NA	NA	NA	NA	NA	NA	NA	NA	NA	NA	NA	NA	3.524	NA	NA
B4GALNT3	ENSG00000139044	ENST00000266383	ENSP00000266383	3.111	4.318	NA	3.489	NA	3.391	NA	NA	NA	NA	3.48	4.373	NA	3.721	NA	NA	3.982	NA	NA	3.957	4.759	NA	NA	NA	4.3843	NA	5.049	NA	NA
B4GALT1	ENSG00000086062	ENST00000379731	ENSP00000369055	3.266	3.636	4.368	3.513	4.046	4.735	3.722	3.314	3.944	3.237	4.557	2.99	3.536	4.205	3.641	3.658	3.3	4.585	4.125	4.091	5.135	4.249	3.733	3.419	4.3263	3.748	5.316	3.688	3.0447
B4GALT3	ENSG00000158850	ENST00000622395	ENSP00000480428	4.073	NA	NA	2.997	3.15	NA	NA	NA	NA	2.447	NA	2.659	NA	4.467	NA	NA	NA	NA	3.227	4.051	3.333	4.01	NA	NA	3.5863	3.061	4.132	3.224	NA
B4GALT4	ENSG00000121578	ENST00000483209	ENSP00000420161	4.128	NA	3.601	4.781	4.889	4.251	NA	4.06	NA	4.717	NA	3.941	5.077	5.384	4.519	NA	4.482	4.632	NA	4.629	4.596	4.335	NA	4.886	4.9314	4.814	4.325	NA	4.0709
B4GALT5	ENSG00000158470	ENST00000371711	ENSP00000360776	3.415	3.089	4.067	NA	3.092	3.338	2.632	3.11	2.517	3.729	NA	3.75	NA	4.197	3.044	NA	NA	3.652	4.07	2.767	3.824	NA	NA	NA	NA	NA	6.238	4.571	NA
B4GALT7	ENSG00000027847	ENST00000029410	ENSP00000029410	3.227	4.392	3.91	4.731	4.502	4.486	3.689	4.408	4.699	4.114	4.669	4.181	4.382	4.493	4.149	NA	3.969	3.823	4.684	4.301	3.952	4.422	4.001	4.014	4.5757	4.838	6.178	4.411	4.7746
B4GAT1	ENSG00000174684	ENST00000311181	ENSP00000309096	5.266	4.274	5.089	4.454	4.667	4.629	3.767	4.45	4.223	4.578	4.768	4.673	4.495	4.148	4.143	3.19	5.454	3.934	4.692	4.73	4.825	4.564	4.422	4.344	4.793	4.307	6.385	3.937	4.5654
B9D1	ENSG00000108641	ENST00000261499	ENSP00000261499	3.418	NA	4.005	NA	3.318	NA	NA	3.722	NA	NA	NA	NA	NA	NA	NA	NA	NA	NA	NA	4.066	NA	NA	NA	NA	NA	NA	NA	NA	4.4524
B9D2	ENSG00000123810	ENST00000243578	ENSP00000243578	5.051	NA	4.451	NA	NA	4.557	5.284	5.486	NA	4.992	NA	5.719	NA	3.717	NA	NA	NA	NA	NA	NA	NA	NA	5.471	NA	NA	NA	NA	NA	4.9001
BAALC	ENSG00000164929	ENST00000309982	ENSP00000312457	NA	NA	4.344	NA	NA	NA	NA	NA	NA	NA	5.674	NA	NA	4.621	NA	NA	NA	NA	NA	3.455	NA	NA	NA	NA	NA	NA	NA	NA	NA
BABAM1	ENSG00000105393	ENST00000598188	ENSP00000471605	4.174	4.252	4.784	4.23	4.435	4.521	4.515	4.66	4.526	4.334	4.358	4.606	4.723	4.51	4.888	4.552	4.113	4.367	4.046	4.738	4.078	4.526	4.42	4.271	4.3295	4.986	4.255	4.688	4.102
BACE2	ENSG00000182240	ENST00000328735	ENSP00000333854	4.523	NA	NA	NA	3.585	NA	NA	NA	NA	4.771	NA	NA	NA	NA	NA	4.439	3.856	NA	4.612	NA	3.596	NA	NA	NA	3.7708	NA	NA	NA	NA
BACH1	ENSG00000156273	ENST00000399921	ENSP00000382805	4.171	4.253	3.921	4.318	4.379	4.331	4.242	4.656	4.068	4.336	4.723	4.102	3.707	4.567	4.197	4.602	4.452	4.278	4.111	4.285	3.833	4.552	4.382	3.577	4.7049	4.278	3.555	4.127	3.0621
BACH2	ENSG00000112182	ENST00000537989	ENSP00000437473	NA	NA	NA	NA	NA	NA	NA	NA	NA	NA	NA	NA	3.615	NA	4.411	4.365	NA	NA	NA	NA	NA	NA	NA	NA	NA	NA	NA	4.438	NA
BAD	ENSG00000002330	ENST00000394532	ENSP00000378040	5.269	5.714	5.227	5.855	4.727	5.188	5.723	5.755	5.223	5.424	5.603	6.097	5.318	5.327	5.653	4.55	4.801	5.322	4.237	5.52	5.117	5.295	5.408	4.013	5.3074	5.331	5.968	5.803	3.7898
BAG1	ENSG00000107262	ENST00000379704	ENSP00000369026	4.592	4.002	5.91	4.721	4.726	4.941	4.716	5.007	4.126	5.044	5.469	4.543	4.73	5.478	5.481	5.276	5.603	4.977	4.277	4.91	4.985	5.244	4.715	4.833	4.6327	5.332	4.813	5.099	4.9692
BAG2	ENSG00000112208	ENST00000370693	ENSP00000359727	6.557	6.225	6.567	NA	7.384	6.704	6.909	6.506	6.966	7.009	6.603	6.248	6.286	6.626	6.642	6.448	NA	6.124	6.576	6.811	NA	NA	7.134	NA	6.8876	6.507	6.163	6.231	6.0931
BAG3	ENSG00000151929	ENST00000369085	ENSP00000358081	5.481	5.803	6.362	6.03	5.953	6.164	6.039	5.822	5.374	5.799	6.268	5.449	5.272	5.737	6.002	6.155	5.417	5.858	5.766	6.167	6.034	5.895	6.217	5.919	5.9284	5.552	5.521	5.767	5.587
BAG4	ENSG00000156735	ENST00000287322	ENSP00000287322	4.962	5.337	4.833	5.008	4.657	4.994	4.733	5.203	4.533	3.832	5.102	4.335	4.575	5.3	5.194	5.083	4.903	4.753	3.915	5.129	4.991	4.91	4.838	4.96	4.7275	3.968	4.502	4.917	5.1765
BAG5	ENSG00000166170	ENST00000445922	ENSP00000391713	5.616	5.222	5.696	5.311	5.43	5.179	5.179	5.441	4.964	5.416	5.267	5.626	5.225	6.155	5.24	5.605	5.07	5.531	5.317	5.482	5.532	5.611	5.378	5.605	5.4148	5.006	5.054	5.131	5.2563
BAIAP2	ENSG00000175866	ENST00000435091	ENSP00000413069	5.745	6.702	5.956	5.665	5.396	5.214	4.794	5.284	4.221	5.016	4.841	5.758	4.928	4.547	4.457	5.611	4.723	5.6	5.154	5.908	4.976	4.783	5.133	6.536	5.0669	5.333	5.366	5.678	6.3826
BAIAP2L1	ENSG00000006453	ENST00000005260	ENSP00000005260	4.941	5.15	NA	5.105	5.37	5.891	4.594	5.194	4.708	5.249	NA	4.902	4.669	5.467	NA	NA	4.981	5.326	4.956	5.177	5.265	5.315	4.587	NA	5.3112	4.647	5.025	5.044	5.3895
BAIAP2L2	ENSG00000128298	ENST00000381669	ENSP00000371085	NA	4.897	NA	NA	3.966	5.326	NA	NA	NA	3.94	NA	4.863	NA	NA	NA	NA	NA	NA	5.111	3.826	NA	4.25	3.704	NA	NA	5.652	NA	NA	NA
BAIAP3	ENSG00000007516	ENST00000421665	ENSP00000409533	3.356	NA	4.42	NA	NA	NA	NA	3.193	NA	NA	NA	NA	NA	NA	3.902	NA	NA	4.343	NA	NA	NA	NA	NA	NA	4.1284	3.972	NA	NA	NA
BAK1	ENSG00000030110	ENST00000374467	ENSP00000363591	5.57	3.986	4.961	5.117	5.053	4.962	5.87	5.494	4.428	5.198	5.46	5.556	4.87	5.18	4.802	5.778	4.692	6.079	5.632	4.702	4.756	4.993	4.513	7.08	4.8897	6.429	5.889	4.877	6.2225
BANF1	ENSG00000175334	ENST00000533166	ENSP00000433760	6.323	6.068	6.101	6.345	6.699	6.509	6.544	6.323	6.169	6.535	5.968	6.453	5.98	6.385	6.761	6.737	6.485	6.683	6.544	6.494	6.098	6.54	6.623	6.72	6.6424	6.73	6.599	6.256	6.3601
BANK1	ENSG00000153064	ENST00000322953	ENSP00000320509	4.082	4.388	NA	3.908	5.217	NA	NA	4.033	4	NA	NA	4.537	NA	4.73	4.806	NA	NA	NA	4.877	4.507	5.261	NA	NA	4.739	4.5333	NA	3.525	4.764	4.7923
BANP	ENSG00000172530	ENST00000538234	ENSP00000444352	5.96	4.899	4.696	5.598	4.906	5.424	4.745	5.547	4.517	5.143	4.736	4.357	4.386	5.143	5.093	4.088	4.216	4.702	4.954	4.606	4.13	4.782	4.771	4.405	4.8092	4.546	4.639	5.163	4.5409
BAP1	ENSG00000163930	ENST00000296288	ENSP00000296288	3.268	3.88	3.894	3.919	4.374	3.838	3.562	3.849	NA	3.733	3.21	3.019	4.581	3.991	3.453	3.532	4.111	3.727	4.132	4.298	2.598	4.222	4.164	3.128	3.1481	3.935	3.333	3.241	2.9656
BARD1	ENSG00000138376	ENST00000260947	ENSP00000260947	NA	NA	NA	NA	NA	NA	NA	NA	NA	NA	NA	NA	NA	4.309	NA	NA	NA	NA	NA	NA	NA	3.608	NA	NA	NA	NA	NA	3.913	NA
BARX1	ENSG00000131668	ENST00000253968	ENSP00000253968	NA	NA	NA	NA	NA	NA	NA	NA	NA	NA	NA	NA	NA	NA	NA	NA	NA	NA	NA	NA	NA	NA	NA	NA	4.3959	NA	NA	NA	NA
BARX2	ENSG00000043039	ENST00000281437	ENSP00000281437	NA	NA	NA	4.741	NA	NA	NA	3.774	NA	NA	NA	NA	NA	NA	NA	NA	NA	4.905	4.647	3.898	3.112	3.112	NA	NA	NA	NA	NA	NA	NA
BASP1	ENSG00000176788	ENST00000616743	ENSP00000482066	6.431	6.618	6.903	7.209	6.464	6.649	7.1	7.34	6.46	6.586	6.288	7.277	6.626	7.209	6.696	6.441	6.507	6.182	4.638	6.339	6.897	7.13	6.768	6.509	7.0004	5.904	6.751	6.328	6.646
BATF	ENSG00000156127	ENST00000286639	ENSP00000286639	NA	NA	NA	NA	NA	NA	NA	NA	NA	NA	NA	NA	NA	4.753	NA	NA	NA	4.014	NA	NA	NA	NA	NA	NA	NA	NA	NA	NA	NA
BAZ1A	ENSG00000198604	ENST00000382422	ENSP00000371859	4.084	4.241	3.736	3.804	4.432	4.268	4.117	4.168	2.597	3.927	3.843	3.518	3.753	4.872	4.085	4.71	3.799	4.091	4.261	3.715	3.287	4.325	3.277	4.018	4.1669	4.218	3.989	4.305	4.6728
BAZ1B	ENSG00000009954	ENST00000404251	ENSP00000385442	4.809	5.11	4.808	5.161	5.017	5.058	4.694	5.192	4.323	4.866	4.698	4.499	4.336	5.385	4.969	4.977	5.486	4.808	4.823	4.738	4.591	5.159	4.819	4.836	4.9209	5.093	4.808	5.313	5.0383
BAZ2A	ENSG00000076108	ENST00000379441	ENSP00000368754	3.764	3.111	NA	3.686	4.157	3.355	3.369	3.629	3.505	3.323	2.901	3.648	4.211	4.42	3.892	3.578	3.004	4.078	3.666	3.623	3.619	4.045	2.951	3.04	3.5329	3.996	5.059	4.098	4.1602
BAZ2B	ENSG00000123636	ENST00000392782	ENSP00000376533	4.163	4.15	3.644	4.429	4.179	4.77	4.065	4.205	NA	4.588	4.055	4.256	3.493	4.374	3.229	4.645	3.848	4.469	4.262	4.404	3.2	4.446	4.096	5.02	4.2376	4.103	3.023	3.755	4.0762
BBC3	ENSG00000105327	ENST00000341983	ENSP00000341155	NA	4.422	4.366	NA	4.454	NA	NA	5.343	NA	NA	NA	NA	NA	NA	5.16	4.104	5.851	4.685	NA	NA	NA	NA	NA	NA	NA	NA	NA	NA	NA
BBIP1	ENSG00000214413	ENST00000447005	ENSP00000432849	NA	NA	4.274	3.262	NA	4.77	NA	4.927	NA	NA	NA	NA	NA	NA	3.873	NA	NA	NA	4.376	NA	NA	3.644	4.678	NA	3.8883	3.242	4.429	NA	NA
BBOX1	ENSG00000129151	ENST00000529202	ENSP00000435781	NA	NA	6.024	NA	NA	NA	4.387	4.882	NA	5.025	NA	5.792	5.591	NA	NA	NA	NA	NA	NA	NA	NA	NA	NA	NA	NA	NA	4.563	NA	NA
BBS1	ENSG00000174483	ENST00000318312	ENSP00000317469	4.88	4.111	4.605	3.866	5.169	4.365	4.788	5.098	3.574	4.817	4.462	4.214	4.575	5.244	4.578	4.323	3.904	4.336	4.304	4.809	4.077	4.397	4.504	4.833	4.2578	4.828	4.683	3.125	4.3418
BBS2	ENSG00000125124	ENST00000568104	ENSP00000456289	4.014	NA	4.191	3.523	2.7	4.382	3.628	4.861	NA	4.095	3.917	3.928	3.392	3.815	4.31	4.125	NA	3.209	3.525	3.605	3.935	4.072	4.153	4.335	4.0202	4.161	4.216	3.474	4.4042
BBS4	ENSG00000140463	ENST00000268057	ENSP00000268057	4.541	NA	4.909	5.038	2.566	4.569	4.169	4.94	NA	3.865	NA	4.214	NA	3.634	4.164	4.408	5.198	3.764	4.161	3.466	4.669	3.604	5.195	4.738	3.84	4.228	4.475	NA	4.0507
BBS5	ENSG00000163093	ENST00000392663	ENSP00000376431	NA	NA	NA	NA	NA	4.816	NA	4.738	NA	4.943	NA	NA	NA	NA	NA	NA	NA	NA	NA	NA	NA	NA	4.716	NA	NA	4.828	NA	NA	4.8752
BBS7	ENSG00000138686	ENST00000264499	ENSP00000264499	5.056	5.178	4.872	4.106	4.665	4.998	5.562	5.369	5.778	5.144	NA	4.202	5.198	4.729	4.137	5.066	4.908	5.512	4.898	4.096	4.574	3.877	4.78	5.329	4.2538	5.055	4.715	5.449	5.1675
BBS9	ENSG00000122507	ENST00000242067	ENSP00000242067	4.934	3.609	4.997	4.736	4.342	4.576	4.538	5.027	5.104	4.525	NA	4.905	2.564	4.109	3.027	4.753	4.464	3.593	4.488	4.814	3.929	3.557	4.986	4.199	4.3594	4.839	4.206	3.571	4.0627
BBX	ENSG00000114439	ENST00000415149	ENSP00000408358	3.46	4.742	3.937	4.318	4.139	3.889	3.683	4.19	NA	4.009	NA	2.575	5.091	4.286	4.197	3.22	NA	3.337	4.02	3.414	4.178	4.114	3.987	3.759	3.8563	4.315	3.767	4.053	4.1153
BCAM	ENSG00000187244	ENST00000270233	ENSP00000270233	6.086	5.903	5.863	6.409	6.063	6.108	5.83	5.365	5.733	5.663	5.911	6.003	5.559	4.644	6.258	5.893	5.616	6.139	5.283	6.543	5.541	5.553	6.249	5.084	5.5419	5.948	6.418	5.908	5.512
BCAN	ENSG00000132692	ENST00000329117	ENSP00000331210	5.161	NA	5.701	NA	NA	4.967	NA	NA	NA	NA	NA	NA	NA	NA	NA	NA	NA	NA	NA	NA	4.213	NA	5.474	NA	NA	NA	NA	NA	NA
BCAP29	ENSG00000075790	ENST00000379117	ENSP00000368412	5.384	5.558	5.717	5.803	5.617	5.409	5.317	6.057	5.337	5.582	5.749	5.373	5.379	5.64	5.034	5.249	5.464	5.28	5.146	5.363	5.173	5.838	5.732	5.579	5.9145	5.388	5.143	5.124	5.525
BCAP31	ENSG00000185825	ENST00000458587	ENSP00000392330	6.105	6.184	5.909	6.164	5.749	5.798	5.592	5.951	5.781	5.684	5.816	5.894	5.656	5.982	5.988	5.791	5.936	5.8	5.549	5.809	5.712	6.116	5.866	6.111	6.1116	5.357	5.981	5.948	6.0334
BCAR1	ENSG00000050820	ENST00000542031	ENSP00000440415	4.783	5.337	4.985	5.255	4.817	5.083	5.481	4.975	4.501	4.872	4.282	5.458	4.591	4.734	5.507	4.964	4.621	4.61	4.786	5.264	4.871	4.961	5.189	4.924	4.8272	4.903	5.192	NA	5.2466
BCAR3	ENSG00000137936	ENST00000370244	ENSP00000359264	3.666	NA	4.166	4.295	4.274	3.103	2.109	3.28	3.047	3.825	4.629	3.512	4.117	3.891	3.806	4.903	5.111	4.067	NA	4.029	3.767	4.49	2.188	3.525	3.7751	3.562	3.767	4.056	2.8367
BCAS1	ENSG00000064787	ENST00000395961	ENSP00000379290	NA	5.402	5.688	5.661	5.314	5.12	4.99	NA	NA	5.387	NA	5.895	NA	NA	NA	NA	NA	NA	5.279	5.53	NA	5.708	4.241	NA	5.7632	3.892	NA	4.615	5.5211
BCAS2	ENSG00000116752	ENST00000369541	ENSP00000358554	5.159	5.877	5.413	5.248	5.533	5.417	5.067	5.369	4.904	5.428	4.774	4.973	5.521	5.515	5.767	5.495	5.059	5.54	5.387	5.345	5.27	5.231	5.254	5.544	5.1815	5.265	5.215	5.598	5.5845
BCAS3	ENSG00000141376	ENST00000390652	ENSP00000375067	5.028	4.702	5.398	5.047	4.872	5.201	5.138	4.717	4.44	4.731	4.93	4.884	4.677	4.823	5.168	5.041	4.362	5.017	4.822	5.384	5.066	5.143	5.09	4.772	4.8964	5.16	4.899	4.802	4.8573
BCAT1	ENSG00000060982	ENST00000538118	ENSP00000440817	5.471	5.327	5.855	5.449	NA	5.6	5.685	NA	5.506	5.402	NA	5.253	NA	6.078	5.785	5.331	6.466	5.853	NA	5.943	5.326	NA	5.251	4.949	5.6616	6.34	NA	5.334	5.2239
BCAT2	ENSG00000105552	ENST00000316273	ENSP00000322991	6.21	5.841	5.783	6.206	5.938	5.929	5.921	6.17	6.314	5.743	6.471	6.552	6.313	5.717	6.309	5.894	6.099	6.483	5.871	6.262	6.325	5.842	5.999	6.316	6.0016	6.367	6.923	6.025	6.3622
BCCIP	ENSG00000107949	ENST00000278100	ENSP00000278100	5.553	4.317	4.863	4.787	5.298	4.815	5.013	4.838	4.585	5.18	4.362	4.544	5.084	5.386	5.271	4.306	4.446	4.926	4.749	4.778	4.884	4.919	4.629	4.997	4.9442	5.291	4.831	5.028	5.0607
BCDIN3D	ENSG00000186666	ENST00000333924	ENSP00000335201	NA	NA	4.35	NA	NA	NA	NA	3.804	NA	NA	6.252	NA	3.909	4.602	NA	NA	NA	NA	NA	NA	NA	NA	4.132	4.371	4.0196	NA	NA	4.011	NA
BCHE	ENSG00000114200	ENST00000264381	ENSP00000264381	4.989	6.361	4.786	5.443	5.238	4.709	5.073	NA	5.951	5.441	5.25	5.017	3.686	4.452	NA	5.378	5.633	NA	4.997	4.895	5.316	5.394	4.708	NA	5.9802	5.181	NA	NA	4.0772
BCKDHA	ENSG00000248098	ENST00000269980	ENSP00000269980	5.603	4.959	5.999	5.653	5.693	5.577	5.148	5.809	5.668	5.359	5.806	6.49	5.974	5.552	5.59	5.044	5.254	5.34	5.73	5.725	6.17	5.621	5.752	5.298	5.7031	5.553	6.402	5.698	5.6382
BCKDHB	ENSG00000083123	ENST00000356489	ENSP00000348880	5.806	5.019	5.978	5.011	5.746	5.555	5.218	5.528	5.853	5.562	6.34	5.967	5.927	5.591	5.522	5.488	6.102	6.09	5.736	5.278	5.915	5.432	5.654	5.582	5.6012	5.783	6.557	5.508	5.5123
BCKDK	ENSG00000103507	ENST00000394951	ENSP00000378405	5.22	3.481	5.203	4.537	5.145	5.106	4.505	4.896	4.814	4.748	5.487	5.763	5.675	5.046	NA	4.136	4.363	5.022	5.063	5.315	5.112	4.894	4.989	4.398	4.8654	4.899	6.283	4.902	4.1437
BCL10	ENSG00000142867	ENST00000370580	ENSP00000359612	5.402	5.636	5.539	5.353	5.619	5.328	4.815	5.714	5.054	5.214	NA	5.135	5.137	5.941	5.681	6.024	5.498	5.241	5.92	5.228	4.945	5.719	5.568	5.6	5.4231	5.521	5.179	5.762	4.9951
BCL11A	ENSG00000119866	ENST00000358510	ENSP00000351307	NA	4.016	3.991	3.811	3.998	NA	NA	NA	NA	NA	NA	NA	NA	NA	4.648	NA	NA	NA	NA	4.264	3.923	3.515	NA	3.959	NA	NA	NA	4.661	NA
BCL11B	ENSG00000127152	ENST00000345514	ENSP00000280435	NA	NA	NA	4.96	4.44	NA	NA	NA	NA	4.633	NA	NA	NA	NA	5	NA	NA	NA	NA	4.134	NA	4.089	NA	4.914	4.4801	NA	NA	4.889	NA
BCL2	ENSG00000171791	ENST00000589955	ENSP00000466417	NA	4.267	NA	NA	NA	6.049	NA	NA	5.997	NA	6.292	5.546	NA	NA	5.767	6.345	NA	NA	NA	NA	NA	NA	5.902	5.268	NA	NA	5.495	5.965	NA
BCL2L1	ENSG00000171552	ENST00000376055	ENSP00000365223	5.042	4.893	5.068	4.88	5.054	5.05	4.764	5.144	4.653	4.526	5.231	4.765	4.79	4.752	5.138	4.997	5.112	5.046	4.651	4.463	5.022	4.915	4.52	4.966	4.884	5.409	4.879	5.196	4.5398
BCL2L11	ENSG00000153094	ENST00000393256	ENSP00000376943	3.641	NA	4.101	4.119	NA	NA	NA	NA	NA	NA	NA	NA	NA	5.057	4.303	NA	NA	NA	NA	NA	NA	3.213	4.113	NA	NA	NA	3.716	4.142	NA
BCL2L12	ENSG00000126453	ENST00000246784	ENSP00000246784	NA	NA	NA	NA	NA	NA	NA	NA	NA	NA	NA	NA	NA	NA	NA	NA	NA	NA	NA	NA	NA	NA	NA	NA	NA	NA	NA	3.854	NA
BCL2L13	ENSG00000099968	ENST00000317582	ENSP00000318883	5.821	5.439	5.859	5.27	5.481	5.478	5.329	5.512	5.776	5.371	5.701	5.774	5.677	5.501	5.512	5.656	5.504	5.689	5.535	5.488	5.753	5.592	5.264	5.447	5.6605	5.706	5.593	5.264	5.2521
BCL2L15	ENSG00000188761	ENST00000393316	ENSP00000376992	NA	5.502	NA	3.487	5.169	NA	NA	4.701	NA	NA	NA	NA	NA	NA	NA	NA	3.556	NA	NA	5.068	NA	4.532	4.693	NA	5.0194	NA	NA	NA	NA
BCL2L2-PABPN1	ENSG00000258643	ENST00000557008	ENSP00000452479	6.043	6.097	5.874	6.617	5.839	6.387	5.786	6.647	5.823	5.858	5.92	NA	7.158	6.607	6.24	6.258	5.77	5.968	5.908	6.408	5.301	6.417	7.076	6.124	6.0073	5.963	6.381	6.585	6.1689
BCL3	ENSG00000069399	ENST00000164227	ENSP00000164227	3.392	3.906	NA	3.948	4.282	NA	4.779	4.149	3.04	3.218	NA	NA	3.912	4.161	4.137	4.767	NA	3.771	NA	4.048	3.73	3.848	4.162	NA	3.9963	NA	NA	4.482	4.4392
BCL6	ENSG00000113916	ENST00000621333	ENSP00000479784	NA	3.974	3.058	NA	NA	NA	NA	3.243	NA	NA	NA	2.493	3.287	3.225	2.325	NA	NA	3.738	NA	NA	2.144	4.34	NA	NA	NA	NA	NA	3.183	NA
BCL7B	ENSG00000106635	ENST00000411832	ENSP00000393230	3.585	NA	3.553	NA	4.581	4.068	4.032	3.925	NA	4.135	3.962	NA	4.498	3.535	4.602	4.636	NA	4.266	NA	4.242	NA	4.423	4.021	NA	3.9341	4.72	3.925	3.436	3.5833
BCL7C	ENSG00000099385	ENST00000215115	ENSP00000215115	4.455	4.536	4.626	5.461	4.973	5.501	5.171	5.392	4.318	5.092	4.51	NA	4.631	4.798	5.59	5.192	NA	4.79	4.587	5.304	4.613	5.085	NA	4.354	4.7498	5.504	5.058	5.449	5.271
BCL9L	ENSG00000186174	ENST00000334801	ENSP00000335320	4.47	4.719	4.437	5.079	4.229	4.982	4.374	5.064	3.623	4.535	4.46	NA	5.197	4.659	4.621	3.487	4.179	4.508	4.641	4.498	4.034	5.106	4.339	3.944	4.4469	4.431	4.519	5.143	4.8047
BCLAF1	ENSG00000029363	ENST00000527759	ENSP00000434826	5.473	5.388	5.405	5.568	5.294	5.302	5.126	5.616	4.821	5.81	5.058	5.326	5.267	5.838	5.294	6.02	5.024	5.233	5.906	4.863	5.267	5.701	5.27	5.24	5.5553	5.369	5.513	5.658	5.5947
BCO1	ENSG00000135697	ENST00000258168	ENSP00000258168	NA	NA	NA	NA	4.363	NA	NA	NA	NA	NA	NA	NA	NA	NA	NA	NA	NA	NA	NA	NA	NA	4.715	NA	NA	3.9907	NA	NA	NA	NA
BCO2	ENSG00000197580	ENST00000526088	ENSP00000436615	4.865	NA	5.688	NA	NA	NA	5.741	5.079	4.129	5.633	5.448	5.413	5.545	5.657	NA	NA	5.78	4.647	5.177	3.918	NA	6.298	4.889	NA	NA	6.126	4.897	NA	3.8425
BCOR	ENSG00000183337	ENST00000378455	ENSP00000367716	4.979	3.613	NA	3.456	3.052	NA	3.423	3.412	NA	3.221	2.629	4.097	NA	3.477	3.294	NA	NA	NA	3.619	3.391	2.76	3.244	2.81	2.974	2.9947	3.448	2.476	3.238	3.2128
BCORL1	ENSG00000085185	ENST00000540052	ENSP00000437775	4.226	5.374	4.18	5.924	5.882	5.752	5.841	NA	4.557	NA	5.224	NA	4.411	NA	5.529	3.309	2.698	4.246	5.998	NA	4.646	3.518	6.217	5.639	5.7778	5.033	4.944	NA	NA
BCR	ENSG00000186716	ENST00000305877	ENSP00000303507	5.048	4.297	5.426	4.785	4.991	4.988	4.671	5.081	4.441	4.759	4.91	5.123	4.825	4.886	4.972	5.057	4.656	5.517	5.271	5.104	5.107	4.816	4.975	5.081	4.9209	5.221	5.065	5.136	4.5356
BCS1L	ENSG00000074582	ENST00000431802	ENSP00000413908	5.896	5.019	5.69	5.507	5.079	5.56	5.284	5.489	5.302	5.029	6.062	6.129	5.849	5.589	5.022	4.731	5.511	5.523	5.576	5.415	5.826	5.443	5.331	5.196	5.328	5.244	6.169	4.95	5.4623
BDH2	ENSG00000164039	ENST00000296424	ENSP00000296424	5.867	5.78	6	5.742	5.726	5.623	5.876	5.801	5.376	5.57	5.196	6.086	5.506	5.242	5.744	5.347	5.819	5.488	5.533	5.413	6.163	5.872	5.548	5.976	5.8889	5.978	6.006	5.731	5.7373
BECN1	ENSG00000126581	ENST00000590099	ENSP00000465364	4.556	4.539	4.819	4.336	5.06	4.762	4.705	4.552	4.773	4.603	4.601	3.46	3.996	4.449	4.883	5.085	5.448	4.589	4.65	4.537	4.333	4.794	4.758	5.268	4.47	4.525	4.622	4.714	5.2101
BEGAIN	ENSG00000183092	ENST00000443071	ENSP00000411124	NA	NA	4.735	NA	NA	NA	NA	NA	NA	NA	NA	NA	NA	NA	NA	NA	NA	NA	NA	NA	NA	NA	NA	NA	NA	NA	NA	NA	NA
BEND3	ENSG00000178409	ENST00000429433	ENSP00000411268	NA	NA	NA	NA	NA	NA	NA	NA	4.852	NA	NA	NA	NA	NA	NA	NA	NA	NA	NA	NA	NA	NA	NA	NA	NA	NA	NA	NA	NA
BEND4	ENSG00000188848	ENST00000502486	ENSP00000421169	NA	NA	NA	NA	NA	NA	NA	NA	NA	NA	NA	NA	NA	NA	NA	NA	NA	NA	NA	NA	NA	NA	NA	NA	NA	4.06	NA	NA	NA
BEND7	ENSG00000165626	ENST00000378605	ENSP00000367868	3.994	4.747	NA	3.698	3.77	NA	NA	3.416	NA	NA	NA	3.917	NA	3.22	6.919	NA	NA	NA	NA	5.598	NA	4.921	4.615	5.383	NA	NA	3.541	NA	6.5545
BET1	ENSG00000105829	ENST00000222547	ENSP00000222547	5.534	5.439	5.871	6.057	5.447	6.067	5.708	5.796	5.407	5.322	5.048	6.054	5.925	5.96	5.315	5.333	5.124	6.044	6.157	5.089	5.968	5.324	6.093	6.167	5.9312	6.336	5.72	5.695	5.5027
BET1L	ENSG00000177951	ENST00000382762	ENSP00000372210	4.023	4.88	4.717	5.234	5.041	5.004	5.011	4.661	4.32	4.703	5.079	4.459	4.702	5.122	4.669	4.894	5.475	5.139	5.294	5.111	5.266	5.218	4.415	4.118	4.9616	4.551	4.541	4.737	5.082
BGN	ENSG00000182492	ENST00000331595	ENSP00000327336	6.324	6.367	5.526	7.342	7.089	6.556	6.785	6.78	6.176	6.043	6.391	6.751	5.66	5.812	7.016	6.816	5.992	5.917	6.901	7.273	6.62	7.023	6.753	5.569	7.0455	6.732	6.497	6.536	6.2246
BHLHA15	ENSG00000180535	ENST00000609256	ENSP00000476312	NA	NA	NA	NA	5.223	NA	NA	NA	NA	NA	NA	NA	NA	NA	NA	NA	3.456	NA	4.216	NA	4.768	5.282	NA	NA	4.8034	NA	4.761	NA	5.461
BHLHE40	ENSG00000134107	ENST00000256495	ENSP00000256495	2.746	NA	NA	3.776	NA	NA	NA	NA	NA	NA	NA	NA	NA	3.227	3.529	4.302	2.758	2.985	NA	NA	NA	NA	NA	NA	2.7286	NA	NA	3.289	NA
BHLHE41	ENSG00000123095	ENST00000242728	ENSP00000242728	3.717	NA	2.94	3.49	3.806	NA	NA	4.101	NA	4.112	NA	NA	NA	4.357	NA	NA	NA	NA	4.03	NA	3.655	NA	NA	NA	NA	5.105	4.008	3.357	NA
BHMT	ENSG00000145692	ENST00000274353	ENSP00000274353	NA	NA	NA	NA	NA	NA	NA	NA	NA	NA	NA	6.196	5.939	NA	NA	NA	NA	NA	NA	NA	NA	NA	NA	NA	6.0975	NA	5.592	NA	NA
BHMT2	ENSG00000132840	ENST00000255192	ENSP00000255192	4.38	4.999	NA	4.517	5.271	4.291	4.499	4.765	4.39	4.499	4.957	5.549	5.498	4.668	5.162	3.328	5.516	NA	4.714	5.105	3.958	4.97	3.926	NA	4.6296	3.898	NA	5.319	4.47
BICD2	ENSG00000185963	ENST00000375512	ENSP00000364662	4.879	5.141	5.253	5.23	5.018	5.227	4.733	5.305	5.19	5.999	5.005	4.351	6.12	5.29	4.846	5.297	5.09	5.077	5.064	5.165	4.758	5.384	5.133	4.902	5.0048	5.391	4.739	4.996	4.859
BID	ENSG00000015475	ENST00000317361	ENSP00000318822	5.988	6.115	5.927	5.689	5.823	5.527	6.218	5.869	6.113	5.918	5.236	5.518	6.173	6.107	6.043	6.299	5.798	5.925	5.359	5.763	5.913	5.899	5.901	6.286	5.8214	5.832	5.541	6.082	6.2647
BIN1	ENSG00000136717	ENST00000316724	ENSP00000316779	5.728	5.822	6.288	6.022	5.73	6.011	5.976	5.936	5.788	5.783	5.424	5.915	6.106	5.493	6	5.657	5.035	5.616	5.712	6.11	5.623	5.788	6.106	5.538	5.6746	5.511	5.61	6.048	5.3906
BIN3	ENSG00000147439	ENST00000276416	ENSP00000276416	4.763	4.813	5.444	5.66	5.599	5.78	5.283	5.313	4.71	5.526	5.392	5.482	4.913	4.781	5.306	5.709	5.542	5.303	5.81	5.971	5.655	5.561	5.816	5.493	5.5192	5.62	4.429	4.873	5.6848
BIRC2	ENSG00000110330	ENST00000532672	ENSP00000434979	3.584	4.309	4.413	3.776	3.874	3.677	3.915	4.049	3.836	4.082	4.598	NA	2.977	3.845	3.69	3.387	2.259	3.624	NA	3.769	3.859	3.885	3.607	5.769	3.7061	4.254	3.614	4.005	5.434
BIRC3	ENSG00000023445	ENST00000615299	ENSP00000481903	3.022	NA	NA	NA	NA	NA	NA	NA	NA	NA	NA	NA	NA	2.304	NA	NA	NA	NA	NA	NA	NA	NA	NA	2.298	NA	2.579	NA	3.306	NA
BIRC6	ENSG00000115760	ENST00000421745	ENSP00000393596	4.82	4.365	4.678	4.34	5.061	4.737	4.569	4.632	4.424	4.837	4.756	4.388	4.637	5.266	4.662	4.775	4.466	4.863	4.768	4.776	4.904	4.927	4.441	4.606	4.711	4.881	4.679	4.761	4.9926
BLK	ENSG00000136573	ENST00000529894	ENSP00000433663	NA	NA	NA	NA	NA	NA	NA	NA	NA	NA	NA	NA	NA	NA	4.078	NA	NA	NA	NA	3.83	NA	NA	NA	2.741	NA	NA	NA	4.223	NA
BLM	ENSG00000197299	ENST00000355112	ENSP00000347232	NA	5.205	4.561	5.458	5.378	NA	NA	NA	NA	NA	NA	NA	NA	NA	5.43	NA	NA	NA	NA	5.316	3.888	5.031	NA	5.639	5.6752	5.025	NA	5.325	NA
BLMH	ENSG00000108578	ENST00000261714	ENSP00000261714	5.594	5.239	5.847	5.158	5.877	5.569	5.606	5.545	5.622	5.474	5.25	5.639	5.745	6.056	5.578	6.231	5.152	5.688	5.996	5.593	5.803	5.722	5.589	5.583	5.5306	5.868	5.725	5.237	5.601
BLNK	ENSG00000095585	ENST00000224337	ENSP00000224337	4.004	3.506	NA	3.833	3.94	NA	4.042	3.812	NA	4.335	NA	3.825	3.833	4.418	4.429	4.049	NA	NA	NA	NA	4.252	3.621	4.25	4.355	4.0792	NA	NA	4.333	NA
BLOC1S1	ENSG00000135441	ENST00000548925	ENSP00000447537	4.578	4.743	4.89	5.566	5.606	4.739	4.722	5.212	4.482	4.568	4.656	4.545	4.136	4.748	5.273	4.672	4.24	4.926	4.837	4.391	4.98	4.498	4.672	4.455	4.544	5.618	5.308	5.152	4.9945
BLOC1S2	ENSG00000196072	ENST00000370372	ENSP00000359398	5.201	4.423	4.452	4.739	3.755	4.881	3.904	4.846	4.814	4.858	3.879	3.333	4.207	3.737	4.762	5.294	4.836	4.228	NA	4.992	4.731	4.938	5.362	4.728	4.5977	5.374	4.246	4.748	4.8634
BLOC1S3	ENSG00000189114	ENST00000587722	ENSP00000468281	6.402	6.348	NA	6.531	7.137	6.455	NA	NA	6.178	NA	NA	NA	NA	6.442	6.311	6.205	6.256	6.099	5.519	NA	6.124	6.656	NA	6.286	5.8941	NA	NA	NA	NA
BLOC1S4	ENSG00000186222	ENST00000320776	ENSP00000318128	5.933	5.733	5.437	5.533	5.21	5.612	5.703	5.739	5.493	5.479	4.218	5.755	5.531	5.679	5.743	5.597	5.512	5.475	5.498	6.124	5.804	5.79	5.826	5.988	6.0373	5.577	6.172	5.822	5.9317
BLOC1S5	ENSG00000188428	ENST00000397457	ENSP00000380598	5.612	5.731	NA	5.985	4.888	5.673	5.58	5.545	6.008	5.776	5.248	5.407	4.975	5.801	5.866	NA	6.124	5.503	5.684	5.656	6.064	6.018	5.844	6.104	5.7463	5.429	5.919	5.731	5.9376
BLOC1S6	ENSG00000104164	ENST00000220531	ENSP00000220531	4.45	4.039	4.457	3.535	4.913	4.728	4.475	4.824	4.361	4.888	3.919	5.136	4.201	4.815	4.933	4.679	NA	4.268	4.186	4.234	5.23	5.014	4.668	4.468	4.4145	4.667	4.185	4.869	4.5883
BLVRA	ENSG00000106605	ENST00000402924	ENSP00000385757	6.36	5.776	6.329	5.834	6.438	6.178	5.996	6.173	6.131	6.08	5.67	5.985	6.049	5.948	6.07	5.781	5.899	5.909	6.206	5.841	6.327	6.147	6.446	6.197	6.3743	6.266	5.947	5.891	5.83
BLVRB	ENSG00000090013	ENST00000263368	ENSP00000263368	7.409	7.092	7.332	7.149	6.519	6.967	6.796	7.214	7.21	6.73	6.438	7.214	6.476	6.642	7.134	6.323	6.333	7.178	6.849	7.425	7.228	6.353	7.354	6.89	6.6244	6.714	6.891	6.846	7.1925
BLZF1	ENSG00000117475	ENST00000367808	ENSP00000356782	3.931	NA	4.204	NA	4.458	3.598	3.439	5.03	4.071	NA	4.64	3.452	NA	4.571	3.626	NA	4.236	5.275	NA	4.54	6.793	3.293	NA	NA	4.3058	2.655	3.057	3.844	NA
BMF	ENSG00000104081	ENST00000561360	ENSP00000453892	NA	NA	NA	NA	3.094	NA	NA	NA	NA	NA	NA	NA	NA	3.568	4.178	4.472	NA	3.777	NA	4.311	NA	3.168	NA	3.756	NA	4.638	4.785	4.012	NA
BMP1	ENSG00000168487	ENST00000306385	ENSP00000305714	3.661	2.997	3.679	4.606	3.548	NA	3.295	5.047	3.703	5.958	3.489	4.177	2.823	4.431	5.237	3.863	3.052	4.97	5.391	4.407	4.432	3.51	3.111	NA	NA	2.657	4.431	NA	6.1353
BMP2	ENSG00000125845	ENST00000378827	ENSP00000368104	NA	NA	3.246	NA	NA	NA	NA	NA	2.932	NA	NA	NA	NA	NA	4.405	NA	NA	NA	NA	NA	NA	NA	NA	NA	2.7963	NA	4.418	NA	NA
BMP2K	ENSG00000138756	ENST00000335016	ENSP00000334836	5.315	4.55	4.551	5.032	5.396	5.176	4.896	4.906	5.073	5.195	4.64	5.089	5.343	5.052	4.682	5.378	5.343	5.053	5.269	5.143	5.042	5.379	4.537	5.086	5.1693	5.177	4.552	4.829	5.042
BMP3	ENSG00000152785	ENST00000282701	ENSP00000282701	NA	NA	NA	NA	4.192	NA	NA	NA	NA	NA	NA	NA	NA	NA	NA	NA	NA	NA	NA	4.307	NA	3.561	NA	NA	NA	NA	NA	NA	NA
BMP5	ENSG00000112175	ENST00000370830	ENSP00000359866	NA	NA	NA	NA	3.744	NA	NA	NA	NA	NA	NA	4.536	NA	3.301	NA	NA	NA	NA	NA	NA	NA	NA	NA	NA	NA	NA	NA	NA	5.0719
BMP7	ENSG00000101144	ENST00000395864	ENSP00000379205	3.926	NA	2.831	NA	NA	NA	NA	NA	NA	NA	NA	5.041	NA	4.144	NA	NA	NA	NA	NA	NA	NA	NA	NA	NA	NA	NA	4.339	NA	NA
BMP8A	ENSG00000183682	ENST00000331593	ENSP00000327440	5.657	NA	NA	NA	NA	4.507	NA	4.411	NA	NA	NA	NA	NA	NA	NA	NA	NA	NA	NA	NA	NA	4.408	3.793	4.594	NA	NA	4.618	NA	NA
BMPER	ENSG00000164619	ENST00000297161	ENSP00000297161	NA	5	4.27	NA	NA	NA	NA	NA	4.313	NA	NA	NA	3.978	3.611	NA	NA	NA	4.443	4.682	NA	NA	4.633	NA	NA	NA	NA	NA	NA	NA
BMPR1B	ENSG00000138696	ENST00000515059	ENSP00000426617	3.18	NA	3.438	NA	NA	NA	NA	2.225	NA	NA	NA	NA	NA	NA	NA	NA	NA	NA	NA	NA	NA	NA	NA	NA	NA	NA	NA	NA	NA
BMPR2	ENSG00000204217	ENST00000374580	ENSP00000363708	4.253	4.173	4.894	4.381	4.675	3.95	3.861	4.026	4.4	3.028	4.051	3.221	3.142	4.008	3.547	3.477	3.605	4.067	4.043	3.988	4.298	3.82	4.31	4.216	3.7704	4.473	NA	3.586	3.7412
BMS1	ENSG00000165733	ENST00000374518	ENSP00000363642	4.622	5.208	4.578	4.545	5.604	4.56	5.409	4.743	4.082	5.961	5.921	4.032	4.753	5.254	4.774	4.902	4.134	4.81	5.341	3.781	4.6	5.127	4.383	5.189	5.4782	4.873	4.671	4.941	5.3999
BMX	ENSG00000102010	ENST00000357607	ENSP00000350224	NA	4.493	NA	NA	3.614	NA	NA	NA	3.934	3.16	NA	NA	NA	NA	NA	NA	NA	3.905	NA	3.309	NA	4.133	NA	NA	NA	NA	NA	NA	4.4794
BNC2	ENSG00000173068	ENST00000380667	ENSP00000370042	3.763	NA	NA	5.517	NA	4.667	5.958	4.895	NA	4.346	NA	5.706	NA	4.833	4.677	4.61	NA	NA	4.451	NA	NA	NA	4.236	NA	4.8162	4.272	NA	NA	NA
BNIP1	ENSG00000113734	ENST00000351486	ENSP00000239215	5.749	5.139	5.508	5.016	5.768	5.612	5.556	5.517	5.446	5.76	5.88	5.349	5.15	5.479	5.581	5.655	5.211	5.582	5.71	5.503	5.588	5.844	5.917	5.496	5.5109	5.703	5.436	5.491	5.7441
BNIP3L	ENSG00000104765	ENST00000518611	ENSP00000429851	4.346	NA	4.027	4.031	4.158	4.387	2.937	4.82	3.947	2.797	4.134	3.668	2.772	4.607	3.258	4.025	4.103	3.865	4.311	NA	3.66	4.152	4.446	3.694	3.8344	4.662	4.169	4.252	4.1272
BOC	ENSG00000144857	ENST00000495514	ENSP00000418663	NA	NA	3.154	4.334	3.161	NA	NA	3.324	2.874	2.615	4.186	NA	NA	3.905	NA	2.709	NA	NA	3.129	NA	2.338	2.427	NA	NA	NA	NA	NA	NA	NA
BOD1	ENSG00000145919	ENST00000311086	ENSP00000309644	4.156	4.3	4.588	3.725	4.678	4.45	4.542	4.048	4.064	4.382	4.042	NA	4.08	4.618	4.745	4.55	3.895	2.286	4.193	3.976	4.225	4.571	4.738	4.409	4.005	4.364	4.496	NA	4.8995
BOD1L1	ENSG00000038219	ENST00000040738	ENSP00000040738	5.021	5.066	4.445	5.327	4.88	5.183	4.944	5.305	4.388	4.776	5.388	4.526	4.471	5.454	4.989	5.084	4.848	4.78	4.68	4.743	4.674	5.146	5.059	4.892	5.0056	4.756	4.706	4.872	4.9228
BOK	ENSG00000176720	ENST00000318407	ENSP00000314132	4.591	5.707	NA	3.804	4.733	4.775	4.97	4.841	4.533	4.282	4.225	NA	4.739	2.973	NA	4.204	3.721	4.677	4.751	5.341	4.54	4.839	5.205	5.388	4.915	4.719	NA	NA	3.6029
BOLA1	ENSG00000178096	ENST00000369153	ENSP00000358149	6.097	4.853	5.899	5.817	5.881	5.991	6.163	6.133	5.545	6.434	5.959	6.044	6.078	5.993	6.001	5.51	3.343	4.905	5.619	6.177	5.642	5.571	6.218	5.184	5.5519	5.874	6.218	5.385	5.589
BOLA3	ENSG00000163170	ENST00000327428	ENSP00000331369	5.185	4.635	5.369	4.891	4.555	4.524	5.591	4.795	3.783	4.828	5.246	5.508	5.441	5.483	NA	5.944	4.776	NA	5.476	4.485	4.199	5.316	NA	5.148	5.0885	4.943	4.902	4.554	4.7506
BORCS6	ENSG00000196544	ENST00000389017	ENSP00000373669	6.318	6.189	6.397	6.11	5.519	6.283	6.548	6.385	NA	6.021	5.599	6.225	6.093	5.923	7.465	5.583	5.78	5.372	5.539	6.169	7.212	5.853	6.501	6.079	5.9893	5.659	6.432	6.178	6.1005
BORCS7	ENSG00000166275	ENST00000369883	ENSP00000358899	4.682	5.093	5.804	4.999	5.184	5.166	5.399	4.048	5.348	5.146	5.638	4.226	4.515	4.679	5.502	5.536	3.92	3.493	5.068	5.29	5.354	4.891	5.449	5.093	5.2375	5.624	4.626	5.386	4.9847
BPGM	ENSG00000172331	ENST00000418040	ENSP00000399838	7.117	7.148	6.279	6.636	6.346	5.925	5.766	6.666	6.798	6.595	5.714	5.614	6.025	6.17	6.346	6.755	6.222	7.018	6.383	6.572	6.733	5.787	6.209	7.028	6.269	5.853	5.963	5.687	6.7302
BPHL	ENSG00000137274	ENST00000380379	ENSP00000369739	6.364	5.783	6.544	6.088	5.754	6.145	5.71	6.006	6.17	5.493	6.562	6.287	5.998	6.206	5.774	6.161	6.257	5.916	5.802	6.068	6.197	5.935	6.04	6.202	5.9756	6.177	6.782	6.003	5.5149
BPI	ENSG00000101425	ENST00000262865	ENSP00000262865	NA	NA	NA	NA	NA	NA	NA	NA	NA	NA	NA	4.108	NA	NA	NA	NA	NA	NA	NA	NA	4.483	NA	NA	NA	NA	3.951	NA	NA	NA
BPIFA2	ENSG00000131050	ENST00000354932	ENSP00000347012	NA	NA	NA	NA	NA	NA	NA	NA	NA	NA	NA	NA	NA	NA	NA	NA	4.572	NA	NA	NA	4.984	NA	NA	NA	NA	NA	NA	NA	NA
BPIFB1	ENSG00000125999	ENST00000253354	ENSP00000253354	NA	NA	NA	NA	3.844	NA	NA	NA	NA	3.762	NA	NA	NA	5.457	NA	NA	NA	NA	NA	NA	2.673	NA	NA	NA	4.3675	NA	NA	NA	NA
BPIFB2	ENSG00000078898	ENST00000170150	ENSP00000170150	NA	NA	NA	NA	NA	NA	NA	NA	NA	NA	NA	NA	NA	NA	NA	NA	NA	NA	NA	NA	6.182	NA	NA	NA	NA	NA	NA	NA	NA
BPNT1	ENSG00000162813	ENST00000469520	ENSP00000446828	6.114	5.809	6.483	5.768	6.087	6.014	6.124	6.331	6.035	6.305	6.281	6.397	6.046	6.058	6.239	5.891	6.558	6.375	6.35	5.979	6.962	6.05	6.353	6.429	6.0136	6.497	6.449	5.88	6.5309
BPTF	ENSG00000171634	ENST00000321892	ENSP00000315454	3.834	3.572	3.984	3.923	4.227	4.422	3.979	4.468	3.693	3.924	2.955	3.767	3.907	4.811	4.195	4.856	4.506	4.037	5.758	4.048	3.869	4.486	3.826	3.43	3.9339	4.168	4.01	4.326	4.1647
BRAF	ENSG00000157764	ENST00000288602	ENSP00000288602	4.599	4.187	5.548	4.832	5.129	4.474	4.46	4.652	3.713	4.673	4.44	4.403	4.875	5.034	4.837	4.506	NA	4.204	5.127	4.637	4.935	4.923	4.656	NA	4.7408	4.903	4.443	4.494	4.5763
BRAP	ENSG00000089234	ENST00000419234	ENSP00000403524	4.778	5.08	5.096	4.637	4.679	5.033	4.724	5.23	4.72	4.866	4.357	4.267	4.486	5.237	5.067	5.193	5.929	4.65	4.971	4.73	4.844	5.077	4.787	4.673	4.9262	4.836	4.124	4.873	4.6959
BRAT1	ENSG00000106009	ENST00000340611	ENSP00000339637	4.461	4.158	4.738	5.138	4.863	4.975	4.81	5	4.487	4.521	4.376	5.218	4.749	5.138	4.675	3.973	4.473	4.466	3.947	5.033	4.557	5.246	4.825	4.388	4.2898	5.007	4.843	5.538	4.4343
BRCA1	ENSG00000012048	ENST00000357654	ENSP00000350283	NA	4.607	NA	4.842	2.99	4.259	NA	3.283	NA	NA	NA	NA	NA	4.416	NA	NA	NA	NA	NA	NA	NA	5.219	4.012	4.281	4.7706	4.74	3.931	NA	NA
BRCC3	ENSG00000185515	ENST00000369462	ENSP00000358474	5.914	6.003	5.965	5.699	5.789	6.081	5.779	5.893	5.911	6.183	5.649	5.587	5.743	6.07	6.196	6.275	5.909	5.907	5.743	5.685	5.889	5.766	6.055	6.203	5.8645	6.335	5.674	5.604	5.9947
BRD1	ENSG00000100425	ENST00000404034	ENSP00000384076	3.459	3.755	4.226	5.052	4.384	4.781	4.829	4.849	4.792	4.455	4.857	4.43	3.598	4.769	4.627	4.52	4.095	4.58	3.815	4.503	3.502	4.663	4.544	3.75	3.9688	4.534	4.37	4.464	4.8797
BRD2	ENSG00000204256	ENST00000449085	ENSP00000409145	NA	NA	NA	NA	NA	NA	NA	NA	NA	NA	NA	NA	NA	NA	NA	2.388	NA	NA	NA	1.762	NA	NA	NA	NA	NA	1.935	NA	NA	NA
BRD3	ENSG00000169925	ENST00000303407	ENSP00000305918	4.945	5.258	4.713	5.521	5.866	4.83	3.964	5.404	4.82	4.407	4.235	4.564	4.966	5.028	5.292	4.699	4.532	4.791	3.27	6.028	5.292	4.879	4.723	4.709	5.0371	4.632	4.626	5.274	4.9462
BRD4	ENSG00000141867	ENST00000263377	ENSP00000263377	5.054	5.356	5.051	5.97	5.196	5.733	5.321	5.94	4.904	5.315	5.735	5.473	5.241	5.92	5.602	5.389	4.855	4.88	5.174	5.269	4.865	5.466	5.538	5.114	5.352	5.19	5.523	5.852	5.324
BRD7	ENSG00000166164	ENST00000394688	ENSP00000378180	4.341	4.776	4.388	4.455	4.901	4.79	3.995	4.986	4.031	3.403	4.642	3.742	4.05	5.117	4.734	4.742	4.373	4.551	5.142	4.043	4.253	5.027	4.559	4.189	4.4861	4.345	4.73	4.76	4.429
BRD8	ENSG00000112983	ENST00000254900	ENSP00000254900	3.68	3.794	3.264	4.779	4.559	4.263	3.801	4.221	4.258	4.752	4.859	3.44	3.203	4.491	4.159	4.766	4.095	4.067	3.728	3.61	2.589	4.171	4.575	4.128	4.1111	4.486	3.449	4.21	4.1906
BRD9	ENSG00000028310	ENST00000467963	ENSP00000419765	4.351	3.75	4.097	4.907	4.242	4.83	5.067	4.535	4.686	4.2	4.123	3.817	3.95	4.232	4.215	4.584	4.303	4.712	4.546	4.548	3.932	4.589	4.115	4.198	2.9159	4.258	4.498	4.766	4.2669
BRDT	ENSG00000137948	ENST00000394530	ENSP00000378038	NA	NA	NA	NA	NA	NA	NA	NA	NA	NA	NA	NA	NA	NA	NA	NA	NA	NA	NA	NA	NA	NA	NA	NA	NA	3.219	NA	NA	NA
BRE	ENSG00000158019	ENST00000379624	ENSP00000368945	4.718	5.317	5.624	5.074	5.407	5.27	5.144	5.304	4.978	5.217	4.782	5.033	5.083	5.645	5.504	4.546	5.387	5.528	5.084	5	5.591	5.383	5.079	5.531	5.4301	5.081	5.204	5.293	5.1619
BRF1	ENSG00000185024	ENST00000547530	ENSP00000448387	3.865	4.36	3.522	4.478	3.889	3.775	3.739	4.696	NA	3.71	3.798	5.192	2.934	4.383	4.05	NA	NA	4.791	3.477	4.157	NA	4.496	4.73	3.818	4.0417	3.837	4.449	4.542	3.8897
BRI3BP	ENSG00000184992	ENST00000341446	ENSP00000340761	6.152	6.141	5.659	5.062	4.547	5.561	5.518	5.879	6.346	5.168	5.287	5.103	5.447	5.907	5.839	NA	5.913	5.324	NA	5.392	6.002	5.615	5.466	5.433	5.3825	NA	5.885	5.386	6.0541
BRICD5	ENSG00000182685	ENST00000328540	ENSP00000332389	NA	NA	NA	NA	NA	NA	NA	NA	NA	NA	NA	NA	NA	NA	NA	NA	NA	NA	NA	NA	NA	NA	NA	NA	NA	4.262	NA	NA	NA
BRINP1	ENSG00000078725	ENST00000265922	ENSP00000265922	2.475	NA	4.454	NA	NA	NA	NA	NA	NA	NA	4.186	2.983	NA	NA	NA	NA	NA	NA	NA	NA	NA	NA	NA	NA	NA	NA	NA	NA	NA
BRINP2	ENSG00000198797	ENST00000361539	ENSP00000354481	3.082	NA	4.002	NA	NA	NA	NA	NA	NA	NA	NA	NA	NA	NA	NA	NA	NA	NA	NA	NA	NA	NA	NA	NA	NA	NA	NA	NA	NA
BRINP3	ENSG00000162670	ENST00000367462	ENSP00000356432	4.067	NA	5.136	NA	NA	NA	NA	NA	NA	NA	NA	NA	NA	NA	NA	NA	NA	NA	NA	NA	NA	3.276	NA	NA	NA	NA	NA	NA	NA
BRIP1	ENSG00000136492	ENST00000259008	ENSP00000259008	NA	NA	NA	3.519	3.342	NA	NA	NA	NA	NA	NA	NA	NA	NA	NA	NA	NA	NA	NA	NA	NA	3.337	NA	NA	NA	NA	NA	3.238	NA
BRIX1	ENSG00000113460	ENST00000336767	ENSP00000338862	5.427	4.692	5.034	5.033	5.341	5.493	5.782	5.648	4.635	5.161	5.101	5.26	5.724	5.956	5.377	5.086	5.27	5.275	5.177	4.508	5.293	5.552	5.76	5.207	5.5742	5.527	5.822	5.657	5.5453
BRK1	ENSG00000254999	ENST00000530758	ENSP00000432472	5.515	5.565	6.013	5.472	5.338	5.169	5.293	5.15	5.286	5.072	4.879	5.217	4.793	5.064	5.728	5.098	5.289	5.288	5.356	5.153	5.463	5.448	5.682	5.501	5.5714	5.31	5.222	5.357	5.3645
BRMS1L	ENSG00000100916	ENST00000216807	ENSP00000216807	4.731	5.036	4.265	5.244	4.689	5.323	5.687	5.283	3.365	4.873	5.384	4.485	4.692	4.953	5.131	4.451	4.449	5.2	4.671	5.106	5.45	4.538	5.482	4.951	5.0441	4.398	4.592	4.863	4.6067
BROX	ENSG00000162819	ENST00000340934	ENSP00000343742	5.917	5.74	5.756	5.696	5.437	5.571	5.188	5.356	5.621	5.648	5.353	5.244	5.501	5.773	5.316	4.656	5.7	5.721	5.771	5.499	5.385	5.773	5.632	5.826	5.5	5.712	5.586	5.472	5.9421
BRPF1	ENSG00000156983	ENST00000424362	ENSP00000398863	3.849	4.446	4.136	3.985	4.505	4.384	3.557	4.167	2.812	2.844	4.728	NA	3.337	4.304	4.161	4.332	4.447	4.169	3.857	3.227	4.284	3.947	4.772	3.922	3.7691	4.041	4.203	4.705	3.8836
BRPF3	ENSG00000096070	ENST00000357641	ENSP00000350267	NA	3.067	3.209	3.401	3.241	3.165	NA	2.614	2.776	2.795	3.066	2.767	3.714	3.406	2.759	3.117	3.481	NA	3.342	3.33	3.101	3.521	2.807	4.202	3.0217	3.207	3.099	3.113	NA
BRSK1	ENSG00000160469	ENST00000309383	ENSP00000310649	4.738	3.382	5.107	NA	5.069	4.59	3.805	NA	NA	4.405	4.998	NA	NA	NA	NA	NA	5.042	NA	4.355	NA	NA	6.574	4.024	NA	NA	4.495	NA	NA	4.1451
BRWD1	ENSG00000185658	ENST00000342449	ENSP00000344333	3.364	3.81	4.264	4.163	4.88	3.475	3.06	3.009	3.777	3.562	3.316	4.865	5.714	3.713	1.838	3.739	2.989	3.52	3.087	4.142	3.044	5.153	2.5	3.94	4.2138	4.44	NA	2.449	3.6752
BRWD3	ENSG00000165288	ENST00000373275	ENSP00000362372	3.629	4.349	NA	4.727	3.054	NA	NA	3.812	5.186	4.688	NA	NA	4.849	3.569	4.113	4.969	NA	NA	NA	NA	NA	4.969	NA	NA	4.6183	2.597	2.842	NA	4.336
BSCL2	ENSG00000168000	ENST00000360796	ENSP00000354032	4.264	NA	4.576	3.618	2.559	3.735	3.514	3.371	1.993	NA	3.512	3.223	3.628	4.38	NA	NA	3.637	4.005	3.409	3.313	4.112	NA	3.478	3.182	4.0579	3.526	4.144	NA	2.0659
BSDC1	ENSG00000160058	ENST00000455895	ENSP00000412173	4.779	4.628	4.898	4.693	4.848	4.492	4.573	4.333	4.185	3.951	4.35	4.747	4.609	4.652	4.468	5.043	4.167	4.698	4.644	4.664	4.605	4.786	4.372	4.763	4.6539	5.255	4.509	4.484	4.3939
BSG	ENSG00000172270	ENST00000353555	ENSP00000343809	4.973	4.891	5.501	5.313	5.338	5.118	5.347	5.033	5.538	5.161	5.116	5.365	5.576	5.119	5.175	4.95	4.835	5.543	5.363	5.748	4.966	5.146	5.589	4.879	5.1661	5.134	5.099	5.518	4.6569
BSN	ENSG00000164061	ENST00000296452	ENSP00000296452	4.555	NA	5.994	NA	NA	NA	NA	NA	NA	NA	NA	NA	NA	NA	NA	NA	NA	NA	NA	NA	NA	NA	NA	NA	NA	3.857	NA	NA	NA
BSND	ENSG00000162399	ENST00000371265	ENSP00000360312	NA	NA	NA	NA	NA	NA	NA	NA	NA	NA	NA	5.808	NA	NA	NA	NA	NA	NA	NA	NA	5.212	NA	NA	NA	NA	NA	NA	NA	NA
BSPRY	ENSG00000119411	ENST00000374183	ENSP00000363298	5.021	5.157	NA	5.078	4.96	4.592	3.776	5.163	NA	4.956	4.736	4.284	NA	4.31	NA	NA	2.92	5.007	3.691	4.624	5.362	5.135	4.068	NA	4.9942	5.59	5.322	4.49	NA
BST1	ENSG00000109743	ENST00000265016	ENSP00000265016	5.011	5.466	NA	4.983	5.355	6.722	5.526	5.641	5.086	5.028	5.018	4.875	4.134	4.995	5.301	4.716	5.777	5.125	6.401	4.957	3.557	4.489	6.825	5.31	5.9805	5.148	4.842	5.381	5.2958
BST2	ENSG00000130303	ENST00000252593	ENSP00000252593	5.141	5.695	5.4	6.236	4.591	5.818	5.47	6.176	5.505	5.415	5.64	5.76	4.706	5.048	5.211	4.392	5.641	5.297	5.564	5.668	4.799	5.697	5.511	5.864	5.6762	5.062	5.632	5.197	5.2685
BTBD1	ENSG00000064726	ENST00000261721	ENSP00000261721	2.841	2.202	3.262	2.97	NA	3.53	3.132	3.359	NA	NA	3.453	3.314	2.731	3.533	NA	NA	NA	3.83	NA	3.689	2.321	NA	NA	NA	3.212	NA	3.849	NA	3.6009
BTBD10	ENSG00000148925	ENST00000528120	ENSP00000435257	NA	NA	NA	NA	NA	NA	NA	NA	NA	NA	3.414	NA	NA	2.919	NA	NA	NA	NA	NA	NA	NA	NA	NA	NA	NA	NA	NA	2.872	NA
BTBD11	ENSG00000151136	ENST00000280758	ENSP00000280758	NA	4.946	4.78	NA	NA	5.596	4.935	NA	NA	NA	NA	4.658	NA	NA	3.374	NA	5.892	NA	5.398	NA	4.159	NA	NA	NA	NA	NA	4.551	4.357	NA
BTBD17	ENSG00000204347	ENST00000375366	ENSP00000364515	NA	NA	6.201	NA	NA	NA	NA	NA	NA	NA	NA	NA	NA	NA	NA	NA	NA	NA	NA	NA	NA	NA	NA	NA	NA	NA	NA	NA	NA
BTBD19	ENSG00000222009	ENST00000409335	ENSP00000386506	4.249	NA	NA	NA	NA	5.04	NA	5.543	NA	4.783	6.085	NA	NA	4.793	NA	NA	NA	6.089	4.086	NA	NA	NA	5.52	NA	NA	NA	NA	NA	NA
BTBD2	ENSG00000133243	ENST00000255608	ENSP00000255608	4.138	4.408	3.932	3.751	4.238	4.603	4.615	4.033	4.516	4.486	4.057	5.407	4.357	3.988	4.242	4.238	NA	4.029	4.602	5.235	3.618	4.237	4.729	4.402	5.6201	4.497	NA	4.401	4.5389
BTBD3	ENSG00000132640	ENST00000618918	ENSP00000483520	NA	NA	NA	NA	NA	NA	NA	NA	NA	NA	NA	NA	NA	NA	NA	NA	NA	2.922	NA	NA	NA	NA	NA	NA	NA	NA	NA	NA	NA
BTBD9	ENSG00000183826	ENST00000314100	ENSP00000323408	NA	NA	4.142	NA	NA	NA	NA	4.592	NA	NA	4.52	3.367	3.763	3.442	3.878	3.002	NA	NA	5.007	NA	NA	NA	NA	3.883	3.6249	NA	3.565	4.038	NA
BTC	ENSG00000174808	ENST00000395743	ENSP00000379092	NA	NA	NA	NA	NA	4.683	NA	4.202	NA	4.444	NA	NA	NA	NA	NA	NA	NA	NA	NA	NA	4.595	4.465	NA	NA	NA	NA	NA	NA	NA
BTD	ENSG00000169814	ENST00000383778	ENSP00000373288	4.637	5.844	4.813	4.779	4.955	5.034	5.374	5.158	5.387	5.123	5.527	4.776	4.695	4.811	4.371	4.678	3.11	5.146	5.332	4.518	4.77	4.994	4.88	4.075	5.2838	5.01	6.267	4.459	5.2392
BTF3	ENSG00000145741	ENST00000380591	ENSP00000369965	5.163	4.435	5.187	4.854	5.048	4.932	4.533	4.799	4.318	4.737	4.79	5.118	5.058	5.149	5.199	4.467	3.698	5.001	5.108	5.01	5.128	5.014	5.098	4.658	4.9259	5.019	5.032	4.75	4.2737
BTF3L4	ENSG00000134717	ENST00000313334	ENSP00000360664	6.406	5.401	6.174	5.529	6.213	5.927	5.375	6.012	5.702	6.225	5.765	6.156	6.374	6.119	6.578	6.103	6.274	6.266	6.063	5.781	6.697	6.225	6.05	5.019	6.2568	6.236	6.137	6.349	5.0327
BTG1	ENSG00000133639	ENST00000256015	ENSP00000256015	NA	4.576	NA	5.995	3.705	NA	NA	3.41	NA	NA	NA	3.235	6.435	5.883	NA	NA	3.198	NA	NA	NA	NA	3.88	NA	3.258	NA	NA	NA	3.212	NA
BTK	ENSG00000010671	ENST00000308731	ENSP00000308176	4.826	5.152	4.834	5.109	4.967	5.191	5.369	4.987	4.788	5.344	5.349	NA	4.29	5.131	5	NA	NA	5.006	5.158	4.374	6.281	5.021	4.9	5.376	5.3801	5.062	NA	5.021	4.9367
BTLA	ENSG00000186265	ENST00000334529	ENSP00000333919	NA	NA	NA	NA	NA	NA	NA	NA	NA	NA	NA	NA	NA	NA	3.983	NA	NA	NA	NA	NA	NA	5.03	NA	4.97	NA	NA	NA	4.052	NA
BTN2A1	ENSG00000112763	ENST00000312541	ENSP00000312158	4.99	4.519	5.024	4.468	4.381	4.538	4.567	4.733	3.831	3.881	5.007	4.275	5.027	4.239	3.398	3.283	4.882	5.013	3.925	4.691	4.602	4.449	4.21	3.948	4.6497	4.934	4.744	3.605	3.8241
BTN3A1	ENSG00000026950	ENST00000289361	ENSP00000289361	4.49	NA	NA	5.136	NA	4.205	NA	3.838	NA	3.937	4.247	NA	2.754	4.086	NA	2.359	NA	NA	NA	NA	NA	3.634	3.923	3.093	4.2978	3.672	NA	3.716	NA
BTN3A2	ENSG00000186470	ENST00000508906	ENSP00000442687	4.603	4.038	4.485	3.677	3.949	4.409	NA	4.006	4.682	NA	4.594	3.719	3.701	4.26	NA	3.944	NA	3.812	4.437	NA	NA	3.194	3.842	4.5	3.4486	NA	3.598	3.599	4.7578
BTN3A3	ENSG00000111801	ENST00000361232	ENSP00000355238	5.523	5.278	5.766	4.878	5.085	5.132	5.263	5.413	4.837	4.73	4.968	4.994	5.016	4.926	4.769	4.967	5.818	5.056	5.497	4.96	5.113	5.171	5.049	5.352	5.1622	5.552	5.233	4.87	5.3509
BTNL3	ENSG00000168903	ENST00000342868	ENSP00000341787	NA	NA	NA	NA	3.86	NA	NA	NA	NA	NA	NA	NA	NA	NA	NA	NA	NA	NA	NA	NA	NA	3.624	NA	NA	NA	NA	NA	NA	NA
BTNL8	ENSG00000113303	ENST00000505126	ENSP00000427441	NA	NA	NA	2.87	4.062	NA	NA	NA	NA	2.849	NA	NA	NA	3.197	NA	NA	NA	NA	NA	3.91	NA	4.409	NA	NA	NA	NA	NA	NA	NA
BTNL9	ENSG00000165810	ENST00000327705	ENSP00000330200	4.528	4.921	NA	5.788	NA	NA	5.27	NA	4.755	4.332	3.763	4.472	NA	3.513	3.616	NA	5.987	4.314	5.889	4.655	4.528	5.461	4.22	3.693	4.5338	NA	3.102	2.718	4.8454
BTRC	ENSG00000166167	ENST00000408038	ENSP00000385339	3.115	NA	3.065	NA	NA	NA	NA	4.474	4.495	NA	NA	NA	NA	2.58	2.79	NA	NA	3.303	NA	NA	NA	2.991	NA	NA	NA	NA	3.685	NA	NA
BUB1	ENSG00000169679	ENST00000409311	ENSP00000386701	NA	NA	NA	NA	NA	NA	NA	NA	NA	NA	NA	NA	NA	3.78	NA	NA	NA	NA	NA	NA	NA	NA	NA	NA	NA	3.2	NA	NA	NA
BUB1B	ENSG00000156970	ENST00000287598	ENSP00000287598	NA	NA	NA	3.779	NA	3.082	NA	NA	NA	NA	NA	NA	NA	NA	NA	NA	NA	NA	NA	NA	NA	4.314	NA	NA	3.259	4.631	NA	3.207	NA
BUD13	ENSG00000137656	ENST00000260210	ENSP00000260210	4.094	4.021	4.151	4.236	4.157	4.77	4.61	4.728	3.867	4.396	3.064	NA	3.597	4.484	3.96	4.173	4.502	4.224	NA	3.98	4.285	4.197	NA	4.468	3.8097	3.598	4.109	4.446	4.7534
BUD31	ENSG00000106245	ENST00000403633	ENSP00000386023	7.156	5.084	5.056	6.245	5.257	5.146	4.961	5.955	4.463	5.046	4.088	5.101	4.938	5.348	5.362	4.957	4.822	4.908	5.067	5.106	4.965	5.329	5.272	5.711	5.0132	5.011	5.241	5.455	4.7731
BVES	ENSG00000112276	ENST00000446408	ENSP00000397310	NA	NA	NA	NA	5.509	NA	4.622	NA	NA	5.218	5.948	NA	NA	4.56	NA	NA	NA	4.204	NA	5.294	NA	NA	NA	NA	4.4965	2.854	NA	NA	NA
BYSL	ENSG00000112578	ENST00000230340	ENSP00000230340	5.278	5.816	5.054	5.818	5.538	5.669	5.137	5.651	4.661	5.495	4.798	5.154	5.153	6.145	5.777	5.773	5.17	4.956	5.23	5.313	5.12	5.687	5.284	5.573	5.6198	5.046	5.523	5.421	5.5208
BZW1	ENSG00000082153	ENST00000409600	ENSP00000386474	5.31	5.946	5.894	5.389	5.613	5.751	5.488	5.718	5.648	5.715	5.698	5.245	5.407	6.057	5.674	5.626	5.883	5.607	5.669	5.441	6.03	5.655	6.006	6.121	6.0161	5.326	5.396	5.715	5.9135
C10ORF105	ENSG00000214688	ENST00000441508	ENSP00000403151	NA	NA	NA	NA	NA	NA	NA	NA	NA	NA	NA	NA	NA	NA	NA	NA	NA	NA	NA	NA	NA	NA	NA	5.488	NA	NA	NA	NA	NA
C10ORF11	ENSG00000148655	ENST00000611255	ENSP00000480240	5.037	5.398	5.915	4.268	4.899	5.447	5.219	4.124	4.671	4.264	NA	5.095	6.257	5.234	3.981	NA	4.125	5.092	4.411	4.749	5.021	5.172	4.878	4.783	4.7755	4.38	4.896	5.024	5.0688
C10ORF12	ENSG00000155640	ENST00000286067	ENSP00000286067	NA	NA	NA	4.134	5.064	NA	NA	NA	NA	NA	NA	NA	NA	NA	NA	4.007	4.415	NA	NA	4.083	NA	3.533	NA	NA	NA	NA	NA	NA	NA
C10ORF2	ENSG00000107815	ENST00000311916	ENSP00000309595	4.151	NA	2.993	3.62	3.387	3.79	NA	2.866	NA	NA	NA	NA	NA	4.408	3.717	NA	NA	2.934	3.455	3.559	4.389	4.001	NA	3.539	NA	3.901	4.891	5.14	NA
C10ORF35	ENSG00000171224	ENST00000373279	ENSP00000362376	NA	NA	5.229	NA	5.137	5.199	NA	NA	NA	NA	NA	NA	NA	4.774	NA	NA	NA	NA	4.551	NA	NA	5.375	4.45	NA	NA	3.675	4.904	4.978	NA
C10ORF54	ENSG00000107738	ENST00000394957	ENSP00000378409	5.062	4.32	4.751	3.982	3.836	4.735	4.592	NA	NA	4.436	4.827	4.604	NA	4.223	4.543	NA	NA	5.535	3.903	4.202	NA	4.193	3.417	4.954	4.5188	3.904	4.996	4.905	4.7436
C10ORF71	ENSG00000177354	ENST00000374144	ENSP00000363259	NA	NA	NA	NA	NA	NA	NA	NA	NA	NA	4.498	NA	NA	NA	NA	NA	NA	NA	NA	NA	NA	NA	NA	NA	NA	NA	NA	NA	NA
C10ORF76	ENSG00000120029	ENST00000370033	ENSP00000359050	4.938	3.254	5.239	4.644	4.89	4.657	4.752	4.787	4.277	4.833	3.901	4.958	5.761	4.99	4.763	3.937	4.699	5.145	5.091	4.711	5.159	5.066	4.135	4.824	5.2257	5.29	4.686	4.784	4.7242
C10ORF88	ENSG00000119965	ENST00000481909	ENSP00000419126	NA	NA	3.089	NA	NA	NA	NA	NA	NA	NA	NA	NA	NA	NA	NA	3.275	3.858	NA	NA	NA	3.615	NA	NA	NA	NA	3.833	NA	NA	NA
C10ORF90	ENSG00000154493	ENST00000356858	ENSP00000349318	NA	NA	NA	NA	NA	NA	NA	NA	NA	NA	NA	NA	NA	NA	NA	NA	NA	NA	NA	NA	4.895	NA	NA	NA	NA	NA	NA	NA	NA
C11ORF1	ENSG00000137720	ENST00000528125	ENSP00000433224	4.035	4.612	4.056	NA	NA	NA	NA	4.27	NA	NA	NA	NA	NA	NA	NA	NA	NA	NA	NA	NA	NA	NA	NA	NA	NA	NA	NA	NA	NA
C11ORF16	ENSG00000176029	ENST00000525780	ENSP00000436818	NA	NA	NA	NA	NA	NA	NA	5.036	NA	NA	NA	NA	NA	3.668	NA	NA	NA	NA	NA	NA	NA	NA	NA	NA	NA	NA	NA	NA	NA
C11ORF31	ENSG00000211450	ENST00000622257	ENSP00000481984	5.747	5.458	5.817	6.843	5.402	6.239	6.211	5.906	4.876	6.008	5.047	6.118	5.254	5.438	6.687	6.056	6.673	5.748	5.351	6.538	5.342	5.592	6.119	5.937	5.6337	5.924	6.551	6.055	6.2356
C11ORF49	ENSG00000149179	ENST00000278460	ENSP00000278460	NA	NA	3.068	3.519	3.959	6.338	NA	4.232	NA	NA	4.543	NA	NA	NA	NA	NA	NA	NA	4.596	NA	NA	3.722	6.615	NA	4.1413	4.237	NA	NA	NA
C11ORF52	ENSG00000149300	ENST00000278601	ENSP00000278601	NA	NA	NA	NA	NA	NA	NA	NA	NA	NA	NA	4.843	4.457	NA	NA	NA	NA	5.735	5.267	NA	NA	4.379	4.875	NA	NA	NA	5.122	NA	NA
C11ORF54	ENSG00000182919	ENST00000528099	ENSP00000435113	6.094	5.701	6.244	5.325	5.741	5.731	6.022	6.067	5.788	5.48	5.852	6.045	5.889	5.9	5.798	4.666	5.74	5.829	6.276	5.677	6.217	5.773	6.261	6.276	5.9019	5.695	6.076	5.935	5.8572
C11ORF58	ENSG00000110696	ENST00000528634	ENSP00000431237	4.821	4.717	4.59	4.923	4.562	4.521	4.526	4.968	4.314	4.487	4.2	4.01	4.425	4.579	5.125	4.806	4.017	4.475	4.626	4.507	4.444	5.157	4.596	4.918	4.8557	4.875	4.455	5.021	4.6408
C11ORF63	ENSG00000109944	ENST00000531316	ENSP00000431669	4.184	5.24	NA	NA	NA	3.808	4.487	5.149	NA	NA	NA	2.965	NA	2.986	NA	NA	3.625	4.204	4.679	NA	NA	NA	4.731	4.839	NA	NA	NA	NA	4.8096
C11ORF68	ENSG00000175573	ENST00000449692	ENSP00000409681	5.257	5.513	5.516	5.267	5.482	5.355	5.618	5.179	5.401	5.008	5.175	5.231	4.859	5.28	5.619	5.243	5.701	5.449	5.515	5.38	5.053	5.062	5.884	5.384	5.3209	5.793	5.583	5.279	5.204
C11ORF70	ENSG00000137691	ENST00000434758	ENSP00000414390	NA	NA	NA	NA	NA	NA	NA	4.889	NA	NA	NA	NA	NA	4.176	NA	NA	NA	NA	NA	NA	NA	NA	NA	NA	NA	4.768	NA	NA	5.7023
C11ORF73	ENSG00000149196	ENST00000278483	ENSP00000278483	5.597	5.807	5.97	5.304	5.476	5.746	5.441	5.519	5.544	5.641	5.093	4.955	4.897	5.726	5.502	5.402	4.512	5.327	6.097	5.337	5.409	5.445	5.66	5.467	5.3945	5.782	5.283	5.425	5.6385
C11ORF74	ENSG00000166352	ENST00000617650	ENSP00000483671	NA	4.243	3.168	NA	4.175	4.064	NA	3.743	NA	3.029	4.134	NA	NA	2.523	NA	NA	NA	NA	NA	NA	4.236	NA	NA	NA	4.9143	4.634	3.276	NA	NA
C11ORF84	ENSG00000168005	ENST00000294244	ENSP00000294244	NA	4.366	4.152	5.519	NA	4.95	5.069	4.927	5.262	3.828	NA	4.387	4.337	5.233	5.435	4.291	5.532	3.62	4.698	4.946	4.345	4.579	5.173	NA	4.5733	4.471	NA	4.668	3.5424
C11ORF98	ENSG00000278615	ENST00000524958	ENSP00000432523	5.159	5.066	4.974	5.171	2.574	5.471	4.912	5.611	4.594	5.316	4.22	5.334	4.754	5.385	5.581	5.559	5.404	4.66	NA	5.133	5.191	5.091	5.66	4.725	5.2178	3.618	5.511	5.399	4.5624
C12ORF10	ENSG00000139637	ENST00000267103	ENSP00000267103	5.169	5.004	5.57	5.501	5.451	5.668	5.395	5.36	4.829	5.169	4.983	5.659	5.334	5.728	5.444	5.383	4.764	5.091	5.397	5.547	5.297	5.124	5.535	5.204	5.4043	5.802	5.186	5.652	5.444
C12ORF29	ENSG00000133641	ENST00000356891	ENSP00000349358	4.562	NA	4.95	6.414	4.811	4.859	3.545	4.685	3.833	5.052	3.749	3.807	5.024	5.677	5.263	4.648	4.676	4.48	5.649	4.916	5.075	4.704	5.095	4.012	5.1848	4.925	4.414	4.459	4.3837
C12ORF4	ENSG00000047621	ENST00000545746	ENSP00000439996	5.66	4.166	5.147	4.656	5.05	4.344	4.518	4.625	4.974	4.77	3.65	4.838	6.027	4.553	4.842	5.195	4.684	4.887	4.338	5.005	5.232	5.009	4.825	4.928	4.6775	5.206	4.268	5.657	5.0615
C12ORF43	ENSG00000157895	ENST00000288757	ENSP00000288757	5.071	NA	4.842	5.11	4.802	5.208	NA	5.227	NA	NA	NA	3.565	4.036	5.51	5.517	5.224	NA	NA	4.822	4.878	4.698	4.599	NA	5.243	4.2788	5.004	4.169	5.426	4.4733
C12ORF45	ENSG00000151131	ENST00000552951	ENSP00000447057	3.89	3.653	5.149	4.832	4.588	NA	4.227	4.113	3.773	NA	4.722	5.029	3.622	5.262	NA	NA	5.557	NA	3.5	NA	3.09	4.263	4.955	NA	4.3305	4.324	4.455	4.502	3.8119
C12ORF49	ENSG00000111412	ENST00000548356	ENSP00000449151	NA	NA	NA	NA	NA	NA	NA	NA	5.838	NA	NA	NA	NA	NA	NA	NA	3.678	NA	NA	3.816	NA	NA	NA	3.532	NA	NA	4.288	NA	NA
C12ORF66	ENSG00000174206	ENST00000398055	ENSP00000381132	NA	4.664	4.382	4.737	NA	5.149	NA	5.267	NA	3.433	3.846	NA	NA	5.313	NA	NA	NA	4.128	NA	4.206	4.493	4.628	3.038	4.282	5.118	NA	4.52	NA	4.8959
C12ORF73	ENSG00000204954	ENST00000547945	ENSP00000449839	5.223	6.224	5.143	5.423	5.497	4.695	4.642	NA	5.527	4.817	5.957	4.696	4.455	5.077	4.508	NA	5.036	NA	5.096	6.071	NA	5.166	NA	4.444	5.1941	5.285	4.267	NA	6.78
C12ORF75	ENSG00000235162	ENST00000443585	ENSP00000448536	5.555	6.044	5.03	5.264	4.269	5.995	5.493	5.93	5.348	5.007	NA	5.195	NA	6.225	5.152	6.176	5.869	5.118	4.37	5.048	5.752	5.476	4.947	5.505	5.3001	5.418	NA	5.247	4.7173
C14ORF1	ENSG00000133935	ENST00000256319	ENSP00000256319	5.396	NA	5.189	4.875	5.662	5.32	5.117	4.328	5.366	4.162	NA	5.201	5.571	5.382	5.342	NA	5.45	5.573	4.167	4.989	5.751	5.67	4.272	5.491	5.4814	5.465	4.824	5.36	5.3347
C14ORF119	ENSG00000179933	ENST00000554203	ENSP00000450861	4.131	NA	3.769	3.701	4.069	NA	4.138	2.367	NA	3.22	NA	3.795	NA	3.661	4.113	3.426	NA	NA	4.192	3.593	3.554	3.924	4.063	NA	NA	4.189	3.185	3.766	NA
C14ORF159	ENSG00000133943	ENST00000518868	ENSP00000428263	5.544	5.282	6.045	5.946	5.602	5.393	5.906	5.829	5.936	5.65	6.392	6.22	5.735	5.541	5.323	6.017	5.153	5.637	5.542	5.884	5.896	5.646	5.588	5.587	5.7671	6.193	6.207	5.178	5.2842
C14ORF166	ENSG00000087302	ENST00000261700	ENSP00000261700	6.508	6.118	6.747	6.269	6.688	6.645	6.581	6.656	6.433	6.461	6.448	6.498	6.532	6.638	6.744	6.517	6.292	6.646	6.596	6.52	6.599	6.615	6.831	6.376	6.603	6.518	6.439	6.345	6.3939
C14ORF169	ENSG00000170468	ENST00000304061	ENSP00000477507	5.137	5.028	4.191	5.121	5.272	5.791	5.566	5.518	4.855	5.938	6.127	5.141	4.979	5.567	5.452	5.69	5.631	4.654	5.477	5.23	5.391	5.241	5.35	5.076	5.3838	5.968	5.434	5.227	5.4823
C14ORF2	ENSG00000156411	ENST00000554880	ENSP00000452133	4.559	NA	4.102	3.045	4.595	NA	3.752	3.585	4.507	NA	4.909	5.464	5.618	4.005	4.608	NA	3.489	4.426	4.414	3.525	5.065	3.807	NA	4.495	3.87	4.177	NA	5.661	5.1762
C14ORF39	ENSG00000179008	ENST00000321731	ENSP00000324920	NA	NA	NA	NA	NA	NA	NA	NA	NA	NA	NA	NA	NA	NA	NA	NA	NA	NA	NA	NA	NA	NA	NA	NA	NA	3.874	NA	NA	NA
C15ORF38-AP3S2	ENSG00000250021	ENST00000398333	ENSP00000381377	6.042	5.377	6.15	5.529	5.512	5.646	6.215	5.95	5.975	5.731	5.552	NA	5.733	5.606	5.872	5.082	5.271	5.358	5.996	6.37	5.667	5.572	6.276	5.634	6.0614	5.359	6.127	NA	5.4085
C15ORF39	ENSG00000167173	ENST00000394987	ENSP00000378438	3.647	2.96	NA	3.97	3.31	2.744	3.43	3.669	NA	NA	NA	5.261	NA	4.065	4.33	NA	3.046	3.84	NA	NA	NA	3.753	3.626	NA	3.4794	2.271	4.327	4.416	NA
C15ORF40	ENSG00000169609	ENST00000304177	ENSP00000307071	6.389	NA	NA	NA	6.547	NA	NA	6.383	NA	6.686	NA	6.027	5.877	6.485	NA	6.047	6.547	NA	NA	6.698	NA	NA	NA	NA	NA	NA	NA	NA	NA
C15ORF48	ENSG00000166920	ENST00000396650	ENSP00000379887	NA	5.117	NA	5.496	6.132	NA	2.298	5.59	NA	6.022	NA	5.883	NA	6.249	4.734	NA	5.872	6.004	5.676	5.727	NA	6.03	4.398	NA	5.7402	5.567	5.29	4.972	6.0932
C15ORF52	ENSG00000188549	ENST00000559313	ENSP00000453969	4.337	4.199	4.614	4.389	4.978	5.066	5.189	5.006	NA	4.608	4.864	NA	NA	4.728	4.77	NA	3.481	3.692	4.559	5.466	3.964	4.518	5.27	NA	4.9923	4.668	4.432	5.394	3.9052
C15ORF65	ENSG00000261652	ENST00000569691	ENSP00000456337	NA	NA	NA	NA	NA	NA	NA	4.091	NA	NA	NA	NA	NA	NA	NA	NA	NA	NA	NA	NA	NA	NA	NA	NA	NA	NA	NA	NA	NA
C16ORF13	ENSG00000130731	ENST00000301686	ENSP00000445926	5.362	4.839	5.694	5.647	4.835	5.742	5.843	5.413	4.783	5.341	5.446	5.381	4.488	5.093	5.133	4.114	4.682	5.117	5.253	5.561	5.111	4.99	5.905	5.246	5.1094	4.767	5.392	5.313	5.4065
C16ORF54	ENSG00000185905	ENST00000329410	ENSP00000327506	NA	NA	NA	NA	NA	NA	NA	NA	NA	NA	NA	NA	NA	4.181	NA	NA	NA	NA	NA	NA	NA	NA	NA	NA	NA	NA	NA	3.845	NA
C16ORF58	ENSG00000140688	ENST00000570164	ENSP00000456775	5.198	5.223	5.489	5.267	5.364	5.321	5.246	5.084	5.389	5.065	6.069	4.754	4.941	4.952	5.023	5.043	5.368	4.956	5.324	5.462	5.48	5.112	5.115	4.792	4.9939	5.777	5.306	5.531	5.1469
C16ORF62	ENSG00000103544	ENST00000417362	ENSP00000395973	5.328	4.536	5.072	4.651	5.159	4.881	5.002	4.776	5.095	5.228	5.202	5.202	5.209	5.028	5.036	5.034	5.189	5.228	5.109	5.047	5.657	5.16	4.953	5.22	5.0155	4.87	5.216	4.753	4.5314
C16ORF71	ENSG00000166246	ENST00000590191	ENSP00000467565	NA	NA	NA	NA	NA	NA	NA	4.303	NA	NA	NA	NA	NA	NA	NA	NA	NA	NA	NA	NA	NA	NA	NA	NA	NA	4.315	NA	NA	NA
C16ORF74	ENSG00000154102	ENST00000602583	ENSP00000473536	NA	NA	NA	NA	NA	NA	NA	NA	NA	6.374	NA	NA	NA	NA	NA	NA	NA	6.104	NA	NA	NA	NA	NA	NA	NA	NA	NA	NA	NA
C16ORF86	ENSG00000159761	ENST00000403458	ENSP00000384117	5.069	4.641	4.604	NA	NA	5.745	5.392	NA	5.305	4.894	4.976	NA	NA	5.249	4.842	4.106	NA	NA	NA	NA	4.732	4.799	5.039	5.122	NA	4.465	NA	NA	5.3685
C16ORF89	ENSG00000153446	ENST00000315997	ENSP00000324672	5.083	NA	NA	NA	4.987	4.572	NA	NA	4.466	NA	4.723	NA	NA	2.055	NA	4.324	5.105	NA	4.337	5.219	3.631	6.119	NA	NA	4.2489	4.742	6.048	NA	5.1446
C16ORF91	ENSG00000174109	ENST00000442039	ENSP00000413100	5.265	NA	5.081	5.121	4.749	5.479	5.608	5.644	4.182	4.824	5.813	5.148	4.956	4.871	4.024	NA	4.233	4.755	NA	4.656	3.687	5.168	NA	4.552	4.4932	NA	4.57	5.011	NA
C17ORF104	ENSG00000180336	ENST00000409464	ENSP00000386586	NA	NA	NA	NA	NA	NA	NA	NA	NA	NA	NA	NA	NA	NA	NA	NA	NA	NA	NA	NA	NA	NA	NA	NA	NA	4.071	NA	NA	NA
C17ORF49	ENSG00000258315	ENST00000439424	ENSP00000411851	5.422	5.815	5.045	5.742	5.939	5.853	5.783	5.834	5.415	5.82	4.957	5.597	5.653	5.644	6.11	6.389	5.478	5.899	5.819	5.681	5.379	5.895	5.651	5.806	5.7568	5.611	6.111	5.843	5.9045
C17ORF53	ENSG00000125319	ENST00000245382	ENSP00000245382	NA	NA	NA	NA	NA	NA	NA	NA	NA	NA	NA	NA	NA	NA	NA	NA	NA	4.642	NA	NA	NA	NA	NA	NA	NA	4.372	NA	NA	NA
C17ORF58	ENSG00000186665	ENST00000449250	ENSP00000402020	5.83	4.33	4.21	5.942	6.109	4.358	4.595	4.358	5.088	5.155	4.704	4.847	3.177	4.547	5.355	5.676	5.888	3.71	5.927	6.37	3.175	5.296	4.339	4.902	5.9098	4.731	4.081	3.88	5.335
C17ORF62	ENSG00000178927	ENST00000577436	ENSP00000464633	5.445	5.173	5.442	5.845	4.888	5.392	5.595	5.615	5.229	4.454	5.317	5.779	5.758	5.781	5.025	5.203	5.167	5.248	4.477	5.3	5.603	5.303	5.177	5.321	5.2772	5.653	5.569	5.607	5.5047
C17ORF75	ENSG00000108666	ENST00000577809	ENSP00000464275	4.875	4.722	4.914	5.148	5.114	4.709	4.853	4.939	4.55	5.39	3.849	4.891	4.952	5.456	4.604	4.602	5.922	5.542	5.185	4.609	5.258	5.157	4.592	4.814	4.8358	4.854	5.232	4.947	5.0447
C17ORF80	ENSG00000141219	ENST00000426147	ENSP00000396970	4.16	NA	4.201	4.505	5.71	3.454	4.82	4.775	3.568	NA	4.962	4.048	4.337	4.435	3.912	5.021	5.152	3.639	4.88	NA	4.23	4.322	3.886	NA	3.036	4.42	3.378	5.011	3.8335
C17ORF89	ENSG00000224877	ENST00000431388	ENSP00000400184	4.721	NA	4.995	NA	NA	NA	5.157	4.932	5.781	NA	5.851	4.782	4.666	4.821	NA	NA	NA	NA	NA	NA	3.421	4.472	4.882	4.54	5.1276	NA	5.422	NA	5.616
C17ORF97	ENSG00000187624	ENST00000360127	ENSP00000353245	3.621	NA	3.344	3.975	NA	NA	NA	5.189	NA	3.713	3.211	4.784	NA	3.984	NA	NA	NA	NA	NA	NA	NA	4.211	4.393	NA	NA	3.884	4.933	NA	NA
C18ORF21	ENSG00000141428	ENST00000610527	ENSP00000480486	NA	NA	NA	NA	NA	NA	NA	NA	NA	NA	NA	NA	NA	NA	NA	NA	NA	NA	NA	NA	NA	NA	NA	NA	NA	NA	NA	4.349	NA
C18ORF25	ENSG00000152242	ENST00000619301	ENSP00000480074	NA	3.715	NA	NA	5.265	4.74	4.535	4.426	5.032	4.002	4.562	4.675	NA	4.325	NA	5.544	NA	4.93	4.978	4.983	4.935	4.679	NA	NA	NA	5.212	NA	3.719	NA
C18ORF32	ENSG00000177576	ENST00000613385	ENSP00000480941	5.011	4.58	5.282	5.194	5.382	4.935	NA	4.754	NA	NA	5.03	4.912	3.876	4.935	4.974	5.054	5.424	5.185	4.662	4.473	5.374	5.442	NA	5.027	NA	3.758	5.051	NA	5.067
C18ORF42	ENSG00000231824	ENST00000580650	ENSP00000462259	5.129	NA	NA	NA	NA	NA	NA	NA	NA	NA	NA	NA	NA	NA	NA	NA	NA	NA	NA	NA	NA	NA	NA	NA	NA	NA	NA	NA	NA
C18ORF8	ENSG00000141452	ENST00000590868	ENSP00000467007	4.694	4.121	5.173	4.716	4.889	4.886	4.517	4.86	4.699	4.653	4.517	4.925	4.54	4.852	4.362	4.784	5.177	4.738	5.146	4.93	4.96	4.906	4.962	4.497	4.7649	4.715	5.267	4.512	4.2576
C19ORF25	ENSG00000119559	ENST00000585675	ENSP00000468688	5.638	4.982	5.749	5.786	5.674	5.362	5.685	5.593	5.867	5.758	5.902	5.677	6.034	5.535	5.619	5.226	4.498	5.778	5.386	NA	5.528	5.955	5.963	5.225	5.4874	5.924	5.932	NA	5.6394
C19ORF33	ENSG00000167644	ENST00000588605	ENSP00000464940	NA	NA	NA	6.641	6.655	NA	NA	NA	NA	NA	NA	NA	NA	5.598	NA	NA	NA	5.745	NA	6.977	NA	6.569	NA	NA	6.8553	NA	NA	NA	NA
C19ORF38	ENSG00000214212	ENST00000592854	ENSP00000468568	NA	5.266	4.749	NA	4.795	NA	NA	NA	5.2	NA	NA	NA	NA	4.776	NA	NA	NA	5.033	NA	NA	NA	NA	NA	4.775	NA	5.395	NA	4.567	4.6123
C19ORF43	ENSG00000123144	ENST00000242784	ENSP00000242784	4.843	5.469	4.684	5.41	4.152	5.461	4.938	5.251	4.381	5.033	4.593	5.397	5.023	5.454	5.656	4.832	5.452	4.81	4.111	5.251	4.777	5.074	5.101	4.994	5.4351	3.639	5.189	5.236	5.0636
C19ORF44	ENSG00000105072	ENST00000594035	ENSP00000472436	NA	NA	NA	NA	NA	NA	NA	4.241	NA	NA	NA	NA	NA	NA	NA	NA	NA	NA	NA	NA	NA	NA	NA	NA	NA	NA	NA	NA	NA
C19ORF47	ENSG00000160392	ENST00000392035	ENSP00000375889	5.117	NA	NA	4.586	4.116	5.641	NA	4.42	NA	4.271	NA	4.979	NA	4.581	4.897	NA	NA	NA	4.601	4.823	NA	4.717	4.343	NA	NA	4.829	NA	5.311	NA
C19ORF52	ENSG00000142444	ENST00000270502	ENSP00000270502	5.934	5.186	5.846	5.861	5.431	4.725	5.436	5.566	5.802	5.819	6.008	5.803	5.371	5.686	5.292	4.97	4.792	5.251	5.095	5.591	5.964	5.351	5.42	5.19	4.8226	5.868	6.305	5.754	5.5413
C19ORF54	ENSG00000188493	ENST00000378313	ENSP00000367564	3.689	NA	4.033	NA	3.923	NA	4.488	4.134	3.993	2.962	3.883	NA	4.269	4.178	NA	4.866	3.561	4.705	3.701	NA	4.02	3.726	4.312	3.601	3.912	4.178	4.201	NA	3.9828
C19ORF57	ENSG00000132016	ENST00000591586	ENSP00000466723	NA	NA	3.647	NA	NA	NA	NA	NA	NA	NA	NA	NA	NA	NA	NA	NA	NA	NA	NA	NA	NA	NA	NA	NA	NA	4.933	NA	NA	NA
C19ORF66	ENSG00000130813	ENST00000253110	ENSP00000253110	5.865	4.301	5.532	5.109	4.754	5.322	4.832	5.316	4.953	6.122	4.556	5.314	5.549	4.715	5.286	4.436	3.74	3.702	4.652	6.742	5.564	4.793	5.548	5.369	5.2124	5.632	5.639	5.456	4.1285
C19ORF68	ENSG00000185453	ENST00000614654	ENSP00000480314	NA	6.502	NA	NA	NA	4.7	NA	5.09	NA	NA	3.706	NA	NA	4.322	NA	4.303	NA	NA	3.961	4.902	5.447	3.419	5.491	4.529	5.6078	NA	NA	NA	NA
C19ORF70	ENSG00000174917	ENST00000309324	ENSP00000309561	6.289	6.334	6.023	6.483	6.414	5.655	5.465	5.968	6.127	5.998	6.385	6.59	6.149	5.968	6.023	5.37	5.019	5.704	6.409	6.305	5.54	6.296	6.583	5.933	6.0134	6.445	6.209	5.98	6.2026
C19ORF84	ENSG00000262874	ENST00000574814	ENSP00000458772	NA	NA	NA	NA	NA	NA	NA	NA	NA	NA	NA	NA	NA	NA	NA	NA	NA	NA	NA	NA	NA	NA	NA	NA	NA	4.837	NA	NA	NA
C1D	ENSG00000197223	ENST00000409302	ENSP00000386779	NA	NA	NA	NA	NA	NA	NA	NA	NA	NA	NA	NA	NA	3.846	NA	NA	NA	NA	NA	NA	NA	NA	NA	NA	NA	NA	NA	5.205	NA
C1GALT1	ENSG00000106392	ENST00000436587	ENSP00000389176	4.94	3.949	4.378	5.616	4.979	4.398	4.357	4.9	5.01	5.39	4.838	4.758	4.87	5.159	5.165	5.409	6.196	5.048	5.068	4.496	5.466	5.121	4.401	4.288	5.2428	5.23	4.687	3.808	5.2299
C1GALT1C1	ENSG00000171155	ENST00000371313	ENSP00000360363	3.911	5.604	3.914	NA	4.154	3.323	NA	3.02	3.793	NA	4.126	NA	3.434	3.888	NA	NA	3.874	4.302	3.176	NA	4.8	4.242	NA	NA	4.5674	NA	4.634	3.532	3.5041
C1ORF106	ENSG00000163362	ENST00000413687	ENSP00000392105	NA	NA	NA	NA	3.726	NA	NA	NA	NA	4.056	NA	4.356	NA	4.546	NA	NA	4.075	4.855	NA	4.078	3.575	4.317	5.228	NA	4.0848	NA	NA	NA	4.6994
C1ORF112	ENSG00000000460	ENST00000359326	ENSP00000352276	NA	NA	NA	NA	3.643	NA	NA	NA	NA	NA	NA	NA	NA	NA	NA	4.396	NA	3.657	NA	3.619	NA	NA	NA	NA	NA	4.21	NA	2.96	NA
C1ORF116	ENSG00000182795	ENST00000359470	ENSP00000352447	NA	NA	NA	5.298	5.363	NA	3.796	NA	NA	5.672	NA	5.286	NA	4.73	NA	NA	5.164	NA	5.319	4.24	5.282	5.621	NA	NA	5.447	NA	NA	5.054	5.4756
C1ORF122	ENSG00000197982	ENST00000373042	ENSP00000362133	4.479	3.345	4.583	NA	4.872	4.909	3.943	4.405	NA	4.524	4.565	NA	4.204	4.738	5.404	NA	4.911	NA	4.745	NA	3.688	4.451	4.977	NA	4.6192	4.401	5.651	4.714	4.6334
C1ORF123	ENSG00000162384	ENST00000294360	ENSP00000294360	5.978	5.918	6.13	5.658	6.457	6.242	6.324	6.032	6.051	6.28	6.062	6.087	5.771	5.549	6.467	6.052	5.97	6.152	6.098	6.248	6.257	5.986	6.318	5.706	6.2562	6.4	6.037	5.772	5.902
C1ORF131	ENSG00000143633	ENST00000366651	ENSP00000355611	NA	NA	NA	4.018	3.888	NA	3.665	4.103	NA	NA	NA	NA	3.93	3.416	NA	NA	NA	NA	NA	NA	NA	4.012	NA	3.517	NA	NA	NA	4.208	NA
C1ORF158	ENSG00000157330	ENST00000614859	ENSP00000477802	NA	NA	NA	NA	NA	NA	NA	5.095	NA	NA	NA	NA	NA	NA	NA	NA	NA	NA	NA	NA	NA	NA	NA	NA	NA	NA	NA	NA	NA
C1ORF168	ENSG00000187889	ENST00000343433	ENSP00000345972	NA	NA	NA	NA	NA	NA	NA	4.177	NA	NA	NA	2.934	4.075	NA	NA	NA	NA	NA	NA	NA	3.93	NA	NA	NA	NA	3.61	NA	NA	NA
C1ORF174	ENSG00000198912	ENST00000361605	ENSP00000355306	4.646	NA	NA	4.623	NA	NA	4.614	4.736	3.782	NA	NA	NA	NA	4.869	4.806	NA	4.324	NA	NA	4.477	NA	NA	NA	4.078	4.4749	3.444	NA	4.794	NA
C1ORF189	ENSG00000163263	ENST00000368525	ENSP00000357511	NA	NA	NA	NA	NA	NA	NA	4.965	NA	NA	NA	NA	NA	NA	NA	NA	NA	NA	NA	NA	NA	NA	NA	NA	NA	3.821	NA	NA	NA
C1ORF194	ENSG00000179902	ENST00000369948	ENSP00000358964	NA	NA	NA	NA	NA	NA	NA	4.008	NA	NA	NA	NA	NA	3.303	NA	NA	NA	NA	NA	NA	NA	NA	NA	NA	NA	4.001	NA	NA	NA
C1ORF198	ENSG00000119280	ENST00000366663	ENSP00000355623	5.12	5.518	5.492	5.276	5.335	5.15	5.351	5.382	4.68	5.071	4.884	5.206	5	4.684	5.404	5.236	4.883	4.547	5.24	5.514	5.176	5.302	5.65	5.317	5.0395	4.796	4.157	5.634	4.5891
C1ORF21	ENSG00000116667	ENST00000235307	ENSP00000235307	5.278	5.114	4.795	4.436	5.225	5.121	4.85	5.497	5.15	5.027	4.97	4.616	4.562	5.001	3.564	3.9	4.821	5.082	5.006	4.933	4.761	5.124	4.995	5.087	5.2425	5.424	4.158	NA	4.7344
C1ORF210	ENSG00000253313	ENST00000523677	ENSP00000430918	NA	NA	NA	NA	NA	NA	NA	NA	NA	NA	NA	NA	NA	NA	NA	NA	NA	NA	NA	NA	NA	3.736	NA	NA	NA	NA	NA	NA	NA
C1ORF226	ENSG00000239887	ENST00000426197	ENSP00000413150	3.471	NA	4.716	4.231	4.628	4.822	4.893	4.071	NA	5.089	NA	4.068	5.142	4.421	NA	NA	NA	NA	5.02	5.205	5.108	3.847	NA	NA	4.4733	4.338	NA	NA	4.1466
C1ORF228	ENSG00000198520	ENST00000535358	ENSP00000440524	NA	NA	NA	NA	NA	NA	NA	4.543	NA	NA	NA	NA	NA	NA	NA	NA	NA	NA	NA	NA	NA	NA	NA	NA	NA	3.812	NA	NA	NA
C1ORF27	ENSG00000157181	ENST00000287859	ENSP00000287859	5.51	5.415	5.508	5.401	5.649	5.211	5.483	5.385	5.473	5.469	5.549	5.508	5.596	5.562	5.039	5.004	5.285	5.987	5.484	5.226	5.53	5.526	5.18	5.299	5.6297	5.527	5.369	5.417	5.4777
C1ORF35	ENSG00000143793	ENST00000272139	ENSP00000272139	4.774	4.821	4.162	5.612	4.894	5.513	4.861	5.055	4.477	4.432	3.604	4.866	5.465	5.539	5.362	4.139	NA	4.337	4.57	5.069	NA	5.17	4.884	4.262	4.7341	4.943	3.808	5.076	4.7993
C1ORF43	ENSG00000143612	ENST00000368521	ENSP00000357507	3.45	NA	3.685	3.494	3.314	NA	3.127	3.328	NA	NA	NA	3.098	2.55	2.795	NA	3.147	4.216	NA	2.636	2.892	4.547	NA	NA	NA	2.8411	3.725	2.695	2.933	2.6131
C1ORF50	ENSG00000164008	ENST00000372525	ENSP00000361603	5.73	5.542	5.509	5.326	5.417	5.415	5.774	5.265	5.722	5.53	5.504	5.615	5.985	5.457	5.439	5.294	NA	5.825	5.994	5.543	5.03	5.537	5.838	5.39	5.5628	5.811	5.778	5.316	5.3871
C1ORF52	ENSG00000162642	ENST00000471115	ENSP00000419417	NA	4.398	3.577	4.673	4.225	4.318	3.694	4.412	4.116	3.584	3.99	NA	3.716	3.703	4.243	3.97	NA	3.929	NA	4.051	3.585	4.62	4.643	3.732	3.8056	4.994	3.703	4.042	3.8862
C1ORF56	ENSG00000143443	ENST00000368926	ENSP00000357922	NA	NA	NA	NA	NA	NA	NA	4.32	NA	4.186	NA	NA	NA	NA	NA	NA	NA	NA	3.385	3.141	NA	NA	NA	NA	NA	4.344	3.71	NA	NA
C1ORF87	ENSG00000162598	ENST00000371201	ENSP00000360244	NA	NA	NA	NA	NA	NA	NA	5.544	NA	NA	NA	NA	NA	5.737	NA	NA	NA	NA	NA	NA	NA	NA	NA	NA	NA	NA	NA	NA	NA
C1ORF95	ENSG00000203685	ENST00000366789	ENSP00000355753	NA	NA	5.891	3.88	5.728	6.127	5.282	NA	NA	NA	NA	5.323	NA	NA	NA	NA	NA	NA	5.742	5.816	NA	5.385	NA	NA	NA	NA	NA	NA	NA
C1QA	ENSG00000173372	ENST00000402322	ENSP00000385564	4.796	4.912	4.896	4.715	4.491	3.683	5.136	4.602	4.944	4.322	3.77	5.754	4.309	4.038	3.238	4.29	3.849	4.724	4.409	4.908	5.528	4.637	5.02	3.647	5.1042	3.724	5.357	3.659	4.3265
C1QBP	ENSG00000108561	ENST00000225698	ENSP00000225698	6.035	5.222	5.939	5.182	5.83	5.597	5.48	5.491	5.47	5.796	6.036	5.225	5.895	5.517	6.123	6.228	5.219	6.021	5.655	5.915	6.142	5.805	5.611	5.576	5.7366	6.281	6.298	5.134	5.5977
C1QC	ENSG00000159189	ENST00000374640	ENSP00000363771	4.202	4.672	4.892	4.96	4.329	5.047	5.149	4.53	4.956	4.958	4.774	5.845	4.287	3.97	4.498	5.219	4.047	4.383	5.04	5.448	5.399	4.282	4.638	3.539	4.7408	4.702	5.409	4.758	4.4424
C1QL1	ENSG00000131094	ENST00000253407	ENSP00000253407	NA	NA	3.953	NA	NA	NA	NA	NA	NA	NA	NA	NA	NA	NA	NA	NA	NA	NA	NA	NA	NA	NA	NA	NA	NA	NA	NA	NA	NA
C1QL3	ENSG00000165985	ENST00000619991	ENSP00000480149	NA	NA	5.19	NA	4.752	NA	NA	NA	NA	NA	NA	NA	NA	NA	NA	NA	NA	NA	NA	NA	NA	NA	NA	NA	NA	NA	NA	NA	NA
C1QL4	ENSG00000186897	ENST00000334221	ENSP00000335285	NA	NA	NA	NA	NA	NA	NA	NA	NA	NA	NA	NA	NA	NA	NA	NA	NA	NA	NA	NA	NA	NA	NA	NA	NA	NA	5.178	NA	NA
C1QTNF1	ENSG00000173918	ENST00000579760	ENSP00000463922	3.526	NA	NA	NA	NA	NA	NA	NA	2.999	NA	NA	NA	NA	NA	3.926	NA	NA	NA	NA	NA	2.871	NA	NA	NA	NA	NA	NA	NA	NA
C1QTNF3	ENSG00000082196	ENST00000382065	ENSP00000371497	NA	4.983	NA	4.567	4.785	NA	5.294	NA	NA	NA	NA	NA	NA	NA	NA	NA	NA	NA	5.493	4.466	3.414	4.338	4.562	NA	4.7552	4.412	NA	NA	NA
C1QTNF4	ENSG00000172247	ENST00000302514	ENSP00000302274	NA	NA	4.958	NA	NA	NA	NA	NA	NA	NA	NA	NA	NA	NA	NA	NA	NA	NA	NA	NA	NA	NA	NA	NA	NA	NA	NA	NA	NA
C1QTNF5	ENSG00000223953	ENST00000530681	ENSP00000456533	NA	NA	5.378	5.532	4.403	4.858	4.614	4.286	NA	4.723	3.568	NA	NA	4.185	4.974	5.376	NA	5.085	4.312	5.121	NA	NA	4.14	NA	NA	4.616	3.694	NA	4.7108
C1QTNF7	ENSG00000163145	ENST00000429690	ENSP00000410722	NA	NA	NA	5.241	5.019	4.92	4.301	5.441	NA	3.555	4.727	NA	NA	NA	NA	NA	NA	3.661	4.96	4.995	NA	NA	4.962	3.832	5.6063	4.899	NA	NA	5.1949
C1R	ENSG00000159403	ENST00000542285	ENSP00000438615	4.841	4.903	5.189	4.667	4.631	4.608	5.041	4.946	5.183	4.248	4.222	4.766	3.429	4.874	4.743	4.262	3.938	4.904	4.65	4.965	4.789	4.382	4.396	4.045	5.0982	4.465	5.502	4.142	4.5116
C1RL	ENSG00000139178	ENST00000266542	ENSP00000266542	4.588	4.829	NA	5.456	4.241	5.009	4.828	4.229	5.43	4.607	4.848	4.894	4.426	4.869	4.183	4.55	4.524	5.223	4.393	4.489	4.455	4.005	4.613	4.384	5.0316	4.768	5.671	NA	4.7625
C1S	ENSG00000182326	ENST00000406697	ENSP00000385035	5.117	5.258	5.569	5.061	5.002	5.012	5.365	5.307	5.659	4.865	4.879	5.186	3.61	5.065	4.885	4.527	5.044	5.524	4.789	4.907	5.278	4.797	4.851	4.53	5.3233	4.841	6.008	4.254	4.9053
C20ORF194	ENSG00000088854	ENST00000252032	ENSP00000252032	3.584	NA	3.659	4.408	4.244	3.267	3.509	4.368	NA	3.673	3.819	3.095	NA	4.587	3.409	NA	3.956	4.258	3.878	3.765	NA	NA	3.315	NA	2.7377	4.053	3.345	NA	3.5077
C20ORF196	ENSG00000171984	ENST00000303142	ENSP00000305875	NA	NA	NA	NA	NA	NA	NA	NA	NA	NA	NA	NA	NA	NA	NA	NA	NA	NA	NA	NA	NA	3.997	NA	NA	NA	NA	NA	NA	NA
C20ORF27	ENSG00000101220	ENST00000399672	ENSP00000382580	5.935	6.457	5.93	6.281	5.64	6.195	6.391	6.298	6.197	5.97	5.746	5.986	5.705	5.895	6.171	5.098	5.002	5.805	6.001	6.742	5.587	5.711	6.332	6.058	6.371	6.03	5.288	6.017	5.8952
C21ORF2	ENSG00000160226	ENST00000325223	ENSP00000317302	4.034	4.218	4.357	5.044	4.627	5.211	5.067	5.214	4.726	4.426	4.834	4.307	3.795	4.233	4.505	4.628	4.418	5.065	NA	4.911	4.473	4.136	4.972	4.276	4.3321	4.955	4.488	4.529	5.163
C21ORF59	ENSG00000159079	ENST00000290155	ENSP00000290155	4.214	4.048	4.656	4.62	5.282	5.043	4.927	5.142	3.597	4.735	4.099	4.578	4.017	4.957	4.695	5.066	4.783	4.52	4.291	5.009	5.121	4.877	5.175	4.823	4.8797	5.128	4.915	4.781	4.7031
C21ORF91	ENSG00000154642	ENST00000284881	ENSP00000284881	NA	NA	3.949	NA	NA	NA	NA	NA	NA	NA	NA	NA	NA	4.427	NA	NA	NA	3.815	NA	NA	NA	NA	NA	NA	3.5502	4.153	NA	3.657	NA
C22ORF39	ENSG00000242259	ENST00000333059	ENSP00000333064	4.318	NA	3.805	4.416	NA	NA	NA	4.197	NA	NA	NA	4.822	4.593	NA	NA	NA	NA	NA	4.765	NA	NA	4.572	NA	4.41	NA	NA	4.167	NA	NA
C2CD2	ENSG00000157617	ENST00000380486	ENSP00000369853	5.074	5.568	5.38	6.127	4.307	4.478	4.379	4.603	4.751	5.215	4.452	4.529	4.82	4.281	4.652	4.993	4.371	5.725	4.857	5.785	4.943	4.591	4.747	5.091	4.6275	3.907	4.637	4.692	4.7696
C2CD2L	ENSG00000172375	ENST00000336702	ENSP00000338885	4.904	4.338	5.695	4.76	4.83	4.122	4.582	4.831	4.222	5.173	4.503	4.867	4.149	4.852	4.933	5.225	3.875	4.845	5.045	5.09	4.833	4.776	4.313	5.179	4.6997	4.985	4.901	4.638	4.6788
C2CD3	ENSG00000168014	ENST00000334126	ENSP00000334379	3.213	5.107	2.776	3.287	4.092	3.721	3.911	4.991	4.274	3.606	NA	2.462	NA	3.727	3.283	3.861	2.953	3.81	3.274	3.37	NA	3.967	3.206	4.11	5.7159	3.892	2.983	2.905	3.8307
C2CD4C	ENSG00000183186	ENST00000332235	ENSP00000328677	NA	NA	6.078	NA	NA	NA	NA	NA	3.951	4.147	NA	NA	NA	NA	NA	NA	NA	NA	NA	NA	NA	NA	NA	NA	NA	NA	NA	NA	NA
C2CD5	ENSG00000111731	ENST00000542676	ENSP00000441951	4.845	4.447	5.214	4.664	4.362	4.402	4.256	4.663	4.586	4.323	4.652	4.431	4.805	4.996	4.641	4.404	3.662	4.334	4.436	4.559	4.568	4.71	4.662	4.821	4.6829	4.341	4.571	4.602	4.7141
C2ORF40	ENSG00000119147	ENST00000409944	ENSP00000386421	4.656	NA	NA	3.082	2.869	NA	NA	NA	NA	NA	4.399	NA	NA	NA	NA	NA	5.171	NA	NA	5.16	2.52	4.767	NA	NA	NA	NA	NA	NA	2.0823
C2ORF42	ENSG00000115998	ENST00000420306	ENSP00000404515	NA	NA	3.392	3.635	4.589	4.049	4.346	4.139	4.048	4.769	3.398	NA	5.672	4.235	3.884	4.149	5.041	3.916	NA	NA	3.636	NA	NA	3.733	3.8678	4.172	NA	3.526	NA
C2ORF44	ENSG00000163026	ENST00000295148	ENSP00000295148	NA	NA	3.736	NA	NA	NA	NA	NA	4.167	NA	NA	NA	3.367	4.669	3.885	NA	NA	NA	3.946	3.515	3.626	NA	NA	NA	3.3397	4.356	NA	3.149	3.3791
C2ORF47	ENSG00000162972	ENST00000392290	ENSP00000376111	5.138	3.042	4.796	5.287	5.429	5.028	4.256	5.345	5.351	5.156	5.46	5.191	5.189	5.302	5.374	5.375	5.339	5.207	4.724	5.309	5.212	5.237	4.924	4.595	5.2114	4.958	5.592	4.756	5.1255
C2ORF49	ENSG00000135974	ENST00000258457	ENSP00000258457	4.705	4.545	5.256	4.834	5.172	5.331	4.879	5.078	4.317	5.143	5.456	5.351	5.01	4.896	4.6	NA	5.023	4.731	5.111	3.877	3.087	5.205	5.232	4.901	4.9551	4.703	4.712	5.126	4.8405
C2ORF50	ENSG00000150873	ENST00000405022	ENSP00000384186	NA	NA	NA	NA	NA	NA	NA	4.885	NA	NA	NA	NA	NA	NA	NA	NA	NA	NA	NA	NA	NA	NA	NA	NA	NA	NA	NA	NA	NA
C2ORF54	ENSG00000172478	ENST00000388934	ENSP00000373586	NA	NA	NA	NA	3.946	NA	3.498	3.99	NA	NA	NA	NA	NA	3.812	NA	NA	NA	NA	NA	NA	NA	3.871	NA	NA	NA	NA	NA	5.165	NA
C2ORF69	ENSG00000178074	ENST00000319974	ENSP00000312770	4.598	3.78	5.093	3.972	4.933	4.291	4.168	4.322	3.532	4.236	4.934	4.554	4.418	4.732	4.977	5.1	4.433	4.969	4.051	4.256	4.777	4.598	4.086	4.318	3.9687	4.201	4.504	4.545	4.087
C2ORF70	ENSG00000173557	ENST00000329615	ENSP00000332875	NA	NA	NA	NA	NA	NA	NA	5.618	NA	NA	NA	NA	NA	NA	NA	NA	NA	NA	NA	NA	NA	NA	NA	NA	NA	NA	NA	NA	NA
C2ORF72	ENSG00000204128	ENST00000373640	ENSP00000362743	NA	NA	4.847	4.659	6.286	NA	NA	NA	NA	6.083	NA	4.852	4.695	NA	NA	NA	4.294	4.72	4.416	4.781	NA	4.668	5.024	NA	4.3377	NA	NA	NA	NA
C2ORF76	ENSG00000186132	ENST00000409877	ENSP00000387234	5.222	NA	5.622	NA	4.667	4.18	4.642	4.438	4.547	4.77	4.635	5.349	5.214	4.857	4.843	NA	4.653	5.122	5.618	4.929	NA	4.953	5.094	4.276	4.5066	NA	4.447	4.916	3.9777
C2ORF81	ENSG00000159239	ENST00000290390	ENSP00000290390	NA	NA	NA	NA	NA	NA	NA	4.883	NA	2.832	NA	NA	NA	NA	NA	NA	5.075	NA	NA	NA	NA	NA	NA	5.572	5.8217	4.698	NA	NA	NA
C2ORF88	ENSG00000187699	ENST00000443551	ENSP00000405225	5.422	5.312	6.16	5.326	5.091	4.589	5.033	4.847	5.442	5.767	6.023	4.164	5.644	NA	NA	NA	5.559	NA	6.192	4.848	6.119	5.375	5.147	6.018	5.6159	4.954	5.325	4.265	5.1143
C3	ENSG00000125730	ENST00000245907	ENSP00000245907	6.271	6.451	6.086	6.345	6.682	6.553	6.6	6.504	6.288	5.828	7.011	7.501	4.383	5.773	6.312	6.705	5.646	7.131	7.108	6.797	6.328	6.931	6.938	7.007	6.9597	7.358	7.94	5.754	6.0073
C3AR1	ENSG00000171860	ENST00000307637	ENSP00000302079	4.689	4.257	4.345	4.738	4.481	3.452	3.447	3.615	4.186	4.117	6.613	4.628	4.432	4.416	NA	NA	NA	3.91	4.966	4.259	NA	4.303	4.787	4.696	4.2053	4.649	NA	3.777	NA
C3ORF17	ENSG00000163608	ENST00000383675	ENSP00000373173	3.879	3.46	NA	4.127	3.866	4.318	3.679	4.159	NA	3.657	3.531	3.703	4.213	4.706	3.98	4.647	NA	3.202	NA	3.989	3.704	4.371	3.757	3.231	4.0219	4.766	2.998	4.336	2.6787
C3ORF18	ENSG00000088543	ENST00000422619	ENSP00000399129	NA	NA	4.325	NA	NA	NA	NA	NA	NA	NA	NA	NA	NA	NA	NA	NA	NA	NA	NA	NA	NA	NA	NA	NA	NA	NA	NA	NA	NA
C3ORF33	ENSG00000174928	ENST00000340171	ENSP00000342512	5.228	NA	4.646	4.535	5.628	5.948	NA	4.447	NA	5.69	5.348	4.871	4.722	5.105	NA	5.328	3.622	NA	5.259	5.302	4.936	5.045	4.275	5.143	4.2687	5.528	5.109	5.019	5.3527
C3ORF38	ENSG00000179021	ENST00000318887	ENSP00000322469	5.104	3.885	5.074	4.546	4.869	4.617	4.029	4.604	4.812	4.502	3.452	4.748	4.623	4.522	4.63	4.504	NA	5.138	3.842	4.56	4.616	4.896	5.154	4.415	4.6959	4.579	4.78	4.876	4.5574
C3ORF58	ENSG00000181744	ENST00000315691	ENSP00000320081	4.66	4.303	3.942	4.792	5.298	4.839	4.375	4.982	4.12	5.046	4.543	3.835	4.582	5.416	3.614	4.319	5.231	4.705	4.761	4.828	5.285	4.723	4.677	4.434	4.9088	4.711	4.847	4.506	4.8425
C4A	ENSG00000244731	ENST00000428956	ENSP00000396688	4.015	4.091	NA	4.979	4.691	NA	NA	3.608	4.749	4.646	NA	4.449	2.756	4.178	4.242	5.167	NA	NA	3.956	NA	NA	NA	NA	5.197	5.4456	NA	5.374	NA	NA
C4B	ENSG00000224389	ENST00000435363	ENSP00000415941	NA	NA	NA	3.231	NA	NA	NA	1.999	NA	NA	NA	4.636	NA	NA	NA	2.872	NA	NA	NA	NA	4.066	NA	NA	NA	NA	NA	NA	NA	NA
C4BPA	ENSG00000123838	ENST00000367070	ENSP00000356037	NA	7.637	NA	7.14	NA	NA	NA	NA	NA	7.368	NA	NA	4.112	5.057	NA	NA	6.665	7.238	NA	NA	NA	NA	NA	NA	NA	NA	NA	NA	NA
C4BPB	ENSG00000123843	ENST00000367076	ENSP00000356043	NA	6.534	NA	7.091	5.057	NA	NA	NA	7.176	6.388	NA	NA	3.959	NA	NA	5.691	NA	5.537	NA	NA	NA	5.754	NA	NA	6.6607	NA	NA	NA	NA
C4ORF19	ENSG00000154274	ENST00000381980	ENSP00000371408	NA	4.661	6.009	3.273	3.985	NA	NA	NA	4.66	NA	NA	4.366	4.59	NA	NA	NA	NA	4.563	NA	NA	4.629	4.091	4.072	NA	4.1235	NA	NA	5.462	4.6788
C4ORF22	ENSG00000197826	ENST00000358105	ENSP00000350818	NA	NA	NA	NA	NA	NA	NA	4.229	NA	NA	NA	NA	NA	NA	NA	NA	NA	NA	NA	NA	NA	NA	NA	NA	NA	NA	NA	NA	NA
C4ORF27	ENSG00000056050	ENST00000393381	ENSP00000406598	5.017	4.827	5.118	5.178	5.357	5.036	5.616	5.448	4.663	5.221	5.113	4.704	4.94	5.278	5.287	5.264	5.292	4.944	4.689	4.277	4.956	5.029	4.809	5.057	5.0937	5.167	5.257	5.045	5.3323
C4ORF32	ENSG00000174749	ENST00000309733	ENSP00000310182	4.937	5.219	NA	5.301	NA	5.531	4.945	NA	5.565	5.478	5.641	3.975	4.828	4.988	5.14	5.673	NA	4.804	NA	5.029	5.733	NA	NA	5.267	5.4478	6.367	5.354	5.347	4.9312
C4ORF33	ENSG00000151470	ENST00000425929	ENSP00000401090	5.343	NA	4.806	4.61	3.639	NA	3.201	5.298	NA	5.86	5.471	5.107	4.688	4.925	4.763	5.63	5.635	3.647	5.452	5.263	5.345	5.188	4.591	3.369	4.7574	5.118	4.441	4.48	5.5253
C4ORF47	ENSG00000205129	ENST00000378850	ENSP00000368127	NA	NA	NA	NA	NA	NA	NA	4.614	NA	NA	NA	NA	NA	NA	NA	NA	NA	NA	NA	NA	NA	NA	NA	NA	NA	NA	NA	NA	NA
C5	ENSG00000106804	ENST00000223642	ENSP00000223642	7.218	7.389	5.578	6.822	5.898	6.4	6.922	6.344	7.519	7.265	NA	6.578	4.005	5.767	6.383	6.624	5.788	NA	6.632	6.446	NA	5.674	6.594	6.838	6.9432	6.887	6.127	5.792	6.9108
C5AR1	ENSG00000197405	ENST00000355085	ENSP00000347197	4.037	4.369	NA	5.168	NA	6.388	4.533	NA	4.247	4.3	NA	3.992	NA	4.34	NA	4.482	3.827	4.925	6.134	4.251	NA	4.62	NA	4.541	4.761	NA	NA	NA	4.5235
C5ORF15	ENSG00000113583	ENST00000231512	ENSP00000231512	3.225	4.439	NA	NA	NA	NA	3.586	NA	2.593	NA	NA	2.906	NA	3.709	NA	NA	NA	3.412	NA	NA	3.471	3.263	NA	NA	NA	3.463	3.932	NA	3.6753
C5ORF22	ENSG00000082213	ENST00000325366	ENSP00000326879	4.443	4.111	4.494	4.376	4.133	4.887	4.315	5.135	4.26	NA	3.766	3.929	5.35	5.233	5.007	4.525	4.793	4.56	NA	4.752	4.471	4.662	4.643	4.932	4.6475	4.814	4.411	4.891	4.8945
C5ORF24	ENSG00000181904	ENST00000435259	ENSP00000395764	5.003	NA	4.62	5.274	4.562	5.212	4.897	5.18	NA	4.432	4.379	4.938	4.427	4.891	4.882	5.531	5.399	4.53	NA	3.914	4.191	5.21	5.592	5.222	5.0011	4.142	4.87	4.888	4.9794
C5ORF30	ENSG00000181751	ENST00000515669	ENSP00000422836	NA	NA	3.835	4.242	NA	NA	NA	NA	NA	NA	NA	NA	NA	4.557	NA	4.813	NA	NA	NA	NA	NA	NA	NA	NA	NA	NA	NA	NA	NA
C5ORF42	ENSG00000197603	ENST00000508244	ENSP00000421690	3.548	5.336	3.831	4.883	NA	3.062	3.65	4.085	4.003	4.691	NA	NA	2.64	4.062	NA	5.163	5.04	3.805	NA	4.149	3.847	NA	4.373	4.904	3.1638	4.251	3.485	4.571	4.6273
C5ORF45	ENSG00000161010	ENST00000292586	ENSP00000292586	4.35	3.845	4.156	4.007	4.061	4.42	4.382	4.763	NA	4.82	3.953	4.3	4.887	4.369	4.213	3.579	3.863	4.921	4.532	4.483	3.947	4.077	4.176	4.439	3.9283	5.498	4.554	4.639	3.9023
C5ORF47	ENSG00000185056	ENST00000340147	ENSP00000340887	NA	NA	NA	NA	NA	NA	NA	NA	NA	NA	NA	NA	NA	NA	NA	NA	NA	NA	NA	NA	NA	NA	NA	NA	NA	3.983	NA	NA	NA
C5ORF49	ENSG00000215217	ENST00000399810	ENSP00000382708	NA	NA	NA	NA	NA	NA	NA	4.761	NA	NA	NA	NA	NA	NA	NA	NA	NA	NA	NA	NA	NA	NA	NA	NA	NA	NA	NA	NA	NA
C5ORF51	ENSG00000205765	ENST00000381647	ENSP00000371061	5.404	4.821	5.425	4.665	5.227	5.279	4.991	4.925	4.831	5.465	5.473	4.917	5.088	5.515	4.904	4.849	4.422	5.337	4.778	5.235	5.035	5.146	5.251	4.937	5.0443	5.218	5.226	5.216	5.4274
C6	ENSG00000039537	ENST00000337836	ENSP00000338861	NA	NA	NA	6.726	6.441	NA	NA	4.967	6.366	6.037	NA	6.923	3.82	6.479	NA	6.61	4.877	NA	NA	6.512	NA	6.533	NA	NA	6.4509	6.593	NA	NA	NA
C6ORF106	ENSG00000196821	ENST00000374023	ENSP00000363135	3.926	NA	4.249	3.925	3.584	3.908	4.17	4.206	NA	NA	3.638	3.842	3.871	4.446	4.286	4.111	NA	NA	3.722	NA	NA	3.867	4.271	3.789	3.865	3.528	3.934	4.287	NA
C6ORF118	ENSG00000112539	ENST00000230301	ENSP00000230301	NA	NA	NA	NA	NA	4.512	NA	4.124	NA	NA	NA	NA	NA	NA	NA	NA	NA	NA	NA	NA	NA	NA	NA	NA	NA	NA	NA	NA	NA
C6ORF120	ENSG00000185127	ENST00000332290	ENSP00000346931	5.385	5.28	5.476	5.257	5.355	5.383	4.656	5.893	6.008	5.334	5.281	4.775	5.932	5.64	5.187	4.517	4.771	5.679	5.97	5.316	5.038	5.714	5.48	5.228	5.6494	5.554	5.169	4.794	4.989
C6ORF203	ENSG00000130349	ENST00000625458	ENSP00000485698	5.392	4.314	5.589	5.326	5.112	4.953	5.164	5.545	5.338	3.49	5.464	5.362	5.231	5.32	4.738	5.009	5.528	5.672	5.361	5.002	5.242	5.365	4.845	5.101	5.2125	4.923	5.51	5.192	4.2315
C6ORF222	ENSG00000189325	ENST00000437635	ENSP00000418983	NA	NA	NA	4.905	2.705	NA	NA	NA	NA	NA	NA	NA	NA	NA	NA	NA	NA	NA	NA	NA	NA	4.104	NA	NA	4.8933	NA	NA	NA	NA
C6ORF58	ENSG00000184530	ENST00000329722	ENSP00000328069	NA	NA	NA	NA	4.658	NA	NA	NA	NA	NA	NA	NA	NA	NA	NA	NA	4.547	NA	NA	NA	NA	NA	NA	NA	4.6402	NA	NA	NA	NA
C6ORF89	ENSG00000198663	ENST00000480824	ENSP00000475947	4.07	3.078	3.862	3.563	3.7	4.082	3.86	4.155	5.08	3.384	4.178	3.599	2.816	4.301	3.782	3.672	4.032	4.49	3.655	3.758	4.345	4.645	3.649	3.169	3.4619	3.961	3.65	4.046	3.7496
C7	ENSG00000112936	ENST00000313164	ENSP00000322061	4.479	5.426	NA	5.034	5.296	4.822	5.099	6.379	5.296	4.851	4.85	4.41	4.944	4.34	4.154	3.89	4.176	4.869	5.256	4.851	5.037	4.882	4.733	4.891	5.4732	5.264	6.079	4.22	5.1429
C7ORF26	ENSG00000146576	ENST00000359073	ENSP00000351974	3.472	NA	3.405	3.188	3.676	4.506	3.916	4.11	NA	3.962	NA	4.094	4.025	4.071	4.324	4.359	NA	4.647	3.356	3.677	3.187	3.856	3.294	4.022	3.7867	4.262	4.168	4.428	3.7653
C7ORF43	ENSG00000146826	ENST00000316937	ENSP00000324741	4.159	NA	4.753	4.146	3.662	2.95	3.285	4.201	3.088	2.708	3.243	3.785	3.154	4.651	3.968	4.31	4.293	4.52	3.453	4.45	3.84	4.583	3.573	4.994	3.7271	3.57	3.664	3.408	2.9629
C7ORF55	ENSG00000164898	ENST00000297534	ENSP00000297534	NA	NA	6.297	NA	NA	NA	NA	NA	NA	NA	NA	NA	NA	NA	NA	NA	NA	NA	NA	NA	NA	NA	NA	NA	NA	NA	NA	NA	NA
C7ORF57	ENSG00000164746	ENST00000348904	ENSP00000335500	NA	NA	NA	NA	NA	NA	NA	5.258	NA	NA	NA	NA	NA	NA	NA	NA	NA	NA	NA	NA	NA	NA	NA	NA	NA	NA	NA	NA	NA
C8A	ENSG00000157131	ENST00000361249	ENSP00000354458	NA	NA	NA	NA	NA	NA	NA	NA	NA	7.131	NA	NA	4.207	NA	NA	NA	NA	NA	NA	NA	NA	6.246	NA	NA	NA	NA	NA	NA	NA
C8B	ENSG00000021852	ENST00000535057	ENSP00000440113	NA	NA	NA	NA	NA	NA	NA	NA	NA	NA	NA	NA	3.929	6.037	NA	NA	NA	NA	NA	NA	NA	NA	NA	NA	NA	NA	NA	NA	NA
C8G	ENSG00000176919	ENST00000224181	ENSP00000224181	7.001	NA	NA	NA	5.635	NA	NA	NA	NA	7.28	NA	NA	4.949	NA	NA	NA	NA	NA	NA	NA	NA	5.508	NA	7.442	6.9145	7.571	NA	NA	NA
C8ORF33	ENSG00000182307	ENST00000331434	ENSP00000330361	4.531	4.146	3.776	4.678	4.82	NA	4.109	4.528	NA	4.173	3.904	4.341	4.305	4.909	4.833	3.757	NA	4.23	4.826	4.33	5.182	4.758	4.092	4.483	4.5032	4.62	4.619	4.777	3.3474
C8ORF37	ENSG00000156172	ENST00000286688	ENSP00000286688	3.993	4.705	5.359	NA	NA	5.357	NA	5.338	NA	NA	4.456	NA	4.397	4.564	NA	4.679	NA	NA	NA	NA	NA	NA	5.061	NA	NA	4.696	4.312	4.891	4.5068
C8ORF4	ENSG00000176907	ENST00000315792	ENSP00000319914	NA	NA	NA	NA	NA	NA	NA	NA	NA	NA	NA	NA	3.66	NA	NA	NA	NA	4.119	3.853	3.518	4.249	NA	NA	NA	3.8464	NA	NA	NA	NA
C8ORF46	ENSG00000169085	ENST00000305454	ENSP00000302260	NA	NA	4.263	NA	NA	NA	NA	NA	NA	NA	NA	NA	NA	NA	NA	NA	NA	NA	NA	NA	NA	NA	NA	NA	NA	NA	NA	NA	NA
C8ORF59	ENSG00000176731	ENST00000611854	ENSP00000484811	3.84	NA	3.735	NA	NA	NA	NA	NA	NA	2.183	NA	4.116	3.949	NA	3.711	NA	3.689	NA	NA	NA	NA	3.159	3.943	NA	3.9249	NA	3.654	4.542	NA
C8ORF82	ENSG00000213563	ENST00000524821	ENSP00000436621	6.309	4.169	6.21	5.502	5.65	6.088	5.703	6.034	5.741	5.748	6.456	6.992	6.413	5.876	6.104	4.942	5.659	5.774	5.817	5.669	5.661	5.47	5.989	5.142	5.85	5.783	7.044	6.084	5.5841
C8ORF88	ENSG00000253250	ENST00000517562	ENSP00000454561	5.429	NA	NA	NA	NA	6.104	4.983	NA	NA	NA	NA	NA	NA	NA	NA	NA	NA	NA	NA	NA	NA	NA	5.343	NA	NA	4.106	NA	NA	NA
C9	ENSG00000113600	ENST00000263408	ENSP00000263408	NA	NA	NA	NA	NA	NA	NA	NA	NA	NA	NA	NA	3.965	NA	NA	NA	NA	NA	NA	NA	NA	NA	NA	NA	NA	NA	NA	NA	NA
C9ORF114	ENSG00000198917	ENST00000361256	ENSP00000354812	5.18	5.532	4.646	5.553	5.332	5.33	4.684	5.429	4.456	4.746	4.495	4.783	5.053	5.539	5.152	5.151	5.1	4.596	4.553	5.109	4.747	5.459	4.348	5.073	5.346	5.052	5.166	5.288	5.057
C9ORF116	ENSG00000160345	ENST00000429260	ENSP00000395281	NA	NA	NA	NA	NA	NA	NA	4.58	NA	NA	NA	NA	NA	4.979	NA	NA	NA	5.801	5.228	NA	NA	NA	NA	NA	NA	NA	NA	NA	NA
C9ORF135	ENSG00000204711	ENST00000377197	ENSP00000366402	NA	NA	NA	NA	NA	5.712	NA	4.768	NA	NA	NA	NA	NA	NA	NA	NA	NA	NA	NA	NA	NA	NA	NA	NA	NA	NA	NA	NA	NA
C9ORF142	ENSG00000148362	ENST00000371620	ENSP00000360682	5.614	5.615	5.494	6.101	5.345	5.636	5.861	5.837	5.919	5.457	5.331	6.098	5.8	5.433	6.068	5.703	5.394	5.626	5.389	6.029	5.068	5.442	5.929	5.67	5.4444	5.732	6.043	6.451	5.8756
C9ORF152	ENSG00000188959	ENST00000400613	ENSP00000383456	NA	NA	NA	NA	NA	4.643	NA	NA	NA	NA	NA	NA	NA	4.305	NA	NA	3.852	NA	3.956	NA	4.405	NA	NA	NA	4.0304	NA	NA	NA	NA
C9ORF16	ENSG00000171159	ENST00000372994	ENSP00000362085	4.29	NA	5.256	5.983	5.817	5.408	NA	4.404	NA	4.666	NA	NA	NA	NA	NA	NA	5.3	NA	4.396	NA	4.958	5.906	5.479	4.374	4.5389	NA	5.337	5.294	4.4752
C9ORF24	ENSG00000164972	ENST00000379127	ENSP00000368422	NA	NA	NA	NA	NA	NA	NA	4.821	NA	NA	NA	NA	NA	4.216	NA	NA	NA	NA	NA	NA	NA	NA	NA	NA	NA	NA	NA	NA	NA
C9ORF40	ENSG00000135045	ENST00000376854	ENSP00000366050	5.482	5.007	4.908	3.771	4.901	5.118	NA	NA	5.721	5.269	NA	NA	4.762	NA	5.825	5.896	5.86	5.447	NA	5.786	5.991	4.806	NA	NA	NA	5.321	4.654	NA	5.1121
C9ORF64	ENSG00000165118	ENST00000376344	ENSP00000365522	5.938	5.324	6.162	5.455	5.743	5.438	5.583	5.562	5.6	5.362	5.151	5.802	5.511	5.609	5.611	5.594	5.835	5.469	5.626	5.739	5.85	5.812	5.662	5.768	5.5026	5.908	5.735	5.761	5.2003
C9ORF66	ENSG00000183784	ENST00000382387	ENSP00000371824	NA	NA	NA	NA	NA	NA	NA	NA	NA	NA	NA	4.722	NA	NA	NA	NA	NA	NA	NA	NA	NA	NA	NA	NA	NA	NA	NA	NA	NA
C9ORF72	ENSG00000147894	ENST00000619707	ENSP00000482753	3.558	2.627	4.511	3.686	3.933	NA	3.572	3.816	3.281	NA	3.44	NA	4.88	4.278	NA	2.771	4.11	4.621	4.139	4.03	3.808	3.783	NA	NA	3.9972	3.843	3.719	3.801	3.6529
C9ORF78	ENSG00000136819	ENST00000372447	ENSP00000361524	4.549	2.968	4.402	4.078	4.78	4.458	4.887	4.264	NA	4.464	3.435	4.384	4.366	4.822	5.001	4.337	4.136	4.295	4.92	4.089	4.231	4.526	4.235	4.367	4.1953	3.8	4.434	4.727	4.4111
C9ORF85	ENSG00000155621	ENST00000334731	ENSP00000334289	NA	NA	NA	5.01	NA	NA	NA	4.892	NA	NA	NA	NA	4.123	5.52	NA	NA	NA	NA	NA	NA	NA	4.948	4.662	NA	4.8625	NA	NA	NA	NA
C9ORF9	ENSG00000165698	ENST00000372136	ENSP00000361209	5.058	NA	4.605	NA	NA	4.939	5.374	6.192	4.347	5.782	NA	6.628	NA	5.627	5.642	NA	5.078	6.635	6.241	5.795	5.933	NA	NA	5.865	5.1431	4.958	4.45	NA	5.1269
CA1	ENSG00000133742	ENST00000542576	ENSP00000443517	NA	NA	NA	6.248	NA	NA	NA	NA	NA	NA	NA	NA	NA	NA	NA	NA	NA	8.279	NA	5.953	9.159	NA	6.21	8.857	NA	NA	8.248	NA	NA
CA10	ENSG00000154975	ENST00000451037	ENSP00000405388	4.853	NA	4.518	NA	NA	NA	NA	NA	NA	NA	NA	4.479	NA	NA	NA	NA	NA	NA	NA	NA	NA	NA	NA	NA	NA	NA	NA	NA	NA
CA11	ENSG00000063180	ENST00000084798	ENSP00000084798	3.024	NA	4.065	NA	NA	NA	NA	NA	NA	NA	NA	NA	NA	4.21	NA	4.107	NA	NA	NA	NA	NA	NA	NA	NA	NA	NA	4.788	NA	NA
CA12	ENSG00000074410	ENST00000344366	ENSP00000343088	NA	4.703	3.52	5.128	NA	5.044	4.687	4.653	4.683	5.294	NA	5.047	4.327	5.259	NA	NA	5.216	5.183	4.975	5.385	4.057	NA	4.431	4.389	4.9141	NA	5.217	4.991	5.224
CA13	ENSG00000185015	ENST00000321764	ENSP00000318912	6.076	6.564	NA	5.143	6.102	NA	5.105	5.589	5.33	6.215	NA	5.637	6.831	6.061	NA	NA	5.51	NA	NA	5.247	6.021	6.17	NA	NA	5.7143	NA	6.315	5.307	NA
CA14	ENSG00000118298	ENST00000369111	ENSP00000358107	NA	NA	5.851	NA	NA	NA	NA	NA	NA	NA	NA	NA	5.862	NA	NA	NA	NA	NA	NA	5.419	NA	NA	NA	NA	NA	NA	NA	NA	NA
CA2	ENSG00000104267	ENST00000285379	ENSP00000285379	8.361	7.487	6.881	5.873	6.035	7.067	6.893	7.732	7.53	6.808	6.829	6.402	6.456	6.449	7.497	NA	6.771	7.741	NA	6.134	7.329	6.281	5.726	8.081	6.2303	6.033	6.672	7.08	8.3221
CA3	ENSG00000164879	ENST00000285381	ENSP00000285381	NA	NA	NA	NA	5.988	6.23	NA	6.849	6.647	6.816	6.611	NA	NA	6.003	NA	NA	NA	NA	6.958	7.057	6.307	5.827	7.164	NA	6.7376	5.693	NA	NA	NA
CA4	ENSG00000167434	ENST00000300900	ENSP00000300900	NA	NA	6.15	4.611	5.769	6.07	NA	NA	5.621	3.763	5.771	5.823	NA	4.458	NA	NA	6.065	5.481	6.088	4.523	5.546	5.699	4.667	NA	5.7162	NA	4.984	NA	6.415
CA5A	ENSG00000174990	ENST00000309893	ENSP00000309649	NA	NA	NA	NA	NA	NA	NA	NA	NA	NA	NA	NA	5.587	NA	NA	NA	NA	NA	NA	NA	NA	NA	NA	NA	NA	NA	NA	NA	NA
CA5B	ENSG00000169239	ENST00000454127	ENSP00000417021	5.422	NA	5.129	5.352	5.612	5.177	4.751	5.088	5.789	5.051	5.268	5.337	NA	4.807	5.46	5.053	5.766	NA	5.571	4.367	5.661	NA	5.299	3.846	5.6371	5.882	5.256	5.229	5.341
CA7	ENSG00000168748	ENST00000338437	ENSP00000345659	NA	NA	NA	4.57	3.424	NA	NA	NA	NA	NA	NA	NA	NA	NA	NA	NA	NA	NA	NA	3.935	NA	4.178	NA	NA	NA	NA	NA	NA	NA
CA8	ENSG00000178538	ENST00000317995	ENSP00000314407	NA	NA	5.556	5.756	5.456	5.247	NA	5.326	4.677	NA	4.646	5.194	NA	5.887	NA	NA	NA	5.424	5.054	5.662	5.611	5.157	NA	NA	5.3676	6.098	NA	NA	NA
CA9	ENSG00000107159	ENST00000378357	ENSP00000367608	NA	NA	NA	NA	5.299	NA	NA	NA	NA	4.969	NA	NA	NA	NA	NA	NA	NA	NA	NA	NA	NA	5.357	NA	NA	5.2338	NA	NA	NA	NA
CAAP1	ENSG00000120159	ENST00000333916	ENSP00000369431	NA	4.468	6.765	4.878	4.313	3.909	4.624	4.61	NA	NA	NA	3.918	4.648	4.99	5.014	NA	4.953	3.728	4.695	4.343	5.569	4.806	4.902	5.234	4.7282	3.78	4.681	5.032	NA
CAB39L	ENSG00000102547	ENST00000610540	ENSP00000479669	5.427	5.293	5.618	6.114	6.651	5.215	5.125	5.347	4.512	4.633	4.978	5.302	6.251	4.591	4.591	2.826	5.155	5.752	5.522	5.375	5.703	6.101	5.838	4.877	5.396	4.726	5.069	4.808	5.4649
CABIN1	ENSG00000099991	ENST00000398319	ENSP00000381364	3.678	4.502	3.96	4.157	4.141	4.798	4.193	4.483	3.844	3.566	4.34	3.984	5.466	4.434	4.015	4.421	3.477	3.102	3.588	4.052	5.492	4.503	4.457	3.915	4.3152	3.738	3.962	4.72	4.1275
CABLES2	ENSG00000149679	ENST00000279101	ENSP00000279101	4.66	NA	4.278	4.006	4.143	3.658	4.777	NA	NA	3.79	4.026	NA	3.396	5.031	3.795	NA	NA	NA	4.165	4.133	NA	4.204	NA	4.597	3.9866	4.415	NA	4.085	NA
CABP1	ENSG00000157782	ENST00000316803	ENSP00000317310	NA	NA	4.633	NA	NA	NA	NA	NA	NA	NA	4.292	4.59	NA	NA	NA	NA	NA	NA	NA	NA	NA	NA	NA	NA	NA	NA	NA	NA	NA
CABS1	ENSG00000145309	ENST00000273936	ENSP00000273936	NA	NA	NA	NA	NA	NA	NA	NA	NA	NA	NA	NA	NA	NA	NA	NA	NA	NA	NA	NA	NA	NA	NA	NA	NA	4.618	NA	NA	NA
CABYR	ENSG00000154040	ENST00000627314	ENSP00000486801	NA	NA	NA	NA	NA	4.799	NA	NA	NA	NA	NA	NA	NA	NA	NA	NA	NA	NA	NA	NA	NA	NA	NA	NA	NA	3.754	NA	NA	NA
CACHD1	ENSG00000158966	ENST00000290039	ENSP00000290039	5.162	6.515	5.318	4.898	4.248	4.427	5.573	4.894	4.209	5.08	5.484	4.125	NA	5.728	5.367	4.351	6.007	4.656	4.626	5.276	5.343	5.607	3.836	3.946	4.823	4.082	5.676	5.929	4.7224
CACNA1B	ENSG00000148408	ENST00000277551	ENSP00000277551	5.11	NA	5.033	NA	NA	NA	NA	3.894	NA	NA	NA	NA	3.69	NA	NA	NA	NA	NA	NA	NA	NA	NA	NA	NA	NA	4.789	NA	NA	NA
CACNA1E	ENSG00000198216	ENST00000621791	ENSP00000481619	NA	NA	4.865	NA	NA	NA	NA	NA	NA	NA	NA	NA	NA	NA	NA	NA	NA	NA	NA	NA	NA	NA	NA	NA	NA	NA	NA	NA	NA
CACNA2D1	ENSG00000153956	ENST00000356860	ENSP00000349320	5.749	5.949	6.021	6.22	5.707	5.933	6.241	5.913	6.004	6.114	5.992	5.594	NA	6.155	6.063	5.576	6.088	5.816	5.599	6.031	NA	5.571	5.772	6.223	5.836	6.032	6.478	5.696	5.3097
CACNA2D3	ENSG00000157445	ENST00000474759	ENSP00000419101	3.043	NA	4.934	NA	NA	NA	3.937	NA	NA	4.588	NA	NA	NA	NA	NA	NA	NA	2.743	4.351	NA	NA	NA	NA	4.715	NA	5.635	NA	4.51	6.3851
CACNB1	ENSG00000067191	ENST00000394303	ENSP00000377840	3.57	NA	4.69	NA	NA	NA	NA	NA	NA	NA	4.451	NA	NA	NA	NA	NA	NA	NA	4.592	NA	NA	NA	3.646	NA	NA	NA	NA	NA	NA
CACNB2	ENSG00000165995	ENST00000282343	ENSP00000282343	4.211	4.689	4.317	3.037	4.562	4.052	4.165	NA	NA	2.719	4.454	NA	NA	NA	NA	NA	NA	NA	NA	3.922	3.313	4.132	4.091	NA	4.5438	NA	3.58	NA	3.9049
CACNB3	ENSG00000167535	ENST00000547230	ENSP00000448304	3.848	4.522	5.07	4.076	4.174	4.616	4.451	4.561	3.669	3.924	5.3	4.096	3.863	3.887	NA	NA	4.72	3.525	4.011	4.422	3.936	4.04	4.635	NA	4.2987	4.172	NA	NA	3.3534
CACNB4	ENSG00000182389	ENST00000427385	ENSP00000410978	NA	NA	5.221	NA	NA	NA	NA	NA	NA	NA	NA	3.572	NA	NA	NA	NA	NA	NA	4.912	NA	NA	NA	NA	NA	NA	NA	NA	3.77	5.9384
CACNG2	ENSG00000166862	ENST00000300105	ENSP00000300105	NA	NA	5.241	NA	NA	NA	NA	NA	NA	NA	NA	NA	NA	NA	NA	NA	NA	NA	NA	NA	NA	NA	NA	NA	NA	NA	NA	NA	NA
CACNG3	ENSG00000006116	ENST00000005284	ENSP00000005284	NA	NA	5.357	NA	NA	NA	NA	NA	NA	NA	NA	NA	NA	NA	NA	NA	NA	NA	NA	NA	NA	NA	NA	NA	NA	NA	NA	NA	NA
CACNG7	ENSG00000105605	ENST00000391767	ENSP00000375647	NA	NA	4.342	NA	NA	NA	NA	NA	NA	NA	NA	NA	NA	NA	NA	NA	NA	NA	NA	NA	NA	NA	NA	NA	NA	NA	NA	NA	NA
CACUL1	ENSG00000151893	ENST00000369151	ENSP00000358147	4.394	NA	4.54	3.8	4.489	4.286	3.842	4.372	4.065	4.508	4.972	NA	4.375	4.705	4.524	5.064	5.168	5.212	4.184	4.25	4.776	4.591	4.783	4.262	4.386	4.541	4.317	4.688	3.8205
CACYBP	ENSG00000116161	ENST00000367679	ENSP00000356652	6.677	6.038	6.653	6.535	6.765	6.497	6.55	6.463	6.641	6.764	6.306	6.435	6.506	6.874	6.729	6.33	6.468	6.413	6.653	6.618	6.375	6.655	6.522	6.767	6.5306	6.898	6.531	6.432	6.5361
CAD	ENSG00000084774	ENST00000264705	ENSP00000264705	5.689	5.505	5.692	5.774	5.882	6.285	5.684	5.608	5.696	5.798	5.3	5.395	5.8	6.135	5.69	5.714	5.687	5.675	5.621	5.739	5.587	5.879	5.483	5.551	5.5779	5.872	5.675	5.924	5.7821
CADM2	ENSG00000175161	ENST00000383699	ENSP00000373200	5.547	NA	6.396	NA	NA	NA	NA	6.341	5.345	NA	NA	NA	NA	NA	NA	NA	NA	NA	NA	NA	NA	NA	NA	NA	NA	NA	NA	NA	NA
CADM3	ENSG00000162706	ENST00000368125	ENSP00000357107	5.319	5.351	6.123	5.654	5.909	NA	4.99	NA	4.738	4.979	5.507	NA	NA	4.183	5.149	NA	NA	4.879	6.1	5.989	6.075	5.981	4.575	4.49	6.1242	4.289	5.263	4.699	3.8808
CADM4	ENSG00000105767	ENST00000222374	ENSP00000222374	4.882	5.266	5.952	6.308	5.808	5.432	4.68	5.069	NA	5.087	4.778	6.146	3.659	4.743	NA	4.928	4.991	NA	5.279	5.849	5.308	5.681	5.232	NA	5.5248	4.911	6.022	4.869	4.8796
CADPS	ENSG00000163618	ENST00000383710	ENSP00000373215	5.167	5.176	5.715	5.18	5.03	5.219	NA	NA	NA	5.016	4.883	NA	NA	NA	NA	NA	4.798	NA	NA	5.294	NA	5.364	NA	NA	5.0118	5.26	NA	NA	NA
CADPS2	ENSG00000081803	ENST00000449022	ENSP00000398481	4.262	3.003	5.017	3.932	4.152	4.076	4.574	4.162	4.011	3.931	5.466	3.211	3.91	3.619	3.5	2.361	4.302	3.341	4.734	3.81	4.496	4.254	4.445	4.194	5.9822	3.434	3.97	3.154	3.5933
CALB1	ENSG00000104327	ENST00000265431	ENSP00000265431	NA	6.716	6.682	NA	NA	NA	NA	NA	NA	NA	NA	6.241	NA	NA	NA	NA	NA	NA	NA	NA	NA	NA	NA	NA	NA	NA	NA	NA	NA
CALCB	ENSG00000175868	ENST00000533448	ENSP00000433490	NA	NA	NA	NA	NA	NA	NA	NA	NA	NA	NA	NA	NA	NA	NA	NA	NA	NA	NA	NA	NA	NA	NA	NA	NA	NA	5.282	NA	NA
CALCOCO1	ENSG00000012822	ENST00000262059	ENSP00000262059	4.419	4.778	5.472	4.54	4.464	4.127	4.49	4.178	4.02	4.146	4.484	4.53	4.133	4.266	4.306	4.642	3.65	4.534	4.272	4.602	4.081	4.236	4.303	4.467	4.7763	4.711	3.863	4.38	4.1087
CALCOCO2	ENSG00000136436	ENST00000448105	ENSP00000398523	4.468	4.456	4.172	4.394	4.779	4.748	4.619	4.484	4.175	4.863	4.132	4.443	4.176	4.756	4.732	4.536	4.685	4.569	4.417	4.848	4.688	4.58	4.298	4.481	4.3418	4.648	4.297	4.306	4.5486
CALCRL	ENSG00000064989	ENST00000410068	ENSP00000387190	4.211	4.952	5.604	4.455	4.998	4.851	4.08	5	4.163	4.345	4.616	4.756	4.725	4.217	4.521	4.287	5.173	4.453	4.641	4.902	4.096	4.207	5.417	NA	5.1187	5.146	4.63	4.329	4.1944
CALD1	ENSG00000122786	ENST00000361675	ENSP00000354826	6.135	6.424	5.921	6.689	6.681	6.189	6.463	6.637	5.757	6.454	5.535	6.025	5.956	6.297	6.63	5.68	6.293	5.675	6.372	6.325	6.096	6.776	6.582	6.298	7.0472	6.28	5.73	6.53	5.7843
CALHM2	ENSG00000138172	ENST00000369788	ENSP00000358803	4.126	NA	4.563	4.551	4.298	4.813	4.065	4.878	NA	4.437	3.67	4.486	4.155	3.652	4.184	3.603	4.345	4.472	4.347	NA	NA	3.799	5.057	4.655	4.2557	4.357	NA	3.493	NA
CALM1	ENSG00000198668	ENST00000447653	ENSP00000403491	NA	NA	NA	NA	NA	NA	NA	NA	NA	NA	NA	NA	NA	NA	NA	NA	NA	2.578	NA	NA	2.343	NA	NA	NA	NA	NA	NA	NA	NA
CALM3	ENSG00000160014	ENST00000596362	ENSP00000472141	6.606	6.65	6.512	6.53	6.721	6.774	6.992	6.784	6.718	6.751	6.492	6.601	6.585	6.655	6.708	6.578	6.772	6.501	6.492	6.954	6.96	6.654	6.752	6.889	6.8276	6.86	6.772	6.495	6.6051
CALML3	ENSG00000178363	ENST00000315238	ENSP00000315299	NA	NA	NA	NA	NA	NA	6.115	NA	NA	NA	NA	7.102	7.497	NA	NA	NA	NA	NA	NA	NA	6.857	NA	NA	NA	NA	NA	NA	7.136	NA
CALML4	ENSG00000129007	ENST00000467889	ENSP00000419081	5.379	4.627	NA	5.037	5.339	3.981	4.386	4.618	4.663	6.072	NA	5.636	4.981	4.018	NA	5.375	4.617	4.285	5.272	4.765	4.56	5.504	3.898	4.961	4.592	6.237	NA	5.487	3.9174
CALML5	ENSG00000178372	ENST00000380332	ENSP00000369689	NA	NA	NA	NA	NA	NA	5.449	NA	NA	NA	NA	NA	NA	NA	NA	NA	NA	NA	NA	NA	6.199	NA	NA	NA	NA	NA	NA	6.959	NA
CALR	ENSG00000179218	ENST00000316448	ENSP00000320866	6.064	5.879	6.011	5.879	5.947	5.854	6.152	5.921	6.065	6.159	5.987	5.903	5.881	6.027	6.184	5.947	6.652	5.996	5.621	5.957	5.861	6.097	5.866	6.119	6.1621	6.227	6.21	5.818	6.3276
CALR3	ENSG00000269058	ENST00000269881	ENSP00000269881	NA	NA	NA	NA	NA	NA	NA	NA	NA	NA	NA	NA	NA	NA	NA	NA	NA	NA	NA	NA	NA	NA	NA	NA	NA	3.617	NA	NA	NA
CALU	ENSG00000128595	ENST00000249364	ENSP00000249364	6.143	5.495	6.051	6.029	6.144	5.817	5.982	6.101	5.996	6.198	5.723	5.506	6.097	6.094	6.09	6.142	6.231	6.218	6.121	5.94	5.757	6.407	6.057	5.939	6.1945	6.412	6.164	5.945	5.7083
CALY	ENSG00000130643	ENST00000368558	ENSP00000357546	3.156	NA	NA	NA	NA	NA	NA	NA	NA	NA	NA	NA	NA	NA	NA	NA	NA	NA	NA	NA	NA	NA	NA	NA	NA	NA	NA	NA	NA
CAMK1	ENSG00000134072	ENST00000256460	ENSP00000256460	5.749	5.216	5.952	5.181	5.588	5.805	6.043	5.576	5.49	5.828	4.972	5.575	5.458	5.511	5.279	4.955	5.354	5.772	5.927	5.788	5.159	5.402	5.762	6.055	5.6727	6.178	5.886	4.74	5.2659
CAMK1D	ENSG00000183049	ENST00000619168	ENSP00000478874	5.576	5.526	6.417	6.729	5.724	7.61	5.513	6.94	4.693	6.2	7.547	5.739	5.755	5.911	5.611	6.682	5.007	5.423	6.126	6.821	5.922	5.347	6.722	5.511	5.4901	5.282	5.548	6.5	6.685
CAMK1G	ENSG00000008118	ENST00000361322	ENSP00000354861	3.597	NA	4.174	NA	NA	NA	NA	NA	NA	NA	NA	NA	NA	NA	NA	NA	NA	NA	3.079	NA	NA	NA	3.559	3.353	NA	NA	NA	NA	NA
CAMK2A	ENSG00000070808	ENST00000348628	ENSP00000261793	NA	NA	6.523	NA	NA	5.912	NA	NA	NA	NA	5.972	NA	NA	NA	NA	NA	NA	NA	NA	NA	NA	NA	7.156	NA	NA	NA	NA	NA	4.2956
CAMK2B	ENSG00000058404	ENST00000395749	ENSP00000379098	6.005	NA	6.651	NA	NA	NA	NA	NA	NA	NA	6.202	NA	6.407	NA	NA	NA	5.405	NA	6.706	NA	6.235	NA	NA	NA	6.3519	6.85	6.219	NA	NA
CAMK2D	ENSG00000145349	ENST00000394522	ENSP00000378030	6.231	5.538	6.509	5.559	5.914	5.94	5.725	6.011	5.961	5.946	6.116	5.856	5.91	5.773	5.824	5.59	5.372	5.986	5.724	5.987	5.815	5.92	6.11	5.978	5.8519	6.403	5.963	5.808	5.4753
CAMK2G	ENSG00000148660	ENST00000372765	ENSP00000361851	5.372	5.697	5.724	5.197	5.437	5.662	5.591	5.271	5.341	5.299	5.429	5.24	5.307	4.996	5.561	5.456	5.087	5.437	5.397	5.738	5.08	5.37	5.843	5.192	5.5963	5.241	5.045	5.243	4.8088
CAMK2N1	ENSG00000162545	ENST00000375078	ENSP00000364219	NA	NA	3.997	NA	NA	NA	NA	NA	NA	NA	NA	3.547	NA	NA	NA	NA	NA	4.622	NA	NA	NA	NA	NA	NA	NA	4.981	NA	NA	NA
CAMK4	ENSG00000152495	ENST00000512453	ENSP00000422634	4.821	4.98	5.724	5.575	5.573	4.445	NA	NA	NA	NA	NA	4.179	6.281	NA	4.871	5.565	NA	NA	5.23	5.488	NA	5.25	NA	4.659	4.7277	4.816	NA	5.247	NA
CAMKK1	ENSG00000004660	ENST00000348335	ENSP00000323118	4.814	4.738	5.678	4.398	4.332	5.082	4.371	4.795	4.187	4.677	NA	4.688	NA	4.385	4.5	NA	3.517	3.227	4.32	NA	5.003	4.308	5.081	4.406	4.3921	5.325	4.514	5.054	4.5857
CAMKK2	ENSG00000110931	ENST00000404169	ENSP00000384600	4.786	4.916	5.674	4.382	4.667	5.137	4.742	4.513	4.303	4.689	4.218	5.142	4.625	4.487	4.608	4.352	4.265	5.587	4.967	5.284	4.232	4.761	4.737	4.818	4.6917	5.306	3.901	4.907	4.522
CAMKMT	ENSG00000143919	ENST00000378494	ENSP00000367755	4.645	NA	4.68	4.004	4.806	NA	NA	4.5	NA	NA	4.987	4.164	5.666	4.497	NA	NA	NA	NA	4.52	NA	5.33	4.334	3.993	NA	3.858	NA	4.189	3.787	NA
CAMKV	ENSG00000164076	ENST00000488336	ENSP00000418809	NA	NA	5.928	NA	NA	NA	NA	NA	NA	NA	NA	NA	NA	NA	NA	NA	NA	NA	NA	NA	NA	NA	NA	NA	NA	NA	NA	NA	NA
CAMLG	ENSG00000164615	ENST00000297156	ENSP00000297156	5.049	4.576	5.387	4.552	4.046	4.698	4.921	4.973	4.688	4.518	4.824	4.44	3.669	4.643	4.659	4.566	5.036	4.726	4.91	4.616	4.951	4.717	4.635	4.675	5.0003	4.415	4.444	4.656	4.5656
CAMP	ENSG00000164047	ENST00000296435	ENSP00000296435	NA	7.812	NA	NA	NA	NA	NA	NA	NA	NA	NA	NA	5.304	5.376	NA	NA	NA	5.469	NA	NA	4.288	NA	NA	7.12	NA	NA	6.249	5.905	NA
CAMSAP1	ENSG00000130559	ENST00000389532	ENSP00000374183	4.353	4.657	4.908	4.588	4.655	4.628	4.154	4.867	3.909	4.457	4.631	4.267	4.373	4.896	4.746	4.373	5.371	4.013	4.816	4.267	4.356	5.224	4.563	4.506	4.352	4.411	4.318	4.608	4.4129
CAMSAP2	ENSG00000118200	ENST00000413307	ENSP00000416800	4.331	3.535	4.769	4.873	4.451	4.38	4.653	4.453	3.693	4.649	4.124	3.759	3.562	4.508	5.037	3.949	3.689	4.668	4.017	4.505	4.533	4.415	4.707	4.799	4.1907	4.184	4.085	3.804	4.2576
CAMSAP3	ENSG00000076826	ENST00000160298	ENSP00000160298	5.051	NA	5.849	5.57	4.837	NA	4.43	5.301	NA	5.401	NA	5.703	5.186	5.261	NA	NA	5.246	NA	4.851	5.244	5.003	4.965	NA	NA	4.8677	5.252	5.361	NA	NA
CAND1	ENSG00000111530	ENST00000545606	ENSP00000442318	6.406	6.059	6.631	6.366	6.485	6.436	6.145	6.356	6.47	6.525	6.733	6.29	6.293	6.561	6.334	6.563	6.348	6.698	6.399	6.383	6.608	6.431	6.663	6.554	6.4231	6.517	6.371	6.31	6.4558
CAND2	ENSG00000144712	ENST00000456430	ENSP00000387641	5.222	NA	5.311	NA	NA	5.59	5.8	5.209	NA	5.212	5.661	5.153	NA	4.923	NA	4.951	5.322	5.574	5.508	5.821	5.089	NA	5.479	5.049	5.3814	6.138	NA	NA	3.8973
CANT1	ENSG00000171302	ENST00000620915	ENSP00000477798	4.464	4.673	4.146	4.707	4.891	3.982	2.95	4.34	NA	4.308	4.583	4.441	3.923	4.752	4.601	4.243	3.992	4.902	5.045	4.838	4.807	4.768	4.318	4.019	4.7632	4.627	5.573	4.461	4.3138
CANX	ENSG00000127022	ENST00000504734	ENSP00000424063	5.684	5.652	5.744	5.28	5.568	5.422	5.542	5.427	5.804	5.492	5.938	5.014	5.448	5.628	5.64	5.385	5.751	5.824	5.379	5.425	5.413	5.459	5.35	5.611	5.5717	5.793	5.395	5.312	5.6858
CAP1	ENSG00000131236	ENST00000372805	ENSP00000361891	6.071	5.735	6.216	5.723	5.928	5.952	5.997	5.889	5.567	6.083	5.61	5.975	5.831	5.842	5.962	6.207	5.269	5.915	6.016	5.782	6.381	5.982	6.266	6.215	6.0493	6.001	5.976	5.826	5.8606
CAP2	ENSG00000112186	ENST00000229922	ENSP00000229922	5.875	6.018	6.232	5.87	6.588	5.677	6.196	5.91	6.009	5.872	5.665	5.588	5.789	5.727	6.399	5.924	5.858	6.208	6.145	6.149	5.984	6.282	6.097	5.882	6.6976	6.035	5.935	5.765	5.2575
CAPN1	ENSG00000014216	ENST00000533820	ENSP00000435272	6.307	5.996	6.281	5.876	6.046	6.135	5.66	5.948	5.914	5.941	6.059	6.176	5.909	5.889	6.177	6.094	5.952	5.983	6.235	6.452	6.147	5.783	6.363	6.113	5.9428	6.521	6.087	6.026	5.9316
CAPN11	ENSG00000137225	ENST00000398776	ENSP00000381758	NA	NA	NA	NA	NA	NA	NA	NA	NA	NA	NA	NA	NA	NA	NA	NA	NA	NA	NA	NA	NA	NA	NA	NA	NA	4.156	NA	NA	NA
CAPN13	ENSG00000162949	ENST00000295055	ENSP00000295055	NA	NA	NA	5.073	4.405	NA	NA	NA	NA	4.317	NA	NA	4.029	4.09	NA	NA	4.174	NA	NA	4.122	NA	4.042	NA	NA	4.4856	NA	NA	NA	4.8046
CAPN15	ENSG00000103326	ENST00000219611	ENSP00000219611	6.261	3.566	4.547	5.299	4.287	5.184	4.693	NA	5.652	4.218	4.461	NA	4.377	4.6	4.557	4.4	3.947	4.14	4.083	5.064	3.799	4.455	NA	3.587	4.5985	3.946	NA	NA	4.5664
CAPN2	ENSG00000162909	ENST00000295006	ENSP00000295006	5.786	5.695	5.586	5.422	5.768	5.916	5.879	5.516	5.65	5.727	5.731	5.339	5.607	5.121	5.977	5.412	5.626	5.383	5.749	5.51	5.726	5.701	5.937	5.892	5.7116	5.974	5.587	5.535	5.8704
CAPN5	ENSG00000149260	ENST00000529629	ENSP00000432332	5.504	4.521	6.046	5.2	5.107	5.702	4.963	5.678	5.73	5.455	5.382	5.749	5.088	5.283	4.851	4.451	5.247	5.758	5.474	5.499	5.825	4.891	5.431	5.424	5.2289	5.761	4.864	5.024	5.7335
CAPN6	ENSG00000077274	ENST00000324068	ENSP00000317214	NA	3.869	NA	4.434	NA	4.193	4.717	NA	3.712	5.232	NA	3.326	NA	NA	4.758	5.263	5.562	6.097	4.839	4.534	3.632	NA	4.502	4.65	4.5781	4.637	NA	3.994	4.9193
CAPN7	ENSG00000131375	ENST00000253693	ENSP00000253693	4.826	4.73	4.774	5.014	5.303	4.84	5.034	5.173	4.138	5.225	5.07	4.786	4.995	5.091	4.91	4.267	5.042	5	4.922	4.873	5.014	5.201	4.794	4.923	4.8717	5.031	4.511	4.941	4.9453
CAPN8	ENSG00000203697	ENST00000366872	ENSP00000355837	NA	NA	NA	4.19	3.364	NA	NA	NA	NA	4.327	NA	NA	NA	NA	NA	NA	NA	NA	NA	4.21	NA	4.332	4.123	NA	4.4967	NA	NA	NA	4.3806
CAPN9	ENSG00000135773	ENST00000271971	ENSP00000271971	NA	NA	4.89	5.314	4.635	NA	NA	5.51	NA	NA	NA	NA	NA	3.709	NA	NA	NA	NA	NA	5.026	NA	4.648	6.775	NA	5.0407	NA	NA	NA	NA
CAPNS1	ENSG00000126247	ENST00000588815	ENSP00000464849	5.874	6.071	6.175	5.612	5.658	5.962	5.822	5.826	5.588	5.977	5.442	5.654	5.359	5.618	6.091	5.712	6.182	5.764	5.76	5.821	6.102	5.672	5.983	6.11	5.9877	6.124	5.934	5.522	5.9991
CAPNS2	ENSG00000256812	ENST00000457326	ENSP00000400882	NA	NA	NA	NA	NA	NA	4.043	NA	NA	NA	NA	NA	NA	NA	NA	NA	NA	NA	NA	NA	NA	NA	NA	NA	NA	NA	NA	5.05	5.7017
CAPRIN1	ENSG00000135387	ENST00000530820	ENSP00000434204	5.511	5.4	5.372	5.41	5.645	5.654	5.347	5.374	5.331	5.213	5.424	5.121	5.583	5.796	5.427	5.217	5.371	5.53	5.174	5.369	5.613	5.454	5.251	5.411	5.542	5.302	5.326	5.627	5.3712
CAPRIN2	ENSG00000110888	ENST00000298892	ENSP00000298892	4.543	4.678	3.524	NA	4.129	NA	NA	NA	NA	3.347	4.163	NA	NA	2.336	2.755	2.185	NA	4.78	NA	NA	3.058	NA	3.117	NA	3.8559	4.254	3.626	NA	NA
CAPS	ENSG00000105519	ENST00000588776	ENSP00000465883	5.043	6.092	5.697	5.859	4.926	6.569	6.049	6.574	4.458	5.923	5.433	6.83	4.917	6.3	4.481	4.724	5.862	6.618	5.285	5.799	5.702	5.002	5.309	4.627	6.1833	5.947	4.507	4.31	6.7632
CAPS2	ENSG00000180881	ENST00000409799	ENSP00000386977	NA	NA	NA	NA	NA	6.182	5.963	4.511	NA	NA	NA	NA	NA	NA	NA	5.585	NA	NA	5.38	NA	NA	NA	NA	NA	4.8839	4.952	4.928	NA	NA
CAPSL	ENSG00000152611	ENST00000514524	ENSP00000421018	NA	NA	NA	NA	NA	NA	NA	4.78	NA	NA	NA	NA	NA	4.322	NA	NA	NA	NA	NA	NA	NA	NA	NA	NA	NA	5.749	NA	NA	NA
CAPZA1	ENSG00000116489	ENST00000263168	ENSP00000263168	6.298	5.907	6.45	5.754	5.968	6.082	6.035	6.016	5.816	6.319	5.81	6.176	6.268	6.074	6.307	6.467	6.276	6.259	6.187	5.605	6.28	6.282	6.402	6.222	6.1535	6.202	5.943	6.116	6.0558
CAPZA2	ENSG00000198898	ENST00000361183	ENSP00000354947	6.633	6.394	6.791	6.367	6.521	6.537	6.65	6.28	6.31	6.514	6.371	6.54	6.372	6.177	6.869	6.868	6.412	6.772	6.8	6.592	6.804	6.399	6.84	6.979	6.7224	6.822	6.458	6.8	6.3235
CARD10	ENSG00000100065	ENST00000403299	ENSP00000384570	3.835	4.778	NA	2.722	3.71	NA	NA	3.78	4.144	4.774	3.399	NA	4.934	4.064	NA	4.436	NA	2.288	4.45	3.286	2.274	3.482	4.734	NA	3.0777	3.785	NA	NA	4.7935
CARD11	ENSG00000198286	ENST00000396946	ENSP00000380150	5.041	4.51	NA	4.523	5.302	NA	NA	5.64	NA	4.242	NA	NA	NA	5.095	4.648	5.227	4.736	NA	NA	3.824	4.58	4.94	NA	4.645	4.2358	NA	NA	4.926	4.8755
CARD19	ENSG00000165233	ENST00000375464	ENSP00000364613	5.574	5.945	4.976	5.859	5.389	5.4	5.217	5.086	5.079	4.738	5.746	6.145	5.007	5.171	5.035	4.947	4.939	4.795	5.322	5.303	5.937	4.988	5.573	4.875	5.268	5.089	5.597	5.462	4.2207
CARD6	ENSG00000132357	ENST00000254691	ENSP00000254691	2.766	NA	NA	NA	3.967	3.451	3.237	3.152	3.546	3.886	NA	3.446	2.878	3.193	3.056	3.533	4.794	3.841	NA	NA	4.45	3.505	2.807	2.584	3.7342	3.413	4.534	3.335	3.5891
CARD8	ENSG00000105483	ENST00000519940	ENSP00000428883	4.443	4.221	4.48	4.862	4.73	4.79	4.699	4.55	4.444	4.973	4.203	3.84	4.324	4.677	4.316	5.083	4.712	4.399	4.457	4.53	4.389	4.874	4.543	4.878	4.4107	4.949	3.908	4.457	4.9225
CARD9	ENSG00000187796	ENST00000371732	ENSP00000360797	4.269	5.585	NA	NA	4.759	NA	NA	5.583	NA	5.939	NA	NA	NA	5.34	5.461	NA	NA	5.515	NA	NA	NA	5.22	NA	5.2	NA	NA	NA	NA	5.6478
CARHSP1	ENSG00000153048	ENST00000618335	ENSP00000483591	6.571	6.545	6.415	6.347	6.628	7.002	6.259	6.656	6.384	6.658	6.631	6.383	6.46	6.202	6.809	6.324	6.025	6.743	6.687	6.836	6.593	6.477	6.444	6.341	6.4367	6.833	6.619	6.268	6.4341
CARKD	ENSG00000213995	ENST00000309957	ENSP00000311984	5.582	5.326	5.9	5.427	5.636	5.968	5.924	5.673	5.548	5.658	5.708	5.899	5.726	4.932	5.112	5.372	5.15	5.73	5.532	5.999	5.803	5.375	5.661	5.944	6.2471	6.075	5.823	5.403	5.621
CARNMT1	ENSG00000156017	ENST00000376834	ENSP00000366030	5.04	4.049	4.136	4.631	4.415	4.433	3.948	4.826	NA	4.673	NA	3.717	4.017	5.202	4.853	NA	NA	NA	3.759	3.805	4.46	4.996	3.798	4.443	4.5054	4.756	4.059	3.319	4.5653
CARNS1	ENSG00000172508	ENST00000445895	ENSP00000389009	NA	NA	5.667	NA	NA	NA	NA	NA	NA	NA	4.981	NA	NA	NA	3.251	NA	NA	NA	NA	NA	NA	4.892	NA	4.687	5.549	NA	4.63	NA	NA
CARS2	ENSG00000134905	ENST00000257347	ENSP00000257347	5.667	4.273	5.021	5.38	5.158	4.773	4.623	4.865	4.954	4.782	5.524	5.593	5.41	4.942	4.41	4.618	5.403	5.058	4.606	4.94	4.985	4.845	5.37	3.845	4.8042	4.859	5.944	5.103	4.4777
CARTPT	ENSG00000164326	ENST00000296777	ENSP00000296777	5.81	5.529	4.508	NA	5.953	NA	NA	NA	NA	NA	NA	NA	NA	NA	NA	NA	NA	NA	NA	5.603	NA	NA	NA	NA	6.2886	NA	NA	NA	NA
CASC1	ENSG00000118307	ENST00000320267	ENSP00000313141	NA	NA	NA	NA	NA	3.143	NA	4.517	NA	NA	NA	NA	NA	NA	NA	NA	NA	NA	NA	NA	NA	NA	NA	NA	NA	4.076	3.65	NA	NA
CASC3	ENSG00000108349	ENST00000264645	ENSP00000264645	3.777	NA	3.05	3.999	3.667	4.36	4.043	3.882	3.583	3.86	4.341	2.736	3.778	4.295	3.475	4.197	4.195	4.314	4.276	3.674	3.358	4.169	4.42	3.628	4.0812	3.562	3.591	3.771	4.2441
CASC4	ENSG00000166734	ENST00000299957	ENSP00000299957	4.933	5.859	4.636	4.745	4.783	4.528	4.589	4.674	4.228	4.65	4.343	4.438	4.552	4.885	4.432	4.454	5.211	4.182	4.83	4.397	5.276	4.703	4.137	4.687	4.9048	4.699	4.719	4.566	4.313
CASC5	ENSG00000137812	ENST00000399668	ENSP00000382576	NA	NA	NA	3.612	NA	3.681	NA	NA	NA	NA	NA	NA	6.165	NA	NA	NA	NA	NA	NA	3.903	NA	2.804	NA	NA	NA	4.507	NA	4.076	NA
CASD1	ENSG00000127995	ENST00000297273	ENSP00000297273	2.479	3.704	3.039	3.56	3.407	2.98	NA	3.585	NA	3.195	NA	2.994	NA	NA	NA	3.549	NA	NA	4.402	4.246	5.273	4.092	3.8	4.459	3.7232	3.846	NA	2.607	4.0884
CASK	ENSG00000147044	ENST00000421587	ENSP00000400526	5.783	5.582	6.223	5.855	6.039	6.078	5.831	6.157	6.86	6.222	5.976	6.218	5.82	6.048	5.485	6.04	6.178	6.046	6.392	5.776	6.276	5.923	6.239	5.554	6.0155	6.252	6.204	5.779	5.9245
CASKIN1	ENSG00000167971	ENST00000343516	ENSP00000345436	NA	NA	5.865	NA	NA	NA	NA	NA	NA	NA	NA	NA	NA	NA	NA	NA	NA	NA	NA	NA	NA	NA	NA	NA	NA	NA	NA	NA	NA
CASKIN2	ENSG00000177303	ENST00000321617	ENSP00000325355	5.047	4.463	5.068	5.453	5.023	5.477	5.465	4.972	4.462	4.569	4.983	5.284	5.263	4.168	4.89	4.739	4.684	4.997	5.202	5.603	4.61	4.502	5.643	4.873	5.015	5.082	5.226	NA	3.9312
CASP1	ENSG00000137752	ENST00000527979	ENSP00000432340	5.674	5.529	5.586	5.61	5.661	5.836	5.831	5.785	5.779	5.471	5.058	5.687	5.515	5.879	5.644	6.154	6.412	5.376	5.481	5.509	5.429	5.76	6.716	5.723	5.7768	5.53	5.697	5.733	6.0738
CASP10	ENSG00000003400	ENST00000286186	ENSP00000286186	5.856	4.736	NA	4.63	5.38	4.752	4.819	5.007	5.307	5.044	4.717	4.222	5.406	5.226	5.225	NA	5.518	4.994	4.868	5.318	5.102	5.353	4.086	5.192	5.0393	NA	5.282	5.245	5.1013
CASP2	ENSG00000106144	ENST00000310447	ENSP00000312664	4.139	4.614	3.756	4.353	4.68	4.943	4.815	4.609	3.649	4.227	4.414	NA	3.83	5.153	4.496	4.738	4.422	4.478	4.342	4.303	3.885	4.404	3.442	4.288	3.9296	4.601	4.154	4.597	4.5412
CASP3	ENSG00000164305	ENST00000523916	ENSP00000428929	5.286	5.228	5.69	5.3	5.435	5.045	5.36	5.046	5.215	5.405	5.105	5.691	5.194	5.772	5.494	5.405	4.896	5.59	5.1	5.114	5.326	5.6	5.172	5.494	5.4029	4.466	4.957	5.3	5.5067
CASP4	ENSG00000196954	ENST00000444739	ENSP00000388566	4.947	4.956	NA	4.762	4.031	5.067	4.908	4.814	4.693	5.085	4.644	4.479	4.267	5.222	4.96	4.991	3.987	4.977	4.352	4.852	4.991	4.922	4.91	5.348	4.787	4.265	4.602	4.61	5.4247
CASP6	ENSG00000138794	ENST00000265164	ENSP00000265164	5.732	5.59	5.231	5.494	5.635	5.394	5.555	5.544	5.571	5.643	5.803	5.518	5.443	5.814	5.347	5.711	5.784	5.508	5.828	5.521	5.51	5.653	5.417	5.6	5.5329	5.562	5.4	5.206	5.7452
CASP7	ENSG00000165806	ENST00000621345	ENSP00000480584	5.2	5.378	5.485	5.478	5.494	5.508	5.399	5.52	5.218	5.441	5.71	5.577	5.299	5.602	4.526	5.58	5.028	5.302	5.265	5.085	5.253	5.756	5.327	5.431	5.6141	5.523	5.326	5.199	5.748
CASP8	ENSG00000064012	ENST00000358485	ENSP00000351273	4.592	4.531	4.514	4.815	5.389	5.103	5.096	4.801	4.619	5.122	3.44	4.659	4.883	4.861	4.824	5.28	5.25	5.974	4.695	5.279	5.132	4.817	4.814	4.639	4.8147	5.324	4.975	4.927	5.0081
CASP9	ENSG00000132906	ENST00000333868	ENSP00000330237	3.606	NA	4.781	4.865	5.119	3.104	4.569	4.067	4.251	4.417	3.396	4.233	4.585	4.995	2.547	2.632	NA	4.678	4.158	4.589	3.831	4.743	4.556	3.719	4.738	4.792	NA	4.609	NA
CASQ1	ENSG00000143318	ENST00000368078	ENSP00000357057	NA	NA	4.631	NA	NA	NA	5.808	NA	NA	NA	NA	NA	NA	NA	NA	NA	NA	NA	5.814	NA	NA	NA	NA	NA	NA	NA	NA	NA	5.3679
CASQ2	ENSG00000118729	ENST00000261448	ENSP00000261448	4.975	5.85	NA	4.555	5.093	4.338	4.568	NA	4.919	4.963	5.914	4.092	NA	5.238	NA	6.254	NA	NA	6.019	4.836	5.017	NA	4.092	5.699	5.2194	5.251	NA	NA	3.8862
CASR	ENSG00000036828	ENST00000490131	ENSP00000418685	NA	NA	NA	NA	NA	NA	NA	NA	NA	3.314	NA	4.989	NA	NA	NA	NA	4.048	NA	NA	NA	NA	NA	NA	NA	3.834	NA	NA	NA	NA
CASS4	ENSG00000087589	ENST00000360314	ENSP00000353462	NA	3.873	NA	NA	3.289	NA	NA	NA	3.025	3.348	NA	NA	NA	4.327	4.093	NA	NA	4.864	NA	NA	NA	NA	NA	5.611	NA	NA	NA	NA	3.9435
CASZ1	ENSG00000130940	ENST00000377022	ENSP00000366221	3.766	NA	NA	4.737	4.364	4.202	3.753	4.266	NA	4.197	4.052	5.433	NA	4.376	3.324	NA	3.48	NA	3.818	3.978	3.727	4.817	3.108	3.449	4.3289	4.433	NA	4.621	3.4778
CAT	ENSG00000121691	ENST00000241052	ENSP00000241052	6.521	6.889	6.354	6.065	5.907	5.897	6.39	5.983	6.211	6.393	5.887	6.039	5.72	5.504	6.44	6.334	5.895	6.633	6.178	6.403	6.717	5.939	5.96	6.697	5.952	5.919	6.157	6.154	6.5686
CATIP	ENSG00000158428	ENST00000289388	ENSP00000289388	NA	NA	NA	NA	NA	NA	NA	4.301	NA	NA	NA	NA	NA	NA	NA	NA	NA	NA	NA	NA	NA	NA	NA	NA	NA	NA	NA	NA	NA
CAV1	ENSG00000105974	ENST00000341049	ENSP00000339191	6.673	6.753	5.981	6.387	6.801	6.429	6.299	6.546	6.043	6.054	6.071	6.232	6.18	4.934	6.82	5.826	5.104	5.614	6.365	6.453	6.373	6.672	6.543	6.286	6.9333	6.768	5.998	6.191	5.527
CAV2	ENSG00000105971	ENST00000222693	ENSP00000222693	5.882	5.402	4.788	5.352	NA	4.986	4.616	5.68	5.184	4.662	4.978	4.342	5.098	4.333	5.663	NA	2.626	4.069	NA	4.894	4.142	4.794	5.786	3.952	5.6638	3.212	4.923	4.593	4.7762
CAV3	ENSG00000182533	ENST00000397368	ENSP00000380525	NA	NA	NA	NA	NA	NA	NA	NA	NA	NA	3.549	NA	NA	NA	NA	NA	NA	NA	NA	NA	NA	NA	NA	NA	NA	NA	NA	NA	NA
CBFA2T2	ENSG00000078699	ENST00000492345	ENSP00000433270	3.668	NA	3.521	3.645	3.566	3.073	5.065	4.626	NA	NA	3.721	4.339	NA	4.12	3.55	NA	NA	3.987	4.174	4.277	4.153	3.395	3.731	2.865	4.576	2.249	3.7	3.525	NA
CBFA2T3	ENSG00000129993	ENST00000327483	ENSP00000332122	NA	NA	NA	NA	NA	NA	NA	NA	NA	NA	NA	NA	4.275	NA	NA	NA	NA	NA	NA	NA	NA	NA	NA	NA	NA	NA	NA	NA	4.7742
CBFB	ENSG00000067955	ENST00000412916	ENSP00000415151	5.733	6.042	5.602	5.607	5.956	5.656	5.823	5.674	5.396	5.724	5.537	5.317	5.674	6.14	6.023	5.838	5.614	5.537	5.547	5.497	5.664	6.168	5.941	6.135	5.6857	5.717	5.248	5.807	5.962
CBL	ENSG00000110395	ENST00000264033	ENSP00000264033	4.663	5.224	5.845	5.283	5.321	5.164	5.403	5.265	5.037	5.399	5.047	4.676	4.854	5.149	5.421	5.449	5.225	5.235	5.116	5.353	4.954	5.164	5.328	5.335	5.1661	5.28	4.854	5.469	5.2632
CBLB	ENSG00000114423	ENST00000264122	ENSP00000264122	3.697	4.078	NA	3.749	4.069	4.033	3.713	4.084	2.925	3.387	3.728	NA	NA	4.474	4.33	3.795	4.185	4.102	4.54	4.164	4.294	4.168	3.828	3.91	4.0584	4.112	4.042	4.108	3.1733
CBLC	ENSG00000142273	ENST00000270279	ENSP00000270279	NA	NA	NA	NA	3.634	4.518	NA	NA	NA	NA	NA	NA	4.37	NA	NA	NA	3.49	NA	3.061	3.505	NA	4.092	5.166	NA	NA	NA	NA	2.468	3.5042
CBLL1	ENSG00000105879	ENST00000440859	ENSP00000401277	4.639	4.86	4.661	4.86	4.462	4.68	4.519	5.081	3.171	4.845	4.584	4.697	4.167	5.278	5.051	5.162	5.341	5.23	4.047	4.813	4.861	5.036	4.621	5.099	4.7742	5.133	4.763	5.034	4.5308
CBLN1	ENSG00000102924	ENST00000536749	ENSP00000444651	NA	NA	NA	NA	NA	NA	NA	NA	NA	NA	NA	NA	5.548	NA	NA	NA	NA	NA	NA	NA	NA	NA	NA	NA	NA	NA	NA	NA	NA
CBR1	ENSG00000159228	ENST00000290349	ENSP00000290349	6.653	6.183	6.877	6.344	6.075	6.814	6.399	6.584	6.638	6.602	6.443	6.596	6.291	6.87	6.78	6.912	6.647	6.801	6.552	6.754	6.725	6.029	6.826	6.623	6.3915	7.011	6.613	6.459	6.3822
CBR3	ENSG00000159231	ENST00000290354	ENSP00000290354	6.601	6.699	6.695	6.784	6.424	6.739	5.927	6.938	6.375	6.42	6.001	NA	NA	7.137	6.705	6.464	6.372	5.958	5.71	6.721	5.599	6.679	6.471	6.375	6.8108	6.638	6.207	6.364	6.4596
CBR4	ENSG00000145439	ENST00000306193	ENSP00000303525	6.274	5.552	6.152	5.994	6.445	5.637	5.968	6.168	6.099	5.524	6.329	6.548	6.077	6.254	5.92	6.289	6.567	5.898	6.06	5.855	6.562	6.135	5.519	6.037	5.9683	6.045	6.94	5.236	5.6545
CBSL	ENSG00000274276	ENST00000624406	ENSP00000485669	NA	NA	7.201	NA	NA	NA	NA	NA	NA	NA	NA	NA	7.002	NA	NA	NA	6.101	NA	NA	NA	NA	NA	NA	NA	NA	NA	6.864	NA	NA
CBWD1	ENSG00000172785	ENST00000377400	ENSP00000366617	4.967	4.333	5.744	4.6	5.203	5.431	4.889	4.929	4.456	5.117	5.243	4.657	4.751	5.29	5.467	5.267	5.297	4.462	5.29	4.79	5.374	5.121	5.321	4.675	5.0995	5.296	5.173	4.7	4.997
CBX1	ENSG00000108468	ENST00000393408	ENSP00000377060	6.193	5.688	5.601	5.922	5.989	6.143	6.005	6.156	5.572	6.133	5.866	5.987	5.732	6.068	6.448	5.85	5.228	6.16	5.836	6.023	5.557	6.099	6.063	5.856	6.0683	6.058	5.95	6.037	6.0542
CBX2	ENSG00000173894	ENST00000310942	ENSP00000308750	NA	NA	NA	NA	NA	NA	NA	NA	NA	NA	5.717	NA	NA	3.973	NA	5.482	NA	5.887	NA	NA	NA	NA	NA	NA	NA	4.685	NA	NA	NA
CBX3	ENSG00000122565	ENST00000396386	ENSP00000379670	5.968	5.849	5.529	5.805	5.919	5.849	5.955	6.037	5.659	5.697	5.54	5.146	5.718	5.883	6.194	6.12	5.565	5.936	5.779	5.696	5.823	5.976	5.717	5.958	5.855	6.205	5.816	5.829	6.1276
CBX4	ENSG00000141582	ENST00000269397	ENSP00000269397	3.487	4.11	4.156	4.178	3.726	4.636	4.273	4.077	2.286	3.758	NA	NA	3.494	4.358	4.098	3.567	NA	3.301	NA	3.714	3.819	3.885	NA	3.533	3.4337	3.863	4.35	4.255	3.7454
CBX6	ENSG00000183741	ENST00000407418	ENSP00000384490	3.045	3.768	3.31	NA	4.123	3.248	3.053	4.402	NA	2.768	NA	3.084	NA	2.639	3.977	NA	NA	NA	NA	NA	NA	NA	3.743	3.256	2.9014	NA	3.159	4.171	3.1963
CBX7	ENSG00000100307	ENST00000216133	ENSP00000216133	4.532	4.091	4.194	4.78	4.649	4.867	4.129	5.06	3.781	4.368	3.988	3.598	4.708	4.291	4.655	4.506	4.807	4.752	4.718	4.698	3.944	4.659	4.524	4.324	4.707	4.898	4.695	4.632	3.676
CBX8	ENSG00000141570	ENST00000269385	ENSP00000269385	NA	5.328	4.922	NA	5.23	5.234	NA	5.456	NA	4.556	4.615	NA	NA	5.496	NA	NA	4.778	5.308	NA	NA	NA	NA	NA	NA	4.6629	6.401	NA	NA	NA
CBY1	ENSG00000100211	ENST00000396811	ENSP00000380026	NA	3.796	NA	NA	NA	NA	NA	5.015	NA	NA	NA	4.361	NA	NA	4.311	NA	NA	NA	NA	NA	3.846	NA	4.228	NA	NA	5.283	NA	NA	NA
CC2D1A	ENSG00000132024	ENST00000318003	ENSP00000313601	5.303	5.121	5.364	5.327	5.274	5.506	5.433	5.406	5.154	5.291	5.309	5.595	5.144	5.336	5.33	5.448	5.003	5.268	5.192	5.669	5.512	5.231	5.568	5.418	5.2104	5.435	5.653	5.517	5.5323
CC2D1B	ENSG00000154222	ENST00000284376	ENSP00000284376	5.025	4.714	5.29	4.92	5.067	5.147	4.725	4.956	5.047	4.959	4.679	5.156	5.174	4.703	4.837	5.246	4.722	4.885	4.968	5.195	4.784	4.981	5.336	4.563	4.7586	5.261	4.777	4.92	4.787
CC2D2A	ENSG00000048342	ENST00000503292	ENSP00000421809	3.068	NA	3.968	3.016	4.262	4.117	3.867	4.88	6.341	3.909	4.533	NA	4.808	4.799	NA	3.753	3.55	NA	3.404	NA	6.94	3.978	3.695	4.983	NA	3.329	4.741	NA	3.472
CCAR2	ENSG00000158941	ENST00000389279	ENSP00000373930	5.11	5.274	5.211	5.159	5.263	5.405	5.177	5.504	4.779	5.134	5.333	5.11	5.313	5.372	5.437	5.268	4.602	5.484	5.304	5.285	5.13	5.348	5.389	5.012	5.2466	5.351	5.686	5.717	5.0886
CCBE1	ENSG00000183287	ENST00000439986	ENSP00000404464	3.476	NA	NA	4.738	NA	3.695	NA	4.555	NA	NA	NA	NA	3.702	NA	NA	3.453	NA	NA	NA	NA	NA	NA	4.211	NA	NA	NA	NA	NA	NA
CCBL1	ENSG00000171097	ENST00000302586	ENSP00000302227	4.613	NA	5.928	4.777	5.339	5.068	5.447	5.175	4.613	4.695	5.429	5.704	5.759	5.378	5.259	3.627	5.302	5.329	5.341	5.458	5.331	5.05	5.141	4.997	5.3506	5.184	5.779	5.107	5.4427
CCBL2	ENSG00000137944	ENST00000370491	ENSP00000359522	5.3	5.188	5.881	4.703	5.297	5.587	5.115	5.346	5.803	5.381	5.474	5.165	4.767	5.218	5.447	5.024	5.459	5.485	5.26	5.492	5.19	4.907	5.188	5.282	5.3929	5.793	6.005	5.526	4.9207
CCDC102A	ENSG00000135736	ENST00000258214	ENSP00000258214	5.708	3.96	NA	NA	5.47	6.234	5.51	5.699	NA	5.527	5.981	NA	NA	5.995	6.085	5.237	7.38	5.047	6.109	6.613	5.516	5.234	5.725	4.38	6.4371	5.552	5.515	5.545	4.8255
CCDC106	ENSG00000173581	ENST00000591241	ENSP00000466521	4.596	NA	2.902	5.425	3.98	4.184	NA	3.723	NA	3.515	NA	NA	4.164	NA	3.773	3.855	3.925	3.335	2.892	NA	3.271	5.016	NA	NA	5.1991	4.28	4.009	5.43	3.7427
CCDC107	ENSG00000159884	ENST00000421582	ENSP00000413003	4.571	NA	NA	6.503	4.3	NA	NA	NA	5.142	NA	4.96	NA	NA	3.458	NA	NA	NA	NA	NA	NA	NA	NA	NA	NA	NA	NA	NA	NA	NA
CCDC108	ENSG00000181378	ENST00000453220	ENSP00000409117	NA	NA	NA	NA	NA	NA	NA	4.401	NA	NA	NA	NA	NA	NA	NA	NA	NA	NA	NA	NA	NA	NA	NA	NA	NA	5.478	NA	NA	NA
CCDC109B	ENSG00000005059	ENST00000394650	ENSP00000378145	4.34	3.715	NA	3.794	NA	4.536	NA	4.633	NA	NA	NA	NA	NA	4.942	3.849	3.391	NA	4.334	NA	NA	NA	4.95	4.5	4.389	4.4757	NA	3.796	3.944	4.1647
CCDC113	ENSG00000103021	ENST00000219299	ENSP00000219299	NA	NA	NA	5.983	NA	NA	NA	4.715	NA	6.912	NA	NA	NA	3.262	NA	NA	NA	NA	3.97	6.735	NA	NA	NA	NA	5.0587	3.937	NA	NA	6.9
CCDC114	ENSG00000105479	ENST00000315396	ENSP00000318429	NA	NA	NA	NA	NA	NA	NA	5.5	NA	NA	NA	NA	NA	5.031	NA	NA	NA	NA	NA	NA	NA	NA	NA	NA	NA	4.964	NA	NA	NA
CCDC115	ENSG00000136710	ENST00000259229	ENSP00000259229	6.022	4.105	4.288	4.886	5.892	3.1	4.808	5.347	5.309	NA	4.6	4.763	4.325	4.131	4.308	4.842	5.273	5.481	4.476	6.351	4.953	4.559	4.004	4.2	4.5817	5.382	4.353	4.206	3.1337
CCDC117	ENSG00000159873	ENST00000249064	ENSP00000249064	3.259	NA	3.631	4.368	4.72	3.649	NA	4.521	3.788	NA	1.886	3.94	4.832	4.732	3.476	4.316	3.933	4.12	4.233	3.351	3.499	4.333	NA	3.923	3.6759	4.62	3.148	2.457	NA
CCDC12	ENSG00000160799	ENST00000425441	ENSP00000416263	5.289	5.873	5.449	6.35	6.439	5.817	6.837	5.775	4.957	5.521	5.682	5.618	5.304	5.53	5.893	5.848	5.067	4.861	5.273	6.631	5.428	5.736	5.741	5.257	5.9642	5.526	5.658	5.795	5.8203
CCDC120	ENSG00000147144	ENST00000603986	ENSP00000474071	NA	NA	NA	4.477	3.702	NA	NA	NA	NA	NA	NA	NA	NA	NA	NA	NA	NA	4.556	NA	NA	NA	3.208	NA	5.06	NA	3.744	3.734	4.097	NA
CCDC122	ENSG00000151773	ENST00000444614	ENSP00000407763	5.475	5.048	NA	5.534	NA	5.18	5.923	4.041	NA	5.843	4.478	NA	NA	NA	5.839	6.124	5.311	5.475	4.91	5.507	NA	4.961	NA	NA	NA	NA	NA	NA	NA
CCDC124	ENSG00000007080	ENST00000597436	ENSP00000471455	5.822	5.683	5.816	6.133	5.4	5.987	5.837	6.028	5.792	5.848	5.472	6.121	5.854	5.851	5.668	5.633	5.678	5.348	5.08	6.206	5.386	5.823	6.254	6.123	5.6557	5.685	6.353	6.379	5.7758
CCDC127	ENSG00000164366	ENST00000296824	ENSP00000296824	6.127	5.379	6.135	5.569	5.73	5.625	5.808	6.255	5.729	5.534	6.22	6.105	5.931	5.706	5.421	5.206	5.057	5.619	5.19	5.819	6.371	5.84	5.611	5.559	6.3857	3.954	6.519	5.788	6.0736
CCDC13	ENSG00000244607	ENST00000310232	ENSP00000309836	NA	NA	5.594	NA	NA	NA	NA	5.598	NA	NA	NA	NA	NA	NA	NA	NA	NA	NA	NA	NA	NA	NA	NA	NA	NA	4.195	NA	NA	NA
CCDC130	ENSG00000104957	ENST00000586600	ENSP00000465776	NA	3.97	3.228	4.392	4.013	NA	NA	3.455	NA	4.297	NA	3.406	4.56	4.354	NA	3.976	NA	NA	NA	NA	NA	3.886	2.962	3.015	NA	NA	NA	3.938	3.0373
CCDC134	ENSG00000100147	ENST00000255784	ENSP00000255784	5.309	4.805	5.9	5.749	5.87	5.768	4.91	5.695	5.52	5.631	NA	5.473	5.856	6.04	5.321	5.608	6.44	5.42	5.692	5.777	6.018	5.823	3.98	5.568	5.5396	5.685	5.494	5.834	5.6449
CCDC136	ENSG00000128596	ENST00000297788	ENSP00000297788	3.573	5.74	4.823	NA	NA	5.103	4.746	NA	NA	4.797	3.783	NA	NA	NA	5.211	NA	NA	NA	4.79	3.509	NA	NA	3.914	NA	NA	3.621	NA	NA	5.7517
CCDC138	ENSG00000163006	ENST00000295124	ENSP00000295124	NA	NA	2.944	NA	3.476	3.286	NA	4.736	NA	NA	NA	NA	NA	NA	3.61	NA	NA	NA	NA	NA	NA	NA	NA	NA	NA	4.312	NA	NA	NA
CCDC14	ENSG00000175455	ENST00000310351	ENSP00000312031	4.127	NA	NA	3.719	2.732	NA	NA	2.481	NA	NA	5.127	NA	NA	4.208	2.64	3.123	NA	4.665	NA	NA	4.492	NA	2.524	NA	3.1359	3.693	NA	NA	NA
CCDC146	ENSG00000135205	ENST00000285871	ENSP00000285871	4.997	NA	NA	5.679	5.691	4.237	5.304	3.478	NA	5.542	NA	NA	4.715	3.353	NA	5.648	5.599	5.41	5.773	5.311	NA	5.133	NA	6.42	4.8603	5.05	NA	NA	5.9487
CCDC149	ENSG00000181982	ENST00000504487	ENSP00000425715	4.173	3.716	3.756	NA	4.422	NA	3.666	4.091	4.801	3.317	NA	NA	5.655	NA	5.491	5.255	4.828	NA	4.723	4.663	4.628	NA	3.309	3.958	4.2902	3.968	4.007	4.533	3.7709
CCDC15	ENSG00000149548	ENST00000344762	ENSP00000341684	NA	NA	NA	NA	NA	NA	NA	5.353	NA	NA	NA	NA	4.526	NA	NA	NA	NA	NA	NA	NA	NA	NA	NA	NA	NA	NA	NA	3.424	NA
CCDC150	ENSG00000144395	ENST00000409270	ENSP00000387257	NA	NA	NA	NA	NA	NA	NA	5.789	NA	NA	NA	5.37	6.379	NA	NA	NA	NA	NA	NA	NA	NA	NA	NA	NA	NA	NA	NA	NA	NA
CCDC151	ENSG00000198003	ENST00000356392	ENSP00000348757	4.122	NA	4.341	NA	NA	NA	NA	5.936	NA	NA	NA	NA	NA	NA	NA	NA	NA	NA	NA	NA	NA	NA	NA	NA	NA	4.07	NA	NA	NA
CCDC153	ENSG00000248712	ENST00000415318	ENSP00000445431	NA	NA	NA	NA	NA	NA	NA	4.131	NA	NA	NA	NA	NA	NA	NA	NA	NA	NA	NA	NA	NA	NA	NA	NA	NA	NA	NA	NA	NA
CCDC157	ENSG00000187860	ENST00000405659	ENSP00000385357	NA	NA	5.486	NA	NA	NA	NA	5.865	NA	6.005	NA	NA	NA	NA	NA	NA	NA	NA	NA	NA	NA	NA	NA	NA	NA	6.243	NA	NA	NA
CCDC158	ENSG00000163749	ENST00000388914	ENSP00000373566	NA	NA	NA	NA	NA	NA	NA	NA	NA	NA	NA	NA	5.883	NA	NA	NA	NA	NA	NA	NA	NA	NA	NA	NA	NA	3.814	NA	NA	NA
CCDC167	ENSG00000198937	ENST00000373408	ENSP00000362507	NA	NA	4.775	NA	4.336	NA	NA	NA	NA	NA	NA	4.978	5.079	NA	NA	5.073	NA	NA	NA	NA	NA	NA	3.99	NA	NA	4.717	NA	NA	NA
CCDC17	ENSG00000159588	ENST00000528266	ENSP00000432172	NA	NA	NA	5.068	4.641	4.307	NA	4.509	NA	3.654	NA	NA	NA	NA	NA	5.443	NA	NA	NA	NA	4.843	4.547	NA	5.116	NA	NA	NA	NA	NA
CCDC170	ENSG00000120262	ENST00000239374	ENSP00000239374	3.713	NA	NA	NA	4.554	3.828	NA	5.375	NA	NA	NA	NA	5.384	4.947	4.508	4.783	NA	4.776	NA	NA	NA	NA	5.08	3.947	5.1494	3.94	3.246	NA	NA
CCDC173	ENSG00000154479	ENST00000447353	ENSP00000391504	NA	NA	4.065	NA	NA	NA	NA	5.57	NA	NA	NA	NA	NA	NA	NA	NA	NA	NA	NA	NA	NA	NA	NA	NA	NA	2.486	NA	NA	NA
CCDC174	ENSG00000154781	ENST00000383794	ENSP00000373304	3.2	NA	3.301	4.453	3.623	4.281	3.607	4.071	NA	NA	4.258	4.011	NA	3.427	3.927	3.476	2.885	3.946	3.441	NA	4.252	4.533	3.811	NA	NA	3.788	3.799	3.349	1.5796
CCDC180	ENSG00000197816	ENST00000529487	ENSP00000434727	3.9	4.219	3.991	NA	NA	4.265	NA	4.567	NA	NA	NA	4.299	NA	4.496	NA	NA	4.574	NA	4.812	4.818	3.941	NA	3.615	3.22	5.075	2.875	3.877	NA	5.1178
CCDC186	ENSG00000165813	ENST00000369287	ENSP00000358293	4.748	4.752	3.637	4.843	5.053	4.468	4.594	4.664	3.749	4.702	4.125	4.613	4.691	4.786	4.269	3.859	4.725	4.956	4.812	4.447	4.991	5.338	4.353	4.574	4.8736	4.752	4.15	4.708	4.79
CCDC187	ENSG00000260220	ENST00000569961	ENSP00000456543	NA	NA	NA	NA	NA	NA	NA	5.594	NA	NA	NA	NA	NA	NA	NA	NA	NA	NA	NA	NA	NA	NA	NA	NA	NA	NA	NA	NA	NA
CCDC22	ENSG00000101997	ENST00000376227	ENSP00000365401	6.058	5.742	5.91	6.014	5.852	5.951	5.942	5.808	6.169	5.769	5.748	6.408	5.95	5.784	5.722	6.032	5.84	6.126	5.542	6.321	5.72	5.644	6.148	5.714	5.7505	6.409	6.254	6.054	5.6612
CCDC25	ENSG00000147419	ENST00000356537	ENSP00000348933	5.281	5.61	5.18	5.221	5.432	5.361	5.475	5.383	5.461	5.668	5.167	5.026	5.307	5.524	5.787	5.298	6.016	5.186	5.536	5.29	5.617	5.427	5.751	5.55	5.4386	5.152	5.232	5.331	5.5971
CCDC28B	ENSG00000160050	ENST00000373602	ENSP00000362704	4.317	3.805	4.86	4.338	5.266	5.04	5.076	4.152	NA	4.528	4.188	4.744	NA	4.535	NA	NA	5.694	4.075	5.01	4.773	NA	4.628	4.833	NA	4.4727	4.978	NA	4.521	4.5456
CCDC34	ENSG00000109881	ENST00000328697	ENSP00000330240	NA	NA	NA	NA	NA	NA	4.904	NA	NA	NA	NA	NA	NA	NA	NA	NA	NA	NA	NA	4.403	NA	NA	5.123	NA	5.8246	NA	NA	NA	NA
CCDC39	ENSG00000145075	ENST00000442201	ENSP00000405708	5.485	4.815	2.613	5.74	5.127	5.39	NA	5.133	5.384	NA	NA	NA	NA	NA	NA	5.274	5.557	NA	4.466	5.276	NA	4.57	3.703	5.128	5.4014	4.761	4.997	NA	NA
CCDC40	ENSG00000141519	ENST00000397545	ENSP00000380679	3.75	NA	4.061	NA	NA	NA	NA	5.063	NA	4.917	NA	NA	NA	4.392	NA	NA	5.052	NA	3.837	NA	NA	NA	NA	NA	NA	3.043	NA	NA	NA
CCDC43	ENSG00000180329	ENST00000315286	ENSP00000323782	5.488	5.417	5.478	5.318	5.53	5.012	5.206	5.433	5.207	5.252	5.381	6.129	4.933	5.803	4.875	5.618	5.571	5.073	5.439	5.111	5.374	5.235	5.3	5.426	5.2371	5.544	5.15	4.944	4.5872
CCDC47	ENSG00000108588	ENST00000403162	ENSP00000384888	5.368	4.994	5.089	5.072	5.123	5.371	4.865	5.108	5.182	5.176	4.946	5.018	5.383	5.555	5.148	5.063	5.736	5.418	5.202	5.112	5.771	5.376	5.418	5.024	5.2295	5.145	5.387	5.323	5.166
CCDC50	ENSG00000152492	ENST00000392456	ENSP00000376250	5.451	5.434	5.206	5.448	5.27	5.47	5.269	5.368	4.97	5.434	5.187	5.473	4.973	5.147	5.34	5.088	4.627	5.035	5.117	5.352	5.214	5.097	5.838	5.383	5.1561	5.044	4.875	5.552	4.993
CCDC51	ENSG00000164051	ENST00000395694	ENSP00000379047	5.803	6.133	5.713	5.108	5.075	5.173	5.209	5.092	5.595	5.328	5.797	5.274	5.352	5.299	5.317	4.978	5.389	6.063	4.768	5.408	5.322	5.575	4.795	4.913	5.2323	5.789	5.891	5.043	5.1535
CCDC57	ENSG00000176155	ENST00000392347	ENSP00000376158	4.424	5.158	NA	3.001	3.709	3.988	4.586	5.605	4.757	4.267	2.61	5.179	NA	3.819	3.767	4.131	NA	4.539	3.278	3.924	NA	3.714	3.859	4.948	3.9781	NA	NA	3.617	4.9981
CCDC58	ENSG00000160124	ENST00000291458	ENSP00000291458	6.416	5.538	5.994	5.483	6.151	5.886	5.65	5.902	6.195	6.975	6.457	6.725	6.427	6.33	5.715	6.124	5.16	5.639	6.213	5.74	6	5.967	5.714	5.455	6.1828	5.937	6.766	5.816	6.419
CCDC59	ENSG00000133773	ENST00000256151	ENSP00000256151	4.458	4.201	4.442	4.06	4.389	4.739	4.326	4.762	NA	NA	4.571	4.191	4.546	5.141	NA	NA	4.399	3.997	NA	NA	3.824	NA	3.754	4.214	4.4382	NA	4.279	4.669	4.2171
CCDC6	ENSG00000108091	ENST00000263102	ENSP00000263102	5.689	5.332	6.003	5.351	5.638	5.577	5.556	5.716	5.585	5.744	5.681	5.277	5.968	5.704	5.673	5.882	5.415	5.78	5.719	5.759	5.353	6.444	5.852	5.497	5.682	6.171	5.042	5.286	5.5963
CCDC61	ENSG00000104983	ENST00000595358	ENSP00000471454	4.619	5.838	4.969	5.365	4.776	5.829	5.997	5.197	5.717	6.091	5.341	5.042	4.466	5.058	4.902	5.515	5.748	5.406	4.772	5.523	3.706	4.635	5.716	4.719	5.2211	5.158	5.534	5.415	5.4989
CCDC64B	ENSG00000162069	ENST00000572449	ENSP00000459043	NA	NA	NA	NA	4.009	NA	4.972	5.295	NA	NA	NA	NA	NA	3.981	NA	NA	4.28	NA	4.065	NA	4.873	4.662	NA	NA	5.27	NA	NA	NA	NA
CCDC65	ENSG00000139537	ENST00000320516	ENSP00000312706	NA	NA	NA	NA	NA	3.585	NA	4.628	NA	NA	NA	NA	NA	3.666	4.547	NA	NA	NA	NA	NA	NA	NA	NA	4.923	NA	NA	NA	NA	NA
CCDC66	ENSG00000180376	ENST00000394672	ENSP00000378167	NA	4.986	NA	NA	3.803	3.333	NA	3.037	NA	NA	NA	3.58	NA	3.843	NA	3.475	4.086	NA	NA	NA	NA	NA	3.216	NA	NA	NA	NA	NA	NA
CCDC68	ENSG00000166510	ENST00000591504	ENSP00000466690	NA	NA	NA	NA	NA	NA	NA	3.92	4.35	4.98	NA	5.213	NA	NA	NA	NA	NA	3.788	NA	4.374	NA	3.809	NA	4.047	NA	NA	NA	NA	NA
CCDC69	ENSG00000198624	ENST00000355417	ENSP00000347586	4.097	NA	4.837	5.887	4.025	4.016	4.616	4.168	NA	5.362	4.207	3.91	4.074	3.694	3.88	3.05	3.755	5.283	4.924	3.669	NA	3.864	3.862	4.101	4.9302	4.405	4.424	3.634	4.61
CCDC71	ENSG00000177352	ENST00000321895	ENSP00000319006	3.466	4.655	NA	4.545	4.244	5.064	5.11	3.914	NA	NA	4.901	NA	NA	4.543	NA	3.707	3.817	NA	NA	4.302	3.539	3.379	NA	NA	2.9423	4.329	NA	NA	3.816
CCDC74A	ENSG00000163040	ENST00000409856	ENSP00000387009	4.542	NA	3.942	NA	NA	5.792	2.853	4.01	NA	2.154	NA	NA	NA	4.803	NA	NA	5.086	NA	NA	NA	3.869	NA	NA	NA	4.9628	3.519	NA	NA	NA
CCDC74B	ENSG00000152076	ENST00000409943	ENSP00000386294	NA	NA	NA	NA	NA	NA	NA	4.001	NA	NA	NA	NA	NA	NA	NA	NA	NA	NA	NA	NA	NA	NA	NA	NA	NA	NA	NA	NA	NA
CCDC77	ENSG00000120647	ENST00000540180	ENSP00000440554	3.858	NA	NA	3.654	4.13	NA	4.536	5.215	NA	4.666	NA	3.64	4.546	4.038	6.261	NA	5.357	NA	NA	4.538	3.711	4.389	NA	4.458	3.3303	4.113	NA	2.985	4.1527
CCDC78	ENSG00000162004	ENST00000293889	ENSP00000293889	NA	3.755	NA	NA	NA	4	NA	4.765	NA	NA	NA	NA	NA	NA	NA	NA	NA	NA	NA	NA	4.462	NA	4.608	NA	NA	4.427	NA	4.442	NA
CCDC8	ENSG00000169515	ENST00000307522	ENSP00000303158	4.864	5.099	NA	4.863	NA	4.903	5.122	5.082	4.725	4.379	4.222	4.497	NA	4.2	NA	4.208	4.484	3.63	4.772	5.183	4.026	4.344	4.757	4.375	5.0635	4.218	4.005	NA	3.3866
CCDC80	ENSG00000091986	ENST00000439685	ENSP00000411814	3.763	3.736	3.36	3.358	3.914	3.801	4.057	3.714	2.941	3.742	3.808	NA	4.043	4.12	3.971	4.641	3.251	NA	3.772	3.094	NA	3.947	3.906	3.912	3.8637	3.54	3.856	3.86	3.0162
CCDC81	ENSG00000149201	ENST00000445632	ENSP00000415528	NA	NA	NA	NA	NA	NA	NA	3.735	NA	NA	NA	NA	NA	NA	NA	NA	NA	NA	NA	NA	NA	NA	NA	NA	NA	NA	NA	NA	NA
CCDC85A	ENSG00000055813	ENST00000407595	ENSP00000384040	NA	NA	4.63	NA	NA	3.602	NA	4.075	NA	5.222	NA	NA	NA	3.888	NA	NA	NA	NA	NA	NA	4.473	NA	4.687	NA	NA	NA	4.156	NA	NA
CCDC85B	ENSG00000175602	ENST00000312579	ENSP00000311695	3.793	NA	3.972	NA	4.137	NA	NA	NA	NA	NA	4.559	NA	NA	3.848	NA	4.281	NA	4.123	NA	NA	NA	4.01	NA	NA	4.0151	4.722	NA	NA	4.04
CCDC85C	ENSG00000205476	ENST00000380243	ENSP00000369592	5.302	NA	5.661	5.885	5.112	5.975	5.392	5.877	NA	5.432	6.13	NA	NA	5.392	5.556	5.371	5.209	5.018	5.452	5.208	5.402	5.638	5.354	4.803	5.4242	5.997	5.605	4.862	5.1958
CCDC86	ENSG00000110104	ENST00000227520	ENSP00000227520	4.465	4.107	4.508	5.16	4.668	5.342	4.596	5.214	4.046	NA	4.268	4.862	4.55	5.351	5.343	5.149	4.361	NA	4.639	5.091	4.569	4.356	5.312	4.627	5.053	4.502	4.934	5.669	4.6617
CCDC88A	ENSG00000115355	ENST00000436346	ENSP00000410608	5.13	4.864	5.027	5.407	5.529	4.93	4.991	5.218	4.762	5.038	4.587	4.668	4.799	5.081	4.708	5.293	4.706	4.57	5.23	4.725	4.884	5.1	4.954	5.309	4.8731	4.702	4.115	4.515	4.8685
CCDC88B	ENSG00000168071	ENST00000356786	ENSP00000349238	4.626	5.016	4.622	5.416	4.414	NA	NA	5.263	5.313	4.573	NA	NA	NA	5.218	4.814	NA	5.435	4.809	4.888	NA	4.654	4.22	NA	4.783	4.447	4.57	NA	5.454	5.4006
CCDC88C	ENSG00000015133	ENST00000389857	ENSP00000374507	4.458	4.365	4.608	4.859	4.444	4.313	4.302	5.209	4.149	4.508	4.967	4.941	4.736	4.569	3.976	NA	4.739	4.333	4.456	4.948	3.78	4.16	4.46	4.186	4.4242	4.54	NA	4.525	4.5201
CCDC89	ENSG00000179071	ENST00000316398	ENSP00000320649	NA	NA	NA	NA	NA	5.216	NA	5.431	NA	NA	NA	NA	NA	4.664	NA	5.248	NA	NA	5.92	NA	NA	NA	5.203	NA	6.8087	4.971	NA	NA	NA
CCDC9	ENSG00000105321	ENST00000221922	ENSP00000221922	5.483	5.046	5.553	5.804	5.251	5.754	5.32	5.445	5.108	4.898	5.045	5.82	5.741	5.398	5.59	5.523	5.546	5.322	4.792	5.571	5.184	5.588	5.848	5.161	5.721	5.494	5.647	6.051	5.5482
CCDC90B	ENSG00000137500	ENST00000455220	ENSP00000390990	5.287	5.225	5.456	5.268	5.247	5.428	5.335	4.953	5.493	5.073	5.513	5.551	5.172	5.808	5.127	5.984	5.823	5.524	4.753	5.263	5.565	5.411	4.973	5.48	4.8499	5.209	5.614	4.861	5.0005
CCDC91	ENSG00000123106	ENST00000545336	ENSP00000438040	5.071	5.33	5.42	5.349	5.108	5.179	5.293	5.315	4.945	4.831	4.661	4.909	4.282	5.275	5.019	5.292	4.92	5.688	5.356	5.297	5.184	5.177	5.516	5.179	5.0942	4.929	5.031	4.79	5.0884
CCDC93	ENSG00000125633	ENST00000319432	ENSP00000324135	5.704	5.484	5.583	5.62	5.529	5.72	5.625	6.033	5.772	5.689	5.365	5.756	6.098	5.868	5.213	5.396	5.181	5.619	5.573	5.244	5.602	5.636	5.9	5.424	5.6823	5.445	5.622	5.322	5.6942
CCDC94	ENSG00000105248	ENST00000262962	ENSP00000262962	4.746	5.166	5.109	5.13	4.952	5.239	4.334	5.468	4.615	4.359	5.081	5.115	5.276	5.401	5.292	4.756	4.498	5.255	5.06	4.726	4.429	5.323	5.073	5.946	5.039	4.905	5.162	5.279	5.1392
CCDC97	ENSG00000142039	ENST00000269967	ENSP00000269967	4.911	4.767	5.042	4.907	4.56	5.066	4.891	5.093	4.354	4.803	4.927	4.771	4.586	5.399	5.083	4.548	NA	5.231	5.12	4.86	4.486	4.864	5.104	4.646	4.9345	4.753	4.685	5.229	4.7585
CCIN	ENSG00000185972	ENST00000335119	ENSP00000334996	NA	NA	NA	NA	NA	NA	NA	NA	NA	NA	NA	NA	NA	NA	NA	NA	NA	NA	NA	NA	NA	NA	NA	NA	NA	4.291	NA	NA	NA
CCK	ENSG00000187094	ENST00000434608	ENSP00000409124	NA	NA	5.498	NA	4.379	NA	NA	NA	NA	NA	NA	NA	NA	NA	NA	NA	NA	NA	NA	NA	NA	5.186	NA	NA	5.0082	NA	NA	NA	NA
CCKAR	ENSG00000163394	ENST00000295589	ENSP00000295589	NA	NA	NA	NA	NA	NA	NA	NA	NA	4.149	NA	NA	NA	NA	NA	NA	NA	NA	NA	NA	NA	NA	NA	NA	3.3982	NA	NA	NA	NA
CCL19	ENSG00000172724	ENST00000311925	ENSP00000308815	NA	3.047	NA	3.473	NA	NA	3.902	NA	NA	NA	NA	NA	NA	5.882	4.261	NA	NA	NA	NA	3.403	NA	NA	NA	4.7	5.0786	NA	NA	3.654	4.1936
CCL20	ENSG00000115009	ENST00000409189	ENSP00000386273	NA	NA	NA	NA	4.872	NA	NA	NA	NA	NA	NA	NA	NA	NA	NA	NA	NA	NA	NA	NA	NA	NA	NA	NA	NA	NA	NA	4.515	NA
CCL25	ENSG00000131142	ENST00000253451	ENSP00000253451	NA	NA	NA	NA	3.292	NA	NA	NA	NA	NA	NA	NA	NA	NA	NA	NA	NA	NA	NA	NA	NA	2.749	NA	NA	NA	NA	NA	NA	NA
CCL28	ENSG00000151882	ENST00000513525	ENSP00000422369	NA	NA	NA	5.195	4.668	NA	NA	4.159	NA	5.619	NA	NA	NA	5.085	NA	NA	NA	4.815	NA	4.763	5.432	4.369	NA	NA	5.3752	5.748	NA	NA	NA
CCM2	ENSG00000136280	ENST00000475551	ENSP00000417180	4.612	4.362	5.001	4.93	4.555	4.821	4.9	5.023	4.726	4.821	4.086	5.265	4.648	4.916	5.062	5.061	5.752	4.692	4.751	4.973	4.722	4.913	5.224	4.472	4.6842	5.172	4.81	4.634	4.3327
CCNA1	ENSG00000133101	ENST00000630422	ENSP00000486482	NA	NA	NA	NA	NA	NA	NA	NA	NA	NA	NA	NA	NA	NA	NA	NA	NA	NA	NA	NA	NA	NA	NA	NA	NA	3.125	NA	NA	NA
CCNA2	ENSG00000145386	ENST00000618014	ENSP00000481380	NA	3.202	NA	NA	NA	NA	NA	4.437	NA	3.666	NA	NA	NA	5.308	3.581	NA	NA	NA	NA	NA	NA	NA	NA	NA	NA	4.573	NA	NA	4.0963
CCNB1IP1	ENSG00000100814	ENST00000437553	ENSP00000409896	NA	NA	NA	NA	NA	NA	NA	NA	NA	NA	NA	NA	NA	NA	NA	NA	NA	NA	NA	4.673	NA	NA	NA	NA	NA	3.999	NA	NA	NA
CCNB2	ENSG00000157456	ENST00000288207	ENSP00000288207	NA	3.717	NA	3.53	3.214	NA	4.023	NA	NA	4.141	NA	NA	NA	5.122	NA	NA	NA	NA	NA	NA	NA	3.549	NA	3.584	NA	4.071	NA	3.05	4.106
CCND1	ENSG00000110092	ENST00000227507	ENSP00000227507	NA	NA	NA	NA	3.143	NA	NA	2.472	NA	NA	2.545	NA	NA	NA	NA	NA	NA	2.328	2.506	NA	NA	NA	NA	NA	NA	NA	NA	NA	2.7715
CCND2	ENSG00000118971	ENST00000261254	ENSP00000261254	3.175	NA	3.192	3.339	3.788	3.459	3.639	3.986	NA	NA	4.034	NA	NA	4.15	NA	4.336	NA	5.013	NA	NA	5.17	NA	3.585	3.752	4.0746	4.059	NA	NA	NA
CCND3	ENSG00000112576	ENST00000372991	ENSP00000362082	NA	NA	3.533	NA	2.929	NA	NA	NA	3.041	NA	NA	NA	NA	3.257	NA	NA	NA	NA	NA	NA	NA	3.276	NA	3.235	NA	NA	NA	2.565	3.5089
CCNDBP1	ENSG00000166946	ENST00000300213	ENSP00000300213	3.305	3.395	NA	NA	3.944	4.243	3.719	4.24	3.347	4.459	3.902	NA	4.277	4.497	4.648	NA	NA	4.121	3.036	3.043	4.311	3.725	3.358	3.515	4.225	3.76	2.495	3.317	4.1466
CCNH	ENSG00000134480	ENST00000256897	ENSP00000256897	3.746	4.371	3.877	4.294	4.587	4.65	4.596	4.67	3.1	4.358	2.922	3.312	3.596	5.013	4.543	5.084	4.218	4.607	3.986	4.335	3.738	4.982	4.41	4.424	4.5221	4.753	4.531	4.406	4.7627
CCNK	ENSG00000090061	ENST00000389879	ENSP00000374529	5.412	5.756	5.264	5.777	5.752	5.689	5.479	5.898	5.331	5.822	4.744	5.511	5.935	6.148	6.164	5.737	5.772	5.849	5.71	5.706	5.675	5.577	5.487	5.559	5.3267	5.632	5.704	5.402	5.7102
CCNL1	ENSG00000163660	ENST00000461804	ENSP00000420277	3.964	3.367	4.375	2.767	3.291	4.349	3.925	4.401	NA	3.502	3.636	NA	3.29	4.967	3.83	4.191	NA	4.115	NA	3.768	3.49	3.356	3.621	3.534	3.3912	4.02	4.333	3.796	2.9924
CCNT1	ENSG00000129315	ENST00000261900	ENSP00000261900	5.492	4.828	4.879	4.969	4.591	4.97	4.31	5.258	3.342	4.75	4.356	4.877	4.678	5.559	4.771	4.873	4.4	4.7	4.786	5.024	5.281	4.954	4.843	4.864	4.9025	4.349	4.521	4.895	5.9266
CCNT2	ENSG00000082258	ENST00000295238	ENSP00000295238	4.101	4.05	4.358	4.103	3.835	4.109	4.035	3.06	NA	4.39	4.243	NA	3.653	4.249	NA	4.428	NA	3.652	4.36	3.793	3.844	4.323	4.036	3.594	3.8686	2.677	3.522	3.669	4.5195
CCNY	ENSG00000108100	ENST00000374704	ENSP00000363836	4.782	4.755	5.25	4.401	4.757	4.916	4.147	4.975	4.195	4.777	4.778	4.87	4.712	4.385	4.727	4.811	4.758	5.075	4.818	4.774	4.552	4.773	4.933	4.823	4.5386	4.755	4.72	4.729	4.9839
CCNYL1	ENSG00000163249	ENST00000295414	ENSP00000295414	5.023	5.235	5.094	3.877	4.926	4.827	4.764	5.139	3.965	4.431	4.231	4.234	4.249	3.894	4.618	5.127	NA	4.745	5.088	4.664	4.791	4.412	4.615	4.564	4.8813	4.944	4.408	4.568	4.554
CCP110	ENSG00000103540	ENST00000396212	ENSP00000379515	4.363	3.966	4.901	4.614	4.244	4.351	4.482	4.783	NA	NA	NA	4.882	4.709	4.989	4.379	3.354	NA	3.256	3.723	4.342	3.822	4.479	4.937	4.402	NA	4.095	4.372	3.889	3.6618
CCPG1	ENSG00000260916	ENST00000569205	ENSP00000454456	3.609	2.71	2.664	4.41	3.757	2.702	2.091	3.808	2.63	2.91	3.517	2.698	3.344	4.74	4.111	3.268	4.161	3.734	3.372	2.358	4.104	3.684	3.808	2.736	4.0423	6.165	3.481	6.241	2.9303
CCR10	ENSG00000184451	ENST00000332438	ENSP00000332504	NA	NA	NA	NA	5.444	NA	NA	NA	NA	NA	NA	NA	NA	NA	NA	NA	NA	NA	NA	NA	NA	4.967	NA	NA	NA	NA	NA	NA	NA
CCR6	ENSG00000112486	ENST00000400926	ENSP00000383715	NA	5.035	NA	NA	NA	NA	NA	NA	NA	NA	NA	NA	NA	NA	4.361	NA	NA	NA	NA	NA	NA	NA	NA	4.557	NA	NA	NA	4.085	4.7331
CCS	ENSG00000173992	ENST00000310190	ENSP00000307870	5.866	5.594	5.26	5.549	5.432	5.462	5.79	5.632	6.255	4.995	5.099	5.246	5.223	5.169	5.75	5.659	5.443	5.563	4.73	5.977	5.439	5.269	5.406	5.38	5.2813	5.974	5.377	6.288	4.9628
CCSAP	ENSG00000154429	ENST00000366687	ENSP00000355648	2.728	4.888	5.117	4.563	4.439	5.268	3.72	NA	4.133	4.155	4.262	NA	NA	5.142	6.008	4.57	NA	NA	5.305	4.735	5.398	4.721	4.01	4.366	4.1842	4.118	5.015	3.535	4.1281
CCSER1	ENSG00000184305	ENST00000509176	ENSP00000425040	3.741	NA	NA	NA	NA	NA	NA	NA	NA	NA	NA	NA	NA	NA	NA	NA	NA	NA	NA	NA	4.834	6.038	NA	NA	NA	4.563	NA	NA	NA
CCSER2	ENSG00000107771	ENST00000372088	ENSP00000361160	3.581	3.84	3.58	4.173	4.002	3.153	2.834	3.485	3.743	3.868	3.14	NA	NA	3.459	3.81	NA	2.816	3.039	3.458	3.428	3.261	3.686	4.121	NA	4.2968	3.407	3.99	3.347	3.5624
CCT2	ENSG00000166226	ENST00000299300	ENSP00000299300	6.248	5.792	6.193	5.982	6.316	6.053	6.006	6.002	5.853	6.355	6.023	5.918	6.203	6.213	6.21	6.151	5.923	6.121	6.008	6.304	6.29	6.178	6.142	6.164	6.1793	6.016	5.98	5.952	6.0008
CCT3	ENSG00000163468	ENST00000295688	ENSP00000295688	6.035	5.631	6.07	5.95	6.149	5.913	5.884	5.766	5.936	6.262	5.829	5.815	5.847	6.277	6.066	6.066	5.847	6.009	5.872	6.014	6.063	5.88	5.813	5.94	6.0025	6.3	6.176	5.841	6.0515
CCT4	ENSG00000115484	ENST00000394440	ENSP00000377958	6.109	5.744	6.111	5.757	6.196	5.911	5.897	5.811	5.869	6.103	5.886	5.969	5.973	6.01	6.008	5.871	5.884	6.059	5.936	6.145	5.997	6.108	5.879	6.079	6.0728	6.289	5.756	5.877	6.1983
CCT5	ENSG00000150753	ENST00000280326	ENSP00000280326	6.388	6.178	6.622	6.182	6.38	6.171	6.184	6.055	6.186	6.49	6.142	6.217	6.179	6.37	6.362	6.385	6.268	6.276	6.469	6.231	6.457	6.332	6.408	6.418	6.3104	6.509	6.211	6.088	6.3491
CCT6A	ENSG00000146731	ENST00000275603	ENSP00000275603	6.227	5.948	6.416	5.86	6.194	5.909	5.965	5.917	6.224	6.128	5.916	6.096	6.177	6.132	6.046	5.846	5.936	6.212	6.096	6.073	6.326	6.054	6.185	6.362	6.0991	6.229	6.015	6.059	6.25
CCT6B	ENSG00000132141	ENST00000314144	ENSP00000327191	3.168	NA	5.478	4.697	NA	NA	NA	NA	NA	NA	NA	5.691	5.4	NA	NA	NA	NA	NA	4.29	4.956	4.61	NA	3.939	4.527	3.4031	5.095	NA	5.328	5.6601
CCT7	ENSG00000135624	ENST00000258091	ENSP00000258091	5.804	5.573	6.025	5.589	5.901	5.825	5.795	5.675	5.687	5.912	5.381	5.832	5.667	5.927	5.901	5.283	5.822	5.837	5.64	5.712	5.833	5.884	5.793	5.999	5.8111	6.045	5.967	5.672	5.8217
CCT8	ENSG00000156261	ENST00000286788	ENSP00000286788	5.913	5.828	6.304	5.787	6.011	5.897	5.802	5.848	5.979	5.949	5.606	5.849	5.979	6.094	5.97	6.011	5.828	5.934	5.804	5.895	6.089	5.957	5.977	6.097	6.0185	6.174	5.778	5.702	5.9344
CCZ1	ENSG00000122674	ENST00000325974	ENSP00000325681	4.854	5.036	5.599	4.545	5.642	5.228	5.392	5.406	5.481	5.008	4.942	5.252	5.422	5.401	5.328	5.447	5.176	5.52	5.257	4.923	5.381	5.208	5.527	5.045	5.4461	5.065	5.745	5.058	4.7619
CD109	ENSG00000156535	ENST00000287097	ENSP00000287097	NA	6.138	NA	5.52	6.022	5.719	5.857	5.576	5.411	5.488	5.699	4.949	4.668	5.442	5.874	NA	NA	5.417	5.575	5.803	NA	NA	5.908	5.672	NA	5.322	NA	5.466	4.9637
CD14	ENSG00000170458	ENST00000401743	ENSP00000385519	5.53	5.129	5.344	5.921	5.62	5.693	6.092	6.067	5.782	5.621	5.381	6.16	4.931	5.688	5.695	5.675	4.38	5.474	6.082	6.263	5.09	5.441	6.256	5.371	5.8934	5.894	6.902	6.234	5.4828
CD163	ENSG00000177575	ENST00000359156	ENSP00000352071	5.357	5.089	NA	5.559	5.718	5.038	5.751	5.575	5.141	5.636	5.376	4.876	5.217	5.759	5.239	5.802	4.425	5.189	5.678	5.893	NA	5.508	5.133	5.734	5.7749	5.718	5.235	5.058	5.4939
CD163L1	ENSG00000177675	ENST00000313599	ENSP00000315945	NA	5.378	NA	5.315	5.376	NA	5.128	NA	4.621	5.315	NA	NA	4.283	5.426	5.02	NA	NA	4.841	NA	5.646	NA	4.887	NA	4.692	5.2298	4.63	NA	4.571	5.1913
CD177	ENSG00000204936	ENST00000618265	ENSP00000479536	NA	5.801	NA	NA	NA	NA	NA	NA	4.569	NA	NA	NA	NA	NA	NA	NA	5.29	NA	5.828	NA	NA	NA	NA	NA	NA	NA	NA	NA	4.91
CD180	ENSG00000134061	ENST00000256447	ENSP00000256447	5.456	5.084	NA	4.813	NA	NA	NA	NA	5.941	5.493	NA	NA	5.307	5.825	5.504	NA	NA	4.738	NA	5.004	NA	5.645	NA	5.656	NA	NA	NA	4.919	4.7862
CD19	ENSG00000177455	ENST00000324662	ENSP00000313419	NA	3.302	NA	NA	NA	NA	NA	NA	NA	5.08	NA	NA	NA	NA	4.483	NA	NA	NA	NA	NA	NA	NA	NA	4.389	5.6669	NA	NA	4.859	5.5119
CD1D	ENSG00000158473	ENST00000368171	ENSP00000357153	NA	4.388	NA	NA	NA	NA	NA	NA	NA	NA	NA	NA	4.665	6.62	NA	NA	NA	NA	NA	NA	NA	3.991	NA	NA	NA	NA	NA	NA	NA
CD2	ENSG00000116824	ENST00000369478	ENSP00000358490	4.321	4.665	NA	4.608	NA	NA	NA	4.929	4.495	NA	NA	NA	3.661	5.003	4.802	NA	NA	NA	NA	4.08	4.63	4.548	NA	3.717	4.288	NA	NA	4.633	NA
CD200R1	ENSG00000163606	ENST00000471858	ENSP00000418928	4.618	3.671	NA	NA	4.654	NA	4.8	NA	5.37	5.288	NA	NA	4.735	4.005	3.45	NA	NA	5.31	NA	NA	NA	4.701	NA	4.209	NA	NA	NA	4.205	4.2761
CD207	ENSG00000116031	ENST00000410009	ENSP00000386378	NA	NA	NA	NA	4.039	NA	NA	NA	NA	NA	NA	NA	NA	NA	NA	NA	NA	NA	4.165	NA	NA	NA	NA	NA	NA	NA	NA	4.317	NA
CD22	ENSG00000012124	ENST00000085219	ENSP00000085219	4.139	4.013	4.885	NA	4.664	NA	NA	3.016	NA	4.271	NA	NA	NA	4.415	4.497	2.361	NA	3.728	NA	2.809	NA	NA	4.178	4.3	4.7442	4.607	NA	4.329	4.0229
CD247	ENSG00000198821	ENST00000392122	ENSP00000375969	4.982	4.507	NA	5.017	4.758	NA	NA	NA	NA	NA	NA	NA	NA	5.228	5.425	NA	NA	4.791	4.536	4.289	4.806	5.236	NA	4.573	4.9768	NA	NA	5.484	4.3642
CD248	ENSG00000174807	ENST00000311330	ENSP00000308117	4.983	4.615	NA	5.524	4.8	4.621	5.146	5.366	4.772	4.512	4.672	4.724	NA	3.763	5.132	5.002	5.013	4.459	NA	5.319	4.739	4.186	5.019	3.978	5.4102	4.805	5.367	3.503	4.1125
CD27	ENSG00000139193	ENST00000266557	ENSP00000266557	NA	4.203	4.102	3.655	4.24	NA	4.298	4.173	NA	NA	NA	NA	NA	4.682	4.526	4.33	NA	NA	NA	3.712	4.301	3.898	NA	3.94	3.9633	NA	NA	3.551	3.7477
CD274	ENSG00000120217	ENST00000381577	ENSP00000370989	NA	NA	NA	3.967	NA	NA	4.448	4.217	NA	4.85	3.774	NA	4.843	5.542	4.137	NA	NA	5.497	NA	4.509	NA	NA	NA	NA	NA	NA	4.235	3.907	3.9375
CD276	ENSG00000103855	ENST00000537340	ENSP00000441087	4.9	4.612	5.329	5.255	4.72	4.912	5.321	4.917	4.741	5.307	4.221	4.571	4.809	5.186	5.526	5.189	4.555	4.977	4.941	4.985	4.865	5.116	5.543	NA	4.7827	4.895	5.145	5.313	4.9246
CD28	ENSG00000178562	ENST00000324106	ENSP00000324890	NA	4.663	NA	NA	NA	NA	NA	NA	4.808	NA	NA	NA	NA	NA	4.37	NA	NA	NA	NA	NA	NA	NA	NA	NA	NA	NA	NA	4.453	NA
CD2AP	ENSG00000198087	ENST00000359314	ENSP00000352264	5.825	5.002	5.351	5.522	5.331	5.566	5.256	5.609	5.254	5.786	5.711	5.726	5.529	5.447	5.657	5.856	5.51	5.727	5.761	5.74	5.765	5.522	5.567	5.751	5.7011	5.834	5.467	5.705	5.823
CD2BP2	ENSG00000169217	ENST00000569466	ENSP00000456935	4.371	4.535	4.512	4.692	4.688	4.726	4.332	4.975	4.016	4.283	3.883	5.413	5.261	4.874	5.126	4.388	5.12	4.517	4.262	4.744	4.787	4.938	5.351	4.826	5.0269	4.887	4.788	5.105	4.5045
CD300A	ENSG00000167851	ENST00000360141	ENSP00000353259	4.775	4.451	5.406	4.489	4.872	5.124	7.016	5.665	4.779	4.51	NA	NA	5.003	5.186	4.609	NA	5.038	4.952	NA	4.433	4	5.313	5.681	5.149	4.719	NA	NA	4.535	4.5528
CD300LF	ENSG00000186074	ENST00000326165	ENSP00000327075	NA	NA	NA	NA	NA	NA	NA	NA	NA	NA	NA	NA	NA	4.104	NA	NA	NA	NA	NA	NA	NA	NA	NA	4.486	NA	NA	NA	4.727	4.7301
CD300LG	ENSG00000161649	ENST00000317310	ENSP00000321005	NA	NA	5.33	NA	NA	NA	4.491	NA	4.832	NA	NA	NA	NA	4.975	5.332	NA	NA	4.589	NA	NA	NA	NA	NA	NA	NA	4.542	NA	NA	3.7497
CD320	ENSG00000167775	ENST00000301458	ENSP00000301458	NA	3.938	4.193	3.454	3.988	NA	NA	NA	NA	NA	NA	NA	NA	NA	NA	NA	NA	NA	NA	NA	NA	3.427	NA	NA	NA	NA	NA	NA	NA
CD33	ENSG00000105383	ENST00000262262	ENSP00000262262	4.615	NA	4.398	NA	3.983	NA	NA	4.572	4.123	NA	4.897	NA	4.288	4.062	4.235	NA	NA	NA	NA	NA	NA	NA	NA	NA	NA	NA	NA	NA	NA
CD34	ENSG00000174059	ENST00000367036	ENSP00000356003	5.524	5.949	4.441	5.343	5.93	5.211	5.475	5.588	5.044	4.996	5.142	5.013	4.891	3.804	5.714	5.4	4.853	4.924	5.307	5.608	5.616	5.127	5.375	5.565	5.904	5.616	4.42	4.923	4.7126
CD37	ENSG00000104894	ENST00000426897	ENSP00000413151	NA	NA	NA	4.568	NA	4.191	NA	NA	NA	4.022	5.131	NA	NA	4.519	4.49	5.187	NA	NA	NA	NA	NA	3.616	NA	3.907	3.5195	NA	NA	4.488	NA
CD38	ENSG00000004468	ENST00000226279	ENSP00000226279	6.011	5.639	6.459	6.185	6.415	NA	NA	5.889	5.165	6.233	NA	NA	5.11	6.867	5.724	NA	NA	NA	5.899	5.724	NA	6.355	NA	5.884	6.2136	NA	NA	5.905	5.9976
CD3D	ENSG00000167286	ENST00000300692	ENSP00000300692	4.807	4.806	NA	4.919	5.571	4.846	5.183	NA	5.165	4.397	NA	NA	NA	5.383	5.216	5.54	NA	5.54	NA	4.554	6.518	4.992	NA	5.425	4.7073	NA	NA	4.38	4.7424
CD3E	ENSG00000198851	ENST00000528600	ENSP00000433975	4.402	4.421	NA	4.043	4.437	4.282	4.848	4.757	3.669	4.16	NA	5.448	4.635	4.916	5.116	5.591	NA	NA	4.214	3.804	4.434	4.668	NA	4.116	4.9034	NA	NA	4.635	4.4706
CD3EAP	ENSG00000117877	ENST00000309424	ENSP00000310966	4.278	4.872	NA	NA	4.79	5.125	4.277	4.906	NA	4.585	NA	NA	NA	5.029	4.736	5.273	5.23	NA	4.659	NA	NA	5.139	NA	4.959	NA	5.285	4.862	NA	NA
CD3G	ENSG00000160654	ENST00000532917	ENSP00000431445	NA	5.227	NA	NA	5.725	NA	NA	NA	5.276	4.615	NA	NA	NA	5.014	5.677	NA	NA	NA	NA	5.285	NA	5.296	NA	5.266	4.3981	NA	NA	5.406	5.1775
CD4	ENSG00000010610	ENST00000011653	ENSP00000011653	4.189	3.731	3.454	3.703	4.119	2.793	NA	3.249	3.952	4.264	NA	NA	3.838	4.169	4.265	5.156	4.009	NA	3.915	4.157	4.029	3.326	3.643	3.913	3.5079	4.311	NA	4.67	4.2215
CD40	ENSG00000101017	ENST00000372285	ENSP00000361359	NA	NA	NA	NA	3.902	4.175	NA	4.839	2.877	4.43	NA	NA	3.926	4.861	3.728	NA	NA	NA	NA	NA	4.304	4.141	NA	5.107	NA	4.644	NA	4.258	4.7702
CD44	ENSG00000026508	ENST00000415148	ENSP00000389830	5.7	5.533	6.301	5.962	5.799	5.898	5.573	5.616	5.494	5.898	5.698	5.694	5.366	5.671	5.716	6.798	5.125	5.468	5.848	6.034	5.733	5.634	6.096	5.827	5.7585	6.44	6.244	5.391	5.3662
CD46	ENSG00000117335	ENST00000360212	ENSP00000353342	3.963	4.504	4.274	4.126	2.901	3.263	3.168	4.557	4.235	4.041	3.14	4.471	4.007	4.474	4.092	NA	3.865	4.653	3.589	4.072	4.963	4.929	3.995	2.748	4.6072	NA	4.31	4.167	4.4843
CD47	ENSG00000196776	ENST00000361309	ENSP00000355361	5.787	5.521	6.332	5.254	5.491	5.463	5.474	5.969	5.516	5.813	5.188	5.598	5.305	5.545	5.284	5.043	5.36	6.085	5.772	5.099	5.839	5.394	6.053	4.894	5.5771	5.179	5.286	5.06	5.9523
CD48	ENSG00000117091	ENST00000368046	ENSP00000357025	4.188	4.331	NA	3.604	4.507	NA	NA	4.133	4.329	4.014	5.192	2.674	4.278	4.899	4.639	5.098	NA	NA	4.95	3.501	3.98	4.802	3.818	3.519	4.3767	4.005	NA	4.783	4.8693
CD5	ENSG00000110448	ENST00000347785	ENSP00000342681	NA	5.064	NA	4.686	4.258	NA	NA	NA	4.018	4.642	NA	NA	NA	5.121	5.386	NA	NA	NA	NA	5.011	5.402	5.089	NA	4.024	4.5547	NA	NA	5.548	5.2697
CD53	ENSG00000143119	ENST00000271324	ENSP00000271324	4.453	3.83	4.642	4.317	NA	NA	NA	NA	3.642	NA	NA	NA	NA	3.771	3.827	4.393	NA	4.249	NA	NA	NA	3.624	4.486	NA	NA	3.163	NA	4.681	3.1857
CD55	ENSG00000196352	ENST00000367063	ENSP00000356030	4.445	4.242	4.996	5.309	5.306	5.349	5.336	5.102	4.431	4.786	4.909	4.964	4.197	4.246	5.089	5.48	5.141	5.098	4.837	5.742	4.58	5.025	5.962	5.001	5.5543	5.149	5.453	3.529	4.4913
CD5L	ENSG00000073754	ENST00000368174	ENSP00000357156	NA	NA	NA	NA	NA	NA	NA	NA	NA	NA	NA	NA	4.279	5.875	5.554	NA	NA	NA	NA	NA	NA	NA	NA	4.317	NA	NA	NA	NA	NA
CD63	ENSG00000135404	ENST00000552067	ENSP00000449684	3.846	3.478	3.437	3.518	4.075	3.436	3.746	3.854	3.616	3.9	2.793	3.223	2.969	3.384	4.082	2.79	3.881	3.621	4.538	3.965	4.364	3.461	4.57	4.159	4.6752	3.572	3.381	2.825	3.3769
CD68	ENSG00000129226	ENST00000250092	ENSP00000250092	4.466	3.587	NA	3.674	4.05	NA	4.064	NA	4.025	4.594	NA	NA	4.39	4.078	3.765	3.99	3.721	4.786	4.825	4.973	4.534	4.236	NA	4.693	3.9948	4.682	NA	2.875	3.9296
CD69	ENSG00000110848	ENST00000228434	ENSP00000228434	3.656	2.96	NA	3.56	4.446	NA	NA	NA	NA	3.993	NA	NA	3.283	3.485	4.686	NA	NA	5.475	5.424	NA	NA	4.47	4.336	4.339	NA	NA	NA	4.121	NA
CD7	ENSG00000173762	ENST00000312648	ENSP00000312027	5.066	4.064	NA	NA	NA	NA	NA	NA	NA	NA	NA	NA	NA	4.686	NA	NA	NA	NA	NA	NA	NA	NA	NA	4.714	4.4299	NA	NA	5.776	NA
CD70	ENSG00000125726	ENST00000245903	ENSP00000245903	NA	NA	NA	NA	NA	NA	NA	NA	NA	NA	NA	NA	NA	NA	4.635	NA	NA	NA	NA	NA	NA	NA	NA	NA	NA	NA	NA	NA	NA
CD74	ENSG00000019582	ENST00000353334	ENSP00000230685	4.264	4.165	3.633	4.513	4.353	4.651	4.604	4.333	3.731	4.683	4.003	4.241	4.06	4.048	4.66	4.858	4.292	4.06	4.406	4.841	4.361	4.063	4.28	4.486	4.435	4.988	4.562	4.458	4.3573
CD79A	ENSG00000105369	ENST00000221972	ENSP00000221972	NA	NA	NA	NA	3.52	NA	NA	NA	NA	3.843	NA	NA	NA	NA	3.989	5.299	NA	NA	4.638	3.601	4.411	3.617	NA	3.588	NA	NA	NA	4.553	NA
CD79B	ENSG00000007312	ENST00000006750	ENSP00000006750	NA	4.131	NA	NA	NA	NA	NA	NA	NA	NA	3.518	NA	NA	4.366	4.09	NA	NA	NA	NA	NA	NA	4.497	5.372	4.325	4.0825	NA	NA	4.709	4.0888
CD81	ENSG00000110651	ENST00000492627	ENSP00000437242	5.656	5.558	5.401	5.669	5.945	5.451	5.792	4.996	5.384	5.542	5.312	5.803	5.305	4.94	5.968	5.355	4.766	5.307	5.315	6.084	5.544	5.521	5.203	5.627	5.7478	5.782	5.548	4.36	5.0189
CD82	ENSG00000085117	ENST00000227155	ENSP00000227155	4.813	5.05	5.553	4.361	4.527	4.976	4.799	4.904	4.965	4.659	3.771	4.991	5.241	4.791	5.563	5.41	5.205	4.432	4.609	4.841	5.183	4.718	4.88	4.709	5.2644	5.55	4.721	4.086	4.6798
CD84	ENSG00000066294	ENST00000368054	ENSP00000357033	4.725	NA	4.38	5.196	5.233	4.952	5.436	NA	NA	5.511	NA	NA	4.61	5.553	5.1	NA	NA	3.943	NA	5.304	NA	5.175	5.058	5.447	4.5904	5.294	NA	5.104	4.8233
CD8B	ENSG00000172116	ENST00000393761	ENSP00000377358	4.508	5.659	NA	NA	4.784	4.904	NA	5.695	NA	NA	NA	NA	NA	5.739	4.558	NA	NA	NA	NA	NA	NA	5.566	NA	5.022	5.2231	NA	NA	5.21	4.9283
CD9	ENSG00000010278	ENST00000382515	ENSP00000371955	5.595	6.002	6.496	5.644	5.967	6.028	5.412	5.83	4.68	5.795	6.042	6.052	5.772	5.544	6.585	5.475	5.8	6.289	5.898	5.711	6.111	5.906	6.425	6.309	6.2501	6.228	6.112	4.641	5.4548
CD93	ENSG00000125810	ENST00000246006	ENSP00000246006	4.839	4.36	NA	5.322	5.242	4.88	4.408	5.089	4.545	4.719	5.315	4.364	3.971	4.09	4.7	5.659	4.962	4.699	4.826	4.852	4.985	4.716	5.112	NA	5.276	5.237	4.692	4.567	4.6304
CD99	ENSG00000002586	ENST00000381192	ENSP00000370588	5.019	5.887	5.583	5.881	5.061	5.68	5.558	6.169	5.371	5.049	5.377	5.065	5.623	5.078	6.065	5.408	5.812	5.275	5.179	5.846	5.652	5.722	5.585	5.181	5.7631	5.821	4.989	5.607	5.1942
CD99L2	ENSG00000102181	ENST00000355149	ENSP00000347275	4.944	4.571	5.548	5.127	5.283	4.772	4.815	5.126	5.106	4.343	4.655	5.102	4.78	4.61	5.21	4.614	NA	5.144	5.215	5.398	5.287	4.374	5.204	4.801	5.3221	4.953	4.785	5.091	4.6187
CDA	ENSG00000158825	ENST00000375071	ENSP00000364212	6.256	6.594	NA	5.798	5.216	6.004	5.414	6.559	6.211	5.975	6.149	6.08	5.993	6.09	NA	NA	NA	6.132	NA	5.752	NA	NA	6.327	6.466	NA	NA	NA	5.661	6.5808
CDADC1	ENSG00000102543	ENST00000251108	ENSP00000251108	NA	NA	NA	NA	3.903	NA	NA	NA	NA	NA	NA	4.462	NA	NA	NA	NA	NA	NA	4.14	NA	NA	NA	3.99	NA	NA	NA	4.219	NA	NA
CDAN1	ENSG00000140326	ENST00000356231	ENSP00000348564	3.581	NA	4.051	4.115	4.377	4.4	4.67	3.73	6.04	4.085	NA	4.292	3.919	4.787	NA	4.323	NA	4.226	3.795	4.518	2.897	3.882	4.502	3.495	4.77	4.759	3.86	3.951	NA
CDC123	ENSG00000151465	ENST00000281141	ENSP00000281141	4.211	4.036	4.286	3.535	4.238	4.246	4.135	4.097	4.646	3.121	4.049	3.434	3.877	4.384	4.028	4.359	2.512	4.614	3.677	3.324	3.46	4.276	4.189	3.99	4.0291	4.525	3.687	4.167	4.5236
CDC16	ENSG00000130177	ENST00000252457	ENSP00000252457	4.452	5.106	4.509	4.573	4.889	4.766	4.78	4.566	4.703	4.866	4.393	3.97	4.515	5.026	4.703	5.437	4.339	4.467	4.532	4.445	4.391	4.828	4.675	4.585	4.5529	4.682	4.575	4.409	4.8269
CDC20	ENSG00000117399	ENST00000372462	ENSP00000361540	NA	NA	NA	NA	NA	NA	NA	NA	NA	NA	NA	NA	NA	4.487	NA	NA	NA	NA	NA	NA	NA	2.99	NA	NA	NA	2.818	4.533	NA	4.2697
CDC23	ENSG00000094880	ENST00000394886	ENSP00000378350	5.78	6.482	4.388	6.138	6.126	6.013	6.407	6.234	6.981	6.788	5.998	5.668	4.991	5.516	5.325	5.825	5.561	5.48	6.987	6.085	5.588	5.921	6.45	5.117	6.2629	6.154	5.926	4.859	6.3895
CDC25C	ENSG00000158402	ENST00000513970	ENSP00000424795	NA	NA	NA	NA	4.141	NA	NA	NA	NA	NA	NA	NA	NA	NA	NA	NA	NA	NA	NA	NA	NA	NA	NA	NA	NA	3.523	NA	NA	NA
CDC26	ENSG00000176386	ENST00000374206	ENSP00000363322	NA	5.774	6.182	5.442	5.73	6.219	6.08	6.387	6.062	6.157	5.559	5.74	5.626	NA	6.236	5.83	6.13	6.497	6.074	5.986	NA	5.922	6.171	NA	5.8663	NA	6.049	4.973	6.3349
CDC27	ENSG00000004897	ENST00000066544	ENSP00000066544	4.396	3.818	4.295	4.357	4.37	4.592	4.878	4.577	4.182	4.211	3.803	5.143	4.004	4.856	4.38	4.767	4.365	4.552	4.571	5.032	4.592	4.678	4.254	4.432	4.3008	4.645	4.251	4.486	4.1307
CDC34	ENSG00000099804	ENST00000215574	ENSP00000215574	5.362	5.973	5.36	5.557	4.999	5.315	5.106	5.484	5.484	5.399	4.477	5.046	4.886	5.174	5.799	5.227	NA	5.217	5.274	5.466	5.271	4.575	4.908	5.739	6.0101	5.279	5.138	4.137	4.9737
CDC37	ENSG00000105401	ENST00000222005	ENSP00000222005	5.79	5.711	5.934	5.882	5.463	5.8	5.853	5.915	5.395	5.628	5.476	5.878	5.693	5.518	5.754	5.604	5.601	5.529	5.37	5.816	5.397	5.785	5.798	5.746	5.7182	5.815	5.922	5.953	5.719
CDC37L1	ENSG00000106993	ENST00000381858	ENSP00000371282	4.954	4.958	5.055	4.271	5.271	4.791	4.698	5.127	3.526	5.208	4.879	4.956	4.729	5.17	4.483	4.453	4.252	4.875	5.418	4.905	4.987	5.04	4.943	4.991	5.0245	5.108	4.916	4.765	4.8992
CDC40	ENSG00000168438	ENST00000368932	ENSP00000357928	4.932	5.419	4.884	5.398	5.416	5.047	4.843	5.135	4.911	5.296	4.958	4.955	4.722	5.645	5.474	5.496	4.931	4.901	5.984	5.807	5.233	5.183	5.069	5.949	5.4757	5.235	4.87	5.165	5.1752
CDC42	ENSG00000070831	ENST00000400259	ENSP00000383118	6.178	6.196	6.563	6.054	5.734	6.178	6.13	6.085	6.178	6.293	5.922	6.024	5.988	6.176	6.41	5.583	6.16	6.097	6.576	5.933	6.562	5.907	6.434	6.238	6.1212	5.599	6.161	6.006	6.2115
CDC42BPA	ENSG00000143776	ENST00000366769	ENSP00000355731	4.895	5.583	5.208	5.103	5.138	5.328	4.901	4.942	4.754	4.999	4.825	4.741	4.829	4.812	5.03	5.016	5.962	4.659	5.237	5.094	4.887	4.999	5.375	5.037	4.9809	4.865	4.66	4.553	4.5738
CDC42BPB	ENSG00000198752	ENST00000361246	ENSP00000355237	5.248	5.166	5.317	5.442	5.27	5.399	5.304	5.4	5.162	5.252	5.177	5.358	5.365	5.058	5.152	4.966	4.937	5.24	5.185	5.349	5.073	5.181	5.751	5.274	5.3014	5.374	5.071	5.118	5.2362
CDC42EP1	ENSG00000128283	ENST00000249014	ENSP00000249014	4.917	4.674	5.572	5.276	6.097	5.963	5.834	4.941	4.936	4.58	4.746	5.573	4.489	5.944	5.468	4.328	3.891	5.034	5.025	7.203	4.845	6.096	6.122	5.2	4.032	5.139	5.061	5.082	4.4271
CDC42EP2	ENSG00000149798	ENST00000533419	ENSP00000431660	5.135	NA	5.79	4.395	5.076	5.491	4.35	5.294	4.744	5.084	4.426	NA	4.636	4.668	4.844	4.802	NA	5.363	5.019	5.377	5.384	4.548	6	3.591	4.7453	5.195	NA	NA	NA
CDC42EP4	ENSG00000179604	ENST00000335793	ENSP00000338258	5.031	5.462	5.883	5.391	6.177	5.454	5.197	5.452	5.09	5.072	5.258	5.073	5.815	4.56	5.5	5.479	4.637	5.539	4.932	5.69	4.985	5.255	5.288	5.54	5.3076	5.387	4.667	5.4	5.0345
CDC42SE2	ENSG00000158985	ENST00000505065	ENSP00000427421	5.493	NA	6.037	3.953	5.548	4.853	4.735	NA	5.099	NA	NA	4.525	4.958	4.817	5.401	NA	NA	5.852	5.352	4.674	5.039	5.259	5.417	4.722	5.1691	5.284	4.561	5.49	NA
CDC45	ENSG00000093009	ENST00000404724	ENSP00000384978	NA	NA	NA	NA	3.939	NA	NA	NA	NA	NA	NA	NA	NA	NA	NA	NA	NA	NA	NA	NA	NA	NA	NA	NA	NA	3.865	NA	NA	NA
CDC5L	ENSG00000096401	ENST00000371477	ENSP00000360532	5.545	5.36	5.663	5.506	5.956	5.716	5.389	5.762	5.157	5.646	5.046	5.716	5.557	5.913	5.902	5.822	5.472	5.871	5.66	5.691	5.476	5.804	5.66	5.701	5.5285	5.763	5.703	5.953	5.6112
CDC7	ENSG00000097046	ENST00000428239	ENSP00000393139	4.305	NA	NA	3.799	3.625	4.103	4.198	NA	NA	NA	NA	NA	NA	3.835	NA	NA	NA	4.507	NA	4.412	NA	3.485	NA	NA	NA	3.482	NA	2.99	NA
CDC73	ENSG00000134371	ENST00000367435	ENSP00000356405	5.289	5.254	5.485	5.495	5.511	5.407	4.763	5.581	4.693	5.23	4.396	4.754	5.95	5.679	5.388	5.199	5.467	5.328	4.827	5.139	5.191	5.466	5.423	5.12	5.2441	5.654	4.907	5.09	5.3122
CDCA2	ENSG00000184661	ENST00000380665	ENSP00000370040	NA	NA	NA	NA	3.473	NA	4.868	NA	NA	NA	4.101	NA	NA	NA	3.556	NA	NA	NA	NA	NA	NA	NA	NA	NA	NA	3.913	NA	3.556	NA
CDCA3	ENSG00000111665	ENST00000229265	ENSP00000229265	NA	NA	NA	4.017	NA	NA	NA	NA	NA	5.287	NA	NA	NA	5.632	NA	NA	NA	4.177	NA	NA	NA	NA	NA	NA	NA	NA	NA	3.119	NA
CDCA5	ENSG00000146670	ENST00000275517	ENSP00000275517	NA	NA	NA	4.186	NA	NA	NA	NA	NA	NA	NA	NA	NA	NA	5.305	NA	NA	3.77	NA	NA	NA	NA	NA	NA	5.3684	NA	NA	4.282	NA
CDCA7	ENSG00000144354	ENST00000410019	ENSP00000386833	NA	NA	NA	2.65	NA	NA	NA	NA	NA	NA	NA	NA	NA	NA	NA	NA	4.595	NA	NA	NA	NA	2.899	NA	NA	NA	NA	NA	3.012	NA
CDCA7L	ENSG00000164649	ENST00000356195	ENSP00000348523	NA	3.059	3.259	NA	NA	NA	NA	2.687	3.903	NA	3.393	NA	NA	4.226	NA	NA	NA	NA	4.191	3.255	NA	NA	NA	NA	NA	3.115	NA	3.464	NA
CDCA8	ENSG00000134690	ENST00000373055	ENSP00000362146	NA	3.492	NA	4.224	3.755	NA	3.811	NA	NA	NA	NA	NA	NA	NA	NA	NA	NA	NA	NA	NA	NA	NA	NA	4.396	NA	4.079	NA	4.029	NA
CDCP1	ENSG00000163814	ENST00000296129	ENSP00000296129	NA	NA	NA	3.908	4.495	3.449	3.528	4.199	NA	3.832	NA	NA	NA	4.841	NA	NA	2.199	NA	4.59	3.896	4.572	4.533	3.634	NA	4.1554	NA	4.557	4.18	4.4694
CDH1	ENSG00000039068	ENST00000261769	ENSP00000261769	NA	5.186	5.685	5.331	5.254	5.31	4.683	5.223	NA	5.62	NA	5.469	5.163	5.743	4.485	7.083	5.555	5.392	5.335	5.405	5.888	5.493	4.773	5.203	5.6739	NA	5.682	5.493	5.775
CDH10	ENSG00000040731	ENST00000264463	ENSP00000264463	NA	NA	4.685	NA	NA	NA	NA	NA	NA	NA	NA	NA	NA	NA	NA	NA	NA	NA	3.463	NA	NA	NA	NA	NA	NA	NA	NA	NA	NA
CDH11	ENSG00000140937	ENST00000268603	ENSP00000268603	5.787	5.299	5.479	5.647	5.116	5.396	5.476	6.001	5.076	5.133	4.682	5.374	NA	5.106	5.422	4.29	5.686	4.83	5.402	5.319	5.24	5.571	5.651	5.309	5.6324	5.673	NA	4.893	6.5194
CDH13	ENSG00000140945	ENST00000268613	ENSP00000268613	6.062	5.797	5.634	6.14	6.465	6.024	5.401	6.759	6.108	6.428	6.171	5.831	5.655	5.231	6.752	6.41	NA	5.674	6.087	6.29	NA	6.006	6.057	5.767	NA	NA	5.89	5.702	5.4089
CDH16	ENSG00000166589	ENST00000299752	ENSP00000299752	NA	NA	NA	NA	NA	NA	4.855	3.36	NA	NA	NA	5.817	NA	NA	NA	NA	NA	NA	NA	NA	NA	4.159	NA	NA	NA	NA	NA	NA	NA
CDH18	ENSG00000145526	ENST00000502796	ENSP00000422138	3.402	NA	4.057	NA	NA	NA	NA	NA	NA	NA	NA	NA	NA	NA	NA	NA	NA	NA	NA	NA	NA	NA	NA	NA	NA	NA	NA	NA	NA
CDH19	ENSG00000071991	ENST00000262150	ENSP00000262150	5.172	6.015	5.813	6.279	5.975	NA	5.056	NA	NA	5.639	4.9	NA	4.721	NA	NA	NA	NA	3.19	NA	5.741	5.835	NA	NA	5.459	6.1055	NA	NA	NA	NA
CDH2	ENSG00000170558	ENST00000269141	ENSP00000269141	5.137	5.622	5.689	NA	NA	5.241	NA	5.299	NA	5.878	6.01	5.543	5.338	NA	5.574	5.599	NA	NA	NA	5.851	NA	NA	5.67	4.958	5.3782	5.711	NA	4.662	5.5303
CDH20	ENSG00000101542	ENST00000536675	ENSP00000444767	NA	NA	5.038	NA	NA	NA	NA	NA	NA	NA	NA	NA	NA	NA	NA	NA	NA	NA	NA	NA	NA	NA	NA	NA	NA	NA	NA	NA	NA
CDH3	ENSG00000062038	ENST00000264012	ENSP00000264012	NA	3.598	NA	NA	NA	5.102	4.271	4.334	NA	4.668	NA	NA	NA	5.453	4.593	5.696	NA	3.963	5.309	NA	5.188	NA	5.382	4.928	NA	5.743	NA	5.168	4.7121
CDH4	ENSG00000179242	ENST00000614565	ENSP00000484928	NA	NA	5.502	NA	NA	NA	NA	NA	NA	NA	NA	NA	NA	NA	NA	NA	NA	NA	NA	NA	NA	NA	NA	5.047	NA	NA	4.146	NA	NA
CDH5	ENSG00000179776	ENST00000341529	ENSP00000344115	5.444	5.637	4.976	5.263	6.118	5.979	5.227	5.705	5.253	4.978	5.062	5.247	4.887	4.144	5.434	5.432	5.559	5.072	5.284	5.563	4.949	5.12	5.123	5.002	5.813	5.483	5.229	4.828	5.2916
CDH6	ENSG00000113361	ENST00000265071	ENSP00000265071	NA	NA	5.685	NA	NA	5.203	5.964	5.896	5.335	5.796	5.179	5.713	NA	4.908	NA	NA	NA	4.848	NA	NA	NA	NA	6.084	NA	6.041	NA	4.882	NA	4.5423
CDH8	ENSG00000150394	ENST00000577390	ENSP00000462701	NA	NA	4.875	NA	NA	NA	NA	NA	NA	NA	NA	NA	NA	NA	NA	NA	NA	NA	NA	NA	NA	NA	NA	NA	NA	NA	NA	NA	NA
CDH9	ENSG00000113100	ENST00000231021	ENSP00000231021	NA	NA	4.563	NA	NA	NA	NA	NA	NA	NA	NA	3.957	NA	NA	NA	NA	NA	NA	NA	NA	NA	NA	NA	NA	NA	NA	NA	NA	NA
CDHR2	ENSG00000074276	ENST00000510636	ENSP00000424565	NA	NA	NA	3.96	4.24	NA	NA	NA	NA	5.486	NA	5.697	3.967	NA	NA	NA	NA	NA	NA	3.495	NA	4.414	4.812	NA	4.3831	4.038	NA	NA	NA
CDHR3	ENSG00000128536	ENST00000478080	ENSP00000417771	NA	NA	NA	NA	NA	NA	NA	3.632	NA	NA	NA	NA	NA	NA	NA	NA	NA	NA	NA	NA	NA	NA	NA	NA	NA	NA	NA	NA	NA
CDHR4	ENSG00000187492	ENST00000412678	ENSP00000391409	NA	NA	NA	NA	NA	NA	NA	3.818	NA	NA	NA	NA	NA	NA	NA	NA	NA	NA	NA	NA	NA	NA	NA	NA	NA	NA	NA	NA	NA
CDHR5	ENSG00000099834	ENST00000349570	ENSP00000345726	NA	NA	NA	3.32	3.147	NA	NA	NA	NA	3.145	NA	NA	NA	NA	NA	NA	NA	NA	NA	3.713	NA	3.371	NA	NA	3.6867	NA	NA	NA	NA
CDIPT	ENSG00000103502	ENST00000569956	ENSP00000457339	5.575	4.885	5.303	5.586	4.97	5.494	5.072	5.536	5.163	4.993	5.148	5.278	4.854	4.478	5.453	4.568	5.584	5.391	5.372	5.76	5.349	4.997	5.396	5.14	4.9598	5.584	5.357	5.465	4.6862
CDK1	ENSG00000170312	ENST00000395284	ENSP00000378699	5.177	5.092	4.26	4.834	4.974	5.003	4.981	4.984	5.25	5.244	NA	4.67	4.315	6.218	4.483	6.534	NA	4.468	NA	4.879	NA	4.789	4.618	5.251	4.8243	5.245	4.621	5.259	5.0554
CDK10	ENSG00000185324	ENST00000353379	ENSP00000338673	3.774	NA	NA	NA	NA	NA	NA	NA	NA	NA	NA	3.362	NA	3.588	NA	NA	NA	NA	3.788	3.528	NA	NA	NA	NA	NA	NA	NA	4.477	NA
CDK11A	ENSG00000008128	ENST00000358779	ENSP00000351629	NA	NA	3.868	NA	NA	NA	NA	3.842	NA	NA	NA	5.668	NA	3.922	NA	NA	NA	NA	3.316	NA	NA	NA	NA	NA	NA	3.52	NA	NA	NA
CDK11B	ENSG00000248333	ENST00000626918	ENSP00000485705	5.071	5.88	5.326	5.953	5.488	6.116	5.666	5.589	4.607	5.824	5.208	5.353	5.898	5.49	5.444	5.689	5.548	5.162	5.155	5.864	5.09	5.144	5.203	5.219	5.211	5.572	5.493	6.029	5.5495
CDK12	ENSG00000167258	ENST00000430627	ENSP00000407720	4.478	5.161	5.735	4.991	5.326	4.656	5.566	5.688	4.957	6	4.215	4.2	4.335	5.776	5.011	4.994	5.6	4.719	4.64	4.67	4.773	4.725	5.831	5.86	6.0338	5.416	5.003	5.184	5.6551
CDK13	ENSG00000065883	ENST00000181839	ENSP00000181839	3.805	5.516	3.967	4.159	3.99	4.359	5.328	4.464	4.727	3.873	4.311	3.818	4.148	4.39	4.487	3.875	NA	4.249	4.866	4.263	4.264	4.554	3.733	4.196	4.2514	3.315	4.172	4.008	4.0372
CDK14	ENSG00000058091	ENST00000380050	ENSP00000369390	4.544	NA	4.878	4.439	4.544	4.23	5.416	3.875	4.824	4.395	3.432	3.994	4.011	4.183	3.727	4.712	3.818	4.527	4.656	4.048	4.457	4.716	4.712	NA	4.0501	3.695	NA	4.236	3.698
CDK16	ENSG00000102225	ENST00000518022	ENSP00000429751	NA	4.152	3.825	2.848	2.745	NA	NA	3.2	4.122	NA	NA	4.127	NA	3.373	3.307	NA	NA	3.828	NA	NA	NA	NA	3.926	NA	NA	3.842	3.755	NA	3.7058
CDK17	ENSG00000059758	ENST00000543119	ENSP00000444459	4.51	4.994	4.874	5.331	4.578	5.228	5.345	4.543	4.548	5.481	5.01	5.08	4.347	5.089	4.605	5.012	4.89	4.976	5.54	5.012	5.125	4.742	5.257	4.877	4.6617	4.341	5.13	5.228	4.3443
CDK19	ENSG00000155111	ENST00000368911	ENSP00000357907	4.65	5.517	3.573	4.296	4.252	4.753	4.375	5.044	NA	4.328	4.197	4.584	4.463	5.188	3.257	4.102	4.288	4.262	3.981	4.362	4.718	4.712	4.459	4.772	3.9391	4.469	3.502	4.638	4.9154
CDK2	ENSG00000123374	ENST00000266970	ENSP00000266970	5.203	4.886	5.063	4.783	5.498	5.415	5.414	4.937	5.112	5.322	4.55	4.923	5.021	5.474	5.048	5.664	4.945	5.16	5.417	5.206	5.178	4.815	5.137	5.07	4.9506	5.594	4.684	4.967	5.4314
CDK20	ENSG00000156345	ENST00000375883	ENSP00000365043	NA	NA	3.652	NA	NA	NA	NA	4.304	4.741	NA	NA	NA	NA	NA	NA	NA	4.106	NA	NA	NA	NA	NA	NA	NA	NA	NA	NA	NA	NA
CDK2AP1	ENSG00000111328	ENST00000261692	ENSP00000261692	4.319	4.828	4.491	4.815	4.475	4.583	4.03	3.978	NA	4.283	3.747	4.211	NA	5.027	NA	4.955	NA	2.978	4.335	NA	3.925	4.303	4.874	5.012	4.8682	4.473	NA	4.767	4.0893
CDK3	ENSG00000250506	ENST00000425876	ENSP00000410561	4.836	NA	3.107	3.842	3.991	5.137	NA	4.833	NA	NA	4.487	5.545	NA	5.171	5.058	4.554	4.89	5.382	NA	3.903	NA	NA	5.057	NA	4.4551	4.681	3.976	5.7	NA
CDK4	ENSG00000135446	ENST00000257904	ENSP00000257904	5.206	4.779	4.841	4.886	5.053	5.369	5.439	5.007	5.139	5.03	5.224	4.712	4.254	5.248	4.782	6.288	4.395	5.093	5.083	4.914	4.533	4.52	5.368	4.962	4.9882	5.191	4.903	4.589	5.0555
CDK5	ENSG00000164885	ENST00000485972	ENSP00000419782	5.394	5.258	6.154	5.406	5.687	5.812	5.586	5.953	5.582	5.798	5.467	5.632	5.463	5.931	5.718	5.784	5.917	5.704	5.675	5.48	5.982	5.53	5.801	4.951	5.7489	6.062	5.738	5.523	5.4417
CDK5RAP1	ENSG00000101391	ENST00000346416	ENSP00000217372	4.052	NA	3.363	3.966	4.514	3.8	3.658	3.949	3.402	4.661	3.697	3.9	3.878	4.473	NA	3.811	NA	NA	NA	4.488	4.053	4.133	NA	NA	3.2407	4.306	4.732	3.37	4.4807
CDK5RAP2	ENSG00000136861	ENST00000349780	ENSP00000343818	3.935	NA	3.78	3.812	3.647	4.261	3.775	4.511	NA	3.894	3.076	3.893	4.374	4.289	3.347	3.929	2.993	3.878	3.76	4.081	3.956	3.911	4.742	2.734	4.6688	3.958	3.566	3.93	3.6188
CDK5RAP3	ENSG00000108465	ENST00000338399	ENSP00000344683	5.57	5.409	5.007	4.86	5.093	5.087	5.428	5.173	5.16	4.807	5.593	5.062	5.144	5.742	4.702	4.75	5.713	5.375	5.081	4.878	5.32	5.216	5.53	5.176	5.2493	5.006	5.338	5.092	5.1786
CDK8	ENSG00000132964	ENST00000381527	ENSP00000370938	NA	4.014	NA	NA	3.537	NA	3.724	3.318	NA	NA	4.148	NA	NA	4.478	NA	NA	NA	NA	NA	NA	NA	3.817	NA	NA	3.8281	4.122	NA	3.293	4.474
CDK9	ENSG00000136807	ENST00000373264	ENSP00000362361	4.372	4.256	4.043	4.128	4.099	4.466	3.862	4.765	3.348	4.051	NA	4.833	4.432	4.855	4.162	3.785	4.318	4.9	4.771	4.463	4.706	4.6	4.541	3.956	4.2467	4.331	4.682	4.801	4.5078
CDKAL1	ENSG00000145996	ENST00000378610	ENSP00000367873	4.804	5.127	4.675	4.318	5.214	4.785	4.959	4.661	4.336	4.514	4.504	4.303	4.074	4.904	5.236	5.506	5.114	4.311	4.658	3.82	4.592	4.492	4.339	4.269	4.4462	4.398	4.129	4.868	5.0071
CDKL1	ENSG00000100490	ENST00000395834	ENSP00000379176	4.71	NA	5.705	4.351	NA	NA	NA	4.661	NA	NA	NA	3.498	NA	NA	NA	NA	NA	5.586	5.234	4.551	NA	NA	NA	6.178	NA	NA	5.136	NA	3.4314
CDKL5	ENSG00000008086	ENST00000379996	ENSP00000369332	6.168	NA	5.232	NA	NA	5.638	3.969	4.555	5.075	NA	6.013	5.696	NA	5.553	NA	5.665	4.014	4.035	4.068	NA	NA	NA	3.428	NA	4.7601	4.557	5.181	NA	4.8884
CDKN1A	ENSG00000124762	ENST00000615513	ENSP00000482768	2.816	3.497	2.818	3.672	NA	NA	3.648	3.033	NA	NA	NA	NA	2.551	3.677	NA	NA	NA	NA	NA	NA	NA	3.609	NA	NA	3.5879	NA	2.532	3.512	NA
CDKN1B	ENSG00000111276	ENST00000228872	ENSP00000228872	5.207	5.388	5.417	5.109	5.134	5.457	5.363	5.487	4.672	5.312	4.808	4.749	5.022	4.973	5.762	5.242	5.376	4.785	5.034	5.245	4.866	5.31	5.662	5.626	5.2022	5.504	5.003	5.504	5.3873
CDKN2A	ENSG00000147889	ENST00000579122	ENSP00000464202	5.689	NA	NA	NA	NA	NA	NA	NA	NA	NA	NA	NA	NA	5.836	NA	NA	NA	5.331	NA	NA	NA	NA	NA	NA	NA	NA	NA	NA	NA
CDKN2AIP	ENSG00000168564	ENST00000504169	ENSP00000427108	4.948	5.37	4.971	5.018	4.423	5.174	4.536	5.275	4.432	4.8	4.383	4.931	5.26	5.226	5.241	4.78	4.759	4.856	4.434	4.716	4.776	5.158	5.417	5.168	5.1103	5.002	5.148	5.277	4.9246
CDKN2AIPNL	ENSG00000237190	ENST00000458198	ENSP00000394183	4.213	6.024	NA	4.94	4.433	5.327	4.797	4.948	NA	5.279	3.066	5.067	4.326	5.509	4.687	4.822	4.252	5.269	3.858	NA	4.02	NA	5.486	4.226	3.5091	5.956	5.109	5.375	5.5706
CDKN2B	ENSG00000147883	ENST00000276925	ENSP00000276925	NA	NA	NA	NA	4.045	NA	NA	NA	NA	NA	NA	NA	NA	4.369	NA	NA	NA	NA	NA	NA	NA	3.829	NA	NA	NA	NA	NA	NA	NA
CDKN2C	ENSG00000123080	ENST00000396148	ENSP00000379452	5.816	5.406	5.368	5.786	5.279	5.512	6.222	5.785	5.414	5.614	4.618	5.1	4.579	5.606	4.296	4.372	5.039	5.39	5.824	5.548	5.033	4.943	5.986	5.578	5.6929	6.236	5.29	5.266	5.3755
CDKN2D	ENSG00000129355	ENST00000393599	ENSP00000377224	3.972	NA	NA	NA	NA	NA	NA	NA	NA	NA	NA	NA	NA	NA	3.9	NA	NA	NA	NA	NA	NA	NA	NA	NA	NA	4.418	NA	4.124	NA
CDO1	ENSG00000129596	ENST00000250535	ENSP00000250535	NA	5.328	5.872	NA	NA	5.827	6.241	6.912	5.557	6.387	6.322	6.746	3.949	6.255	6.751	NA	5.615	3.992	6.148	6.722	6.193	NA	6.45	6.895	6.9148	6.188	NA	6.637	6.0869
CDON	ENSG00000064309	ENST00000263577	ENSP00000263577	NA	5.286	NA	NA	5.019	4.82	6.127	3.691	NA	4.714	5.06	NA	NA	3.394	3.875	3.455	4.718	NA	NA	5.49	NA	NA	3.841	NA	NA	3.977	3.434	NA	3.9882
CDR2	ENSG00000140743	ENST00000268383	ENSP00000268383	4.002	5.11	3.666	3.724	4.013	4.074	4.213	4.696	3.657	4.096	4.272	3.851	NA	4.041	3.439	4.681	NA	3.504	4.427	3.886	3.369	3.61	4.998	NA	3.7809	4.102	3.58	4.127	NA
CDR2L	ENSG00000109089	ENST00000337231	ENSP00000336587	4.667	NA	4.28	NA	4.23	3.912	4.232	4.26	3.849	4.386	4	NA	NA	3.83	NA	NA	3.971	4.739	5.122	3.817	3.735	4.497	4.294	4.166	3.6699	4.872	NA	NA	4.7188
CDRT15	ENSG00000223510	ENST00000431716	ENSP00000399575	NA	NA	NA	NA	NA	NA	NA	NA	NA	NA	NA	NA	NA	NA	NA	NA	NA	NA	NA	NA	NA	NA	NA	NA	NA	5.256	NA	NA	NA
CDS1	ENSG00000163624	ENST00000295887	ENSP00000295887	3.806	NA	3.927	NA	4.178	NA	NA	3.899	NA	NA	NA	3.632	NA	3.816	NA	NA	NA	4.798	3.197	4.33	4.425	4.169	NA	NA	3.9827	4.844	3.885	NA	NA
CDS2	ENSG00000101290	ENST00000460006	ENSP00000419879	5.663	5.862	5.697	5.588	5.719	5.927	5.477	5.982	5.999	5.585	6.201	5.258	5.734	5.683	5.82	5.499	5.851	5.748	5.315	5.654	5.951	5.797	5.419	5.607	5.5873	6.098	5.324	4.808	5.6703
CDT1	ENSG00000167513	ENST00000301019	ENSP00000301019	NA	NA	NA	NA	NA	NA	NA	NA	NA	NA	NA	NA	NA	NA	NA	NA	NA	NA	NA	NA	NA	3.253	NA	NA	NA	NA	NA	NA	NA
CDV3	ENSG00000091527	ENST00000264993	ENSP00000264993	5.689	5.783	5.944	5.624	5.964	5.839	5.716	5.936	5.353	5.919	5.666	5.554	5.498	6.083	5.838	6.037	5.72	5.597	5.812	5.622	5.985	6.029	5.995	5.652	5.9411	5.723	5.644	5.546	5.7924
CDX2	ENSG00000165556	ENST00000381020	ENSP00000370408	NA	NA	NA	5.148	4.027	NA	NA	NA	NA	NA	NA	NA	NA	NA	NA	NA	NA	NA	NA	NA	NA	3.775	NA	NA	NA	NA	NA	NA	NA
CDYL	ENSG00000153046	ENST00000449732	ENSP00000394076	3.615	3.993	3.724	4.037	3.656	4.52	4.023	4.679	3.872	3.645	3.466	4.71	4.127	4.697	4.558	4.023	4.068	4.833	4.441	4.778	4.573	4.095	4.551	4.421	4.2439	3.099	4.151	4.722	3.9374
CDYL2	ENSG00000166446	ENST00000570137	ENSP00000476295	NA	NA	5.536	NA	NA	NA	NA	NA	NA	NA	NA	NA	NA	5.222	4.043	NA	NA	5.035	3.508	NA	NA	4.11	NA	NA	NA	4.809	5.535	NA	NA
CEACAM1	ENSG00000079385	ENST00000161559	ENSP00000161559	4.722	5.321	NA	3.288	4.112	4.365	3.482	5.08	5.047	3.521	5.095	4.893	4.214	4.413	4.313	NA	NA	5.023	4.263	4.19	4.431	4.374	5.971	4.932	4.4562	NA	NA	4.037	4.5542
CEACAM3	ENSG00000170956	ENST00000357396	ENSP00000349971	NA	NA	NA	NA	NA	NA	NA	NA	NA	NA	NA	NA	NA	5.138	NA	NA	NA	NA	NA	NA	NA	NA	NA	NA	NA	NA	NA	NA	NA
CEACAM5	ENSG00000105388	ENST00000398599	ENSP00000381600	NA	NA	NA	2.918	NA	NA	NA	NA	NA	NA	NA	NA	NA	NA	NA	NA	NA	NA	NA	3.407	NA	3.202	3.387	NA	3.5257	NA	NA	4.269	3.6524
CEACAM7	ENSG00000007306	ENST00000401731	ENSP00000385932	NA	3.437	NA	4.347	NA	NA	NA	NA	NA	4.704	NA	NA	NA	NA	NA	NA	5.615	NA	NA	4.379	NA	NA	NA	NA	4.8304	NA	NA	NA	4.76
CEBPB	ENSG00000172216	ENST00000303004	ENSP00000305422	4.575	4.625	5.46	5.542	5.837	5.537	5.065	5.538	3.841	4.595	4.509	4.263	4.497	5.03	5.367	5.774	4.034	5.403	4.104	5.127	4.004	4.834	5.492	4.152	4.9341	4.596	6.11	5.119	4.8418
CEBPD	ENSG00000221869	ENST00000408965	ENSP00000386165	NA	NA	NA	NA	NA	NA	NA	NA	NA	NA	NA	NA	NA	NA	NA	NA	NA	4.419	NA	NA	NA	NA	NA	NA	NA	4.334	NA	5.078	NA
CEBPE	ENSG00000092067	ENST00000206513	ENSP00000206513	NA	NA	NA	NA	5.275	NA	NA	NA	NA	NA	NA	NA	NA	NA	NA	NA	NA	NA	NA	NA	NA	5.114	NA	NA	NA	NA	NA	NA	NA
CEBPG	ENSG00000153879	ENST00000585933	ENSP00000466022	NA	NA	NA	5.046	4.349	NA	NA	5.267	NA	NA	NA	4.741	4.47	5.581	4.59	5.131	NA	NA	NA	4.603	4.096	4.661	4.461	NA	4.3377	4.696	4.216	NA	NA
CEBPZ	ENSG00000115816	ENST00000234170	ENSP00000234170	4.271	3.919	4.156	4.635	4.812	4.787	4.507	4.453	3.915	4.469	4.133	4.168	4.661	5.161	4.372	4.38	4.563	3.927	4.624	4.416	4.266	4.63	4.286	3.947	4.3538	4.583	4.412	4.904	4.5037
CECR1	ENSG00000093072	ENST00000449907	ENSP00000406443	3.742	4.058	3.67	4.316	4.23	2.664	4.255	3.7	3.379	4.368	NA	4.586	4.335	4.066	3.494	4.681	3.366	2.482	4.072	4.273	4.702	4.138	3.169	3.518	4.289	3.902	4.055	4.392	4.1058
CECR2	ENSG00000099954	ENST00000612582	ENSP00000477529	NA	NA	2.892	NA	NA	NA	NA	NA	NA	NA	NA	NA	3.507	4.04	NA	NA	3.55	NA	NA	NA	NA	NA	NA	NA	NA	2.788	NA	NA	NA
CECR5	ENSG00000069998	ENST00000155674	ENSP00000155674	5.775	5.52	6.004	6.183	5.543	5.089	5.631	5.509	5.484	5.693	5.821	6.053	5.834	6.072	5.611	5.69	4.817	5.44	5.156	5.733	5.928	5.742	5.552	5.493	5.8314	5.653	6.285	5.855	5.5837
CECR6	ENSG00000183307	ENST00000399875	ENSP00000382764	NA	NA	4.434	NA	NA	NA	NA	NA	NA	NA	NA	NA	NA	NA	NA	NA	NA	NA	NA	NA	NA	NA	NA	NA	NA	NA	NA	NA	NA
CEL	ENSG00000170835	ENST00000372080	ENSP00000361151	NA	NA	NA	NA	4.894	NA	NA	4.241	NA	NA	NA	5.202	NA	NA	NA	4.463	4.508	6.135	NA	NA	4.913	6.914	NA	NA	5.6401	4.602	NA	NA	NA
CELA2A	ENSG00000142615	ENST00000359621	ENSP00000352639	NA	NA	NA	NA	4.184	NA	NA	NA	NA	NA	NA	NA	NA	NA	NA	3.858	3.793	5.651	NA	NA	4.591	5.074	NA	NA	5.0262	4.806	NA	NA	NA
CELA2B	ENSG00000215704	ENST00000375910	ENSP00000365075	5.914	NA	NA	NA	5.761	NA	NA	NA	NA	NA	NA	NA	NA	NA	NA	NA	4.167	NA	NA	NA	NA	NA	NA	NA	NA	NA	NA	NA	NA
CELA3A	ENSG00000142789	ENST00000290122	ENSP00000290122	NA	NA	NA	NA	5.016	NA	NA	NA	NA	NA	NA	NA	NA	NA	NA	3.677	3.936	5.867	NA	NA	NA	5.444	NA	NA	5.2205	7.227	NA	NA	NA
CELA3B	ENSG00000219073	ENST00000337107	ENSP00000338369	NA	NA	NA	NA	NA	NA	NA	NA	NA	NA	NA	NA	NA	NA	NA	4.15	4.109	5.514	NA	NA	3.643	NA	NA	NA	5.2498	NA	NA	NA	NA
CELF1	ENSG00000149187	ENST00000531165	ENSP00000436864	5.465	4.851	5.686	5.553	4.968	5.581	5.157	5.712	5.244	5.203	5.28	5.418	5.332	6.158	5.224	5.077	5.242	5.546	5.741	5.251	5.564	5.629	5.217	5.186	5.1729	5.092	5.623	5.437	5.3747
CELF3	ENSG00000159409	ENST00000290585	ENSP00000290585	4.435	NA	NA	NA	NA	NA	NA	NA	NA	NA	NA	NA	NA	NA	NA	NA	NA	NA	NA	NA	NA	NA	NA	NA	NA	NA	NA	NA	NA
CELSR2	ENSG00000143126	ENST00000271332	ENSP00000271332	5.539	NA	4.687	NA	NA	4.637	5.091	4.608	NA	6.086	6.216	3.904	NA	NA	NA	NA	5.245	7.034	4.415	NA	3.97	NA	4.892	NA	5.2626	4.639	4.575	3.996	6.0362
CEMIP	ENSG00000103888	ENST00000394685	ENSP00000378177	NA	NA	NA	NA	NA	NA	4.983	4.922	NA	NA	NA	NA	NA	4.775	3.315	3.838	NA	NA	NA	NA	NA	NA	NA	NA	NA	NA	NA	3.553	NA
CEND1	ENSG00000184524	ENST00000330106	ENSP00000328336	5.193	NA	6.082	NA	NA	NA	NA	NA	NA	NA	NA	NA	NA	NA	NA	NA	NA	NA	NA	NA	NA	NA	NA	NA	NA	NA	NA	NA	NA
CENPB	ENSG00000125817	ENST00000379751	ENSP00000369075	4.44	4.277	3.56	4.698	4.668	4.653	4.518	4.886	3.719	4.819	3.803	4.444	3.483	4.526	5.015	4.475	2.883	3.915	4.135	4.876	4	5.036	4.371	5.063	4.464	3.71	4.007	5.092	4.6754
CENPC	ENSG00000145241	ENST00000273853	ENSP00000273853	4.167	5.002	4.277	4.881	4.807	4.652	3.792	5.288	5.411	2.248	4.703	4.419	4.562	5.112	5.125	4.228	4.691	4.787	4.548	4.298	4.646	5.315	4.688	4.737	5.0735	4.867	4.573	5.232	4.3957
CENPE	ENSG00000138778	ENST00000265148	ENSP00000265148	NA	5.171	NA	4.702	4.41	5.722	5.778	NA	NA	NA	NA	NA	NA	NA	5.294	NA	NA	NA	NA	5.285	NA	3.298	NA	NA	4.5565	4.182	NA	3.305	NA
CENPF	ENSG00000117724	ENST00000366955	ENSP00000355922	NA	5.085	NA	4.677	4.775	4.843	4.731	5.429	NA	NA	NA	NA	NA	NA	4.935	NA	NA	4.265	NA	4.423	NA	4.595	NA	NA	4.7907	4.003	NA	4.01	NA
CENPH	ENSG00000153044	ENST00000515001	ENSP00000426014	4.517	NA	4.13	4.684	4.292	3.657	4.224	3.484	NA	NA	NA	NA	NA	5.057	NA	4.458	NA	4.001	NA	3.773	4.003	4.276	NA	4.309	5.7125	4.746	NA	3.581	4.4449
CENPJ	ENSG00000151849	ENST00000381884	ENSP00000371308	6.027	5.757	3.792	5.813	6.036	6.487	6.635	5.493	NA	4.059	6.473	6.744	4.257	5.616	4.459	NA	NA	NA	NA	5.306	NA	4.402	6.686	NA	5.4859	5.036	3.958	6.511	3.8563
CENPK	ENSG00000123219	ENST00000508421	ENSP00000421034	NA	NA	NA	2.961	3.653	5.117	4.43	NA	NA	NA	NA	NA	NA	5.178	NA	NA	NA	2.373	NA	NA	NA	2.972	NA	4.81	3.1705	4.83	NA	3.707	4.5326
CENPM	ENSG00000100162	ENST00000402338	ENSP00000384731	NA	NA	NA	NA	NA	NA	NA	NA	NA	NA	NA	NA	NA	4.826	NA	NA	NA	NA	NA	NA	NA	NA	NA	NA	NA	NA	NA	3.766	4.0687
CENPN	ENSG00000166451	ENST00000428963	ENSP00000393991	3.585	NA	5.09	NA	NA	NA	NA	NA	NA	NA	NA	4.344	NA	4.659	NA	NA	NA	NA	NA	NA	NA	3.521	NA	NA	3.4591	NA	NA	3.449	3.3556
CENPO	ENSG00000138092	ENST00000380834	ENSP00000370214	NA	3.705	NA	NA	NA	NA	NA	NA	NA	NA	NA	NA	NA	4.753	NA	NA	NA	NA	NA	NA	NA	NA	NA	NA	NA	2.788	NA	3.68	NA
CENPQ	ENSG00000031691	ENST00000335783	ENSP00000337289	NA	3.533	NA	NA	4.886	NA	NA	NA	NA	NA	4.757	NA	NA	4.157	NA	NA	NA	NA	3.898	4.159	NA	NA	NA	NA	NA	5.147	NA	NA	3.8126
CENPT	ENSG00000102901	ENST00000564817	ENSP00000457294	3.839	4.117	NA	4.114	2.731	3.063	2.948	3.937	NA	NA	NA	NA	4.565	5.259	3.333	3.479	NA	NA	2.629	3.607	NA	NA	NA	NA	3.646	2.628	NA	2.391	NA
CENPV	ENSG00000166582	ENST00000299736	ENSP00000299736	5.432	4.785	6.021	4.705	5.034	5.762	5.722	5.659	4.504	5.252	4.268	5.935	5.276	5.131	4.957	5.247	4.701	4.809	5.651	4.743	4.17	4.849	5.688	5.432	5.2071	5.834	5.957	5.572	5.5472
CEP104	ENSG00000116198	ENST00000378230	ENSP00000367476	4.238	3.38	4.294	4.944	3.755	3.579	4.603	4.742	3.331	3.653	4.166	4.401	3.596	4.047	4.309	NA	NA	3.652	3.922	4.105	3.901	3.958	4.744	4.376	4.4557	3.63	4.18	5.325	3.7741
CEP112	ENSG00000154240	ENST00000535342	ENSP00000442784	4.307	3.367	4.745	4.185	4.209	5.008	5.019	4.908	3.966	3.512	NA	NA	NA	3.982	4.177	4.256	4.227	2.842	4.759	3.635	NA	4.658	4.316	4.036	NA	3.842	3.373	NA	3.3565
CEP120	ENSG00000168944	ENST00000328236	ENSP00000327504	4.461	4.156	3.832	4.635	4.079	4.343	4.273	5.173	3.305	4.311	5.624	4.487	3.909	4.325	4.523	4.222	4.647	3.745	4.429	4.964	4.563	4.413	4.315	4.321	3.8502	4.361	3.437	4.299	4.3632
CEP126	ENSG00000110318	ENST00000263468	ENSP00000263468	3.789	NA	NA	NA	NA	4.519	3.957	2.871	5.608	4.736	NA	NA	NA	4.912	5.434	4.234	NA	NA	5.051	4.811	NA	NA	NA	5.501	4.6771	NA	NA	NA	5.2078
CEP128	ENSG00000100629	ENST00000555265	ENSP00000451162	5.341	6.629	NA	5.426	5.323	5.499	5.899	6.472	5.988	NA	NA	NA	NA	NA	5.3	NA	NA	NA	NA	5.993	4.969	NA	5.498	5.314	5.2135	4.278	NA	4.843	6.8156
CEP131	ENSG00000141577	ENST00000450824	ENSP00000393583	4.495	3.465	3.77	NA	4.228	4.956	4.874	5.923	6.049	4.83	5.102	NA	NA	4.897	4.844	4.628	5.81	2.864	4.323	NA	4.21	4.715	4.194	4.427	4.3554	4.841	NA	5.455	4.4572
CEP135	ENSG00000174799	ENST00000257287	ENSP00000257287	4.707	5.167	5.543	5.537	5.976	5.08	5.521	6.679	6.064	6.063	5.151	4.427	5.012	5.381	4.968	4.943	5.173	4.419	5.496	5.082	NA	4.995	5.035	5.158	5.2897	4.873	5.123	4.963	6.2224
CEP152	ENSG00000103995	ENST00000380950	ENSP00000370337	NA	4.385	NA	NA	2.609	NA	NA	NA	NA	NA	NA	4.886	NA	4.417	NA	4.84	NA	4.114	5.603	5.807	NA	5.426	3.692	NA	4.2168	3.831	3.273	3.68	NA
CEP162	ENSG00000135315	ENST00000403245	ENSP00000385215	3.762	NA	4.102	5.093	5.124	4.448	3.523	4.969	4.014	3.547	4.902	3.618	6.327	4.563	4.134	4.49	3.325	5.456	3.148	NA	3.756	6.161	2.983	3.879	4.0474	4.521	3.45	2.904	3.435
CEP164	ENSG00000110274	ENST00000278935	ENSP00000278935	3.932	NA	NA	4.662	3.4	3.628	NA	5.057	4.832	3.695	4.805	3.597	3.416	4.833	4.117	4.218	3.454	2.564	3.246	NA	NA	4.719	3.715	2.549	4.7785	4.105	4.666	3.515	3.2386
CEP170B	ENSG00000099814	ENST00000453495	ENSP00000407238	5.088	4.714	5.638	5.182	4.581	4.854	5.039	5.216	4.297	4.563	5.592	5.308	5.035	4.474	NA	5.122	4.402	4.575	4.878	5.045	4.373	4.597	5.333	4.737	4.2045	4.838	4.786	4.914	5.1107
CEP19	ENSG00000174007	ENST00000409690	ENSP00000387209	NA	NA	NA	NA	NA	NA	NA	5.324	NA	NA	NA	NA	NA	NA	NA	NA	NA	NA	NA	NA	NA	NA	NA	NA	NA	4.233	NA	4.205	NA
CEP192	ENSG00000101639	ENST00000506447	ENSP00000427550	4.065	4.253	3.661	4.061	5.028	3.771	5.325	4.581	4.723	4.534	3.798	4.177	4.712	4.198	3.692	4.295	3.719	5.035	3.769	3.903	4.095	4.694	4.245	4.456	4.0013	3.803	3.894	3.771	4.6061
CEP250	ENSG00000126001	ENST00000397527	ENSP00000380661	5.302	5.277	4.456	4.617	5.502	5.446	5.448	5.298	5.651	4.798	4.735	5.225	4.403	5.122	5.136	4.665	4.044	5.577	5.002	5.188	5.473	4.923	4.962	4.663	4.952	4.504	4.936	5.648	5.2848
CEP290	ENSG00000198707	ENST00000552810	ENSP00000448012	4.38	4.748	3.798	4.877	4.964	4.391	4.911	5.515	4.333	4.443	3.788	4.084	4.952	4.321	3.946	4.299	5.653	3.918	2.951	4.171	3.903	4.65	4.327	4.981	3.8091	4.593	3.914	4.247	4.4038
CEP350	ENSG00000135837	ENST00000367607	ENSP00000356579	3.41	3.711	3.581	3.912	4.266	3.734	4.301	4.27	2.663	4.002	3.248	3.613	1.851	4.263	3.986	3.549	3.498	4.778	4.373	3.967	3.949	4.224	4.217	4.258	3.7698	4.168	3.043	3.91	3.7551
CEP41	ENSG00000106477	ENST00000223208	ENSP00000223208	5.549	4.523	6.093	6.196	4.894	5.249	NA	5.818	4.316	5.415	4.913	5.517	5.957	5.418	4.815	5.427	NA	5.581	5.731	5.398	4.213	NA	5.744	5.178	5.6222	5.2	5.553	6.242	5.243
CEP44	ENSG00000164118	ENST00000503780	ENSP00000423153	4.508	3.705	5.009	4.536	5.345	4.955	5.007	4.757	4.8	5.105	4.448	4.563	4.895	4.83	4.065	5.493	4.709	4.835	5.002	4.75	3.889	4.567	4.795	4.362	6.0645	5.284	4.845	4.274	4.0427
CEP55	ENSG00000138180	ENST00000371485	ENSP00000360540	NA	NA	NA	3.842	3.836	NA	NA	NA	NA	NA	NA	NA	NA	5.21	4.594	NA	NA	NA	NA	NA	NA	NA	NA	NA	NA	4.744	NA	3.771	NA
CEP57	ENSG00000166037	ENST00000325542	ENSP00000317902	3.676	3.586	NA	3.992	3.817	4.181	4.612	4.395	NA	3.338	NA	3.956	1.69	4.287	4.642	4.114	3.706	3.202	3.476	3.397	4.451	4.089	3.984	NA	3.2933	NA	4.143	4.135	4.629
CEP63	ENSG00000182923	ENST00000332047	ENSP00000328382	NA	4.116	2.571	3.992	4.124	4.095	3.825	4.12	2.235	4.149	3.065	2.869	2.431	4.319	3.393	3.789	3.728	3.585	2.92	3.368	2.911	4.013	3.536	3.71	NA	3.703	3.429	3.683	3.3145
CEP68	ENSG00000011523	ENST00000377990	ENSP00000367229	4.696	4.768	4.167	5.062	4.469	4.756	4.543	5.555	4.309	4.272	4.447	4.495	3.885	4.759	4.492	NA	3.717	4.821	4.36	4.471	4.43	5.029	4.653	4.236	4.7189	4.893	4.379	4.389	4.1764
CEP70	ENSG00000114107	ENST00000481834	ENSP00000417465	NA	5.075	3.34	3.544	3.747	4.581	4.517	4.323	3.952	NA	5.055	3.414	NA	3.628	4.226	4.01	3.195	NA	3.862	3.883	3.654	NA	3.468	5.162	NA	NA	2.551	NA	4.6062
CEP72	ENSG00000112877	ENST00000264935	ENSP00000264935	NA	NA	NA	NA	NA	4.736	NA	6.934	NA	NA	NA	NA	NA	NA	NA	NA	3.957	NA	NA	NA	4.063	NA	NA	NA	NA	4.12	NA	NA	NA
CEP76	ENSG00000101624	ENST00000262127	ENSP00000262127	3.84	5.125	3.81	NA	4.007	4.66	4.215	5.427	NA	NA	4.319	NA	NA	4.845	4.439	NA	4.897	4.406	4.797	NA	NA	4.565	5.514	NA	4.1744	4.389	4.14	4.652	NA
CEP78	ENSG00000148019	ENST00000424347	ENSP00000411284	4.738	5.183	4.619	4.489	6.649	5.5	5.259	5.989	NA	5.842	NA	5.083	5.313	5.43	4.495	5.047	NA	4.743	7.206	4.426	4.564	6.142	5.202	NA	4.6558	4.976	NA	4.57	5.795
CEP83	ENSG00000173588	ENST00000397809	ENSP00000380911	3.186	NA	NA	4.177	4.258	3.805	NA	5.718	3.489	NA	3.831	3.333	6.881	4.729	NA	4.586	NA	3.811	5.212	NA	NA	5.319	4.041	4.011	4.6274	4.074	NA	4.361	4.3376
CEP85L	ENSG00000111860	ENST00000368491	ENSP00000357477	3.812	4.041	NA	5.163	NA	NA	NA	NA	4.128	NA	NA	NA	NA	2.851	2.652	NA	NA	4.453	NA	NA	NA	NA	NA	3.383	NA	3.24	NA	4.835	NA
CEP89	ENSG00000121289	ENST00000305768	ENSP00000306105	NA	NA	NA	NA	4.151	3.877	3.61	5.372	NA	NA	NA	NA	NA	3.605	NA	5.153	5.176	NA	NA	NA	NA	4.516	3.807	NA	NA	NA	3.225	4.923	NA
CEP95	ENSG00000258890	ENST00000556440	ENSP00000450461	NA	2.884	4.255	3.1	3.486	3.856	3.1	5.022	4.008	3.907	NA	4.036	3.224	3.54	2.628	3.166	3.856	NA	4.028	NA	NA	3.309	NA	NA	NA	3.268	NA	3.727	3.3122
CEP97	ENSG00000182504	ENST00000494050	ENSP00000418185	4.747	4.495	5.16	4.885	5.289	4.889	4.39	5.257	4.821	4.802	4.689	3.763	4.336	5.716	4.805	4.787	NA	5.105	4.167	4.733	4.256	4.446	4.992	2.864	4.7062	5.11	4.166	4.891	4.6054
CEPT1	ENSG00000134255	ENST00000615636	ENSP00000477632	4.722	NA	NA	4.88	4.917	4.032	NA	4.768	4.933	3.575	3.923	4.759	5.145	4.799	4.085	5.24	4.395	5.149	4.659	3.66	4.674	3.69	5.165	4.085	4.7835	3.755	4.626	4.866	NA
CERK	ENSG00000100422	ENST00000216264	ENSP00000216264	NA	NA	2.469	NA	NA	NA	NA	3	NA	NA	2.847	NA	NA	2.712	NA	NA	NA	NA	NA	NA	NA	3.126	NA	2.552	NA	NA	NA	2.726	NA
CERS1	ENSG00000223802	ENST00000429504	ENSP00000389044	NA	NA	5.072	NA	NA	NA	NA	NA	NA	NA	NA	NA	NA	NA	NA	NA	NA	NA	NA	NA	NA	NA	NA	NA	NA	3.602	NA	NA	5.3666
CERS2	ENSG00000143418	ENST00000368954	ENSP00000357950	5.057	3.905	5.111	3.833	4.093	3.645	3.855	4.458	3.437	NA	4.796	4.907	4.696	4.56	4.121	3.069	3.729	4.749	4.706	4.031	4.909	4.432	4.961	4.622	4.5141	4.006	4.689	3.569	3.7718
CERS4	ENSG00000090661	ENST00000559450	ENSP00000453509	NA	NA	3.992	NA	NA	3.528	NA	4.139	NA	NA	4.106	3.918	4.129	3.753	3.785	NA	2.592	4.392	3.684	NA	3.769	NA	4.43	NA	3.8307	3.119	3.718	3.847	NA
CERS5	ENSG00000139624	ENST00000422340	ENSP00000389050	NA	NA	2.455	NA	NA	3.087	NA	3.525	NA	NA	NA	NA	NA	4.267	NA	NA	NA	NA	NA	NA	NA	NA	2.83	NA	NA	4.914	NA	3.819	3.08
CERS6	ENSG00000172292	ENST00000305747	ENSP00000306579	4.143	NA	4.605	5.126	4.813	4.37	3.908	4.254	4.232	4.402	5.227	4.273	4.344	5.204	4.544	4.783	3.819	4.64	3.78	4.569	4.431	4.61	4.588	3.588	4.5884	4.535	4.188	4.291	4.7168
CES2	ENSG00000172831	ENST00000317091	ENSP00000317842	5.705	4.901	4.101	5.619	5.663	4.614	4.669	4.963	5.071	5.134	6.031	5.827	5.563	4.787	4.575	4.557	5.135	4.253	4.427	5.668	4.726	5.75	4.618	4.336	5.6309	5.489	4.659	5.183	4.7513
CES3	ENSG00000172828	ENST00000303334	ENSP00000304782	NA	NA	NA	4.53	4.855	NA	NA	3.078	NA	4.928	NA	5.223	4.944	NA	NA	NA	3.848	NA	NA	4.819	3.435	4.745	NA	NA	4.3214	NA	NA	NA	NA
CES4A	ENSG00000172824	ENST00000540579	ENSP00000441907	NA	NA	NA	NA	3.363	NA	NA	2.903	NA	NA	NA	NA	NA	2.934	NA	NA	NA	3.533	NA	NA	NA	NA	NA	NA	NA	NA	NA	NA	NA
CETN1	ENSG00000177143	ENST00000327228	ENSP00000319052	NA	NA	NA	NA	NA	NA	NA	NA	NA	NA	NA	NA	NA	NA	NA	NA	NA	NA	NA	NA	NA	NA	NA	NA	NA	4.316	NA	NA	NA
CETN2	ENSG00000147400	ENST00000370277	ENSP00000359300	5.315	5.312	5.514	5.629	5.628	5.383	5.371	5.447	5.234	5.235	5.051	5.007	5.097	5.323	5.739	5.023	5.704	5.602	4.998	5.475	5.372	5.728	5.436	5.45	5.3936	5.734	5.423	5.647	5.1791
CETN3	ENSG00000153140	ENST00000522565	ENSP00000430409	4.636	3.08	3.943	5.251	4.477	4.74	4.689	5.261	3.814	4.936	NA	3.841	3.949	4.8	3.96	3.844	3.467	4.409	NA	3.984	3.807	4.982	3.868	3.974	2.8983	4.626	4.236	3.929	NA
CETP	ENSG00000087237	ENST00000200676	ENSP00000200676	NA	4.013	NA	NA	NA	NA	NA	NA	5.697	4.49	NA	4.236	3.297	2.753	3.334	NA	NA	3.295	NA	NA	NA	3.645	NA	2.94	NA	NA	4.207	3.97	4.2241
CFAP100	ENSG00000163885	ENST00000352312	ENSP00000344749	NA	NA	NA	NA	NA	NA	NA	4.726	NA	NA	NA	NA	NA	NA	NA	NA	NA	NA	NA	NA	NA	NA	NA	NA	NA	NA	NA	NA	NA
CFAP157	ENSG00000160401	ENST00000373295	ENSP00000362392	NA	NA	NA	NA	NA	4.488	NA	4.306	NA	NA	NA	NA	NA	4.456	NA	NA	4.652	NA	NA	NA	NA	NA	NA	NA	NA	3.595	NA	NA	NA
CFAP161	ENSG00000156206	ENST00000286732	ENSP00000286732	NA	NA	NA	NA	NA	NA	NA	4.495	NA	NA	NA	NA	NA	NA	NA	NA	NA	NA	NA	NA	NA	NA	NA	NA	NA	NA	NA	NA	NA
CFAP20	ENSG00000070761	ENST00000262498	ENSP00000262498	4.749	4.679	4.955	4.646	5.179	4.925	4.778	5.619	4.964	4.821	4.423	4.219	4.651	5.063	5.058	4.728	5.052	4.658	5.109	5.182	5.027	4.869	4.545	4.967	4.9762	5.625	5.054	4.947	5.1062
CFAP221	ENSG00000163075	ENST00000413369	ENSP00000393222	NA	NA	NA	NA	NA	3.974	NA	3.597	NA	NA	NA	NA	NA	NA	NA	NA	NA	NA	NA	NA	NA	NA	NA	NA	NA	NA	NA	NA	NA
CFAP36	ENSG00000163001	ENST00000349456	ENSP00000295117	4.325	4.065	4.987	4.682	5.304	4.807	4.781	4.752	4.321	4.722	3.892	5.452	4.81	4.429	5.061	4.68	4.041	3.426	4.372	4.826	4.288	4.786	4.827	4.281	4.975	4.984	4.481	4.43	4.1328
CFAP43	ENSG00000197748	ENST00000357060	ENSP00000349568	NA	NA	NA	NA	NA	4.766	NA	4.354	NA	NA	NA	4.555	NA	4.149	NA	NA	NA	NA	NA	NA	NA	NA	NA	NA	NA	2.551	NA	NA	NA
CFAP44	ENSG00000206530	ENST00000393845	ENSP00000377428	NA	NA	NA	5.588	NA	5.092	NA	4.837	NA	5.374	NA	5.039	NA	4.782	NA	4.165	NA	NA	3.502	4.141	NA	5.351	4.087	NA	5.487	3.549	4.792	NA	NA
CFAP45	ENSG00000213085	ENST00000368099	ENSP00000357079	NA	NA	NA	NA	NA	NA	NA	4.981	NA	NA	NA	NA	NA	4.313	NA	NA	NA	NA	NA	NA	NA	NA	NA	NA	NA	2.734	NA	NA	NA
CFAP46	ENSG00000171811	ENST00000368586	ENSP00000357575	NA	NA	NA	NA	NA	NA	NA	4.588	NA	NA	NA	NA	NA	NA	NA	NA	NA	NA	NA	NA	NA	NA	NA	NA	3.9688	3.937	NA	NA	NA
CFAP47	ENSG00000165164	ENST00000378653	ENSP00000367922	NA	NA	NA	NA	NA	NA	NA	4.358	NA	NA	NA	NA	NA	NA	NA	NA	NA	NA	NA	NA	NA	NA	NA	NA	NA	NA	NA	NA	NA
CFAP52	ENSG00000166596	ENST00000352665	ENSP00000339449	NA	NA	NA	NA	NA	4.851	NA	5.231	NA	NA	NA	NA	NA	5.303	NA	NA	NA	NA	NA	NA	NA	NA	NA	NA	NA	4.931	NA	NA	NA
CFAP53	ENSG00000172361	ENST00000398545	ENSP00000381553	NA	NA	NA	NA	NA	6.865	NA	5.453	NA	NA	NA	5.793	NA	6.403	NA	NA	NA	NA	NA	NA	NA	NA	NA	NA	NA	4.78	NA	NA	NA
CFAP54	ENSG00000188596	ENST00000524981	ENSP00000431759	NA	NA	NA	NA	NA	NA	NA	4.336	NA	NA	NA	NA	NA	NA	NA	NA	NA	NA	NA	NA	NA	NA	NA	NA	NA	2.815	NA	NA	NA
CFAP57	ENSG00000243710	ENST00000372492	ENSP00000361570	NA	NA	NA	NA	NA	NA	NA	5.376	NA	NA	NA	4.275	4.101	NA	NA	NA	NA	NA	NA	NA	NA	NA	NA	NA	NA	4.163	NA	NA	NA
CFAP58	ENSG00000120051	ENST00000369704	ENSP00000358718	NA	NA	NA	NA	NA	4.355	NA	5.981	NA	NA	6.094	NA	NA	NA	NA	NA	NA	NA	NA	NA	NA	NA	6.751	NA	NA	5.355	NA	NA	NA
CFAP61	ENSG00000089101	ENST00000245957	ENSP00000245957	NA	NA	NA	NA	NA	NA	NA	4.597	NA	NA	3.126	NA	NA	NA	NA	NA	NA	NA	NA	NA	NA	NA	NA	NA	NA	4.342	NA	NA	NA
CFAP69	ENSG00000105792	ENST00000497910	ENSP00000419549	NA	NA	5.49	5.074	4.807	4.829	NA	4.432	NA	4.32	4.849	3.615	NA	4.706	NA	NA	NA	NA	3.635	NA	NA	4.872	NA	NA	NA	4.14	NA	NA	4.4899
CFAP70	ENSG00000156042	ENST00000310715	ENSP00000310829	NA	NA	NA	NA	NA	NA	NA	4.649	NA	NA	NA	NA	NA	NA	4.55	4.319	NA	NA	3.407	NA	NA	NA	NA	4.453	3.9764	NA	3.66	4.334	NA
CFAP74	ENSG00000142609	ENST00000493964	ENSP00000417061	NA	NA	NA	NA	NA	NA	NA	4.79	NA	NA	NA	NA	NA	NA	NA	NA	NA	NA	NA	NA	NA	NA	NA	NA	NA	4.011	NA	NA	NA
CFAP77	ENSG00000188523	ENST00000393216	ENSP00000376909	NA	NA	NA	NA	NA	NA	NA	5.072	NA	NA	NA	NA	NA	NA	NA	NA	NA	NA	NA	NA	NA	NA	NA	NA	NA	3.331	NA	NA	NA
CFAP97	ENSG00000164323	ENST00000458385	ENSP00000409964	NA	NA	3.395	NA	NA	3.985	NA	4.683	NA	3.828	3.312	NA	NA	NA	NA	NA	4.619	NA	3.506	NA	NA	NA	NA	NA	NA	4.092	NA	3.859	NA
CFDP1	ENSG00000153774	ENST00000283882	ENSP00000283882	4.687	4.779	4.641	4.756	4.744	4.923	4.783	4.484	4.357	3.818	4.623	4.087	4.397	4.324	5.335	5.027	5.226	4.685	4.81	4.308	4.7	4.772	5.057	4.543	5.0436	5.016	4.736	5.083	4.8155
CFH	ENSG00000000971	ENST00000367429	ENSP00000356399	6.438	6.716	6.653	6.253	6.259	6.606	6.409	6.827	6.807	6.337	6.011	6.583	4.477	6.029	6.525	5.992	6.048	6.467	7.007	6.283	6.569	5.94	6.667	6.46	6.3287	6.619	6.683	5.507	6.0138
CFHR1	ENSG00000244414	ENST00000320493	ENSP00000314299	NA	NA	NA	NA	NA	NA	NA	NA	NA	NA	NA	NA	4.068	NA	NA	NA	NA	NA	NA	NA	NA	NA	NA	NA	NA	NA	NA	NA	NA
CFHR3	ENSG00000116785	ENST00000367425	ENSP00000356395	NA	NA	NA	NA	NA	NA	NA	NA	NA	NA	NA	NA	4.093	NA	NA	NA	NA	NA	NA	NA	NA	NA	NA	NA	NA	NA	NA	NA	NA
CFHR4	ENSG00000134365	ENST00000367416	ENSP00000356386	NA	NA	NA	NA	NA	NA	NA	NA	NA	NA	NA	NA	2.828	NA	NA	NA	NA	NA	NA	NA	NA	NA	NA	NA	NA	NA	NA	NA	NA
CFHR5	ENSG00000134389	ENST00000256785	ENSP00000256785	NA	NA	NA	NA	NA	NA	NA	NA	NA	NA	NA	NA	4.533	NA	NA	NA	NA	NA	NA	NA	NA	NA	NA	NA	NA	NA	NA	NA	NA
CFI	ENSG00000205403	ENST00000512148	ENSP00000427438	5.506	6.178	5.431	6.212	4.859	5.188	6.127	4.65	6.377	5.405	5.606	4.397	3.797	4.996	5.904	5.524	4.748	5.864	5.865	5.842	5.843	5.377	5.982	4.64	6.0863	6.216	6.293	5.206	5.6433
CFL1	ENSG00000172757	ENST00000525451	ENSP00000432660	6.482	6.357	6.719	5.706	6.051	6.377	6.534	6.416	6.376	6.418	6.42	6.506	6.5	6.286	6.651	6.561	5.336	6.427	6.446	6.341	6.651	6.126	6.47	6.557	6.3303	6.315	6.67	6.163	6.4372
CFL2	ENSG00000165410	ENST00000341223	ENSP00000340635	6.221	6.054	6.438	6.162	6.407	5.881	5.877	6.195	5.753	6.054	5.815	6.28	5.935	5.554	5.763	5.041	5.722	6.09	6.252	6.024	6.308	6.114	6.379	6.006	6.4458	5.825	5.975	5.659	5.1087
CFP	ENSG00000126759	ENST00000396992	ENSP00000380189	6.142	5.636	NA	6.199	4.15	NA	6.652	NA	5.955	6.129	NA	NA	4.56	4.996	4.985	NA	NA	6.046	NA	NA	NA	5.552	NA	4.76	NA	NA	NA	5.049	6.0379
CFTR	ENSG00000001626	ENST00000003084	ENSP00000003084	NA	3.302	NA	NA	3.145	NA	NA	4.733	NA	3.249	NA	NA	NA	2.45	NA	NA	4.194	NA	NA	1.699	5.166	2.818	NA	NA	NA	NA	NA	NA	4.3746
CGA	ENSG00000135346	ENST00000610310	ENSP00000482232	NA	NA	NA	NA	NA	NA	NA	NA	NA	NA	NA	NA	NA	NA	NA	NA	NA	NA	NA	NA	NA	NA	NA	NA	4.0266	NA	NA	NA	NA
CGGBP1	ENSG00000163320	ENST00000482016	ENSP00000420374	5.271	5.398	4.998	5.553	5.49	5.056	4.701	5.317	4.35	5.84	4.418	4.972	4.62	5.363	4.984	4.968	4.972	5.005	4.883	5.509	4.946	4.427	4.918	5.498	5.0891	5.008	4.932	5.438	4.6039
CGN	ENSG00000143375	ENST00000271636	ENSP00000271636	NA	5.716	4.64	5.228	5.08	NA	5.302	5.418	NA	5.718	NA	5.253	5.081	4.691	NA	5.91	5.189	5.198	4.975	5.014	5.344	5.249	5.21	NA	5.462	5.785	5.572	5.052	5.8405
CGNL1	ENSG00000128849	ENST00000281282	ENSP00000281282	4.819	5.086	5.199	5.488	5.481	5.287	4.435	5.674	5.472	5.408	4.279	5.193	5.505	4.603	5.401	5.534	5.067	4.842	5.38	5.184	5.311	5.819	5.167	NA	5.2324	5.196	5.05	5.223	4.6651
CGREF1	ENSG00000138028	ENST00000260595	ENSP00000260595	5.139	NA	4.693	NA	5.102	4.577	4.461	NA	4.55	4.429	NA	4.967	3.607	NA	NA	5.264	NA	NA	4.425	NA	NA	6.055	NA	NA	5.2607	5.005	NA	NA	NA
CH507-152C13.3	ENSG00000276076	ENST00000619537	ENSP00000482816	NA	NA	NA	NA	NA	NA	NA	NA	NA	NA	NA	7.4	NA	NA	NA	NA	NA	NA	NA	NA	NA	NA	NA	NA	NA	NA	NA	NA	NA
CH507-9B2.3	ENSG00000280071	ENST00000620528	ENSP00000480313	NA	NA	NA	NA	6.221	NA	NA	NA	NA	NA	NA	NA	NA	NA	NA	NA	NA	NA	NA	NA	NA	NA	NA	NA	NA	NA	NA	NA	NA
CHAC2	ENSG00000143942	ENST00000295304	ENSP00000295304	5.111	4.32	5.744	3.796	5.239	4.386	4.715	NA	5.366	NA	5.231	NA	5.217	6.278	4.057	NA	4.779	NA	NA	4.574	NA	5.291	NA	4.284	4.7789	4.682	NA	4.676	5.5696
CHAD	ENSG00000136457	ENST00000508540	ENSP00000423812	4.613	NA	NA	NA	NA	NA	NA	NA	NA	NA	NA	3.973	3.149	NA	NA	NA	NA	NA	4.18	NA	4.5	3.092	NA	NA	3.2302	NA	NA	NA	NA
CHADL	ENSG00000100399	ENST00000216241	ENSP00000216241	4.849	NA	5.506	NA	NA	NA	NA	NA	NA	NA	4.522	NA	NA	NA	NA	NA	NA	NA	5.424	NA	3.678	NA	NA	NA	NA	NA	NA	NA	NA
CHAF1A	ENSG00000167670	ENST00000301280	ENSP00000301280	NA	NA	NA	3.326	3.739	3.066	3.918	3.402	NA	3.372	NA	NA	4.398	5.093	3.587	4.444	NA	NA	3.006	5.194	NA	5.05	NA	NA	NA	3.75	4.286	4.346	3.6065
CHAF1B	ENSG00000159259	ENST00000314103	ENSP00000315700	NA	NA	NA	4.467	NA	NA	NA	4.491	NA	NA	NA	NA	NA	NA	4.845	NA	3.671	NA	4.405	4.42	NA	3.977	NA	NA	4.7429	NA	NA	4.7	NA
CHAMP1	ENSG00000198824	ENST00000361283	ENSP00000354730	5.603	5.324	4.803	5.217	4.857	5.41	4.889	5.375	4.399	4.927	4.677	4.783	4.343	5.494	5.488	5.358	4.848	4.562	5.195	4.949	4.732	5.007	5.247	5.085	5.1968	5.105	4.952	5.222	5.2848
CHCHD1	ENSG00000172586	ENST00000372833	ENSP00000361923	4.676	4.811	5.16	5.23	4.694	4.917	4.644	4.646	NA	4.398	5.249	5.105	4.598	4.699	4.734	5.24	5.159	4.427	4.629	4.69	4.711	4.875	4.597	4.668	4.6892	5.066	4.611	3.985	4.84
CHCHD2	ENSG00000106153	ENST00000395422	ENSP00000378812	5.067	5.003	4.91	5.362	4.493	5.269	4.99	5.058	4.692	3.808	5.239	5.65	4.995	5.37	5.619	4.768	5.151	4.973	4.826	4.326	4.882	5.199	5.538	5.382	5.4493	4.366	6.065	4.398	4.7095
CHCHD3	ENSG00000106554	ENST00000262570	ENSP00000262570	6.344	6.213	6.294	6.154	5.715	6.251	6.204	6.319	6.048	6.356	6.545	6.435	6.106	6.408	6.397	6.164	6.159	5.902	6.158	6.037	6.595	6.462	6.245	6.565	6.3666	5.843	6.25	5.963	6.1344
CHCHD4	ENSG00000163528	ENST00000396914	ENSP00000380122	5.761	6.076	6.069	5.375	5.623	5.901	5.862	5.894	5.974	5.55	6.381	6.004	6.238	6.222	6.193	6.056	NA	5.943	4.918	5.67	6.227	6.162	5.657	5.967	6.2586	5.925	6.202	5.179	5.5857
CHCHD5	ENSG00000125611	ENST00000324913	ENSP00000325655	5.306	5.406	5.142	5.913	4.597	5.375	5.097	5.507	4.764	4.726	4.986	6.05	6.26	5.159	4.893	NA	4.498	4.916	5.23	5.406	5.025	5.63	5.167	4.466	5.4579	4.911	5.79	5.805	5.1724
CHCHD6	ENSG00000159685	ENST00000290913	ENSP00000290913	6.298	5.901	6.266	5.88	5.774	6.763	7.154	6.127	5.884	5.136	6.359	7.024	6.368	6.09	5.257	5.523	6.297	5.907	5.447	7.048	6.406	6.338	7.228	6.444	6.2948	5.397	6.264	5.875	5.6607
CHCHD7	ENSG00000170791	ENST00000355315	ENSP00000347469	5.305	4.971	5.234	5.076	5.059	4.962	5.162	5.082	4.833	5.175	5.865	5.182	4.74	4.932	5.025	5.465	4.735	NA	4.969	5.047	5.167	5.479	4.683	4.105	5.2427	4.22	4.639	4.071	4.2575
CHD1	ENSG00000153922	ENST00000614616	ENSP00000483667	3.433	4.276	4.106	4.229	4.542	4.189	3.601	4.144	2.78	4.003	3.416	3.423	3.671	4.958	4.247	4.161	4.045	4.645	4.468	4.18	4.042	4.442	3.97	4.124	3.5812	3.608	3.953	4.357	4.6269
CHD1L	ENSG00000131778	ENST00000369258	ENSP00000358262	4.468	4.197	4.288	4.282	4.46	4.793	4.221	4.218	2.918	4.498	4.494	4.086	4.275	4.726	4.21	5.091	4.793	3.919	4.863	4.411	4.19	4.348	4.32	4.132	4.0337	4.788	4.374	4.429	4.211
CHD2	ENSG00000173575	ENST00000394196	ENSP00000377747	4.401	5.242	4.313	4.283	4.622	4.668	4.955	4.733	4.001	4.122	4.038	4.197	4.464	4.997	4.353	4.418	3.967	5.029	4.687	4.267	4.286	4.285	4.176	4.345	4.146	4.224	4.511	4.437	4.9032
CHD3	ENSG00000170004	ENST00000330494	ENSP00000332628	3.821	4.344	3.814	4.216	4.284	4.572	3.805	4.516	3.978	4.129	5.573	3.796	4.982	4.532	3.791	5.054	3.348	3.878	4.226	3.996	3.411	4.195	3.924	4.061	4.1753	4.176	4.407	4.208	4.422
CHD4	ENSG00000111642	ENST00000544040	ENSP00000440542	5.098	5.403	4.989	5.247	5.049	5.248	5.001	5.2	4.798	4.776	4.559	4.698	4.817	5.491	5.106	5.664	4.89	5.096	5.128	5.004	4.821	5.374	4.989	4.931	5.1765	5.129	4.972	5.207	5.1015
CHD6	ENSG00000124177	ENST00000373233	ENSP00000362330	4.157	4.016	4.222	4.625	5.008	3.28	2.92	3.997	NA	2.218	2.967	2.801	4.4	4.29	3.359	2.936	5.122	2.654	2.862	NA	2.918	5.086	4.094	3.094	3.0197	4.431	3.046	3.116	3.0833
CHD7	ENSG00000171316	ENST00000423902	ENSP00000392028	4.578	3.262	3.307	5.121	3.392	3.925	4.491	4.202	4.428	4.465	3.767	3.2	3.015	4.63	4	NA	3.23	NA	NA	3.858	NA	3.785	NA	NA	4.978	3.423	4.397	4.442	4.0873
CHD8	ENSG00000100888	ENST00000557364	ENSP00000451601	4.337	5.302	4.495	4.638	3.946	4.394	5.1	4.158	4.817	5.31	4.806	3.314	4.744	4.775	4.465	4.852	3.692	4.245	5.237	4.514	4.051	4.826	4.172	5.127	4.1203	4.035	3.974	4.221	5.523
CHD9	ENSG00000177200	ENST00000566029	ENSP00000457466	3.742	2.087	3.199	4.395	3.526	3.972	4.519	4.315	NA	4.41	4.103	4.425	4.023	4.283	3.201	2.829	5.216	3.949	4.446	4.029	3.746	3.58	4.59	4.095	4.3243	3.136	4.504	4.103	3.5482
CHDH	ENSG00000016391	ENST00000315251	ENSP00000319851	5.292	NA	6.396	5.98	6.136	5.903	NA	6.023	NA	5.903	NA	6.615	6.402	5.523	NA	NA	5.865	NA	6.097	6.151	6.567	6.139	5.731	NA	6.2508	6.106	NA	5.3	NA
CHEK1	ENSG00000149554	ENST00000427383	ENSP00000391090	NA	4.751	NA	4.053	4.265	5.976	4.808	NA	NA	NA	NA	NA	NA	5.08	NA	NA	NA	NA	NA	5.445	NA	3.574	3.553	4.567	3.0462	4.629	4.804	3.934	NA
CHEK2	ENSG00000183765	ENST00000405598	ENSP00000386087	NA	4.067	NA	4.07	4.785	5.464	4.613	4.147	NA	NA	5.217	3.603	4.538	5.511	4.451	4.738	NA	4.312	3.44	4.239	4.547	4.791	4.33	4.172	4.274	4.327	4.303	4.55	4.5218
CHERP	ENSG00000085872	ENST00000546361	ENSP00000439856	5.678	5.433	5.469	6.402	5.692	5.999	5.872	6.111	5.395	6.237	5.318	6.309	5.447	6.167	5.802	5.611	5.099	5.82	5.78	6.164	5.439	5.851	5.929	5.634	5.726	5.625	6.259	6.449	6.3215
CHFR	ENSG00000072609	ENST00000266880	ENSP00000266880	5.901	NA	3.634	4.739	3.886	3.941	3.533	NA	4.035	NA	NA	NA	NA	4.334	4.345	NA	NA	NA	NA	NA	NA	4.243	NA	NA	3.9417	3.867	NA	4.077	NA
CHGB	ENSG00000089199	ENST00000378961	ENSP00000368244	5.633	5.64	4.787	6.324	4.887	NA	NA	5.791	NA	NA	6.037	4.979	NA	5.441	5.793	4.252	5.115	NA	5.672	5.658	5.124	5.491	NA	NA	5.1264	4.419	NA	NA	NA
CHI3L1	ENSG00000133048	ENST00000255409	ENSP00000255409	NA	4.019	3.695	3.633	NA	NA	4.399	3.145	3.704	3.777	NA	NA	NA	3.841	2.318	NA	4.526	3.936	4.862	NA	3.73	NA	4.505	5.263	NA	NA	NA	3.366	4.3303
CHI3L2	ENSG00000064886	ENST00000369744	ENSP00000358759	NA	2.817	4.217	NA	NA	NA	NA	NA	NA	NA	NA	NA	NA	NA	2.238	NA	NA	NA	NA	NA	4.243	NA	NA	NA	NA	NA	5.084	2.368	2.4118
CHIC2	ENSG00000109220	ENST00000263921	ENSP00000263921	NA	4.003	4.151	6.435	5.226	4.213	NA	3.298	NA	5.345	4.778	5.991	NA	NA	4.5	NA	NA	4.577	5.393	5.083	NA	6.15	NA	4.398	5.6481	3.607	NA	4.138	NA
CHID1	ENSG00000177830	ENST00000449825	ENSP00000391255	6.198	5.743	5.714	5.819	5.916	5.383	5.558	5.686	5.65	5.452	5.498	5.892	5.737	5.589	5.704	4.93	5.893	5.867	5.464	5.788	5.403	5.771	5.444	5.902	5.7447	5.939	6.018	5.987	5.4679
CHIT1	ENSG00000133063	ENST00000367229	ENSP00000356198	NA	NA	NA	3.251	NA	NA	NA	NA	NA	NA	NA	NA	NA	4.23	3.051	NA	4.643	NA	NA	NA	NA	NA	NA	NA	NA	NA	NA	NA	NA
CHKA	ENSG00000110721	ENST00000265689	ENSP00000265689	4.113	4.155	4.226	3.417	4.126	3.96	7.198	NA	NA	3.627	NA	3.399	3.96	3.223	3.212	3.974	NA	3.472	3.753	3.275	4.085	4.183	3.127	3.564	3.4671	4.516	3.7	4.762	3.3752
CHKB	ENSG00000100288	ENST00000406938	ENSP00000384400	4.902	4.451	4.526	4.678	4.832	5.589	4.938	5.213	5.833	4.936	4.819	4.875	4.858	4.907	4.582	4.913	4.424	4.743	5.086	4.568	4.833	4.771	4.857	4.903	4.4751	5.504	5.022	4.437	5.1615
CHL1	ENSG00000134121	ENST00000397491	ENSP00000380628	5.697	5.912	5.779	6.162	5.877	NA	5.025	5.541	5.301	5.499	NA	5.41	NA	5.119	4.811	4.793	5.739	NA	NA	5.849	6.419	5.756	5.139	4.995	6.0515	NA	4.911	4.993	NA
CHM	ENSG00000188419	ENST00000357749	ENSP00000350386	4.761	4.689	5.095	4.521	3.903	4.803	3.664	4.552	4.705	4.157	3.975	4.605	5.091	4.609	4.471	4.842	4.404	4.026	3.559	4.275	4.817	4.861	4.287	4.573	4.3009	3.713	4.34	5.172	4.3089
CHML	ENSG00000203668	ENST00000366553	ENSP00000355511	3.634	NA	4.883	NA	NA	NA	NA	3.533	3.119	NA	5.028	4.788	4.069	4.568	3.888	3.996	NA	3.859	NA	3.717	3.98	4.376	3.192	NA	4.5062	3.275	3.427	3.839	3.1868
CHMP1A	ENSG00000131165	ENST00000550102	ENSP00000449243	5.439	4.373	5.326	4.441	4.469	3.281	3.549	5.217	4.243	4.59	5.008	4.28	4.512	5.472	5.241	3.893	3.794	4.094	4.697	5.09	5.066	4.922	5.767	4.389	5.4161	4.708	5.536	5.518	3.8577
CHMP2A	ENSG00000130724	ENST00000601220	ENSP00000472680	5.086	4.994	4.914	4.86	4.646	5.053	4.501	5.041	4.49	4.204	4.55	4.924	4.85	4.877	5.122	4.991	4.604	4.647	4.149	4.516	4.703	4.185	5.131	4.455	4.5828	5.252	4.762	5.099	4.6999
CHMP2B	ENSG00000083937	ENST00000494980	ENSP00000418920	5.089	5.115	5.356	5.222	5.416	5.462	5.391	5.514	3.694	4.618	5.157	4.366	4.834	5.408	4.981	5.671	5.902	5.125	2.828	5.419	5.189	5.03	5.424	4.92	5.4084	5.348	4.786	5.563	5.0771
CHMP3	ENSG00000115561	ENST00000263856	ENSP00000263856	4.882	4.456	4.903	4.958	5.284	5.164	5.089	5.115	4.95	4.99	5.064	4.829	5.03	5.127	4.879	5.223	4.978	4.976	5.137	5.019	4.771	4.832	5.342	4.839	5.1718	5.198	4.84	5.052	4.7847
CHMP4A	ENSG00000254505	ENST00000609024	ENSP00000476412	5.347	5.01	5.335	5.015	5.624	5.736	4.796	5.565	5.754	5.499	5.276	4.432	NA	5.142	6.128	5.771	NA	4.998	NA	5.294	5.493	5.456	4.788	4.647	5.2377	5.551	5.487	5.204	NA
CHMP4B	ENSG00000101421	ENST00000217402	ENSP00000217402	5.175	5.514	5.638	5.369	4.84	5.166	5.368	5.481	5.477	5.195	4.915	5.457	5.296	5.502	5.484	4.164	5.441	5.075	4.592	5.114	5.242	5.258	5.6	4.958	5.51	4.975	5.53	5.631	4.9748
CHMP4C	ENSG00000164695	ENST00000297265	ENSP00000297265	4.668	NA	NA	5.087	4.358	4.65	3.995	5.148	NA	NA	4.828	4.657	NA	4.726	NA	NA	3.885	4.814	3.252	4.448	4.475	4.972	NA	5.193	5.0351	NA	4.739	3.067	NA
CHMP5	ENSG00000086065	ENST00000223500	ENSP00000223500	5.081	4.825	5.751	5.486	5.541	5.41	5.326	5.885	5.728	5.553	5.323	5.505	5.366	5.608	5.362	5.807	5.539	5.499	5.159	5.59	5.518	5.409	5.365	5.412	5.3277	6.032	5.388	5.626	5.3322
[truncated: 9,587 more rows]

## Sheet: PTR_Jiang2020
	GTEX.YEC4.1326	GTEX.YEC4.1426	GTEX.11GSP.0626	GTEX.1211K.0126	GTEX.YEC4.0626	GTEX.YEC4.1226	GTEX.12WSD.2726	GTEX.12WSD.2826	GTEX.1399R.0226	GTEX.1399R.0426	GTEX.11DXX.1226	GTEX.11DXX.1326	GTEX.1211K.0426	GTEX.1122O.0526	GTEX.1399R.2026	GTEX.1399R.2126	GTEX.1399U.0926	GTEX.1399R.0126	GTEX.1211K.1126	GTEX.11GSP.0226	GTEX.1211K.0926	GTEX.11DXX.2126	GTEX.11DXX.0226	GTEX.1122O.1126	GTEX.11GSP.2126	GTEX.11GSP.2226	GTEX.1122O.1326	GTEX.1122O.1426	GTEX.1122O.0326	GTEX.11DXX.1526	GTEX.11DXX.1726	GTEX.11DXX.1826	GTEX.11DXX.0726	GTEX.XV7Q.0726	GTEX.XV7Q.2426	GTEX.XV7Q.2526	GTEX.XV7Q.2926	GTEX.1399R.1926	GTEX.13OW8.0226	GTEX.13OW8.1326	GTEX.13OW8.2826	GTEX.U3ZN.0626	GTEX.U3ZN.0126	GTEX.U3ZN.0226	GTEX.U3ZN.0326	GTEX.U3ZN.0726	GTEX.U3ZN.0826	GTEX.XV7Q.2226	GTEX.YEC4.0526
[truncated: 10,826 more rows]
[truncated: 133 more columns]

[truncated: 7 more sheets: GTEx_samples, TE_Wang2020, TissueSpecificSets, consistency_HPAvsGTEx, ProteinHalfLife, mRNAHalfLife, HPA_secretome_toBlood]
