# Supplementary material for: Using protein-per-mRNA differences among human tissues in codon optimization
Source: Genome Biol. 2023 Feb 24;24:34. doi: 10.1186/s13059-023-02868-2 (PMC9951436; doi:10.1186/s13059-023-02868-2)
Supplement: Supplementary file 3 — Additional file 3. Random Forest models of codon usage. (A) Results of RF models for each of the 36 tissues. (B) Codon ratios between high-PTR vs low-PTR genes for each tissue. (C) Codon ratios between high-PTR vs low-PTR genes for each tissue, after excluding secretome proteins. (D) Random Forest models based on codon usage of misframed CDSs and dinucleotide usage. (E) Codon ratios between high-PTR vs low-PTR genes for each tissue of HPA. (F) Codon ratios between high-PTR vs low-PTR genes for each tissue of GTEx. (G) Codon ratios between high-mRNA vs low-mRNA genes for each tissue. (H) Codon ratios between high-protein vs low-protein genes for each tissue. https://doi.org/10.6084/m9.figshare.21379194. [file 13059_2023_2868_MOESM3_ESM.xlsx]

## Sheet: Description
Random Forest models of codon usage
Tab 1 - Results of RF models for each of the 36 tissues
For each tissue, we report the accuracy and the area under the curve (AUC) of the ROC curve, together with their standard deviation. Alongside, all the relative feature importances of codons in the model are provided.
Tab 2 - Codon ratios between high-PTR vs low-PTR genes for each tissue
Log-2-transformed ratios between the codon usage of high-PTR vs low-PTR genes.
Tab 3 - Codon ratios between high-PTR vs low-PTR genes for each tissue, after excluding secretome proteins
Log-2-transformed ratios between the codon usage of high-PTR vs low-PTR genes, after excluding those being secreted to blood.
Tab 4 - Random Forest models based on codon usage of misframed CDSs and dinucleotide usage
For each tissue, we report the accuracy and the area under the curve (AUC) of the ROC curve of three different models: a model with a +1 frame of codon usage, a model with a +2 frame of codon usage, and a model using dinucleotide usage instead of codons. A binomial test reports whether these models perform significantly worse than the actual one with correctly-framed codons (Tab 1).
Tab 5 - Codon ratios between high-PTR vs low-PTR genes for each tissue of HPA
Log-2-transformed ratios between the codon usage of high-PTR vs low-PTR genes, using only data from the Human Protein Atlas (Eraslan et al., 2019). We also report the area under the curve (AUC) of the ROC curve of Random Forest models.
Tab 6 - Codon ratios between high-PTR vs low-PTR genes for each tissue of GTEx
Log-2-transformed ratios between the codon usage of high-PTR vs low-PTR genes, using only data from GTEx (Jiang et al., 2020). We also report the area under the curve (AUC) of the ROC curve of Random Forest models.
Tab 7 - Codon ratios between high-mRNA vs low-mRNA genes for each tissue
Log-2-transformed ratios between the codon usage of high-mRNA vs low-mRNA genes. We also report the area under the curve (AUC) of the ROC curve of Random Forest models.
Tab 8 - Codon ratios between high-Prot vs low-Prot genes for each tissue
Log-2-transformed ratios between the codon usage of high-Prot vs low-Prot genes. We also report the area under the curve (AUC) of the ROC curve of Random Forest models.

## Sheet: RandomForest
	roc_auc	std_roc_auc	accuracy	std_accuracy	ATA	ATC	ATT	ATG	ACA	ACC	ACG	ACT	AAC	AAT	AAA	AAG	AGC	AGT	AGA	AGG	CTA	CTC	CTG	CTT	CCA	CCC	CCG	CCT	CAC	CAT	CAA	CAG	CGA	CGC	CGG	CGT	GTA	GTC	GTG	GTT	GCA	GCC	GCG	GCT	GAC	GAT	GAA	GAG	GGA
Adrenal	0.575147	0.0204741	0.557006	0.0191461	0.0127105	0.0157563	0.0156308	0.0179714	0.015061	0.0175099	0.0134645	0.0179639	0.0163386	0.0152786	0.016632	0.0167137	0.0164065	0.0149785	0.0163754	0.0159722	0.0196137	0.0168887	0.0213856	0.0178246	0.0156464	0.0146749	0.0148941	0.0165189	0.0193411	0.0158329	0.0146017	0.0170364	0.016921	0.0143626	0.0146119	0.0130626	0.0156093	0.0154986	0.0214535	0.0185769	0.016918	0.015798	0.013338	0.0177097	0.0161352	0.0172162	0.0164026	0.0164942	0.0154593
Appendices	0.595536	0.0224599	0.567615	0.021574	0.013804	0.015633	0.0150723	0.0170871	0.0138864	0.0159981	0.0149497	0.0154774	0.0196898	0.0149203	0.0148548	0.0168653	0.019396	0.0166906	0.0132462	0.0162736	0.0163664	0.0167746	0.0156249	0.0155644	0.0150071	0.0160152	0.0169959	0.0165803	0.0161637	0.0157557	0.0134146	0.0164161	0.0156594	0.0137102	0.0221463	0.015486	0.0149152	0.0160934	0.0153123	0.0162207	0.014287	0.0144503	0.0173282	0.0166161	0.0163114	0.0165669	0.0171572	0.016405	0.0155328
Artery	0.651098	0.0177615	0.607022	0.0169319	0.0116036	0.0171325	0.0124588	0.02481	0.0157747	0.0234736	0.0185302	0.0127744	0.0149329	0.0139322	0.013445	0.0159055	0.0206737	0.0202708	0.0136915	0.014552	0.0148611	0.0150897	0.014068	0.0145459	0.0166776	0.0256447	0.0130922	0.0247083	0.0148829	0.0157998	0.014436	0.0161627	0.0157518	0.0129508	0.0157109	0.0109543	0.0132091	0.0154998	0.0171089	0.0195421	0.0148147	0.014624	0.0130547	0.0137429	0.0202048	0.0148929	0.0241423	0.0153772	0.0143737
Brain	0.666818	0.0119627	0.623092	0.0121318	0.0148254	0.0318689	0.0183863	0.0221722	0.0153707	0.016977	0.0146008	0.0137466	0.0173139	0.01393	0.0151637	0.0151156	0.0160603	0.0150978	0.0139519	0.0245513	0.0163074	0.0145468	0.0207236	0.0142189	0.0159071	0.0147895	0.0160505	0.0188345	0.0166909	0.0159326	0.0152964	0.0204053	0.016439	0.0133809	0.0180733	0.0128686	0.0165328	0.0197561	0.0155908	0.0166408	0.0157582	0.0142338	0.0137918	0.0181135	0.0152365	0.0143732	0.0145395	0.0205863	0.0143327
Breast	0.75895	0.0118252	0.697534	0.0137748	0.0170689	0.0271849	0.0272294	0.0297037	0.0127383	0.011973	0.011217	0.0137453	0.0139224	0.0111035	0.0150252	0.0129496	0.0299985	0.0181472	0.0117139	0.0193246	0.0139887	0.0198681	0.0281929	0.028509	0.0141155	0.0216301	0.0114302	0.0132482	0.0139153	0.0116082	0.0119094	0.0135075	0.0112586	0.0116422	0.0115107	0.0102028	0.0101458	0.0135719	0.0186712	0.0154268	0.0122591	0.0164828	0.0133039	0.0148209	0.0145593	0.0121284	0.0134012	0.0181061	0.0136342
Colon	0.698722	0.00975758	0.652009	0.0104547	0.0111853	0.021861	0.0203982	0.0168289	0.0153265	0.016049	0.0151502	0.0147469	0.0148786	0.0164878	0.0166685	0.0141943	0.0252079	0.0142092	0.0135221	0.0139434	0.0140397	0.0128628	0.0153157	0.0139452	0.0165381	0.0210621	0.0168191	0.0143969	0.0227989	0.0154227	0.0163471	0.0192281	0.0136806	0.0181972	0.0166355	0.0138037	0.0133601	0.0172043	0.014354	0.0166963	0.0140305	0.016816	0.0160677	0.0226058	0.0163734	0.0168617	0.0163996	0.0175162	0.0175688
Duodenum	0.673955	0.0177839	0.628956	0.0190387	0.0144702	0.0131034	0.0172367	0.013765	0.0137173	0.0231336	0.0145441	0.013832	0.0144423	0.0202601	0.0156809	0.0148341	0.0142396	0.0248303	0.015242	0.0164298	0.0137427	0.0124503	0.0127839	0.0147571	0.0248669	0.0168986	0.0171731	0.0189034	0.016687	0.0151794	0.0160403	0.0177423	0.0195515	0.0146513	0.01776	0.0122353	0.012826	0.0148234	0.0136138	0.0144662	0.0180584	0.0156418	0.0119795	0.0134692	0.014276	0.0240486	0.0243018	0.0171244	0.0170254
Esophagus	0.532194	0.0236435	0.523512	0.0214547	0.0144529	0.0172423	0.0170486	0.0171051	0.0160006	0.0161162	0.0140643	0.0177641	0.0215605	0.0151727	0.0147583	0.0173622	0.0159469	0.014557	0.015724	0.0185454	0.0159471	0.0171564	0.018663	0.0143146	0.0158282	0.0159418	0.0137554	0.0156823	0.0206597	0.0150388	0.0152364	0.0182982	0.0190701	0.0140935	0.0143329	0.0143546	0.0149827	0.0166549	0.015018	0.0180813	0.0150684	0.0180869	0.0165181	0.0161086	0.0189985	0.0153278	0.0184174	0.0211609	0.0165144
Fallopiantube	0.639287	0.0249261	0.602059	0.0231042	0.0125422	0.024557	0.0151903	0.0195126	0.0143913	0.0160198	0.013456	0.0163115	0.0179672	0.012776	0.021	0.0178201	0.0147694	0.0144221	0.0143001	0.0173382	0.0168333	0.0144847	0.0171404	0.0213618	0.0151201	0.0161236	0.0145488	0.0154502	0.0151735	0.013676	0.0169633	0.0149247	0.014095	0.0201456	0.0173511	0.0120545	0.0143376	0.0208756	0.0199131	0.0144303	0.0140121	0.0134325	0.0154377	0.0195516	0.021587	0.0136482	0.0253494	0.0228566	0.0141921
Fat	0.608066	0.0221143	0.577767	0.0185143	0.0129164	0.0159728	0.0151971	0.0163316	0.0143354	0.0152567	0.0177668	0.01458	0.0150163	0.0177044	0.0182066	0.0196921	0.01779	0.0148668	0.015384	0.016161	0.0188474	0.0204528	0.0199677	0.0244843	0.0197235	0.0149372	0.0142297	0.0161701	0.0175909	0.0155137	0.013811	0.0146584	0.0169461	0.0129001	0.0148922	0.0150989	0.0127698	0.0166768	0.0172576	0.0141574	0.014277	0.0166936	0.0158449	0.0158585	0.0152376	0.0161964	0.0168301	0.016647	0.0155209
Gallbladder	0.525461	0.0277382	0.520584	0.0229575	0.0129801	0.0187486	0.0204007	0.0210125	0.018977	0.019575	0.0144699	0.0164275	0.0192483	0.0150906	0.016879	0.015915	0.0187801	0.0163418	0.0156277	0.0152541	0.0194403	0.0187258	0.0159328	0.0142083	0.0209455	0.0143117	0.0155949	0.0158507	0.0152454	0.0171169	0.0152874	0.0162516	0.0154631	0.0166326	0.0169891	0.0131363	0.0126185	0.0148006	0.0139047	0.0167723	0.0164669	0.0145729	0.0168861	0.0164173	0.017486	0.0147641	0.0152508	0.016574	0.0165687
Heart	0.65632	0.0120069	0.610993	0.0112231	0.0129663	0.0154425	0.0137479	0.0151528	0.0157276	0.0164997	0.0134597	0.014969	0.0196977	0.0136703	0.0175425	0.0377959	0.0180793	0.0149593	0.0155239	0.0221275	0.0162505	0.0166128	0.0216193	0.0162885	0.0160489	0.016885	0.0144496	0.0151386	0.0149169	0.0147131	0.0151407	0.0177858	0.0141426	0.0134565	0.0167724	0.0117213	0.012279	0.0171604	0.0151909	0.0132888	0.0144077	0.0140147	0.0174037	0.0143981	0.0220519	0.0243892	0.0176081	0.0203326	0.0163186
Kidney	0.789562	0.00441764	0.731387	0.00674576	0.0105818	0.0108727	0.0213748	0.0132587	0.012431	0.0128133	0.0106616	0.0103733	0.0133169	0.0395207	0.0277018	0.0117731	0.011987	0.0119376	0.0138586	0.0177777	0.0113861	0.012871	0.0196269	0.0247309	0.0112847	0.0174763	0.0166438	0.0111319	0.0117137	0.0185347	0.0162176	0.0104933	0.0112113	0.0136565	0.0168708	0.0118109	0.0167734	0.0151256	0.0264698	0.0123054	0.0108877	0.0350865	0.0149447	0.011825	0.0125754	0.0263965	0.0523584	0.0153333	0.012685
Liver	0.592348	0.0142155	0.562908	0.0141618	0.0141159	0.0158323	0.0160855	0.0164883	0.01632	0.0155989	0.0134703	0.0147183	0.0216387	0.0183003	0.0152761	0.0200332	0.0190634	0.0190037	0.0158928	0.0154753	0.0153544	0.0160755	0.015278	0.0169449	0.0167389	0.0157384	0.0137437	0.0156449	0.0185166	0.0168327	0.0165089	0.0168069	0.0156476	0.0155554	0.0222634	0.0148491	0.0134438	0.01537	0.015504	0.0170623	0.0193833	0.0185507	0.0138411	0.0180473	0.0196378	0.0165912	0.0146532	0.01618	0.0175864
Lung	0.714389	0.00816846	0.666966	0.00925501	0.013157	0.0202947	0.0138034	0.0137212	0.0141049	0.0181242	0.0208971	0.0152468	0.0193677	0.020956	0.0261206	0.0164719	0.0167327	0.0167297	0.0156357	0.0158977	0.0180225	0.0159391	0.0173871	0.0155965	0.0146872	0.0177777	0.0124937	0.0164297	0.0144821	0.0218455	0.0138143	0.0165494	0.019603	0.013621	0.0143805	0.014041	0.0202077	0.0153545	0.0159118	0.0156066	0.0137946	0.0162788	0.012773	0.0135566	0.0200112	0.019055	0.0257457	0.0148202	0.015171
Lymphnode	0.670089	0.0164681	0.627023	0.0159833	0.011937	0.0159548	0.0143667	0.0194638	0.0133768	0.0162637	0.0128346	0.0133325	0.018787	0.0249239	0.0142857	0.0155461	0.0233743	0.0158984	0.0158567	0.0203725	0.0215599	0.0180652	0.0226044	0.0177771	0.0157307	0.0159649	0.0145945	0.0204192	0.0158616	0.0234821	0.0145399	0.0166617	0.0128676	0.0133717	0.0223609	0.017761	0.0126652	0.018733	0.0134318	0.0166031	0.0146174	0.0133996	0.0117735	0.014312	0.0156175	0.0190224	0.0133238	0.0157579	0.0140968
Muscle...Skeletal	0.674689	0.0138727	0.633247	0.0144262	0.0146783	0.0185305	0.0139663	0.0161247	0.0176993	0.0151003	0.01422	0.0135565	0.0193495	0.0166746	0.0153465	0.0155673	0.0150839	0.0239822	0.0203963	0.0139314	0.0151223	0.0167625	0.0216782	0.0133362	0.0186946	0.0143208	0.014496	0.0140871	0.0152932	0.0145449	0.0148646	0.0181102	0.0207019	0.0152948	0.0139075	0.0130545	0.0120076	0.0194014	0.0204691	0.0139885	0.0150646	0.0181419	0.0141288	0.0167192	0.0150682	0.0174623	0.014654	0.0147984	0.0141624
Nerve...Tibial	0.617488	0.0232904	0.584867	0.0224422	0.0152294	0.0154034	0.0140816	0.0178893	0.0170451	0.0167618	0.0162199	0.0120314	0.021078	0.0154816	0.0146314	0.0280561	0.016261	0.0167035	0.0140817	0.0151691	0.0158362	0.0151543	0.0188532	0.0164317	0.0146769	0.0159383	0.0123165	0.0167089	0.0152967	0.0155893	0.016347	0.01563	0.0155342	0.0224053	0.0248018	0.0135107	0.013812	0.014376	0.0152557	0.0154083	0.0164705	0.0141358	0.0157613	0.0166892	0.0143009	0.013476	0.0195453	0.0167222	0.0154094
Ovary	0.5768	0.00954908	0.557326	0.0101928	0.0132103	0.0159909	0.0172267	0.0186784	0.0155987	0.0167278	0.0130477	0.0174494	0.0167046	0.016786	0.0175481	0.0177258	0.0200239	0.0166642	0.0145139	0.0150275	0.0141316	0.0159483	0.0155273	0.0161109	0.0209037	0.0164024	0.0128778	0.0180983	0.0153752	0.0148525	0.0152928	0.0194681	0.0144961	0.0154991	0.0151403	0.0151093	0.0143002	0.0161707	0.017269	0.0139869	0.0169969	0.0159756	0.0140286	0.0195924	0.0165123	0.0156597	0.0162059	0.0223681	0.0155171
Pancreas	0.617721	0.00910262	0.586628	0.00967747	0.0137572	0.0162828	0.017249	0.0182338	0.0161308	0.0159407	0.0148619	0.0148888	0.0180835	0.0161966	0.0219465	0.0189077	0.0156064	0.0146592	0.0178157	0.0157717	0.01607	0.0183835	0.0160847	0.0150186	0.0165213	0.0182346	0.0130867	0.01493	0.0163127	0.0161298	0.0176449	0.0204865	0.017055	0.0156245	0.0150877	0.0135884	0.01478	0.0159092	0.0166164	0.0173283	0.0154932	0.022922	0.0139301	0.0161366	0.0193172	0.0150804	0.0169105	0.0184029	0.0157435
Pituitary	0.63161	0.0275606	0.594281	0.0239995	0.0115077	0.0166921	0.0134092	0.0285087	0.0131311	0.020673	0.0131267	0.0168144	0.01832	0.0186325	0.018755	0.0145431	0.0177527	0.0141439	0.0140447	0.0145265	0.014679	0.014923	0.0160663	0.0165034	0.0136684	0.0136974	0.0112799	0.0175749	0.0173053	0.0142967	0.0133021	0.0146245	0.0180814	0.0122384	0.0157576	0.0132438	0.0143689	0.0157224	0.0209396	0.0127972	0.0144688	0.0137957	0.015467	0.0189474	0.0177801	0.0189039	0.0138833	0.0191209	0.0145606
Placenta	0.600199	0.0191633	0.573564	0.0191405	0.0172263	0.0200408	0.0230971	0.016634	0.017177	0.0159242	0.0135607	0.0139459	0.0145612	0.014649	0.0149441	0.0170752	0.0155116	0.0145145	0.0177231	0.0223399	0.0141317	0.0147517	0.0149498	0.0180903	0.0151606	0.0172554	0.0134374	0.0177221	0.0210738	0.0165339	0.0150007	0.0151202	0.0222197	0.0124102	0.0141146	0.0148165	0.0139123	0.0142547	0.016282	0.0153151	0.015404	0.019415	0.0147904	0.0168372	0.015373	0.0184055	0.014693	0.0152632	0.0144309
Prostate	0.625201	0.0149214	0.597736	0.0160492	0.0136608	0.0142641	0.0209792	0.0149884	0.0184563	0.0172134	0.0155222	0.0163502	0.0200739	0.0243905	0.0190701	0.0169332	0.0170577	0.0174648	0.0146242	0.0148664	0.0162508	0.0177457	0.0193879	0.0157343	0.0149218	0.0153134	0.0145346	0.0148976	0.0183375	0.0267167	0.0140787	0.0157161	0.0150716	0.0179952	0.0176338	0.01326	0.0122973	0.0174726	0.0164002	0.0139819	0.0135748	0.0213432	0.0161046	0.0138461	0.0206491	0.0177518	0.0165637	0.013909	0.0157557
Rectum	0.711299	0.0159022	0.673636	0.0157488	0.0125007	0.0164401	0.0129967	0.0145306	0.012882	0.0137101	0.0106492	0.017495	0.0154443	0.0247838	0.0286442	0.0120307	0.0131311	0.0197687	0.0311157	0.0113269	0.014212	0.0189425	0.0302503	0.0131504	0.011951	0.0228968	0.0119687	0.0147989	0.0189604	0.0172554	0.0164724	0.0159703	0.0147194	0.0163857	0.0141872	0.00908791	0.0137669	0.0166831	0.0212321	0.018464	0.0119812	0.0437379	0.0150294	0.0122181	0.0182464	0.0137764	0.0194231	0.0142746	0.0128561
Salivarygland	0.617862	0.0135697	0.587607	0.0127341	0.0149275	0.0149588	0.0184141	0.0165595	0.0153765	0.0158534	0.0157131	0.01505	0.0154043	0.0216114	0.0179275	0.0161713	0.0172654	0.014495	0.0133762	0.0156966	0.0142058	0.0156644	0.0179111	0.0183715	0.0158208	0.0220778	0.0130183	0.0150691	0.0150333	0.0151903	0.0146246	0.0168296	0.0155525	0.0135602	0.0146162	0.0134471	0.016763	0.0154454	0.016266	0.0171755	0.0144478	0.0171802	0.0144888	0.0148083	0.0152206	0.0160805	0.0174361	0.0164079	0.0215146
Skin	0.661531	0.0150594	0.624318	0.0154313	0.0129554	0.0197279	0.0146848	0.0172196	0.01412	0.0151998	0.0229877	0.0144746	0.0197702	0.0188745	0.0135008	0.0288781	0.0179832	0.0151938	0.014642	0.0135828	0.0168752	0.0139899	0.0154541	0.0137138	0.0155698	0.0138193	0.0138337	0.0167204	0.0164195	0.0176837	0.0183797	0.0150327	0.0147159	0.0148529	0.0218245	0.011516	0.0117723	0.0143791	0.0181933	0.0124764	0.0184964	0.0161341	0.0205848	0.0151567	0.0193408	0.0170827	0.0166458	0.0143115	0.0233919
Smallintestine	0.610615	0.0182023	0.583158	0.0174793	0.0124352	0.0174506	0.0152016	0.017941	0.0146256	0.0150807	0.0132376	0.016768	0.0156951	0.0182231	0.0206637	0.0241126	0.0159757	0.0161295	0.0142366	0.0151226	0.0140777	0.0152233	0.0156902	0.0183344	0.0154546	0.0174744	0.0145221	0.0164236	0.0157351	0.0143739	0.0180264	0.0175614	0.0139613	0.0169812	0.0171362	0.0134565	0.013565	0.0159281	0.018357	0.0137365	0.0181319	0.0183651	0.0141842	0.0163112	0.0165208	0.0167498	0.018046	0.0195144	0.0160639
Smoothmuscle	0.648142	0.0163807	0.612162	0.0144319	0.0128898	0.0158076	0.0157622	0.0156807	0.0153596	0.0135685	0.0133892	0.014141	0.0151407	0.0137654	0.0196681	0.0200423	0.0168569	0.0156901	0.0137917	0.0155245	0.018549	0.0203851	0.0153956	0.023463	0.0164342	0.0163191	0.0120796	0.0167092	0.0144605	0.0166322	0.0127723	0.0243764	0.014818	0.0126187	0.0128279	0.0130127	0.0130596	0.0145689	0.015473	0.0173449	0.0142484	0.0201674	0.0140148	0.0143006	0.0198845	0.0164525	0.0154418	0.0150385	0.014234
Spleen	0.615464	0.013412	0.584649	0.0156809	0.0137347	0.0176839	0.0150125	0.0174828	0.0138319	0.0160198	0.013647	0.0143408	0.0146448	0.0177326	0.0161804	0.0198655	0.015568	0.0137848	0.013401	0.0155461	0.0151254	0.0152374	0.0157155	0.0154518	0.0176634	0.0227088	0.0159588	0.0161291	0.0188007	0.0192212	0.0208243	0.0147323	0.0167893	0.0163807	0.0169217	0.0153086	0.0145117	0.015531	0.0146333	0.0153263	0.0150943	0.0169419	0.0180651	0.0178263	0.0160122	0.0162841	0.0177877	0.0156432	0.0144441
Stomach	0.500799	0.0204781	0.499041	0.0183513	0.0124073	0.0179646	0.0143384	0.0169708	0.0158512	0.0210587	0.0163642	0.0161457	0.0182578	0.0195108	0.0185156	0.019015	0.0200796	0.016501	0.015926	0.0170721	0.0148672	0.0170719	0.0184492	0.014701	0.0170292	0.0152423	0.0148367	0.0163462	0.0181441	0.0148028	0.0146276	0.0171422	0.0201332	0.0142429	0.017285	0.0134833	0.0144755	0.0196075	0.0175267	0.0128799	0.0156219	0.0151364	0.0181191	0.0155188	0.0170879	0.0151959	0.0151039	0.0171315	0.0167091
Testis	0.544001	0.0121712	0.532603	0.0111857	0.0127992	0.0161859	0.0166888	0.017545	0.0169447	0.0158719	0.0144137	0.015412	0.0180111	0.0155974	0.0181867	0.0181894	0.0166466	0.0165543	0.0168423	0.0189876	0.0155513	0.0173515	0.0166764	0.0159846	0.016334	0.015253	0.0142199	0.0177294	0.0166886	0.0159601	0.0149925	0.0206264	0.0151377	0.0148866	0.0188982	0.0175075	0.0137563	0.0184722	0.0172449	0.0154916	0.0166158	0.0157196	0.017674	0.0168057	0.017824	0.019756	0.0161815	0.0163687	0.0161799
Thyroid	0.630398	0.0151553	0.59138	0.0155266	0.0147737	0.0169686	0.0162206	0.0148464	0.0145072	0.0150138	0.0139083	0.0139143	0.0153428	0.0137734	0.0166773	0.0154633	0.0206116	0.0159716	0.0162019	0.0152889	0.0172759	0.0181486	0.0167476	0.0163274	0.0155692	0.0144165	0.0146086	0.0161355	0.0145367	0.016824	0.0197551	0.0157963	0.0155759	0.0138908	0.0163525	0.0129034	0.0129676	0.0175836	0.0213336	0.0139846	0.0160847	0.0191517	0.0140149	0.0167797	0.01512	0.0159545	0.0308254	0.0171597	0.0154086
Tonsil	0.709665	0.00957967	0.655998	0.0103752	0.0195497	0.0128279	0.0204666	0.0138817	0.0198093	0.0134861	0.0126876	0.0177326	0.0122399	0.0280134	0.0153951	0.014624	0.0142561	0.0203594	0.0222463	0.0154307	0.0122308	0.0152829	0.013529	0.0126237	0.011778	0.0149002	0.0134345	0.0126701	0.0137399	0.0202276	0.0152463	0.0191203	0.0139986	0.0173997	0.0200987	0.016306	0.0171362	0.0118646	0.0147658	0.018556	0.0145813	0.0195975	0.0138773	0.0136411	0.0134209	0.0173157	0.0159128	0.0177318	0.0129451
Urinarybladder	0.580437	0.0218813	0.557909	0.0205032	0.0116928	0.0190723	0.0141008	0.0150336	0.0153052	0.0175868	0.0242748	0.015903	0.0147163	0.0169355	0.0144834	0.0169498	0.0139294	0.0152278	0.0133209	0.0157001	0.0177482	0.0157117	0.0166482	0.0162469	0.0152499	0.0207344	0.0133146	0.0164344	0.0166132	0.0192694	0.015904	0.0158224	0.0148717	0.0190905	0.0139365	0.0156422	0.014062	0.022454	0.0160118	0.0136269	0.0184996	0.0187975	0.0135414	0.0164537	0.0142352	0.0160772	0.0148045	0.01609	0.0195569
Uterus	0.632259	0.0184577	0.601744	0.018564	0.0205499	0.0151741	0.0281322	0.0159893	0.0138895	0.0137866	0.0149056	0.0153876	0.015252	0.0148749	0.0139065	0.019354	0.015929	0.0145433	0.0133134	0.0149121	0.0137311	0.0182888	0.0173917	0.0219552	0.0148138	0.0217869	0.0144871	0.0184607	0.0166134	0.0151598	0.0135874	0.0218905	0.0139343	0.0130208	0.0129148	0.0114256	0.0161658	0.0149974	0.0149684	0.0197739	0.0134811	0.0133265	0.0119088	0.013496	0.016763	0.0142419	0.0138613	0.0249524	0.0160187
Vagina	0.644631	0.0283656	0.611074	0.0234559	0.0118602	0.0197457	0.0147661	0.0228	0.0129815	0.0206152	0.0109808	0.012199	0.014453	0.0149569	0.0118126	0.0136567	0.0249536	0.0125317	0.0109953	0.0130952	0.0170464	0.014123	0.0158905	0.0137571	0.0166431	0.0181501	0.0168732	0.0147325	0.0161585	0.0148881	0.0123412	0.0180031	0.0359547	0.0181117	0.0149103	0.0126923	0.0223537	0.0151714	0.0148016	0.0114806	0.0221083	0.0133438	0.0139139	0.0134157	0.0158758	0.0142398	0.0125464	0.0139788	0.0156348
[truncated: 16 more columns]

## Sheet: Ratios
	ATA	ATC	ATT	ATG	ACA	ACC	ACG	ACT	AAC	AAT	AAA	AAG	AGC	AGT	AGA	AGG	CTA	CTC	CTG	CTT	CCA	CCC	CCG	CCT	CAC	CAT	CAA	CAG	CGA	CGC	CGG	CGT	GTA	GTC	GTG	GTT	GCA	GCC	GCG	GCT	GAC	GAT	GAA	GAG	GGA	GGC	GGG	GGT	TCA
Adrenal	-0.0445656	0.0209448	0.0420337	-0.060931	0.038008	-0.070466	-0.101695	0.157187	-0.0104015	-0.00648955	0.00552526	-0.0995794	-0.111904	0.00149929	-0.0104658	-0.0304128	0.259434	0.0981055	0.120274	0.145131	-0.00595673	-0.0128988	-0.155466	0.0143568	-0.127649	0.0727523	-0.0835786	-0.0228175	0.0259146	-0.136239	0.00295046	-0.0682419	0.144091	0.0564784	0.085114	0.239174	0.117606	-0.00132092	0.00914717	0.121563	-0.0681119	-0.0528613	-0.0527897	-0.0950364	-0.0204156	-0.124038	-0.0399719	-0.0474049	0.142506
Appendices	-0.0262847	-0.0562866	-0.0354229	-0.0501753	0.0380107	0.0105201	0.00432762	0.0301946	0.119066	0.0397918	0.0241712	-0.0112495	0.0222525	0.0983749	0.077909	0.076829	-0.0452165	0.0872276	-0.0697682	-0.0573491	-0.00197919	-0.0277245	-0.30918	0.0566563	0.0399599	0.169254	0.0618972	0.00953446	-0.0383687	-0.132684	-0.288572	-0.213512	-0.0844371	-0.0945634	-0.0640603	-0.119494	-0.0687161	-0.0462452	-0.372657	0.0071911	-0.0602712	-0.0109962	0.0857834	0.0270736	-0.0712859	-0.138879	-0.0721422	-0.224164	0.148823
Artery	-0.215828	-0.0663635	-0.167675	-0.248394	-0.0678636	0.213745	0.203291	-0.0627589	0.0116744	-0.232112	-0.229016	-0.102122	0.183052	0.126564	-0.345389	-0.0724161	-0.252869	0.108571	0.127772	-0.188743	0.130125	0.389381	0.0592028	0.233001	0.0995768	-0.190937	-0.120075	0.10749	-0.224483	0.0785713	-0.0164758	-0.0758457	-0.323923	0.0179198	0.0961629	-0.411354	-0.145187	0.0795728	-0.0530422	-0.0894671	0.152532	-0.223729	-0.416548	-0.0365568	-0.0539194	0.266041	0.281659	0.16639	0.10641
Brain	0.263608	0.304044	0.259953	0.177335	0.0861411	0.0838713	0.0676176	0.0526679	0.119551	0.1097	0.0555473	0.0500733	-0.0955254	-0.0770465	8.42358e-06	-0.213437	-0.00802191	-0.0354382	-0.16674	0.00811034	-0.160632	-0.14776	-0.227128	-0.203707	-0.179003	-0.105017	-0.0458129	-0.187056	0.0170052	-0.131543	-0.253721	0.0454669	0.217492	0.136295	0.0289411	0.208238	0.0353202	-0.0178758	-0.098116	0.07869	0.0312214	0.0689207	-0.00464128	-0.197643	0.0477127	-0.0137624	-0.127772	0.0272554	-0.0916666
Breast	-0.567565	-0.351976	-0.524206	-0.270299	-0.0459699	0.179945	0.0895677	-0.0259431	0.0890361	-0.187018	-0.0303721	0.156569	0.45532	0.147071	-0.0203719	0.344578	-0.341247	-0.127653	-0.107023	-0.540084	0.134264	0.499621	0.470275	0.0630393	0.269536	-0.160705	0.0490642	0.159145	-0.134079	0.413091	0.199692	0.0822212	-0.251335	-0.0837212	-0.0984602	-0.430448	-0.120706	0.147397	0.121029	-0.167971	0.215097	-0.165799	-0.100213	0.328844	-0.190663	0.299848	0.265839	-0.0263233	0.0974272
Colon	-0.367635	-0.148971	-0.423823	-0.159426	-0.235037	0.112249	0.352928	-0.237574	-0.0425681	-0.347679	-0.30662	0.080728	0.418241	-0.087142	-0.144311	0.146437	-0.152406	0.0954794	0.248277	-0.273644	0.107902	0.468833	0.516961	-0.00308804	0.349881	-0.26172	-0.0945221	0.176956	0.0250991	0.489307	0.418671	0.0164263	-0.360611	-0.0945109	0.0506627	-0.478329	-0.148776	0.18493	0.523644	-0.257952	0.170499	-0.270762	-0.127856	0.291151	-0.318108	0.30829	0.17276	-0.34219	-0.00297069
Duodenum	0.353928	-0.0696927	0.211654	0.0239361	0.187728	-0.261471	-0.31788	0.153698	0.00216075	0.440462	0.207086	-0.0804274	-0.0653562	0.37881	0.226658	-0.181933	0.262412	-0.10512	-0.213983	0.244803	0.208962	-0.322599	-0.248497	0.18312	0.00497059	0.155951	0.298038	0.0214061	0.0900906	-0.228068	-0.178246	0.0224294	0.166185	-0.14356	-0.132664	0.240605	0.00939994	-0.323929	-0.0870514	0.0438121	-0.0409636	0.391186	0.422369	0.0179998	-0.0278305	-0.349923	-0.234911	0.0818991	0.258178
Esophagus	-0.243249	-0.0731157	-0.155064	0.0175902	0.00865649	-0.0526394	-0.0447629	-0.152486	-0.111111	-0.0460907	-0.0182011	0.00569992	-0.00188925	-0.0571891	0.0395197	-0.037843	0.0657488	-0.0152719	0.0720817	-0.0184904	-0.0252375	0.0745068	0.0880075	0.00929398	0.197228	-0.03625	0.0714675	0.113938	-0.13676	0.0137062	0.0376781	-0.0478053	-0.204279	-0.0468922	-0.00707501	-0.189744	-0.0223877	-0.0412102	-0.0516829	-0.0215358	0.0979036	-0.00653552	0.0874392	0.181722	-0.0581932	-0.0709307	0.0160365	-0.0828871	0.118061
Fallopiantube	0.152981	-0.257719	-0.203596	-0.121072	0.0555031	-0.112034	0.0977722	-0.161039	0.0801974	0.0160824	0.231532	0.132533	-0.0121285	0.00329129	0.176529	0.144557	-0.203242	-0.158522	-0.102541	-0.206039	-0.0258055	0.074976	0.345625	-0.0311022	0.0275079	-0.209683	0.160391	0.106356	0.0784399	0.37325	0.271909	0.128593	-0.248151	-0.258711	-0.177834	-0.248653	0.0182876	0.0203755	0.354742	-0.178029	0.173994	0.0519795	0.309004	0.290657	-0.0554794	0.0104511	-0.00095363	-0.214271	-0.0213685
Fat	-0.0452011	0.108504	-0.0855045	-0.0687932	-0.0835775	0.0912603	-0.122501	-0.0309503	0.0310914	-0.0665621	-0.24439	-0.144597	0.155109	0.0196213	-0.0967489	0.0507064	0.163631	0.232306	0.302224	0.198461	-0.24122	0.0150185	-0.00744417	-0.163129	0.208856	0.00436966	-0.151347	0.0177923	-0.189285	0.196897	0.186103	-0.196351	-0.132304	0.181985	0.0982331	-0.12717	-0.10922	0.157289	-0.0707216	-0.0591525	0.0201557	-0.152805	-0.147754	-0.0428611	-0.171999	0.0111751	0.0761881	-0.283625	-0.0610427
Gallbladder	0.187261	0.0476958	0.252972	-0.0827638	0.128403	0.00911007	-0.134713	0.203586	0.110459	0.227996	0.247901	0.0163144	-0.194892	0.016147	0.271286	-0.0171226	0.279205	-0.1727	-0.0379583	0.0928566	-0.0705107	-0.207043	-0.282957	-0.0136445	-0.0691609	0.223869	0.246811	-0.0442316	0.0149316	-0.312931	-0.259312	-0.0133682	0.132386	-0.00336369	-0.0753881	0.199853	-0.00975133	-0.183986	-0.143561	0.0307986	-0.0790225	0.12472	0.169852	-0.0339524	0.0632903	-0.1526	-0.269802	-0.100841	0.148616
Heart	0.007491	0.0439265	-0.0375926	-0.00892856	-0.0389205	0.0089254	0.114171	0.043649	-0.0693715	-0.0480353	-0.214859	-0.284834	0.0676946	-0.0109965	0.0208009	0.126645	0.114971	0.0761758	0.182546	0.128633	0.00975558	0.0781408	0.243628	-0.0168005	0.0533399	0.0579538	-0.110811	-0.038156	-0.0656024	0.119226	0.162195	-0.0195875	0.0144255	0.104511	0.0710741	-0.000459587	-0.0116793	0.0514502	0.357692	-0.0263087	-0.165165	-0.223849	-0.2033	-0.15564	0.0325696	0.0527482	0.0848834	-0.0460991	-0.0486443
Kidney	-0.792355	0.33758	-0.620657	-0.105233	-0.468812	0.30556	0.560235	-0.47986	0.0273802	-0.720311	-0.750731	0.0330144	0.336503	-0.540784	-0.548203	0.225433	-0.537443	0.401068	0.580568	-0.765283	-0.255835	0.621702	0.838072	-0.140706	0.371156	-0.587686	-0.740239	0.149936	-0.168497	0.86523	0.765356	0.0867547	-0.869135	0.377939	0.51676	-0.659432	-0.251691	0.720127	0.840544	-0.129153	0.194176	-0.660207	-0.902282	0.159459	-0.138607	0.788688	0.585887	0.0151714	-0.557774
Liver	-0.159472	0.0426056	-0.00688875	0.0295253	-0.123017	-0.0229481	0.0861716	-0.0365361	-0.124083	-0.203755	-0.0853427	0.142456	-0.0653713	-0.100496	0.0406343	0.0553334	-0.0801491	-0.0453455	0.0608113	0.0321992	0.0162413	0.119284	0.130618	0.0115431	0.102038	0.0312754	-0.177666	-0.0336678	0.0618497	0.233346	0.325755	0.154596	-0.0526633	0.0485057	0.0600648	0.0774526	0.0693317	0.148682	0.108758	0.0827119	-0.0775326	-0.110888	-0.0886329	-0.00245388	-0.0783531	0.0816622	-0.014176	0.00717409	-0.092527
Lung	0.476266	-0.345274	0.32406	0.013976	0.238151	-0.354285	-0.468309	0.253417	-0.2068	0.459058	0.612338	0.0167642	-0.308199	0.429652	0.52077	0.076284	0.355396	-0.322264	-0.384109	0.386424	0.227401	-0.446325	-0.521426	0.210061	-0.274072	0.480402	0.41138	-0.0512867	0.345041	-0.502939	-0.270908	0.307186	0.598205	-0.289584	-0.280603	0.44055	0.215494	-0.375191	-0.514794	0.1488	-0.303119	0.414062	0.578465	-0.207338	0.150528	-0.49809	-0.329123	0.260832	0.341193
Lymphnode	0.12094	-0.0167548	0.0012336	0.140189	-0.00131437	0.0379947	0.0576928	0.00529574	-0.0218109	-0.0966022	-0.0179552	0.0191698	-0.0519928	-0.0451364	-0.145382	-0.148353	-0.239808	-0.182044	-0.185609	-0.121075	0.208092	0.16358	0.307724	0.215978	-0.142946	-0.201952	0.103025	-0.0111001	-0.0022711	-0.0603782	-0.156846	-0.0796667	0.113833	-0.118896	-0.0190478	0.0190825	0.0460775	-0.0144517	0.300958	0.0840625	0.0550119	0.0964661	0.00581747	0.0579665	0.127005	0.187395	0.0454802	0.322681	-0.0407203
Muscle...Skeletal	-0.206055	0.221824	-0.153667	0.0421772	-0.223776	0.0765871	0.13915	-0.153491	-0.0291262	-0.329279	-0.301661	0.015426	-0.00775979	-0.372121	-0.414865	-0.0555381	0.00347153	0.200721	0.353864	-0.185157	-0.323031	0.12867	0.156113	-0.153985	0.185716	-0.0612003	-0.243023	-0.046648	-0.281075	0.319893	0.228177	-0.174867	-0.192297	0.260232	0.260454	-0.0664288	-0.106627	0.226616	0.320152	0.0300408	0.0973493	-0.265786	-0.283974	0.0857332	-0.164482	0.201009	0.244235	-0.1028	-0.352068
Nerve...Tibial	0.519105	-0.159548	0.180924	-0.0669039	0.211359	0.0395076	0.00248592	0.269384	0.0804748	0.300938	0.0861941	-0.367449	-0.078427	0.257519	0.258773	-0.129855	-0.0632537	-0.126801	-0.279374	0.108451	0.119151	-0.166094	-0.269233	0.134554	-0.210603	0.246964	0.339266	-0.0778407	-0.276226	-0.477257	-0.467871	-0.240443	0.137336	-0.0660281	-0.123447	0.241226	0.199062	-0.154202	-0.343437	0.199654	-0.0898871	0.185875	0.339369	-0.0842332	0.304225	-0.139473	-0.0785851	0.0784533	0.436591
Ovary	-0.112666	-0.0229523	-0.215508	-0.0588169	-0.117848	0.116553	0.0899581	0.0193786	0.0476554	-0.101456	-0.0839947	-0.0771964	0.174648	0.0743219	-0.109492	-0.00651289	-0.0472707	0.0405813	0.0685144	-0.113735	0.111895	0.147095	0.171188	0.0880964	0.0584339	-0.0764699	0.0121672	0.132185	-0.0201637	-0.0300204	0.0282284	-0.207311	-0.222146	-0.0514726	-0.00288533	-0.149541	-0.0866719	0.0241094	0.0863826	-0.120808	0.0454507	-0.0300723	-0.0160362	0.17899	-0.0775311	0.123686	0.102534	0.000547702	-0.0139164
Pancreas	0.322841	-0.0838509	0.302245	0.103894	0.180568	-0.173506	-0.356706	0.190307	-0.137115	0.227054	0.39414	0.0742599	-0.179325	0.12921	0.304107	0.0383782	0.268567	-0.0323236	-0.174468	0.230541	-0.0168608	-0.319625	-0.257896	0.00855364	-0.172539	0.14827	0.300981	-0.190447	0.220759	-0.291458	-0.211433	0.0583067	0.381642	-0.0269116	-0.200018	0.373003	0.0766577	-0.321382	-0.308183	0.0546241	-0.203203	0.169661	0.227888	-0.212027	0.237317	-0.254904	-0.204604	0.110383	0.101135
Pituitary	0.194299	-0.00539272	0.151133	0.235082	0.097073	-0.153998	-0.126422	-0.0851738	0.0301755	0.28477	0.22183	0.0679981	-0.214925	0.012529	0.302923	-0.00829749	0.259323	-0.0906133	-0.129708	0.235734	-0.0319697	-0.214682	0.0424732	-0.133849	-0.0100811	0.0548499	0.269382	-0.0850481	0.242226	-0.148278	0.0620591	0.163761	0.0665039	-0.150402	-0.206761	0.155459	0.129953	-0.112919	0.0701488	-0.0907761	-0.0282649	0.270627	0.232645	-0.183341	0.0530464	-0.106609	-0.148952	0.260247	-0.221394
Placenta	0.0752551	0.132655	0.270767	0.0118988	0.213714	-0.0401543	-0.0840029	0.070341	0.017487	0.210577	0.0125532	-0.102173	-0.0282369	-0.0139388	-0.102979	-0.225237	0.0470523	-0.0748414	-0.078963	0.192701	-0.0767473	-0.256341	-0.306044	-0.161054	-0.24807	0.0366442	0.0565571	-0.0413436	-0.163421	-0.122707	-0.151901	-0.0919667	0.275177	0.0348337	-0.0366049	0.211689	0.138177	-0.124872	-0.280011	0.116024	0.00948564	0.232257	0.0860232	-0.149557	0.11336	0.0622652	-0.156162	0.0818434	0.101961
Prostate	0.374245	-0.0844179	0.428376	0.0412168	0.316967	-0.0545024	-0.376438	0.257222	0.136492	0.462964	0.28884	-0.065696	-0.139425	0.17311	0.330384	-0.0244856	0.0739493	-0.154032	-0.308965	0.168739	0.17286	-0.294442	-0.424571	0.114146	-0.0186113	0.468754	0.282469	-0.124504	-0.0887887	-0.460704	-0.370068	0.105639	0.3145	-0.202163	-0.164459	0.231411	0.0788067	-0.362577	-0.551736	0.0681046	0.0349022	0.235264	0.270672	-0.14288	0.192821	-0.32407	-0.199565	0.0698239	0.141121
Rectum	-0.669871	0.304452	-0.538777	-0.154399	-0.353615	0.301079	0.520038	-0.450742	0.0305538	-0.692914	-0.809599	0.000294399	0.262806	-0.510956	-0.790338	-0.0210986	-0.47101	0.466666	0.64347	-0.432139	-0.170109	0.564745	0.562505	-0.243925	0.373931	-0.58784	-0.622195	0.317266	-0.330201	0.684327	0.58612	-0.221528	-0.628291	0.341393	0.385402	-0.695414	-0.235641	0.692091	0.692633	-0.133588	0.342277	-0.44463	-0.608243	0.325049	-0.3791	0.53231	0.421424	-0.30881	-0.462407
Salivarygland	0.478811	-0.0738654	0.335026	0.0939662	0.187091	-0.135247	-0.288793	0.168007	-0.0335467	0.312285	0.311226	-0.00874181	-0.174592	0.10691	0.180591	-0.0720075	0.245724	-0.0991547	-0.155492	0.350371	-0.0461326	-0.398694	-0.274464	0.00813476	-0.13745	0.237526	0.259762	-0.131583	0.19206	-0.19344	-0.238894	-0.0286182	0.403794	-0.0740184	-0.122851	0.388356	0.105612	-0.212458	-0.297852	0.0742516	-0.107957	0.154298	0.245077	-0.136716	0.0604903	-0.2832	-0.29138	0.150611	0.174019
Skin	0.143413	-0.198094	0.0654347	-0.0716064	0.24879	-0.020238	-0.341461	0.266924	0.128123	0.389551	0.0751739	-0.310724	-0.00289376	0.264836	0.188504	-0.111685	0.0614063	-0.0616485	-0.220422	0.192997	0.333752	-0.0945916	-0.318633	0.342774	-0.166882	0.178497	0.323859	-0.124578	-0.185144	-0.416016	-0.404328	-0.0730586	0.109147	-0.0971469	-0.169209	0.243558	-0.065436	-0.214938	-0.477532	0.0558112	-0.0275093	0.274724	0.281181	-0.135453	0.47195	-0.0966706	0.071595	0.276813	0.225798
Smallintestine	0.293658	-0.0819681	0.19596	0.0990192	0.167276	-0.106836	-0.117744	0.13929	-0.0464594	0.247606	0.375022	0.182289	-0.141275	0.234875	0.212701	0.0518811	0.251656	-0.127023	-0.148756	0.294917	0.0214329	-0.202624	-0.284701	-0.0201987	-0.13332	0.179642	0.131571	-0.0129495	0.205119	-0.308441	-0.0758068	0.127488	0.114055	-0.124168	-0.0839733	0.194417	0.0376042	-0.255377	-0.324695	0.00778447	-0.0645113	0.226726	0.319079	0.0242818	0.0518485	-0.335208	-0.258865	-0.0403753	0.193314
Smoothmuscle	-0.377815	0.0495014	-0.263605	-0.0613098	-0.193146	0.127791	0.353975	-0.248618	0.0789961	-0.284007	-0.181611	0.197777	0.169205	-0.124039	-0.295955	-0.0942096	-0.367707	-0.0912158	0.142159	-0.349119	-0.0168505	0.291146	0.341434	-0.0631787	0.119914	-0.258556	-0.241232	0.261284	-0.200387	0.279318	0.163614	0.00666587	-0.342711	0.08164	0.0966486	-0.335824	-0.137752	0.263262	0.360712	-0.0708811	0.225255	-0.11439	-0.200583	0.187892	-0.112796	0.355767	0.118575	-0.10121	-0.299727
Spleen	0.468914	0.098747	0.266773	0.133126	0.219128	-0.0571748	-0.127602	0.239368	0.0321427	0.3634	0.363963	0.0926209	-0.191119	0.147326	0.269258	-0.111898	0.250898	-0.0967758	-0.166599	0.330938	-0.0530006	-0.433486	-0.553363	-0.0730618	-0.321203	0.0768331	0.458993	-0.0612641	-0.100413	-0.381062	-0.364513	-0.119056	0.206784	-0.0495214	-0.138248	0.354611	0.13275	-0.279223	-0.488549	0.147576	-0.127224	0.298578	0.421026	-0.138061	0.0882521	-0.322157	-0.382127	-0.0851525	0.168857
Stomach	0.0132922	0.0944219	0.0831624	0.0330606	-0.0438045	-0.0331448	-0.229497	0.112772	-0.0899954	-0.0664769	0.113218	0.0902197	-0.0794743	0.0100782	0.0367398	-0.0556355	-0.0453803	0.0352358	-0.118712	0.0695735	-0.0200111	-0.0427741	-0.0486298	0.0195609	-0.0652373	0.154652	-0.0394176	-0.0306305	0.187768	-0.100636	-0.0800776	0.0218914	0.0660487	-0.109731	0.0211376	0.0148047	-0.00136287	-0.0701436	-0.0249141	0.0462175	-0.0232851	0.00205273	0.0150186	-0.0146265	0.104118	-0.0252779	-0.0308409	0.00896764	-0.0265794
Testis	0.053877	0.0573244	0.116979	-0.0180362	-0.0480266	0.000242193	-0.0346607	-0.00781462	-0.0174003	0.0952458	-0.104918	-0.0536824	-0.0207781	-0.0521269	-0.0386844	-0.0561573	-0.0944631	0.06132	0.0108796	0.0467413	-0.0588201	-0.0611587	0.0238105	-0.023497	-0.046097	-0.0484642	-0.0786177	-0.132201	0.0151995	0.00499466	-0.152525	0.0246582	0.113952	0.0913252	0.0500614	0.111347	-0.0415461	-0.0198056	-0.190046	-0.00864723	0.00615541	0.117447	-0.0476286	-0.0869558	0.0979378	0.030837	0.0167374	0.14769	0.00882036
Thyroid	-0.43935	0.104054	-0.217128	-0.0287356	-0.241162	0.173627	0.209968	-0.225877	0.0982353	-0.304086	-0.353299	0.0514955	-0.0201002	-0.261651	-0.309894	-0.0398746	-0.289899	0.232194	0.257271	-0.264241	-0.16847	0.192914	0.0931033	-0.0760711	0.10751	-0.245371	-0.433643	0.0780779	-0.0645738	0.291896	0.328202	-0.0443047	-0.215542	0.191211	0.222932	-0.221949	-0.044011	0.314221	0.282242	0.0257157	0.132897	-0.185836	-0.489022	0.0322857	-0.042641	0.241736	0.310152	0.0639296	-0.281333
Tonsil	-0.535035	0.0103901	-0.543905	-0.114951	-0.365049	0.221024	0.417931	-0.46662	0.0162978	-0.546958	-0.342138	0.15822	0.318602	-0.0638241	-0.319596	0.138009	-0.363195	0.041985	0.312321	-0.34301	-0.00111231	0.45608	0.54607	-0.0281856	0.188113	-0.503073	-0.380193	0.292545	0.0529063	0.613362	0.621606	0.29347	-0.448711	0.108638	0.0456351	-0.522703	-0.0316164	0.411691	0.508056	-0.11129	0.196046	-0.362284	-0.371145	0.357635	-0.335762	0.371511	0.287004	-0.0720629	-0.334135
Urinarybladder	0.168558	-0.210544	0.153973	0.0523764	0.0891665	-0.11406	-0.181293	0.0156604	0.0161769	0.190795	0.210015	0.11993	-0.09266	0.0551646	0.2155	0.0535122	0.163232	-0.113548	-0.189123	0.188354	-0.0150776	-0.297897	-0.212023	-0.0795579	0.0252833	0.335239	0.260017	-0.00344076	0.111871	-0.252344	-0.144229	0.146305	0.207205	-0.208828	-0.123125	0.0965897	-0.078858	-0.216475	-0.0288244	-0.0430453	-0.0534313	0.0724214	0.120669	0.00741556	-0.0550277	-0.114653	-0.0578692	-0.0228182	0.042014
Uterus	-0.619966	0.0114768	-0.438073	-0.141865	-0.10846	0.128585	0.336245	-0.204571	-0.00968739	-0.306867	-0.104985	0.260024	0.17765	-0.0841325	-0.223962	0.0492945	-0.277995	-0.104839	0.00572799	-0.445002	0.0642002	0.435125	0.47155	0.0711974	0.196049	-0.222457	-0.256189	0.255022	-0.042344	0.246429	0.212057	-0.0589385	-0.444477	0.0543595	0.0491618	-0.555083	-0.132833	0.204608	0.365807	-0.116	0.203422	-0.0491035	-0.129072	0.361673	-0.13186	0.191276	0.221097	-0.199356	-0.0682913
Vagina	-0.436831	-0.133699	-0.226907	-0.159782	-0.141805	0.252103	0.174958	-0.0796134	0.0731065	-0.151124	-0.149458	0.0901023	0.226485	-0.135128	-0.113422	0.00784656	-0.37985	0.125851	0.00165122	-0.0855644	0.147415	0.39463	0.466203	0.060547	0.201623	-0.221671	0.112439	0.1933	-0.638881	0.331955	0.109929	0.05159	-0.525415	0.106004	0.069455	-0.210733	-0.330827	0.0779954	0.19371	-0.15356	0.216277	-0.150892	-0.152749	0.111531	-0.211758	0.139747	0.0245114	-0.462734	0.0734297
[truncated: 12 more columns]

## Sheet: Ratios_noSecretome
	Pearson correlation	ATA	ATC	ATT	ATG	ACA	ACC	ACG	ACT	AAC	AAT	AAA	AAG	AGC	AGT	AGA	AGG	CTA	CTC	CTG	CTT	CCA	CCC	CCG	CCT	CAC	CAT	CAA	CAG	CGA	CGC	CGG	CGT	GTA	GTC	GTG	GTT	GCA	GCC	GCG	GCT	GAC	GAT	GAA	GAG	GGA	GGC	GGG	GGT
Adrenal	0.983607	-0.0121271	0.0297183	0.0637069	-0.0652448	0.0397942	-0.0852186	-0.101587	0.162549	-0.0133944	0.0304681	0.0303454	-0.0987928	-0.114161	0.0172631	0.0301556	-0.0020684	0.266929	0.104228	0.106535	0.172575	0.0259907	-0.0446918	-0.185235	0.012903	-0.130442	0.0798816	-0.0641917	-0.0362864	0.0367237	-0.184949	-0.0220797	-0.0882388	0.190751	0.0328643	0.0726787	0.274238	0.133852	-0.0158439	-0.0680526	0.125747	-0.0827855	-0.0519703	-0.0312589	-0.0971415	-0.0133785	-0.149699	-0.0526532	-0.0455656
Appendices	0.978137	-0.00810976	-0.0289415	-0.00748761	-0.0340923	0.0454814	-0.0248379	-0.0482136	0.0619201	0.0858448	0.0532365	0.0441015	-0.0155094	0.00932721	0.131706	0.0843246	0.0856763	-0.0191669	0.0761732	-0.0915127	-0.0409608	0.00211768	-0.0503013	-0.291746	0.0792119	0.0380791	0.200433	0.0936611	-0.00637622	0.00355559	-0.188238	-0.285542	-0.189374	-0.0542281	-0.101801	-0.0674588	-0.0911782	-0.0303127	-0.070407	-0.401907	0.0263575	-0.072772	-0.00523437	0.112152	0.00521427	-0.0523126	-0.165431	-0.071035	-0.238354
Artery	0.988771	-0.230543	-0.0634408	-0.124442	-0.252419	-0.07409	0.197116	0.228366	-0.0463761	-0.010116	-0.240736	-0.220699	-0.127753	0.213784	0.146162	-0.403383	-0.0858716	-0.216357	0.132106	0.119078	-0.178463	0.145296	0.40441	0.102569	0.235255	0.102185	-0.210162	-0.109913	0.121967	-0.220364	0.105078	-0.024607	-0.139384	-0.330503	-0.0139261	0.113949	-0.428403	-0.096435	0.102349	-0.0335471	-0.042431	0.16957	-0.225097	-0.41493	-0.0286349	-0.0994528	0.239892	0.258405	0.150362
Brain	0.998817	0.254088	0.310966	0.256676	0.180548	0.0800354	0.0921394	0.066446	0.0475389	0.123379	0.109308	0.0580395	0.0532459	-0.0996011	-0.0868163	-0.0120641	-0.21976	-0.00308924	-0.0288839	-0.166316	0.0038028	-0.16857	-0.156746	-0.226128	-0.212073	-0.17104	-0.107152	-0.0349098	-0.18429	0.0183551	-0.125166	-0.252364	0.0441005	0.198825	0.138541	0.0265957	0.20232	0.0380637	-0.0105004	-0.0981051	0.0756971	0.0314916	0.0692344	-0.00342718	-0.200591	0.0449051	-0.0121372	-0.125478	0.020919
Breast	0.998005	-0.553752	-0.330978	-0.53002	-0.25626	-0.076089	0.141361	0.0660102	-0.0620435	0.100659	-0.199301	-0.0376629	0.165949	0.475634	0.1674	-0.00852189	0.342649	-0.387209	-0.144833	-0.121935	-0.531987	0.131626	0.510235	0.478696	0.087726	0.285451	-0.169977	0.0220663	0.155339	-0.149909	0.43001	0.222456	0.0847497	-0.228598	-0.0724983	-0.0973876	-0.412605	-0.0983652	0.159685	0.124892	-0.157754	0.223405	-0.162579	-0.0963944	0.337207	-0.186084	0.296398	0.27558	-0.0249423
Colon	0.999438	-0.367838	-0.15093	-0.411161	-0.151361	-0.221035	0.12029	0.33181	-0.236291	-0.0440716	-0.333286	-0.297059	0.0828306	0.425813	-0.0742531	-0.138756	0.135554	-0.155261	0.0911148	0.237525	-0.277424	0.117097	0.476354	0.490794	0.00876444	0.357608	-0.252356	-0.0825113	0.168561	0.0123795	0.469418	0.415568	0.00418253	-0.3448	-0.0906119	0.0495224	-0.476383	-0.13865	0.174381	0.48963	-0.265108	0.171168	-0.27049	-0.117929	0.296229	-0.317774	0.30754	0.175381	-0.327076
Duodenum	0.998389	0.367462	-0.0783692	0.206288	0.0326987	0.176357	-0.274948	-0.299923	0.148099	0.0104449	0.448408	0.209638	-0.0969234	-0.0804931	0.380168	0.231548	-0.19401	0.250631	-0.127629	-0.215071	0.247597	0.201037	-0.313536	-0.235772	0.189948	0.0186208	0.157772	0.308543	0.0341223	0.114792	-0.241937	-0.192909	0.0332884	0.156696	-0.170143	-0.146911	0.239456	0.00935556	-0.341684	-0.061746	0.0382967	-0.0372806	0.400718	0.423472	0.0158208	-0.0236987	-0.345848	-0.241286	0.0775643
Esophagus	0.982779	-0.225359	-0.0642506	-0.127847	0.0183734	-0.000760828	-0.0573975	-0.0324333	-0.171397	-0.124948	-0.0702962	-0.00878289	0.00745999	-0.0167047	-0.0511973	0.0504545	-0.0378102	0.0579383	-0.0160446	0.0564638	-0.0211724	-0.0341295	0.0809937	0.0934199	0.00687964	0.217557	-0.0187774	0.0365022	0.102663	-0.108158	0.0191016	0.0346241	-0.0374559	-0.196329	-0.0356762	-0.0187816	-0.18914	-0.00930546	-0.0390553	-0.0301196	-0.029648	0.116091	0.0211126	0.102146	0.193717	-0.0809852	-0.086457	-0.010438	-0.0813167
Fallopiantube	0.995192	0.161782	-0.269303	-0.198465	-0.122961	0.0560547	-0.127049	0.0937513	-0.146456	0.0631194	0.0167785	0.263497	0.127072	-0.0174971	-0.00411794	0.253549	0.167247	-0.18306	-0.180272	-0.111389	-0.180422	-0.0457596	0.0565854	0.355401	-0.0288041	0.0251659	-0.172956	0.15224	0.104252	0.0546498	0.370413	0.281947	0.14279	-0.245389	-0.253055	-0.176497	-0.2333	0.0254505	0.0316818	0.361968	-0.172165	0.16883	0.0570336	0.32439	0.28349	-0.0427013	0.00358007	0.00660331	-0.219897
Fat	0.987126	-0.00987444	0.0867926	-0.0621976	-0.0658205	-0.056796	0.0676298	-0.158702	-0.00575836	0.00633713	-0.0667032	-0.223164	-0.151069	0.148197	0.036073	-0.0591393	0.0508386	0.182554	0.229862	0.28634	0.214777	-0.229512	0.00571307	-0.0255321	-0.162891	0.197041	0.0399763	-0.147889	0.0393211	-0.163041	0.192324	0.226881	-0.187443	-0.113208	0.156596	0.0651703	-0.112568	-0.0923504	0.145099	-0.0834544	-0.053698	-0.0164368	-0.130624	-0.115742	-0.0462058	-0.163581	-0.0314261	0.0512729	-0.26871
Gallbladder	0.989202	0.17226	0.0484655	0.253944	-0.0884759	0.105641	-0.0148853	-0.124207	0.172619	0.0763407	0.197765	0.256128	0.0279389	-0.204858	0.0137964	0.265966	-0.0425818	0.30914	-0.155401	-0.0421785	0.089826	-0.0604166	-0.174926	-0.250816	-0.000719087	-0.0916612	0.222741	0.2368	-0.03255	0.0283506	-0.271865	-0.247164	-0.00904344	0.136883	0.00738479	-0.0654358	0.179349	-0.00532513	-0.171333	-0.15736	0.0256465	-0.0908792	0.144111	0.188293	-0.0174096	0.0669039	-0.137006	-0.282724	-0.0769863
Heart	0.997516	-0.00952769	0.0490695	-0.0448401	-0.0074582	-0.0499948	0.0171193	0.107801	0.023544	-0.0661239	-0.0581794	-0.222806	-0.286197	0.0706446	-0.0215994	0.0129478	0.127121	0.110703	0.0903483	0.195589	0.12719	0.00142614	0.0837898	0.256606	-0.017664	0.0540019	0.0627432	-0.117248	-0.0344935	-0.0643792	0.130751	0.165626	-0.00606857	0.00627473	0.109136	0.080566	-0.00569513	-0.0135474	0.0651239	0.37473	-0.0284475	-0.166355	-0.235672	-0.217355	-0.16005	0.0248739	0.0653001	0.0925738	-0.0366931
Kidney	0.999751	-0.797243	0.348445	-0.61594	-0.103479	-0.45991	0.301586	0.561333	-0.484163	0.0270038	-0.733161	-0.767282	0.0311752	0.328932	-0.549899	-0.555121	0.239127	-0.524011	0.402272	0.590394	-0.759639	-0.263865	0.613601	0.855956	-0.140733	0.395188	-0.59526	-0.769601	0.140959	-0.191561	0.887856	0.767219	0.0849583	-0.862829	0.367113	0.524098	-0.679295	-0.252345	0.728918	0.854097	-0.140419	0.206001	-0.658312	-0.895115	0.175413	-0.140378	0.780436	0.574001	0.0101091
Liver	0.94674	-0.230016	0.0347851	-0.0642803	0.00821825	-0.142042	0.0501651	0.0982968	-0.0448962	-0.10556	-0.205429	-0.121148	0.144458	-0.0450277	-0.126623	0.00885347	0.064141	-0.113148	-0.00137615	0.105765	0.0108614	-0.0150013	0.159856	0.107959	-0.00909907	0.105414	0.00624813	-0.210606	-0.0341964	0.0105548	0.276708	0.302671	0.138587	-0.0862132	0.0852182	0.0769113	0.0404105	0.0225081	0.177325	0.0772073	0.0696817	-0.0604495	-0.147784	-0.126192	0.00275594	-0.0933139	0.125006	-0.0153037	-0.0073911
Lung	0.999133	0.488187	-0.334142	0.327146	0.0116119	0.248908	-0.340896	-0.498074	0.266708	-0.202082	0.467973	0.62408	0.0185052	-0.307479	0.434384	0.517117	0.090283	0.351626	-0.31516	-0.389461	0.388952	0.227209	-0.450331	-0.556452	0.211247	-0.263251	0.494729	0.418529	-0.0471732	0.351259	-0.531904	-0.295167	0.279892	0.571758	-0.261377	-0.295907	0.440259	0.204319	-0.381386	-0.548578	0.151675	-0.300843	0.418953	0.563573	-0.222212	0.145656	-0.503899	-0.35006	0.276332
Lymphnode	0.994868	0.112192	-0.0117216	-0.0100479	0.137083	-0.00641072	0.0632926	0.0604985	0.00724325	-0.0190094	-0.112245	-0.0297505	0.0199423	-0.048862	-0.0537209	-0.163383	-0.16514	-0.25467	-0.178474	-0.186453	-0.132353	0.221943	0.172987	0.309586	0.220719	-0.159854	-0.215608	0.0960667	-0.0057847	-0.00906937	-0.0650007	-0.151604	-0.117172	0.119385	-0.107863	-0.0194647	0.00955013	0.0441885	-0.0108266	0.292608	0.0724258	0.0661443	0.090201	-0.00668686	0.0430015	0.143024	0.21844	0.0750665	0.323873
Muscle...Skeletal	0.999395	-0.199643	0.22308	-0.150743	0.0433034	-0.223947	0.0770831	0.138358	-0.141046	-0.0276911	-0.324389	-0.292949	0.0101655	-0.0103716	-0.364035	-0.406188	-0.0567289	0.00988607	0.189184	0.355159	-0.183722	-0.326714	0.113906	0.137734	-0.156592	0.193048	-0.0471528	-0.243195	-0.0572602	-0.271563	0.312514	0.235246	-0.163472	-0.172922	0.249526	0.256716	-0.0571958	-0.103183	0.216538	0.325994	0.0328104	0.0869341	-0.25342	-0.264457	0.0860172	-0.162985	0.194999	0.248506	-0.0863151
Nerve...Tibial	0.992592	0.5235	-0.134196	0.174048	-0.0595689	0.219655	0.0185932	-0.0357042	0.240543	0.120467	0.282827	0.0460164	-0.370656	-0.0943128	0.238038	0.223544	-0.177789	-0.0303273	-0.151468	-0.251373	0.0851385	0.162357	-0.106139	-0.209683	0.13821	-0.179812	0.232041	0.337284	-0.0523371	-0.34438	-0.45762	-0.428329	-0.212147	0.125793	-0.0423047	-0.0886008	0.162944	0.174371	-0.178649	-0.338348	0.152424	-0.0897099	0.150328	0.325419	-0.0785011	0.309515	-0.140463	-0.0014412	0.0866917
Ovary	0.994937	-0.123008	-0.0248961	-0.218597	-0.0712242	-0.123574	0.109269	0.0819993	0.00874877	0.0570903	-0.118961	-0.0977492	-0.0854862	0.189448	0.0914293	-0.116002	-0.0121645	-0.0712465	0.038613	0.0730028	-0.123704	0.112978	0.156568	0.202379	0.0798789	0.0551242	-0.0813232	-0.00440454	0.134744	-0.00547968	0.00594856	0.0513887	-0.203459	-0.216393	-0.0617462	0.000558161	-0.159537	-0.0906774	0.0430071	0.115611	-0.121019	0.0472518	-0.0348	-0.0237929	0.188025	-0.0848861	0.133497	0.111661	-0.0038062
Pancreas	0.999309	0.328917	-0.0936238	0.306648	0.0971824	0.191861	-0.181127	-0.346782	0.195927	-0.154563	0.228869	0.395042	0.0694634	-0.205155	0.125478	0.31919	0.0332273	0.273105	-0.0454528	-0.17046	0.232839	-0.0208025	-0.328887	-0.274444	0.0155608	-0.169527	0.164787	0.304153	-0.190973	0.220184	-0.290055	-0.218901	0.0704702	0.395838	-0.0221562	-0.20317	0.382326	0.0819223	-0.32674	-0.317011	0.0749385	-0.212803	0.171667	0.226453	-0.203795	0.24498	-0.265	-0.205128	0.117352
Pituitary	0.992958	0.194991	-0.0074788	0.166493	0.259827	0.114652	-0.205945	-0.113363	-0.0702056	0.02853	0.286052	0.235756	0.06998	-0.238762	0.0200676	0.333332	-0.00910122	0.281353	-0.0980649	-0.151257	0.255475	-0.0333878	-0.221997	0.0308661	-0.120459	-0.0392692	0.0442932	0.278233	-0.0960937	0.26953	-0.162631	0.0861762	0.189454	0.0830922	-0.168035	-0.218957	0.196728	0.159959	-0.125547	0.0820546	-0.0682356	-0.0395351	0.278457	0.244595	-0.196187	0.0612291	-0.118588	-0.146747	0.288972
Placenta	0.985087	0.0700467	0.142881	0.283089	-0.000263071	0.198718	-0.0104005	-0.0721768	0.0784645	0.0324071	0.228835	0.0042723	-0.109958	-0.00453268	-0.0181488	-0.119843	-0.247919	0.0202928	-0.0896431	-0.0945366	0.177358	-0.0621119	-0.236233	-0.30224	-0.176505	-0.236447	0.0254516	0.051734	-0.0511047	-0.170241	-0.0993182	-0.156894	-0.0699261	0.264103	0.0269392	-0.0188893	0.219217	0.129987	-0.115045	-0.268989	0.11257	0.00410587	0.230129	0.0619818	-0.160963	0.101768	0.0571278	-0.175023	0.0588919
Prostate	0.998913	0.369365	-0.0829081	0.452084	0.0422309	0.313043	-0.0650575	-0.385971	0.258758	0.146467	0.470599	0.275311	-0.0684288	-0.140572	0.163343	0.357191	-0.0330891	0.0745499	-0.170229	-0.304634	0.181923	0.163607	-0.293798	-0.410161	0.103516	-0.0544417	0.467872	0.276446	-0.132829	-0.0776658	-0.469492	-0.367459	0.116264	0.319041	-0.214642	-0.158117	0.247806	0.077551	-0.372859	-0.532935	0.0714192	0.056568	0.236224	0.273786	-0.142645	0.204077	-0.312877	-0.206588	0.0846682
Rectum	0.998863	-0.650187	0.329907	-0.525119	-0.163718	-0.357391	0.322655	0.567018	-0.454623	0.0433652	-0.706956	-0.846514	0.0237675	0.284556	-0.501618	-0.838094	-0.0206106	-0.44729	0.479009	0.648644	-0.441382	-0.145252	0.594588	0.58209	-0.241877	0.362846	-0.618726	-0.669258	0.280855	-0.29096	0.69689	0.657926	-0.281871	-0.623504	0.316684	0.407671	-0.707132	-0.239041	0.70468	0.716376	-0.148323	0.364349	-0.444211	-0.621513	0.347619	-0.437764	0.531246	0.432	-0.298017
Salivarygland	0.99875	0.488288	-0.0844626	0.330999	0.090769	0.205648	-0.139725	-0.289238	0.172365	-0.0230305	0.321387	0.323891	-0.0138806	-0.163728	0.107537	0.221147	-0.0754771	0.254972	-0.0984379	-0.156442	0.34676	-0.0486114	-0.417581	-0.280751	0.00590113	-0.151832	0.222748	0.265559	-0.135758	0.182873	-0.200576	-0.239573	-0.0246163	0.398645	-0.0796729	-0.12742	0.392511	0.106857	-0.218189	-0.311215	0.0739977	-0.11744	0.153854	0.24487	-0.143542	0.0697037	-0.284012	-0.293128	0.139524
Skin	0.99139	0.204514	-0.20333	0.10244	-0.0575744	0.249901	-0.0605814	-0.327969	0.279	0.0995807	0.412182	0.10173	-0.324741	-0.0191267	0.312289	0.193112	-0.0933087	0.107366	-0.0686526	-0.228917	0.236173	0.371657	-0.111726	-0.327656	0.384658	-0.202313	0.197336	0.335493	-0.109759	-0.162472	-0.483865	-0.400003	-0.114703	0.153096	-0.156852	-0.184991	0.254362	-0.0451443	-0.22304	-0.503872	0.0728158	-0.046985	0.310567	0.323441	-0.146138	0.488894	-0.121087	0.0718057	0.309833
Smallintestine	0.996976	0.281711	-0.0971582	0.175651	0.0788019	0.176304	-0.0839252	-0.111641	0.153207	-0.0436912	0.262073	0.368601	0.183179	-0.124953	0.221391	0.212652	0.0495907	0.215111	-0.13021	-0.137058	0.291773	0.0238588	-0.199315	-0.315378	-0.00780866	-0.12064	0.191043	0.148352	0.0103857	0.195913	-0.310231	-0.0893529	0.107981	0.0781238	-0.108591	-0.0715535	0.183437	0.0289269	-0.252347	-0.344443	-0.00395038	-0.0704232	0.201307	0.302067	0.0143949	0.0588163	-0.330556	-0.222323	-0.0324666
Smoothmuscle	0.99865	-0.400719	0.0475136	-0.280319	-0.054026	-0.197563	0.108579	0.377103	-0.281143	0.0981995	-0.317026	-0.192465	0.209193	0.181215	-0.13632	-0.31619	-0.0865817	-0.369508	-0.0761605	0.163942	-0.349436	-0.0287833	0.303786	0.363771	-0.0989796	0.148219	-0.270963	-0.24819	0.265289	-0.218993	0.312854	0.183785	-0.0251277	-0.372613	0.0751112	0.101992	-0.348789	-0.140957	0.275368	0.383462	-0.0662713	0.246735	-0.119648	-0.207283	0.20467	-0.141072	0.370648	0.13371	-0.135328
Spleen	0.998219	0.479984	0.0843896	0.276837	0.131587	0.235068	-0.0790915	-0.115968	0.244725	0.0163405	0.396647	0.363004	0.0894724	-0.211101	0.153424	0.258255	-0.116131	0.230799	-0.121391	-0.174534	0.342001	-0.0234089	-0.455542	-0.53105	-0.0610473	-0.375686	0.083129	0.492654	-0.0675473	-0.112685	-0.409591	-0.376575	-0.0965633	0.210911	-0.0680203	-0.161404	0.37266	0.146423	-0.308309	-0.498108	0.154915	-0.141318	0.322951	0.440913	-0.116724	0.103089	-0.314969	-0.38556	-0.0839945
Stomach	0.935274	0.0534556	0.0867326	0.139444	0.040083	-0.0350551	-0.0383025	-0.224876	0.157655	-0.0882567	-0.0257947	0.15498	0.0879076	-0.114597	0.0561007	0.0321942	-0.0519082	-0.00575694	0.0147723	-0.145186	0.103216	-0.00617524	-0.111632	-0.0892981	0.012214	-0.0386509	0.193341	-0.0148008	-0.0340529	0.145342	-0.125837	-0.105427	0.0425713	0.108433	-0.117299	0.0137178	0.0487038	0.0241703	-0.103672	-0.0985742	0.0587726	-0.0346355	0.0295699	0.0335641	-0.0438871	0.123823	-0.0605221	-0.062145	-0.0128329
Testis	0.994564	0.0560855	0.0585853	0.125613	-0.00972937	-0.0491785	-0.00974477	-0.0438017	-0.00263833	-0.0211122	0.0915047	-0.104446	-0.0496758	-0.0244053	-0.0464984	-0.0450442	-0.0549278	-0.0946828	0.0551171	0.00798131	0.0434181	-0.0619354	-0.0591796	0.034059	-0.0156277	-0.0545841	-0.0524929	-0.0716206	-0.129933	0.0266613	0.00550419	-0.146664	0.0391172	0.116815	0.0780992	0.0554157	0.104979	-0.0339713	-0.0229138	-0.178644	-0.00572412	0.00898212	0.120268	-0.0453267	-0.0875151	0.105212	0.0291472	0.017818	0.139089
Thyroid	0.996399	-0.436279	0.0952471	-0.208501	-0.0246006	-0.247238	0.133673	0.219884	-0.234861	0.0598503	-0.30122	-0.342301	0.0757976	-0.0403735	-0.275137	-0.314919	-0.0599205	-0.287027	0.2251	0.258939	-0.242988	-0.189028	0.180981	0.114073	-0.0864268	0.107934	-0.260795	-0.434927	0.0882745	-0.0259792	0.32284	0.36542	-0.0312792	-0.209704	0.181673	0.227161	-0.228217	-0.0285474	0.314082	0.338929	0.0374073	0.137111	-0.188606	-0.479806	0.0449167	-0.0325609	0.257976	0.308291	0.100164
Tonsil	0.999014	-0.536692	-0.00429279	-0.550843	-0.115773	-0.356951	0.229305	0.426372	-0.463579	0.0140942	-0.546621	-0.349225	0.168965	0.33297	-0.0512143	-0.323355	0.146818	-0.352187	0.0417298	0.303104	-0.329541	0.0236274	0.475749	0.52576	-0.0108283	0.196009	-0.507293	-0.382302	0.291425	0.031275	0.608582	0.591166	0.307065	-0.469728	0.121705	0.0365417	-0.510772	-0.0454588	0.402181	0.486458	-0.111877	0.197393	-0.373676	-0.388257	0.345371	-0.335094	0.364267	0.277663	-0.0694644
Urinarybladder	0.996626	0.188193	-0.223427	0.152005	0.0660051	0.0781479	-0.129756	-0.195766	0.0186429	0.0252083	0.193398	0.226655	0.101358	-0.0830161	0.0573861	0.239986	0.067773	0.161545	-0.123379	-0.203847	0.189238	-0.00192769	-0.29428	-0.212926	-0.0804372	0.0115245	0.332068	0.262637	-0.0066986	0.116153	-0.288421	-0.154973	0.175601	0.219448	-0.213989	-0.12763	0.112202	-0.0739312	-0.219491	0.00921704	-0.055459	-0.0660987	0.0769985	0.129773	-0.0216531	-0.046871	-0.10284	-0.0547507	-0.0219275
Uterus	0.998131	-0.618968	0.01113	-0.440535	-0.139656	-0.121829	0.131816	0.325901	-0.201433	-0.00941636	-0.281806	-0.0987706	0.284842	0.178558	-0.108649	-0.178565	0.0531501	-0.288181	-0.122132	-0.00961467	-0.461988	0.0718041	0.436395	0.497827	0.0679692	0.189385	-0.256238	-0.225941	0.242991	-0.0330278	0.279423	0.21426	-0.0794766	-0.458843	0.0734472	0.0419777	-0.561768	-0.143479	0.207052	0.387645	-0.126708	0.200782	-0.0685354	-0.121338	0.351303	-0.124021	0.175719	0.224361	-0.212797
Vagina	0.988649	-0.404982	-0.11321	-0.275073	-0.135804	-0.135297	0.270317	0.209175	-0.106896	0.0572256	-0.20838	-0.15327	0.110876	0.24772	-0.207873	-0.145548	0.012763	-0.414804	0.135308	-0.000547676	-0.149052	0.109945	0.405134	0.590595	0.0703247	0.244425	-0.21015	0.0899651	0.207879	-0.576592	0.378029	0.151805	0.027338	-0.589848	0.128698	0.0444688	-0.252538	-0.334054	0.0864357	0.247973	-0.144964	0.210558	-0.224354	-0.167536	0.15255	-0.258071	0.162746	0.0275086	-0.526146
[truncated: 13 more columns]

## Sheet: RF_controls
		AUC			DIFFERENCE
	original model	frame +1	frame +2	dinucleotides	frame +1	frame +2	dinucleotides
Adrenal	0.575147	0.563208	0.565307	0.536642	-0.0119396	-0.00984067	-0.0385059
Appendices	0.595536	0.581095	0.590662	0.531577	-0.014441	-0.00487417	-0.0639591			#	%	Binomial Test
Artery	0.651098	0.651639	0.640037	0.630798	0.000541214	-0.011061	-0.0203003		AUC original > controls	79	73.1481	2.82435e-07
Brain	0.666818	0.675701	0.665258	0.586765	0.00888312	-0.00155945	-0.0800532		AUC original < controls	29	26.8519
Breast	0.75895	0.761365	0.770496	0.715218	0.00241573	0.0115462	-0.0437317		Total	108	100
Colon	0.698722	0.693527	0.693153	0.700622	-0.00519501	-0.00556962	0.00190029
Duodenum	0.673955	0.640854	0.651863	0.587417	-0.0331005	-0.0220915	-0.086538
Esophagus	0.532194	0.525155	0.519807	0.518568	-0.00703878	-0.0123874	-0.0136256
Fallopiantube	0.639287	0.661657	0.655557	0.661242	0.0223693	0.0162695	0.0219552
Fat	0.608066	0.619665	0.616757	0.584345	0.0115986	0.00869137	-0.0237214
Gallbladder	0.525461	0.530845	0.538058	0.493373	0.00538421	0.0125972	-0.0320878
Heart	0.65632	0.636495	0.640003	0.59918	-0.0198255	-0.0163172	-0.0571404
Kidney	0.789562	0.787973	0.785123	0.770475	-0.00158961	-0.00443922	-0.0190876
Liver	0.592348	0.570915	0.56855	0.507276	-0.0214336	-0.023798	-0.0850724
Lung	0.714389	0.695321	0.708032	0.662528	-0.0190673	-0.00635626	-0.0518607
Lymphnode	0.670089	0.67842	0.653463	0.63319	0.00833087	-0.0166264	-0.0368995
Muscle...Skeletal	0.674689	0.662643	0.665132	0.651847	-0.0120466	-0.00955783	-0.0228423
Nerve...Tibial	0.617488	0.608271	0.628254	0.611261	-0.00921656	0.0107662	-0.00622683
Ovary	0.5768	0.555899	0.576122	0.559001	-0.0209014	-0.000678338	-0.0177996
Pancreas	0.617721	0.614579	0.621848	0.600283	-0.00314239	0.00412619	-0.0174388
Pituitary	0.63161	0.610669	0.619656	0.578813	-0.0209409	-0.0119536	-0.0527964
Placenta	0.600199	0.587375	0.571758	0.592202	-0.0128237	-0.028441	-0.00799698
Prostate	0.625201	0.631266	0.629533	0.615392	0.0060658	0.00433279	-0.00980843
Rectum	0.711299	0.734182	0.712604	0.716602	0.0228827	0.00130511	0.00530215
Salivarygland	0.617862	0.610988	0.603557	0.596821	-0.00687329	-0.014305	-0.0210407
Skin	0.661531	0.6358	0.657517	0.579245	-0.0257318	-0.00401405	-0.0822861
Smallintestine	0.610615	0.601776	0.612171	0.582433	-0.00883917	0.00155594	-0.0281818
Smoothmuscle	0.648142	0.634806	0.643604	0.595237	-0.0133362	-0.00453758	-0.0529053
Spleen	0.615464	0.629288	0.629722	0.64501	0.0138243	0.0142589	0.029546
Stomach	0.500799	0.512217	0.494789	0.469477	0.0114172	-0.00601062	-0.031322
Testis	0.544001	0.562238	0.555343	0.556821	0.0182367	0.0113422	0.0128195
Thyroid	0.630398	0.61535	0.629196	0.609327	-0.0150483	-0.00120236	-0.0210705
Tonsil	0.709665	0.683741	0.689557	0.69331	-0.0259241	-0.0201083	-0.0163551
Urinarybladder	0.580437	0.579702	0.582498	0.536408	-0.000735227	0.00206093	-0.0440285
Uterus	0.632259	0.632067	0.624979	0.607632	-0.000192786	-0.00728054	-0.024627
Vagina	0.644631	0.611235	0.63165	0.583097	-0.0333953	-0.0129807	-0.0615333

## Sheet: Ratios_HPA
	roc_auc	ATA	ATC	ATT	ATG	ACA	ACC	ACG	ACT	AAC	AAT	AAA	AAG	AGC	AGT	AGA	AGG	CTA	CTC	CTG	CTT	CCA	CCC	CCG	CCT	CAC	CAT	CAA	CAG	CGA	CGC	CGG	CGT	GTA	GTC	GTG	GTT	GCA	GCC	GCG	GCT	GAC	GAT	GAA	GAG	GGA	GGC	GGG	GGT
Adrenal	0.554021	-0.0767491	0.106092	0.166791	-0.00366842	0.106518	-0.0333221	-0.0808506	0.135198	0.0680729	0.0367308	0.0953165	0.0718602	-0.219531	-0.0952061	-0.0768367	-0.18352	0.238625	0.0482939	0.0887651	0.0757259	-0.0968791	-0.00633003	-0.251097	-0.0517311	-0.157678	-0.0417402	-0.133185	-0.0596308	-0.0429194	-0.165423	-0.0620291	0.0393356	0.205576	0.127605	0.0841744	0.234027	0.0907058	-0.0471838	-0.0117568	0.0547129	0.0899261	0.0909618	-0.0244283	-0.0945502	-0.0600039	-0.211834	-0.0762527	-0.210081
Appendices	0.596517	-0.0262847	-0.0562866	-0.0354229	-0.0501753	0.0380107	0.0105201	0.00432762	0.0301946	0.119066	0.0397918	0.0241712	-0.0112495	0.0222525	0.0983749	0.077909	0.076829	-0.0452165	0.0872276	-0.0697682	-0.0573491	-0.00197919	-0.0277245	-0.30918	0.0566563	0.0399599	0.169254	0.0618972	0.00953446	-0.0383687	-0.132684	-0.288572	-0.213512	-0.0844371	-0.0945634	-0.0640603	-0.119494	-0.0687161	-0.0462452	-0.372657	0.0071911	-0.0602712	-0.0109962	0.0857834	0.0270736	-0.0712859	-0.138879	-0.0721422	-0.224164
Brain	0.651526	0.140321	0.3938	0.20378	0.211746	0.0881467	0.123624	0.138793	0.0481489	0.125803	0.0556239	-0.0639827	0.0513641	-0.0674555	-0.115753	-0.195657	-0.233132	-0.0403522	-0.0537387	-0.127976	-0.067839	-0.119922	-0.0432047	-0.263866	-0.210044	-0.253299	-0.23796	-0.16645	-0.154537	-0.0542182	-0.0981318	-0.19249	0.0816413	0.141489	0.137779	0.115592	0.152168	0.122108	0.0345022	-0.0950064	0.0798897	0.077482	0.090229	-0.0731666	-0.0887626	0.00409159	0.00934783	-0.107936	-0.0834957
Colon	0.751156	-0.456354	-0.22315	-0.591585	-0.206333	-0.273659	0.121906	0.356844	-0.339825	-0.112347	-0.409438	-0.353529	0.117082	0.543925	-0.0560943	-0.231786	0.19002	-0.33201	0.122623	0.307143	-0.333121	0.11172	0.649398	0.687948	0.00566454	0.414979	-0.280325	-0.1622	0.197167	0.0381437	0.696102	0.509692	0.0192579	-0.484035	-0.169878	0.0855095	-0.55148	-0.188912	0.273589	0.660462	-0.37669	0.232031	-0.334755	-0.180899	0.429831	-0.370505	0.373653	0.175987	-0.363948
Duodenum	0.674536	0.353928	-0.0696927	0.211654	0.0239361	0.187728	-0.261471	-0.31788	0.153698	0.00216075	0.440462	0.207086	-0.0804274	-0.0653562	0.37881	0.226658	-0.181933	0.262412	-0.10512	-0.213983	0.244803	0.208962	-0.322599	-0.248497	0.18312	0.00497059	0.155951	0.298038	0.0214061	0.0900906	-0.228068	-0.178246	0.0224294	0.166185	-0.14356	-0.132664	0.240605	0.00939994	-0.323929	-0.0870514	0.0438121	-0.0409636	0.391186	0.422369	0.0179998	-0.0278305	-0.349923	-0.234911	0.0818991
Esophagus	0.547373	-0.30742	-0.128084	-0.266669	-0.0692856	-0.0349622	-0.0514314	-0.00124366	-0.11702	-0.137536	-0.0630347	-0.0500615	-0.0195595	0.034486	-0.0663341	0.0387357	0.0385605	0.107961	-0.00860464	0.0987873	-0.048583	-0.0454322	0.0939283	0.228422	-0.00477616	0.241416	-0.0490428	0.0417064	0.105201	-0.10494	0.0933998	0.0502173	0.0026395	-0.192552	-0.0267956	0.0193626	-0.237598	-0.00167969	0.0188398	0.0786958	0.0435172	0.0831404	-0.0543094	0.03655	0.160203	-0.0969411	-0.0786425	0.0656626	-0.0775682
Fallopiantube	0.638061	0.152981	-0.257719	-0.203596	-0.121072	0.0555031	-0.112034	0.0977722	-0.161039	0.0801974	0.0160824	0.231532	0.132533	-0.0121285	0.00329129	0.176529	0.144557	-0.203242	-0.158522	-0.102541	-0.206039	-0.0258055	0.074976	0.345625	-0.0311022	0.0275079	-0.209683	0.160391	0.106356	0.0784399	0.37325	0.271909	0.128593	-0.248151	-0.258711	-0.177834	-0.248653	0.0182876	0.0203755	0.354742	-0.178029	0.173994	0.0519795	0.309004	0.290657	-0.0554794	0.0104511	-0.00095363	-0.214271
Fat	0.612334	-0.0452011	0.108504	-0.0855045	-0.0687932	-0.0835775	0.0912603	-0.122501	-0.0309503	0.0310914	-0.0665621	-0.24439	-0.144597	0.155109	0.0196213	-0.0967489	0.0507064	0.163631	0.232306	0.302224	0.198461	-0.24122	0.0150185	-0.00744417	-0.163129	0.208856	0.00436966	-0.151347	0.0177923	-0.189285	0.196897	0.186103	-0.196351	-0.132304	0.181985	0.0982331	-0.12717	-0.10922	0.157289	-0.0707216	-0.0591525	0.0201557	-0.152805	-0.147754	-0.0428611	-0.171999	0.0111751	0.0761881	-0.283625
Gallbladder	0.52643	0.187261	0.0476958	0.252972	-0.0827638	0.128403	0.00911007	-0.134713	0.203586	0.110459	0.227996	0.247901	0.0163144	-0.194892	0.016147	0.271286	-0.0171226	0.279205	-0.1727	-0.0379583	0.0928566	-0.0705107	-0.207043	-0.282957	-0.0136445	-0.0691609	0.223869	0.246811	-0.0442316	0.0149316	-0.312931	-0.259312	-0.0133682	0.132386	-0.00336369	-0.0753881	0.199853	-0.00975133	-0.183986	-0.143561	0.0307986	-0.0790225	0.12472	0.169852	-0.0339524	0.0632903	-0.1526	-0.269802	-0.100841
Heart	0.641736	0.0632054	0.020647	0.02113	0.0375541	-0.0981264	0.0316248	0.0969757	0.0509501	-0.0518968	-0.00256245	-0.102352	-0.224167	0.040852	-0.0500356	0.0934614	0.126239	0.0559728	0.0842965	0.0785824	0.124721	0.0378428	0.0924553	0.342169	0.0182766	0.0534741	0.061552	-0.0976501	-0.129333	-0.0832535	0.0527007	0.0722953	-0.0835741	0.0351598	0.103653	-0.026749	0.0473344	-0.00930369	-0.0202117	0.40851	-0.0756159	-0.177859	-0.171432	-0.146527	-0.187251	0.083291	0.0463011	0.0286586	-0.022335
Kidney	0.789325	-0.792355	0.33758	-0.620657	-0.105233	-0.468812	0.30556	0.560235	-0.47986	0.0273802	-0.720311	-0.750731	0.0330144	0.336503	-0.540784	-0.548203	0.225433	-0.537443	0.401068	0.580568	-0.765283	-0.255835	0.621702	0.838072	-0.140706	0.371156	-0.587686	-0.740239	0.149936	-0.168497	0.86523	0.765356	0.0867547	-0.869135	0.377939	0.51676	-0.659432	-0.251691	0.720127	0.840544	-0.129153	0.194176	-0.660207	-0.902282	0.159459	-0.138607	0.788688	0.585887	0.0151714
Liver	0.627077	-0.30372	0.0122802	-0.18974	-0.0756888	-0.130712	0.0343505	0.247816	-0.173178	-0.126769	-0.267406	-0.214018	0.0513046	0.201029	-0.0322007	-0.0448336	0.0998734	-0.137588	0.0910742	0.193328	-0.058708	0.0311263	0.334008	0.352499	-0.0705139	0.240412	0.0182415	-0.17491	0.0405197	-0.0148671	0.327898	0.364845	0.011621	-0.277916	0.0349576	0.133354	-0.0881113	-0.066427	0.180419	0.205753	-0.113582	-0.00559487	-0.249349	-0.158795	0.0967552	-0.261955	0.0769892	-0.0569951	-0.157863
Lung	0.748475	0.554622	-0.4496	0.385958	0.045795	0.288871	-0.42619	-0.582959	0.334197	-0.212975	0.530885	0.699633	0.0358126	-0.388821	0.482459	0.638463	0.0776113	0.457367	-0.399346	-0.500496	0.482218	0.371288	-0.512304	-0.674739	0.359748	-0.305823	0.651508	0.5802	-0.072969	0.463149	-0.669299	-0.357238	0.403152	0.684906	-0.344523	-0.345868	0.571911	0.211444	-0.492502	-0.706565	0.231474	-0.366249	0.501989	0.674724	-0.294756	0.22073	-0.579431	-0.384945	0.410967
Lymphnode	0.669195	0.12094	-0.0167548	0.0012336	0.140189	-0.00131437	0.0379947	0.0576928	0.00529574	-0.0218109	-0.0966022	-0.0179552	0.0191698	-0.0519928	-0.0451364	-0.145382	-0.148353	-0.239808	-0.182044	-0.185609	-0.121075	0.208092	0.16358	0.307724	0.215978	-0.142946	-0.201952	0.103025	-0.0111001	-0.0022711	-0.0603782	-0.156846	-0.0796667	0.113833	-0.118896	-0.0190478	0.0190825	0.0460775	-0.0144517	0.300958	0.0840625	0.0550119	0.0964661	0.00581747	0.0579665	0.127005	0.187395	0.0454802	0.322681
Ovary	0.579137	0.129794	-0.118251	-0.0599893	-0.0144572	-0.0105205	0.00795143	-0.0476641	0.146548	0.0131813	0.0879052	0.094042	-0.15599	0.0613645	0.219954	0.0394216	0.035548	0.0881453	-0.013633	-0.0130121	0.0418012	0.205957	0.0206871	0.0227371	0.156896	-0.0338615	0.0113999	0.236486	0.0735324	-0.0548532	-0.303724	-0.173718	-0.343533	-0.0976471	-0.157187	-0.100824	0.0498456	0.0175525	-0.133691	-0.0131588	-0.0650988	-0.058733	0.106424	0.194308	0.0871571	0.0162728	-0.0791732	-0.00744383	0.0908674
Pancreas	0.661596	0.446892	-0.105676	0.352438	0.107775	0.240402	-0.226043	-0.45716	0.256108	-0.096333	0.309244	0.48322	0.0171514	-0.197981	0.232528	0.386957	0.0526811	0.291284	-0.0990846	-0.286146	0.272872	0.0266146	-0.381796	-0.362313	0.0612408	-0.312198	0.198553	0.393017	-0.255348	0.163678	-0.434369	-0.309543	0.026528	0.43354	-0.0748315	-0.321108	0.457942	0.0778102	-0.4268	-0.480467	0.0418539	-0.25851	0.231928	0.317189	-0.255392	0.304809	-0.349101	-0.223354	0.130948
Placenta	0.597015	0.0752551	0.132655	0.270767	0.0118988	0.213714	-0.0401543	-0.0840029	0.070341	0.017487	0.210577	0.0125532	-0.102173	-0.0282369	-0.0139388	-0.102979	-0.225237	0.0470523	-0.0748414	-0.078963	0.192701	-0.0767473	-0.256341	-0.306044	-0.161054	-0.24807	0.0366442	0.0565571	-0.0413436	-0.163421	-0.122707	-0.151901	-0.0919667	0.275177	0.0348337	-0.0366049	0.211689	0.138177	-0.124872	-0.280011	0.116024	0.00948564	0.232257	0.0860232	-0.149557	0.11336	0.0622652	-0.156162	0.0818434
Prostate	0.683828	0.55116	-0.104522	0.529871	0.0195063	0.443462	-0.176725	-0.419209	0.416788	0.209322	0.596122	0.330063	-0.203408	-0.197705	0.295631	0.48761	0.0134163	0.215987	-0.117333	-0.354438	0.31909	0.163891	-0.490734	-0.591787	0.105559	0.0285919	0.604442	0.332896	-0.191851	-0.00437673	-0.680054	-0.54897	0.00353854	0.387223	-0.158794	-0.213467	0.38197	0.104305	-0.493696	-0.768923	0.103075	-0.119315	0.240958	0.217514	-0.34734	0.315226	-0.425807	-0.278821	0.201259
Rectum	0.709974	-0.669871	0.304452	-0.538777	-0.154399	-0.353615	0.301079	0.520038	-0.450742	0.0305538	-0.692914	-0.809599	0.000294399	0.262806	-0.510956	-0.790338	-0.0210986	-0.47101	0.466666	0.64347	-0.432139	-0.170109	0.564745	0.562505	-0.243925	0.373931	-0.58784	-0.622195	0.317266	-0.330201	0.684327	0.58612	-0.221528	-0.628291	0.341393	0.385402	-0.695414	-0.235641	0.692091	0.692633	-0.133588	0.342277	-0.44463	-0.608243	0.325049	-0.3791	0.53231	0.421424	-0.30881
Salivarygland	0.721949	0.637969	0.0202147	0.639082	0.128656	0.340427	-0.206238	-0.471004	0.310613	-0.0156108	0.414425	0.447978	0.0192581	-0.457249	-0.078542	0.244604	-0.285967	0.353805	-0.178022	-0.328307	0.569058	-0.0563954	-0.654523	-0.680963	-0.0248315	-0.26843	0.229431	0.261065	-0.266452	0.137226	-0.410445	-0.499204	0.123628	0.648284	0.0170707	-0.178364	0.691261	0.211816	-0.275017	-0.506677	0.310313	-0.234017	0.322185	0.380133	-0.279177	0.267102	-0.393061	-0.336075	0.315116
Smallintestine	0.692026	0.527764	-0.265428	0.389864	0.125402	0.319462	-0.168287	-0.388226	0.41906	-0.199993	0.461867	0.695441	0.134825	-0.298884	0.499651	0.622947	0.104349	0.316679	-0.358501	-0.481146	0.361604	0.156805	-0.456214	-0.570402	0.0838861	-0.382226	0.374047	0.335013	-0.0810787	0.569217	-0.542623	-0.286849	0.28836	0.364645	-0.336463	-0.294081	0.492784	0.161635	-0.497969	-0.70499	0.0312363	-0.191959	0.564921	0.674325	-0.0869371	0.341381	-0.486539	-0.332243	0.232868
Smoothmuscle	0.651539	-0.377815	0.0495014	-0.263605	-0.0613098	-0.193146	0.127791	0.353975	-0.248618	0.0789961	-0.284007	-0.181611	0.197777	0.169205	-0.124039	-0.295955	-0.0942096	-0.367707	-0.0912158	0.142159	-0.349119	-0.0168505	0.291146	0.341434	-0.0631787	0.119914	-0.258556	-0.241232	0.261284	-0.200387	0.279318	0.163614	0.00666587	-0.342711	0.08164	0.0966486	-0.335824	-0.137752	0.263262	0.360712	-0.0708811	0.225255	-0.11439	-0.200583	0.187892	-0.112796	0.355767	0.118575	-0.10121
Spleen	0.583673	0.477222	0.0841488	0.27596	0.175331	0.239248	-0.0379732	-0.131365	0.248048	0.00240551	0.313933	0.277648	0.0524154	-0.167036	0.170401	0.201712	-0.091391	0.314497	-0.118801	-0.190904	0.234946	0.0399035	-0.382758	-0.682439	-0.00474735	-0.360688	0.0441519	0.423822	-0.0781382	-0.0375114	-0.456637	-0.381811	-0.165307	0.199193	-0.101108	-0.131107	0.364137	0.0619823	-0.309042	-0.532443	0.0390214	-0.0850241	0.20692	0.393886	-0.14289	0.117446	-0.308674	-0.413247	-0.110352
Stomach	0.568793	-0.0510847	0.087812	0.163911	0.103437	-0.00581597	-0.00531996	-0.221364	0.190884	0.0435088	0.00713836	0.121564	0.103292	-0.0656986	0.0190834	0.0875419	-0.19753	-0.162124	-0.0560682	-0.290791	0.0413429	0.0665859	-0.0696799	-0.117509	0.0335487	-0.274441	0.121235	0.140691	-0.0876896	0.0708467	-0.158372	-0.285798	-0.0731286	0.0598169	-0.193744	0.0260035	-0.0213616	0.0960471	-0.102384	-0.156903	0.0307942	0.0427948	0.159097	0.189524	0.020123	0.284679	0.0219206	-0.0244984	0.112136
Testis	0.553208	0.0649045	0.032843	0.103713	0.00995163	-0.0653694	-0.0223602	0.00384699	-0.0356898	-0.0301921	0.108533	-0.18125	-0.0557727	-0.0377525	-0.0835963	-0.152416	-0.11363	0.0249994	0.0937852	0.0221232	0.0209445	-0.101862	-0.053268	0.153788	-0.00463083	-0.0734911	-0.038375	-0.0822889	-0.12536	-0.0116012	0.0139763	-0.0759153	0.0420903	0.251938	0.0874449	0.105747	0.0668227	0.0305318	0.0916139	-0.179934	0.0882885	0.107976	0.180715	-0.0514927	0.00917012	0.0239281	0.0359929	0.0876331	0.123801
Thyroid	0.701361	-0.588161	0.300634	-0.309251	-0.0564184	-0.289369	0.300594	0.409011	-0.296038	0.176124	-0.415846	-0.483694	0.110158	0.0401542	-0.365091	-0.531593	-0.0872786	-0.366511	0.358069	0.423846	-0.37621	-0.266933	0.264012	0.112201	-0.144007	0.157856	-0.338458	-0.541626	0.111188	-0.0854123	0.470764	0.423306	-0.120552	-0.281049	0.333584	0.388235	-0.35273	-0.0763477	0.440898	0.458846	0.0403338	0.161335	-0.323638	-0.657294	0.0744911	-0.13326	0.384655	0.399326	0.0331627
Tonsil	0.710018	-0.535035	0.0103901	-0.543905	-0.114951	-0.365049	0.221024	0.417931	-0.46662	0.0162978	-0.546958	-0.342138	0.15822	0.318602	-0.0638241	-0.319596	0.138009	-0.363195	0.041985	0.312321	-0.34301	-0.00111231	0.45608	0.54607	-0.0281856	0.188113	-0.503073	-0.380193	0.292545	0.0529063	0.613362	0.621606	0.29347	-0.448711	0.108638	0.0456351	-0.522703	-0.0316164	0.411691	0.508056	-0.11129	0.196046	-0.362284	-0.371145	0.357635	-0.335762	0.371511	0.287004	-0.0720629
Urinarybladder	0.577756	0.168558	-0.210544	0.153973	0.0523764	0.0891665	-0.11406	-0.181293	0.0156604	0.0161769	0.190795	0.210015	0.11993	-0.09266	0.0551646	0.2155	0.0535122	0.163232	-0.113548	-0.189123	0.188354	-0.0150776	-0.297897	-0.212023	-0.0795579	0.0252833	0.335239	0.260017	-0.00344076	0.111871	-0.252344	-0.144229	0.146305	0.207205	-0.208828	-0.123125	0.0965897	-0.078858	-0.216475	-0.0288244	-0.0430453	-0.0534313	0.0724214	0.120669	0.00741556	-0.0550277	-0.114653	-0.0578692	-0.0228182
Uterus	0.632217	-0.675547	0.128131	-0.276708	-0.0836921	-0.0857669	0.104011	0.202315	-0.123889	-0.0210781	-0.374046	-0.197662	0.0930585	0.174024	0.0121411	-0.161943	0.077183	-0.23391	-0.0223795	0.0476401	-0.234102	0.026601	0.421989	0.43119	0.0476326	0.118241	-0.139309	-0.22705	0.263888	-0.0182812	0.0223397	0.201554	0.00382153	-0.361193	0.135778	0.0805001	-0.42514	-0.0665491	0.188258	0.174927	-0.0661012	0.224033	-0.085845	-0.251114	0.30227	-0.126283	0.186667	0.2926	-0.0422415
[truncated: 13 more columns]

## Sheet: Ratios_GTEx
	roc_auc	ATA	ATC	ATT	ATG	ACA	ACC	ACG	ACT	AAC	AAT	AAA	AAG	AGC	AGT	AGA	AGG	CTA	CTC	CTG	CTT	CCA	CCC	CCG	CCT	CAC	CAT	CAA	CAG	CGA	CGC	CGG	CGT	GTA	GTC	GTG	GTT	GCA	GCC	GCG	GCT	GAC	GAT	GAA	GAG	GGA	GGC	GGG	GGT
Adrenal	0.611139	0.119328	0.00554138	-0.0524218	-0.071967	-0.00814441	-0.124783	-0.0970286	0.20064	-0.042848	-0.0467067	-0.0959237	-0.235549	-0.075186	0.0310884	0.0289958	0.102618	0.306706	0.125363	0.167339	0.213851	-0.0412448	-0.0727141	-0.142198	-0.0180034	-0.0896833	0.178429	-0.0166065	-0.0445541	0.0273533	-0.0691146	0.0173629	-0.179111	0.188377	0.051258	0.167125	0.353529	0.20039	0.0207468	-0.000303007	0.122769	-0.174397	-0.207016	-0.125647	-0.16275	0.0708508	-0.0687406	-0.0182237	0.0924157
Artery	0.652956	-0.215828	-0.0663635	-0.167675	-0.248394	-0.0678636	0.213745	0.203291	-0.0627589	0.0116744	-0.232112	-0.229016	-0.102122	0.183052	0.126564	-0.345389	-0.0724161	-0.252869	0.108571	0.127772	-0.188743	0.130125	0.389381	0.0592028	0.233001	0.0995768	-0.190937	-0.120075	0.10749	-0.224483	0.0785713	-0.0164758	-0.0758457	-0.323923	0.0179198	0.0961629	-0.411354	-0.145187	0.0795728	-0.0530422	-0.0894671	0.152532	-0.223729	-0.416548	-0.0365568	-0.0539194	0.266041	0.281659	0.16639
Brain	0.702169	0.48653	0.259707	0.342234	0.167823	0.118044	0.0354848	-0.012774	0.0635103	0.129012	0.197165	0.198312	0.0658208	-0.157094	-0.0324873	0.175921	-0.20428	0.0476126	-0.0464096	-0.222548	0.0782506	-0.230423	-0.294183	-0.282808	-0.231467	-0.171177	-0.00926397	0.0938072	-0.220878	0.066235	-0.179142	-0.33334	0.0323974	0.381856	0.152634	-0.060717	0.30317	0.0193066	-0.0514438	-0.117978	0.127108	-0.0433891	0.0715355	0.0990074	-0.2907	0.104977	-0.0636541	-0.167966	0.134237
Breast	0.7599	-0.567565	-0.351976	-0.524206	-0.270299	-0.0459699	0.179945	0.0895677	-0.0259431	0.0890361	-0.187018	-0.0303721	0.156569	0.45532	0.147071	-0.0203719	0.344578	-0.341247	-0.127653	-0.107023	-0.540084	0.134264	0.499621	0.470275	0.0630393	0.269536	-0.160705	0.0490642	0.159145	-0.134079	0.413091	0.199692	0.0822212	-0.251335	-0.0837212	-0.0984602	-0.430448	-0.120706	0.147397	0.121029	-0.167971	0.215097	-0.165799	-0.100213	0.328844	-0.190663	0.299848	0.265839	-0.0263233
Colon	0.581784	-0.0697489	-0.026688	0.00317801	-0.012014	-0.0810384	0.0116123	0.305687	0.00718509	0.0612301	-0.106802	-0.10476	0.0153286	0.0760581	-0.123661	0.175711	0.00184694	0.264664	-0.031356	0.0461556	-0.0215455	0.148635	0.0185267	0.0929582	-0.0286032	0.167724	-0.140232	0.196794	0.112178	0.109835	-0.00739968	0.199144	0.0989144	0.0448002	-0.00463915	-0.0346093	-0.192833	-0.0207211	-0.0587474	0.166757	0.0407374	0.0339906	-0.0420782	0.130766	-0.0193894	-0.0898416	0.111283	0.13849	-0.160228
Esophagus	0.538008	-0.0210794	-0.0441129	0.0763756	0.12185	0.16743	-0.121086	-0.158792	-0.14266	-0.0615198	0.0496535	0.098512	-0.0107683	-0.112532	-0.00461527	0.111621	-0.183385	0.167204	-0.0433027	-0.0115106	0.155384	0.0590563	-0.0272345	-0.21338	0.0617487	0.0820903	0.0401027	0.234631	0.148816	-0.121812	-0.201909	-0.0257025	-0.144604	-0.142961	-0.130883	-0.0636121	-0.0300766	-0.0063844	-0.186006	-0.339758	-0.103848	0.0946597	0.122212	0.260022	0.215648	0.0278719	-0.126376	-0.117358	-0.115847
Heart	0.698223	-0.0734061	0.0900801	-0.14723	-0.0844535	0.055899	-0.0128074	0.128653	0.0529627	-0.104732	-0.135809	-0.461	-0.376111	0.0584555	0.040542	-0.113285	0.147076	0.176062	0.0786475	0.320829	0.13382	-0.0328057	0.0519728	0.0995593	-0.090796	0.0944418	0.107212	-0.149987	0.060294	-0.0599731	0.250939	0.329161	0.207489	-0.0514632	0.122162	0.220284	-0.0990298	-0.00805452	0.161785	0.269666	0.0848229	-0.174458	-0.340006	-0.314312	-0.0989619	-0.0740977	0.0676864	0.177229	-0.0776201
Liver	0.700046	0.0353943	0.0894063	0.263694	0.181705	-0.0708761	-0.144437	-0.131267	0.128228	-0.133815	-0.0952228	0.0950888	0.216866	-0.385561	-0.148967	0.118835	0.0254012	0.0407931	-0.211991	-0.124266	0.197828	0.00912276	-0.1602	-0.0581111	0.109445	-0.01734	0.0778896	-0.162487	-0.131274	0.166896	0.121909	0.332815	0.3035	0.223054	0.0209227	-0.0155155	0.277601	0.262799	0.105895	0.0328773	0.296704	-0.16628	0.0750023	0.0248729	-0.0925061	0.141764	0.0461869	0.026127	0.167792
Lung	0.615133	-0.106224	0.15006	-0.0753964	-0.0829501	-0.111424	0.00904758	0.119882	-0.221821	-0.0764257	-0.0116799	-0.0872597	-0.123541	0.108851	0.0839913	-0.134587	0.122447	-0.145476	0.169805	0.174536	-0.162927	-0.229347	-0.0489734	0.109296	-0.178222	-0.143908	-0.243295	-0.230868	0.118935	-0.200554	0.303603	0.208137	-0.112223	0.0190486	0.067009	0.0909352	-0.195727	0.0320199	0.138278	0.282003	-0.182242	-0.0318525	-0.121332	-0.0641984	0.194593	-0.131407	-0.0856141	0.0422091	-0.0753173
Muscle...Skeletal	0.674848	-0.206055	0.221824	-0.153667	0.0421772	-0.223776	0.0765871	0.13915	-0.153491	-0.0291262	-0.329279	-0.301661	0.015426	-0.00775979	-0.372121	-0.414865	-0.0555381	0.00347153	0.200721	0.353864	-0.185157	-0.323031	0.12867	0.156113	-0.153985	0.185716	-0.0612003	-0.243023	-0.046648	-0.281075	0.319893	0.228177	-0.174867	-0.192297	0.260232	0.260454	-0.0664288	-0.106627	0.226616	0.320152	0.0300408	0.0973493	-0.265786	-0.283974	0.0857332	-0.164482	0.201009	0.244235	-0.1028
Nerve...Tibial	0.611132	0.519105	-0.159548	0.180924	-0.0669039	0.211359	0.0395076	0.00248592	0.269384	0.0804748	0.300938	0.0861941	-0.367449	-0.078427	0.257519	0.258773	-0.129855	-0.0632537	-0.126801	-0.279374	0.108451	0.119151	-0.166094	-0.269233	0.134554	-0.210603	0.246964	0.339266	-0.0778407	-0.276226	-0.477257	-0.467871	-0.240443	0.137336	-0.0660281	-0.123447	0.241226	0.199062	-0.154202	-0.343437	0.199654	-0.0898871	0.185875	0.339369	-0.0842332	0.304225	-0.139473	-0.0785851	0.0784533
Ovary	0.658128	-0.639974	0.187635	-0.544983	-0.140038	-0.313919	0.301752	0.431685	-0.302206	0.145522	-0.502183	-0.488225	0.0107664	0.375203	-0.189036	-0.463522	-0.125813	-0.309763	0.168752	0.223443	-0.441483	-0.0878247	0.355316	0.501134	-0.0719309	0.196111	-0.1938	-0.456475	0.241058	-0.0096624	0.506372	0.362572	-0.0296561	-0.458482	0.19413	0.210183	-0.550229	-0.299209	0.308757	0.336819	-0.287072	0.271691	-0.345033	-0.47823	0.338748	-0.215445	0.546225	0.328624	-0.205097
Pancreas	0.60658	0.203366	-0.135983	0.259869	0.137892	0.161809	-0.151852	-0.280079	0.109328	-0.316662	0.090052	0.305933	0.177721	-0.206098	-0.042457	0.236196	-0.0392734	0.358403	-0.0269146	-0.0350518	0.319062	0.00712415	-0.257938	-0.173263	-0.0324116	0.0333711	0.106237	0.208365	-0.00276722	0.40712	-0.124113	0.0103572	0.103806	0.484559	-0.0678072	-0.0176211	0.261931	0.156707	-0.213287	-0.000242407	0.157777	-0.152006	0.157991	0.155696	-0.0902664	0.150364	-0.233332	-0.268101	0.104261
Pituitary	0.625918	0.194299	-0.00539272	0.151133	0.235082	0.097073	-0.153998	-0.126422	-0.0851738	0.0301755	0.28477	0.22183	0.0679981	-0.214925	0.012529	0.302923	-0.00829749	0.259323	-0.0906133	-0.129708	0.235734	-0.0319697	-0.214682	0.0424732	-0.133849	-0.0100811	0.0548499	0.269382	-0.0850481	0.242226	-0.148278	0.0620591	0.163761	0.0665039	-0.150402	-0.206761	0.155459	0.129953	-0.112919	0.0701488	-0.0907761	-0.0282649	0.270627	0.232645	-0.183341	0.0530464	-0.106609	-0.148952	0.260247
Prostate	0.625746	0.0485797	-0.114121	0.221229	0.00765596	-0.0126522	0.0335484	-0.292996	-0.110162	-0.0208695	0.239595	0.26426	0.166626	-0.047158	-0.101818	0.051326	0.00410356	-0.104447	-0.214167	-0.187676	-0.0777269	0.242802	-0.0326051	-0.109696	0.187173	-0.098707	0.388438	0.266074	0.0533321	-0.22227	0.0402647	0.0923761	0.268893	0.204686	-0.335641	-0.15083	-0.184273	-0.00872088	-0.224397	-0.193251	-0.0141779	0.260915	0.336146	0.460768	0.223679	-0.0432735	-0.235018	-0.100227	-0.173621
Salivarygland	0.603908	0.106713	-0.14725	-0.154364	0.0640303	-0.00215181	0.0446716	0.0134821	-0.0804602	-0.017374	0.143146	0.104929	0.0275895	0.225885	0.345583	0.0182588	0.17426	-0.0831962	-0.0469911	0.0632456	-0.0994283	-0.0509616	-0.00707855	0.269198	0.0551021	0.010161	0.113139	0.172402	0.0779387	0.200823	0.104055	0.075102	-0.249346	-0.0357844	-0.206715	-0.0362602	-0.0741298	-0.0292431	-0.098609	0.000653732	-0.231797	0.110811	-0.0485471	0.0497119	0.102639	-0.227736	-0.0619761	-0.182753	-0.00488834
Skin	0.663839	0.143413	-0.198094	0.0654347	-0.0716064	0.24879	-0.020238	-0.341461	0.266924	0.128123	0.389551	0.0751739	-0.310724	-0.00289376	0.264836	0.188504	-0.111685	0.0614063	-0.0616485	-0.220422	0.192997	0.333752	-0.0945916	-0.318633	0.342774	-0.166882	0.178497	0.323859	-0.124578	-0.185144	-0.416016	-0.404328	-0.0730586	0.109147	-0.0971469	-0.169209	0.243558	-0.065436	-0.214938	-0.477532	0.0558112	-0.0275093	0.274724	0.281181	-0.135453	0.47195	-0.0966706	0.071595	0.276813
Smallintestine	0.605487	0.074439	0.0761229	0.0451235	0.0908528	0.0407279	-0.0588463	0.116756	-0.0787899	0.0850194	0.0811921	0.0982288	0.238114	-0.00683907	-0.0173013	-0.123727	0.00727697	0.188621	0.0900659	0.151813	0.223889	-0.0896837	0.0172503	-0.0208723	-0.100055	0.0702218	-0.0315558	-0.0586373	0.0486231	-0.127934	-0.110851	0.0939228	-0.0317183	-0.118233	0.0471462	0.0732237	-0.0634194	-0.0914375	-0.0493551	-0.0174778	-0.0239422	0.0372543	-0.0856034	-0.0171921	0.130304	-0.202726	-0.221797	-0.209601	-0.291149
Spleen	0.655111	0.503837	0.154426	0.26918	0.0979898	0.202688	-0.114071	-0.0784315	0.188054	0.0730894	0.465256	0.521161	0.186027	-0.237957	0.134352	0.38422	-0.116048	0.158194	-0.0642088	-0.152185	0.478016	-0.254293	-0.527911	-0.372271	-0.15694	-0.277313	0.0755233	0.480034	-0.0536188	-0.227368	-0.325524	-0.358254	-0.107407	0.257828	0.0180347	-0.135025	0.372326	0.274086	-0.240782	-0.449338	0.308462	-0.172741	0.452619	0.484718	-0.14797	0.0797335	-0.358668	-0.355485	-0.0275372
Stomach	0.553392	0.0545323	0.200566	0.0111564	-0.0110052	-0.166765	-0.105173	-0.213831	0.00461265	-0.264343	-0.0892718	0.0660519	0.14677	-0.247793	-0.133931	0.011547	0.0771214	0.00129554	0.197022	0.0883789	0.070733	-0.0751268	-0.0787203	0.0140194	0.0170256	0.164986	0.191028	-0.21828	0.0281048	0.242292	-0.0936263	0.0804825	0.0549723	0.0565168	0.0279228	0.0269509	0.097256	-0.0826138	0.000120597	0.178934	0.111298	-0.058883	-0.164953	-0.29827	-0.100161	-0.0567364	-0.0739627	-0.0937315	-0.0691176
Testis	0.590709	0.0382322	0.0756502	0.157346	-0.0640968	0.00220983	0.0110711	-0.0835896	0.0357376	-0.0438193	0.108316	-0.0223222	-0.0249524	-0.0116292	-0.0208438	0.0882098	-0.00791305	-0.208887	0.0262954	-0.0169628	0.0544112	-0.0293209	-0.0646268	-0.0962357	-0.0418126	-0.0493837	-0.0525749	-0.131622	-0.16504	0.0945963	-0.0105425	-0.218801	0.0873298	0.0252431	0.0883691	-0.0014857	0.142406	-0.112815	-0.103327	-0.232527	-0.070356	-0.044319	0.0757694	-0.0695426	-0.162499	0.175973	0.0518679	-0.0679824	0.181251
Thyroid	0.590007	0.188929	-0.361037	0.136347	0.0481375	-0.0677485	-0.113843	-0.290139	0.00977507	-0.0873112	0.12448	0.0872926	-0.143029	-0.160627	0.0333077	0.424378	0.127802	-0.0542829	-0.0522635	-0.125807	0.0967981	0.0930211	0.0106603	0.0273246	0.13331	0.0162601	0.0964713	-0.0409119	-0.0228318	-0.0273455	-0.157157	0.0821918	0.165755	0.0448124	-0.136318	-0.200096	0.37678	0.0769606	0.0044595	-0.142874	-0.0255144	0.0446104	0.27869	0.0539799	-0.12769	0.278429	-0.0929682	0.100838	0.158444
Uterus	0.686553	-0.481295	-0.154507	-0.662409	-0.217087	-0.122345	0.150079	0.508638	-0.330019	0.00524051	-0.16297	0.0528746	0.472571	0.162253	-0.228509	-0.321898	0.000783159	-0.301475	-0.219295	-0.0552849	-0.762376	0.126844	0.452579	0.485595	0.126411	0.266344	-0.343419	-0.27201	0.250884	-0.0662946	0.57184	0.223796	-0.128264	-0.547425	-0.0333609	-0.00120795	-0.721063	-0.23358	0.221638	0.596638	-0.180062	0.173847	0.00935514	0.0896037	0.426366	-0.162079	0.153872	0.112101	-0.422976
Vagina	0.645427	-0.436831	-0.133699	-0.226907	-0.159782	-0.141805	0.252103	0.174958	-0.0796134	0.0731065	-0.151124	-0.149458	0.0901023	0.226485	-0.135128	-0.113422	0.00784656	-0.37985	0.125851	0.00165122	-0.0855644	0.147415	0.39463	0.466203	0.060547	0.201623	-0.221671	0.112439	0.1933	-0.638881	0.331955	0.109929	0.05159	-0.525415	0.106004	0.069455	-0.210733	-0.330827	0.0779954	0.19371	-0.15356	0.216277	-0.150892	-0.152749	0.111531	-0.211758	0.139747	0.0245114	-0.462734
[truncated: 13 more columns]

## Sheet: Ratios_mRNA
	roc_auc	ATA	ATC	ATT	ATG	ACA	ACC	ACG	ACT	AAC	AAT	AAA	AAG	AGC	AGT	AGA	AGG	CTA	CTC	CTG	CTT	CCA	CCC	CCG	CCT	CAC	CAT	CAA	CAG	CGA	CGC	CGG	CGT	GTA	GTC	GTG	GTT	GCA	GCC	GCG	GCT	GAC	GAT	GAA	GAG	GGA	GGC	GGG	GGT
Adrenal	0.522563	0.0602222	0.0395334	-0.0337142	0.0293841	-0.082045	-0.0611432	0.173581	-0.0844725	-0.0487919	-0.131258	-0.10303	-0.0475307	-0.0278853	-0.127852	-0.185488	0.0154393	0.0228492	0.0910381	0.0625732	-0.020665	-0.207249	-0.0595006	0.112338	-0.169319	-0.0113543	-0.00373624	-0.189604	0.00610712	0.0344297	0.26313	0.166199	-0.0289638	0.133954	0.0896695	0.0424968	-0.0754057	-0.128932	0.0398539	0.287601	0.0313199	-0.051655	-0.0657802	-0.09023	-0.109092	-0.0172357	0.132375	0.050684	0.0319241
Appendices	0.67022	-0.0761744	0.0401337	-0.23549	-0.195562	-0.0920159	0.106217	0.290185	-0.119731	0.157621	-0.202207	-0.171556	0.0170784	0.21918	-0.205406	-0.286765	0.00654122	-0.185791	0.0901395	0.133746	-0.190653	0.166031	0.252258	0.580274	-0.119893	0.075497	-0.188057	0.0119348	0.148521	-0.443303	0.133229	0.298401	0.248016	-0.251232	0.0690076	0.0333165	-0.183113	-0.292088	0.158791	0.329572	-0.324244	0.194823	-0.124543	-0.190943	0.024302	-0.199788	0.0761851	0.149867	-0.348696
Artery	0.559219	0.292218	0.00416231	0.0433675	-0.124032	0.00248955	-0.156715	0.0808425	-0.0426912	0.168892	0.265295	0.0367225	-0.0561513	0.0351157	0.0200432	-0.188755	-0.116326	-0.167556	-0.06435	-0.129321	0.0116485	0.0128354	0.112797	0.162494	0.0786983	0.0184597	-0.271639	-0.191447	-0.0786328	-0.0200213	0.19257	0.237659	0.221403	0.148905	0.00799392	-0.0314804	0.0114395	-0.0660439	-0.0129956	0.112345	-0.161393	0.1671	0.221175	0.172363	0.0210483	0.0363099	-0.015531	0.0782247	-0.140514
Brain	0.669057	-0.309848	0.0383439	-0.328062	-0.087285	-0.10271	0.0412516	0.246097	-0.224241	-0.000563653	-0.220923	-0.291159	-0.0861141	0.30223	-0.00627926	-0.2498	0.0628284	-0.113569	0.0280457	0.116657	-0.324537	0.0361013	0.264161	0.401174	-0.0391569	0.202201	-0.102814	-0.193408	0.065373	-0.0695574	0.260974	0.20688	-0.231428	-0.25995	-0.0610793	0.0593935	-0.350463	-0.0110644	0.13439	0.322532	-0.172413	0.172155	-0.0771609	-0.115179	0.230287	-0.247724	0.100265	0.132035	-0.27263
Breast	0.547093	0.704767	-0.0417598	0.540276	-0.0812461	0.145214	-0.103372	0.0508574	0.389118	-0.000283796	0.125473	0.193619	-0.320874	-0.191415	0.204845	0.0986119	-0.150202	-0.00675753	0.0849178	0.0176948	0.240084	0.183284	-0.209666	-0.144757	0.268166	0.180551	0.242176	0.275751	-0.00177857	0.0421364	-0.262844	-0.0341918	0.25291	0.517195	0.0409715	-0.0571352	0.476021	-0.0286803	-0.0783649	-0.422281	0.245387	-0.248302	0.0776588	0.261804	-0.339453	0.491889	-0.223247	-0.100909	0.0423165
Colon	0.710893	0.592144	-0.010954	0.603793	0.137273	0.450843	-0.227939	-0.613087	0.395667	0.0114439	0.604841	0.494628	0.0537374	-0.317988	0.31014	0.292022	-0.0937877	0.553297	-0.042142	-0.408945	0.368487	0.0278631	-0.476722	-0.575103	0.106619	-0.379072	0.273267	0.433399	-0.245811	0.290839	-0.601946	-0.554942	0.265102	0.659374	-0.0197851	-0.0969068	0.574624	0.297277	-0.299805	-0.59623	0.241336	-0.246585	0.363132	0.49658	-0.256937	0.342193	-0.318071	-0.161276	0.160152
Duodenum	0.686841	-0.569015	0.234672	-0.426028	0.0681781	-0.374909	0.105979	0.497796	-0.399504	-0.0270331	-0.629388	-0.57055	0.147169	0.0812776	-0.677756	-0.597922	0.114958	-0.229781	0.245911	0.458747	-0.321238	-0.213152	0.342986	0.264551	-0.282066	0.155508	-0.420125	-0.604805	0.131651	-0.0237059	0.569659	0.602461	0.124562	-0.431903	0.12301	0.312925	-0.739659	-0.24965	0.427275	0.580272	-0.205355	0.153779	-0.389421	-0.6386	0.211277	-0.330484	0.447784	0.342753	-0.0362265
Esophagus	0.580239	0.306947	-0.0448692	0.285742	0.0306726	0.212911	-0.0478001	-0.118404	0.132984	0.11197	0.219027	0.288428	0.00974021	-0.0879476	0.292172	0.0394353	0.00367299	0.109876	-0.200449	-0.236287	0.102953	0.135663	-0.184343	-0.392415	0.0228604	-0.142866	0.201005	0.0919808	-0.0741096	0.164103	-0.197439	-0.201771	0.268381	0.383483	-0.15176	-0.154943	0.343309	0.116663	-0.142728	-0.115322	-0.0165648	-0.0505964	0.3245	0.15263	-0.096229	0.10905	-0.0648616	-0.0798712	0.195734
Fallopiantube	0.64098	0.376832	-0.239551	0.231691	0.0549582	0.232566	-0.107994	-0.389314	0.119153	-0.118644	0.255889	0.487449	0.135745	-0.250467	0.21914	0.324778	-0.0147555	0.260582	-0.21973	-0.190985	0.417446	0.00328757	-0.390568	-0.585975	-0.0389936	-0.0330617	0.344364	0.415669	0.0390227	0.293765	-0.458051	-0.113178	0.128312	0.264123	-0.141355	-0.203888	0.15795	0.184265	-0.323393	-0.613068	0.135834	-0.136344	0.299962	0.454017	0.0469954	0.0943199	-0.419902	-0.286329	-0.0445155
Fat	0.612632	-0.299476	0.165992	-0.122081	-0.0576813	-0.0327355	0.27311	0.28537	-0.0531641	0.17694	-0.00715214	-0.198017	-0.0464765	0.0778854	-0.00130518	-0.306688	-0.144669	-0.347001	-0.0270106	0.0314885	-0.259426	-0.00102967	0.219416	0.140348	0.135056	-0.0372442	-0.236722	-0.155388	0.071952	-0.165162	0.136567	0.00720689	-0.108213	-0.3453	0.0914595	-0.0058492	-0.237261	-0.18218	0.120818	0.0274106	-0.136899	0.198899	-0.0362508	-0.0237154	0.0131754	-0.0249104	0.199032	-0.0049602	0.0714796
Gallbladder	0.760652	-0.87544	0.176404	-1.00828	-0.38856	-0.705493	0.174859	0.480996	-0.689745	0.248689	-0.699058	-0.95908	0.0123134	0.198201	-0.559481	-0.921943	0.0687991	-0.335704	0.207779	0.585389	-0.847192	0.0984039	0.750934	0.538364	0.00879353	0.432255	-0.525935	-0.836372	0.0850645	-0.0128163	0.864308	0.626025	0.0218136	-1.05534	0.396709	0.337771	-0.981805	-0.425028	0.505701	0.230519	-0.235875	0.556873	-0.217433	-0.756702	0.250323	-0.274638	0.472453	0.336194	-0.484397
Heart	0.638168	-0.0724086	0.0637977	0.077935	0.182064	-0.0287648	-0.0698646	0.16206	-0.0866926	-0.0546193	-0.10878	0.00748262	0.124318	-0.190272	-0.219824	0.0573932	0.00686613	-0.0786099	-0.0986163	-0.0854547	-0.0186669	-0.127487	-0.103712	0.077197	-0.100182	-0.0231146	-0.0593961	-0.111017	0.00759242	0.163189	0.125692	0.215802	0.0858225	0.086574	0.0370527	0.0525681	0.100715	0.117058	0.0517049	0.181328	0.0684761	0.0420349	0.0313759	0.066751	0.0684262	-0.0318169	0.00368059	-0.0208892	0.0990937
Kidney	0.91169	1.62774	-0.179085	1.20124	0.244935	0.674904	-0.377371	-0.863519	0.905386	-0.0299392	1.27573	0.883091	-0.418137	-0.553659	0.75564	1.04517	-0.0287396	0.859159	-0.281497	-0.667189	1.06431	0.293843	-0.94991	-1.08102	0.0913432	-0.504808	1.04982	1.15981	-0.469707	0.340465	-1.30966	-1.17412	-0.183139	1.21593	-0.119267	-0.40734	1.16309	0.462142	-0.81406	-1.02282	0.28672	-0.538552	0.751509	1.02011	-0.693518	0.89423	-0.669511	-0.488039	0.39576
Liver	0.688459	0.4061	-0.0380861	0.331734	0.103262	0.117487	-0.102026	-0.174972	0.13795	-0.116496	0.166682	0.159818	-0.109135	-0.261272	-0.10168	0.0786267	-0.0719879	0.231155	0.016381	-0.0109661	0.258319	-0.101646	-0.300233	-0.272249	-0.0847631	-0.142359	0.220204	0.115822	-0.149427	0.00926974	-0.219924	-0.223082	-0.132424	0.365887	-0.00103848	0.0498462	0.338827	0.170748	-0.0751027	-0.0187481	0.175694	-0.190455	0.051194	0.000226594	-0.302424	0.24448	-0.101605	-0.0563856	0.211957
Lung	0.59533	-0.258882	0.104962	-0.201905	0.0777054	-0.142368	0.225707	0.247336	-0.24043	0.0603008	-0.281656	-0.286336	0.109731	0.170904	-0.233847	-0.258318	-0.125331	-0.0556121	0.186825	0.21667	-0.366159	-0.0691154	0.291322	0.461603	0.0207077	0.0936545	-0.383751	-0.146128	0.0213667	-0.353625	0.167115	0.130158	-0.256189	-0.27221	0.203958	0.0297553	-0.347474	-0.148002	0.244507	0.321089	-0.110277	0.117932	-0.347042	-0.413466	0.012595	-0.032533	0.215214	0.111747	0.0343196
Lymphnode	0.764241	-0.0800242	-0.131177	-0.206086	-0.226293	0.106639	-0.0270853	-0.103392	0.0993068	-0.0741157	0.0285313	-0.0552356	-0.0290825	0.288804	0.412796	0.201496	0.108713	0.17605	0.0456143	0.122663	0.121844	0.206731	0.0961443	-0.3037	0.186586	0.117898	0.10295	0.318555	0.236659	0.0319026	-0.188552	-0.0213683	-0.222435	-0.103229	-0.0463901	-0.137154	-0.0619439	-0.0447441	-0.12664	-0.70392	-0.093245	0.0105368	-0.0879766	0.0328121	0.1156	-0.150194	-0.318193	-0.130862	-0.263535
Muscle...Skeletal	0.673861	0.41131	-0.242198	0.17885	-0.054514	0.18029	-0.180764	-0.0685325	0.190323	-0.0798792	0.250479	0.394381	0.00103761	-0.0431418	0.394355	0.469103	0.0309207	0.184661	-0.274866	-0.317198	0.163776	0.222927	-0.112442	0.0731796	0.0735306	-0.00337072	0.107639	0.411757	0.0317152	0.124404	-0.165048	-0.125171	0.0835962	0.21239	-0.251342	-0.228228	0.242145	0.119971	-0.15748	-0.0450893	0.0126433	-0.0572151	0.249123	0.416391	-0.0210143	0.0877083	-0.22451	-0.230955	0.0651011
Nerve...Tibial	0.558673	-0.391294	-0.168031	-0.330924	-0.141572	-0.219879	0.0626364	0.375611	-0.12209	-0.0164431	-0.155932	-0.0995197	-0.131409	0.138401	0.152542	-0.385362	-0.357479	-0.240567	-0.0237323	0.10665	0.0464414	-0.0201793	0.287319	0.475698	-0.0358732	0.359236	-0.00531959	-0.0916005	-0.111593	0.273697	0.32545	0.121182	0.0859035	-0.460409	-0.15054	0.00277668	-0.19778	-0.335342	0.129016	0.50472	-0.214178	0.162109	-0.19859	-0.309465	-0.151293	-0.0842372	0.346887	0.0371421	0.0608639
Ovary	0.632108	-0.310896	-0.203416	-0.0778056	-0.139515	-0.0696141	-0.022058	-0.00981408	-0.00250388	-0.058426	-0.0464291	0.215758	0.19179	0.0935782	0.125956	0.315711	0.233762	-0.165763	-0.138324	-0.162931	0.0539083	0.125101	0.179983	0.15888	0.152796	0.06229	0.0210877	0.100269	0.0355787	0.245706	0.206299	-0.0119242	0.491293	-0.0095874	-0.0448488	-0.186717	-0.0142064	-0.00433674	-0.0375498	-0.0799425	0.00137723	-0.0319207	0.00974061	0.0885967	-0.00319426	-0.0122445	-0.00652643	-0.0183331	0.0583125
Pancreas	0.624939	-0.3683	0.0996834	-0.215749	-0.0395464	-0.184733	-0.00989668	0.238829	-0.287806	-0.0217856	-0.340599	-0.331645	0.0811618	0.108557	-0.221582	-0.352972	0.0717128	-0.22552	0.107212	0.270002	-0.149573	-0.19249	0.137151	0.263701	-0.198899	0.14727	-0.216704	-0.464956	0.117859	0.174889	0.401053	0.479723	0.0814794	-0.306576	0.171575	0.137902	-0.312839	-0.164583	0.310703	0.338612	0.0137789	0.096401	-0.254157	-0.318099	0.0781398	-0.240682	0.225178	0.0677818	-0.0212935
Pituitary	0.572752	0.147521	-0.0967912	0.171306	0.133975	-0.0670861	-0.196626	-0.146965	0.111722	-0.132543	0.213107	0.235113	-0.0166276	-0.138905	0.095528	0.255215	0.288372	0.0866367	-0.156529	-0.100022	0.273325	-0.0629386	-0.16802	-0.138866	0.132648	-0.206128	0.368368	0.233477	-0.0233118	0.106468	-0.0774809	-0.0229232	0.183243	0.232433	-0.0950018	-0.0962864	0.34721	0.144992	-0.0744313	0.129011	0.124122	-0.077163	0.154392	0.306967	0.0545441	0.090872	-0.16878	-0.0371553	0.0323067
Placenta	0.647548	-0.595005	0.0905743	-0.487944	-0.22011	-0.0956511	0.227411	0.37136	-0.30283	0.153124	-0.289468	-0.40425	0.0172368	0.298832	-0.196917	-0.263699	0.0462017	-0.350289	0.21329	0.273325	-0.375462	-0.0017618	0.456966	0.24773	0.0594739	0.356166	-0.278944	-0.277162	0.0934127	-0.342563	0.447664	0.141769	0.00530015	-0.51781	0.00890633	0.146759	-0.489372	-0.306394	0.0886877	0.208869	-0.209562	0.186774	-0.298432	-0.344916	0.138766	-0.212458	0.396845	0.0920288	-0.223917
Prostate	0.59827	-0.159081	-0.179885	-0.0878391	0.0137409	-0.230312	-0.110519	0.196719	-0.148418	-0.224437	-0.343772	-0.14641	0.11844	-0.0188134	-0.168107	-0.237195	-0.00519841	-0.116365	-0.0297754	0.156055	-0.0594306	-0.0727768	0.0524692	0.385833	-0.160154	0.153002	-0.116968	-0.416668	0.0429415	-0.0746994	0.31497	0.351397	0.0728186	-0.325326	0.000869216	0.161002	-0.0708154	0.104159	0.178298	0.712526	-0.0146275	0.0645187	-0.183566	-0.203904	0.205752	0.00011605	0.149861	0.106677	-0.221113
Rectum	0.800512	0.759999	-0.205506	0.848454	0.305282	0.502437	0.0348282	-0.885659	0.644079	0.0326196	0.996115	1.02543	0.0750447	-0.322909	0.53138	0.585979	0.0613315	0.582636	-0.158291	-0.58272	0.707387	0.155468	-0.499705	-1.25568	0.292244	-0.470743	0.935256	0.922119	-0.605418	0.129736	-0.513843	-1.01147	0.185834	0.898549	-0.17608	-0.375616	0.818312	0.210944	-0.658564	-1.20155	0.218191	-0.227719	0.775103	0.856939	-0.451389	0.496849	-0.560563	-0.542922	0.377851
Salivarygland	0.622918	-0.36771	0.0941454	-0.377454	-0.0655695	-0.175371	0.0165642	0.373954	-0.126747	-0.0574224	-0.321463	-0.341433	0.0251241	0.27298	-0.164213	-0.367638	-0.0904648	-0.0416725	0.130227	0.266172	-0.185947	-0.0644934	0.22743	0.24341	-0.124331	0.167607	-0.341822	-0.34732	0.243766	-0.117042	0.346525	0.33797	-0.145837	-0.247058	0.132139	0.208286	-0.39364	-0.0751417	0.33287	0.477565	-0.0593423	0.0822664	-0.351671	-0.389466	0.180469	-0.398229	0.197416	0.134478	-0.28564
Skin	0.620483	-0.627816	0.0927058	-0.405387	-0.168889	-0.225184	0.12814	0.345598	-0.272818	-0.045459	-0.477598	-0.407456	0.149037	0.183142	-0.283331	-0.295131	0.166478	-0.14394	0.170206	0.276804	-0.294116	-0.145539	0.298513	0.375043	-0.096943	0.457785	-0.309285	-0.401743	0.165662	0.23166	0.58188	0.421535	0.100928	-0.414964	0.173643	0.108714	-0.518955	-0.194318	0.262087	0.239056	-0.247253	0.0983124	-0.419528	-0.450377	0.178046	-0.383737	0.208832	0.108956	-0.195772
Smallintestine	0.619302	-0.252508	0.0927468	-0.137569	-0.073862	-0.0809593	0.0939057	0.213525	-0.169946	-0.128976	-0.175427	-0.385922	-0.042861	-0.0262838	-0.228583	-0.191816	0.00248117	-0.18844	0.106129	0.271608	-0.0585493	-0.0912538	0.0358961	-0.0550484	-0.135631	0.0595957	-0.205224	-0.183942	0.1283	-0.273283	0.0746393	0.273695	-0.0743208	-0.264732	0.0989596	0.272981	0.012394	-0.0825263	0.135986	0.00482491	0.0871769	0.0863567	-0.233966	-0.283838	0.0926678	-0.161201	0.0534949	0.0951513	0.0457711
Smoothmuscle	0.763711	0.477548	-0.0836919	0.275761	0.0697898	0.231168	-0.0775328	-0.896435	0.455719	0.299862	0.356971	0.416737	-0.15291	-0.0368122	0.734492	0.419538	0.313177	0.123628	-0.20499	-0.478851	0.184621	0.428499	-0.182678	-0.526863	0.397716	-0.0836341	0.302923	0.543023	-0.0319314	0.384741	-0.581652	-0.766529	0.171535	0.208449	-0.229399	-0.340295	0.188034	0.0447726	-0.521171	-0.952941	-0.127628	-0.078073	0.388106	0.249411	-0.214492	0.379667	-0.389648	-0.0892598	0.190966
Spleen	0.670108	-0.352579	0.0595045	-0.438408	-0.0766738	-0.220497	0.168161	0.0283268	-0.13853	0.121988	-0.414959	-0.360526	-0.02909	0.277462	-0.104058	-0.113887	0.240798	-0.199998	0.2392	0.23882	-0.242819	0.0157404	0.275767	0.154578	-0.0203747	0.249945	-0.0800749	-0.118496	0.172312	-0.128005	0.0734679	0.24313	-0.0835529	-0.477468	0.0776609	0.0621008	-0.553036	-0.231205	0.0277479	-0.00323537	-0.297983	0.0959432	-0.325379	-0.355756	0.208056	-0.319763	0.0247959	0.122457	-0.413394
Stomach	0.539372	0.204489	-0.052083	0.229067	-0.0223646	0.0809763	-0.144705	0.0413599	-0.0312907	-0.0116155	0.201871	0.158482	-0.128624	-0.136161	0.125939	0.137983	-0.0539548	0.0233547	0.0196834	-0.0238149	0.0867011	-0.148052	-0.0761689	0.0855114	-0.0635091	-0.148508	0.120033	0.0661357	-0.0613754	-0.110458	0.000867536	-0.0332125	-0.15495	0.259588	0.0515325	0.0257789	0.369987	0.104763	-0.0946602	0.173349	0.0433358	-0.119451	0.239675	0.149608	-0.0879645	0.03178	0.0128063	-0.0864032	-0.109201
Testis	0.691205	0.458612	-0.336971	0.177214	0.0416152	0.295958	-0.254683	-0.32581	0.252903	-0.146698	0.270768	0.36619	-0.132074	-0.099352	0.394028	0.420304	0.0751196	0.434055	-0.187617	-0.232964	0.408766	0.190661	-0.268216	-0.292472	0.1472	-0.0973411	0.341911	0.50234	0.00975952	0.113432	-0.423822	-0.147841	-0.0410651	0.379952	-0.248637	-0.243259	0.31087	0.151082	-0.317434	-0.302469	0.0227909	-0.204906	0.274901	0.469312	-0.0488902	-0.031573	-0.372646	-0.214374	-0.0900978
Thyroid	0.738349	0.89822	-0.322519	0.692794	0.0689331	0.536502	-0.428903	-0.499824	0.442309	-0.188314	0.758749	0.677658	-0.259287	-0.226776	0.509325	0.643035	-0.0178329	0.418737	-0.315531	-0.51352	0.726422	0.188248	-0.569781	-0.477133	0.148944	-0.252749	0.537831	0.673411	-0.099779	0.172633	-0.644394	-0.549823	0.162564	0.93477	-0.352484	-0.441339	0.849675	0.324553	-0.514279	-0.477532	0.217036	-0.363492	0.544743	0.649342	-0.435119	0.359871	-0.472148	-0.320398	0.219702
Tonsil	0.808697	0.793351	-0.272104	0.836888	0.131484	0.437718	-0.472291	-0.85133	0.67331	-0.181859	0.823766	1.00018	0.15831	-0.516576	0.434371	0.835059	0.0350591	0.488502	-0.468633	-0.707159	0.646339	0.2208	-0.807745	-0.827963	0.240731	-0.704875	0.564982	0.816441	-0.229136	0.276886	-0.9035	-0.827628	0.219135	0.920094	-0.351546	-0.413904	0.887057	0.324164	-0.749507	-0.783658	0.348087	-0.293962	0.703389	0.94338	-0.29873	0.583847	-0.656342	-0.481064	0.410357
Urinarybladder	0.604765	-0.455292	0.0611826	-0.0933249	0.0215038	-0.0380853	0.134608	-0.200729	-0.151096	0.354589	-0.140013	-0.350022	0.0896353	-0.198177	-0.45137	-0.580643	-0.452097	-0.338996	0.166059	0.0437863	-0.376541	0.128833	0.413811	0.110012	0.352899	0.159352	-0.510401	-0.585689	0.122577	0.0400561	-0.0392608	0.202529	0.0535482	-0.755642	-0.021695	0.0183378	-0.00038468	-0.156818	0.220745	-0.268275	0.140092	0.130336	-0.138154	-0.384215	0.16088	0.202248	0.333447	0.161551	0.56255
Uterus	0.646572	0.397249	-0.219806	0.157658	-0.0844581	0.11415	-0.214601	-0.0179526	0.0458779	0.0925525	0.256654	0.375199	-0.0914408	0.124443	0.211941	0.203926	-0.058012	0.0188209	-0.137864	-0.255772	0.0642839	0.198498	0.110899	0.431821	0.211698	0.0820242	0.336072	0.295717	-0.100267	0.0834884	-0.0107345	-0.186337	-0.152159	0.192645	-0.249749	-0.253978	-0.0190825	-0.0255816	-0.193673	0.0286303	-0.215952	-0.0674702	0.168538	0.286067	-0.0852384	0.227963	-0.0340993	-0.066025	-0.0182165
Vagina	0.39692	0.0584586	-0.135475	-0.0449816	-0.0413173	-0.049066	-0.0813258	-0.155547	-0.0451257	-0.0104488	0.0549679	-0.196003	-0.00984999	0.0197696	0.0177669	-0.152896	-0.0233253	0.282402	-0.0633691	-0.0759432	-0.0602147	-0.0651198	-0.0152732	-0.0948988	0.324375	-0.137492	0.117707	-0.0234078	0.0521553	0.0740572	0.196676	0.128899	-0.0215354	-0.0817435	-0.147436	-7.06174e-05	0.0301232	-0.188788	0.0525731	0.257154	0.127842	-0.0160177	-0.202954	-0.283639	0.107684	0.295683	0.109855	-0.0053769	0.653298
[truncated: 13 more columns]

## Sheet: Ratios_Prot
	roc_auc	ATA	ATC	ATT	ATG	ACA	ACC	ACG	ACT	AAC	AAT	AAA	AAG	AGC	AGT	AGA	AGG	CTA	CTC	CTG	CTT	CCA	CCC	CCG	CCT	CAC	CAT	CAA	CAG	CGA	CGC	CGG	CGT	GTA	GTC	GTG	GTT	GCA	GCC	GCG	GCT	GAC	GAT	GAA	GAG	GGA	GGC	GGG	GGT
Adrenal	0.591978	-0.00585455	0.0922233	0.0230338	0.0354324	-0.0595919	-0.00635068	-0.165299	0.0670499	-0.0220622	-0.0127788	-0.166949	-0.144534	-0.150611	-0.0603681	-0.2017	-0.0805078	-0.0854878	0.104316	0.156222	0.0802268	-0.0742661	-0.0901578	-0.0776157	-0.00816168	-0.0612879	-0.0104076	-0.237835	-0.144399	-0.0301444	-0.0155219	0.0503339	-0.0416019	0.135136	0.145335	0.136387	0.155809	0.0408346	0.0596492	0.0694658	0.0441407	-0.0117358	0.0182176	-0.188276	-0.0951808	0.0733261	0.0283968	0.0771093	0.126849
Appendices	0.632594	0.0282812	-0.331053	-0.0860685	-0.127234	0.064824	-0.0420784	-0.126512	0.110588	-0.0534201	0.114935	0.241088	0.00373151	0.13233	0.252545	0.222458	0.186775	-0.0858148	-0.120285	-0.221208	-0.0274509	0.194488	0.0192257	-0.161469	0.143978	-0.0515329	0.253183	0.238732	0.0206351	0.0536331	-0.248605	-0.15161	-0.0964841	-0.039747	-0.313284	-0.255531	-0.0625601	-0.0304377	-0.239322	-0.426707	-0.0747364	-0.0459325	0.124444	0.246371	0.0733663	-0.00151189	-0.244162	-0.0205525	-0.1511
Artery	0.627735	-0.179726	0.00571731	-0.0707922	-0.133375	0.0290126	0.10932	0.0600803	-0.056193	0.204366	0.0155064	-0.102027	-0.0452904	0.142071	-0.115487	-0.315187	-0.098367	-0.188676	-0.0802557	-0.0176877	-0.310089	0.0524511	0.0424971	0.00808897	0.0680197	0.0258165	-0.0853084	-0.0881824	0.0135713	-0.153476	0.173933	-0.0462568	-0.0291666	-0.246818	0.0464637	-0.0252105	-0.228032	-0.0755857	0.0318481	-0.208683	-0.0961057	0.170996	-0.012391	-0.148251	0.0779086	0.100894	0.249484	0.181314	-0.00140679
Brain	0.643304	0.0202743	0.286839	0.103855	0.0753321	0.00910089	0.0547474	0.226826	-0.0687249	0.0597405	-0.0610743	-0.183449	-0.0587399	0.110713	0.0260044	-0.161464	-0.115773	-0.0295505	0.0423166	0.00186103	-0.0392945	-0.101961	0.00316278	0.036693	-0.167137	-0.00574841	-0.0915822	-0.182001	-0.00343946	-0.0125074	0.0715418	0.00395116	-0.0808417	0.0290938	0.0892825	0.0670118	-0.082395	0.0154497	0.0789697	0.100569	-0.0560662	0.0967857	-0.034127	-0.0539596	0.0753968	-0.148972	0.023357	-0.0506826	-0.134886
Breast	0.677536	-0.309298	-0.194784	-0.341409	-0.273385	0.0481538	0.100843	0.181848	0.0394485	0.125886	0.0750466	0.0880704	0.14253	0.203347	0.13819	-0.0486338	-0.0716182	-0.178253	-0.189067	-0.210149	-0.271806	0.225536	0.193641	0.230145	0.142458	0.0255016	-0.168604	0.0241903	0.223563	-0.106122	0.170233	0.0911736	-4.00362e-05	-0.101793	-0.159239	-0.0452598	-0.328566	-0.0056757	-0.0345488	-0.146599	-0.0132005	0.154151	0.0594492	0.100905	0.241329	-0.00125736	0.104273	0.145261	0.141649
Colon	0.587185	0.127001	-0.0532026	0.0196109	-0.0137526	0.0221127	-0.159122	-0.118273	-0.0607654	-0.0476176	0.0495266	0.127249	0.0968736	0.0134992	0.160508	0.0292449	0.11881	0.199104	-0.0194932	-0.0500807	0.0280784	0.087908	0.00881944	-0.107864	0.0156062	-0.033957	0.000553921	0.173995	-0.0173007	0.135858	-0.0493699	0.0238732	0.117791	0.0544359	-0.00410849	-0.00261727	-0.00129642	-0.0432664	-0.114125	-0.159886	0.00820085	-0.0453063	0.0496863	0.114155	0.0130869	-0.0644456	0.00709058	-0.0692417	-0.184331
Duodenum	0.569815	0.0265226	0.00545288	0.0546041	-0.035092	0.00577094	-0.0677232	-0.0801013	0.0171509	-0.0147563	0.143204	0.0364684	0.0433575	-0.0340293	0.0500442	-0.0730743	-0.165323	0.0537223	0.014739	0.0530472	0.0350215	0.0328633	-0.0810065	0.215454	0.00748554	0.167568	-0.0407063	0.0181228	0.0457735	-0.0104333	0.0900484	0.121858	-0.0337812	0.0421555	-0.103059	0.0712871	0.147786	-0.0504485	-0.13757	0.16944	-0.0391939	0.0524393	0.120804	0.015157	0.1429	-0.190271	-0.107555	-0.0592439	-0.0486853
Esophagus	0.535836	-0.0771623	-0.0840626	-0.0911822	-0.0264352	0.122769	-0.0957775	-0.0353501	-0.0690424	-0.0311234	0.069038	0.127469	0.0398226	-0.00522878	0.0184757	0.116465	-0.0513315	0.00332536	-0.0955038	-0.062111	0.0117333	-0.00341662	-0.0976356	-0.0723826	0.0211983	-0.0448766	-0.0354229	0.0727823	-0.0154682	0.0856506	-0.0166677	-0.0440018	0.0328757	0.00639358	-0.0586039	-0.0809101	-0.0876793	0.0753953	-0.00508228	0.0552536	0.0303782	0.0715403	0.0816528	0.181265	0.147179	-0.00519948	-0.0268829	-0.0258985	0.0498898
Fallopiantube	0.628955	0.100309	-0.247743	-0.159225	-0.0804368	0.104176	-0.141852	-0.0470693	-0.0731767	-0.0596554	0.0610123	0.259725	0.167149	-0.101847	0.148214	0.319864	0.0687483	0.115263	-0.275681	-0.145145	0.031021	0.0728255	-0.049791	-0.0741666	0.0824082	0.0344565	0.0633384	0.292997	0.153346	0.279263	0.0462254	0.184611	0.36963	-0.105704	-0.293459	-0.197548	-0.152696	0.108895	-0.0469682	-0.102743	-0.000657499	0.0735628	0.271346	0.298487	0.181969	0.0697964	-0.168075	-0.0475786	0.0312124
Fat	0.687658	-0.249098	0.247561	-0.286202	-0.0790106	-0.0821277	0.32537	0.227733	-0.104579	0.183081	-0.103384	-0.399567	-0.176567	0.142155	-0.22318	-0.218041	-0.0670418	-0.0520727	0.351628	0.376703	-0.0245856	-0.292076	0.172635	0.0780232	-0.0892609	0.229764	-0.236052	-0.233409	-0.0286264	-0.447836	0.22069	-0.0647256	-0.351475	-0.253894	0.311175	0.20576	-0.322584	-0.217029	0.211437	0.111143	-0.156399	0.0760151	-0.28541	-0.293209	-0.038759	-0.124709	0.194899	0.157453	-0.255538
Gallbladder	0.582898	-0.316175	0.140837	-0.278636	-0.142655	0.0231149	0.201257	0.220061	0.0512788	0.0741991	-0.238751	-0.315073	-0.0297892	0.0836871	-0.324211	-0.213267	-0.126429	-0.0174524	0.109961	0.326989	-0.170499	-0.0884741	0.261517	0.00181027	0.0832504	0.222904	-0.0150919	-0.174674	0.0136741	0.0274281	0.315761	0.201625	-0.0514354	-0.275554	0.0879702	0.159494	-0.209294	-0.164055	0.146958	-0.0311399	-0.11797	0.203668	-0.151289	-0.229366	0.104902	-0.135562	0.0840705	0.0448183	-0.139308
Heart	0.650781	0.0580248	0.0457336	0.0458993	0.108811	-0.102637	0.0658052	0.170345	0.0113609	-0.0725492	-0.10156	-0.0701676	-0.013828	-0.104675	-0.229553	-0.00827838	0.0822225	0.0503245	0.110015	0.0757355	0.0349668	-0.134138	-0.0445741	0.103047	-0.127612	-0.000405313	-0.0412708	-0.124278	-0.11496	-0.113585	0.167741	0.121614	0.0732402	0.0277949	0.0862803	0.0856991	0.0563009	0.0309557	0.0522781	0.329559	0.0687355	-0.067246	-0.139789	-0.0967798	-0.0997546	0.0297918	0.060186	-0.0086694	0.0464298
Kidney	0.662907	-0.0766179	0.127244	-0.00984136	-0.0311877	-0.17263	0.0807147	0.101317	-0.0769553	-0.0245105	-0.0921396	-0.160136	-0.0949731	-0.0560809	-0.169065	-0.122668	0.0393265	-0.0555719	0.0899234	0.111666	-0.173349	-0.0356482	0.0826571	0.254792	0.0314838	0.0482191	-0.0251404	-0.237502	-0.097042	-0.0900018	0.074807	0.0196192	-0.0746231	-0.235468	0.205695	0.25106	0.0500122	0.000803603	0.248352	0.206461	0.124602	-0.125337	-0.2355	-0.318699	-0.230827	0.250916	0.389651	0.276144	0.2968
Liver	0.687802	0.00466485	0.00584081	0.132759	0.131646	-0.0776369	-0.0488287	-0.0963053	-0.0876882	-0.14203	-0.090982	-0.0372301	-0.0496453	-0.196824	-0.169259	-0.00950788	-0.0372115	0.114692	0.0865722	0.151966	0.139771	-0.109962	-0.0805423	-0.105833	-0.127608	0.0495006	0.116151	-0.113744	-0.0952815	-0.0359913	-0.058859	0.0741225	-0.0785955	0.116066	0.067671	0.158148	0.142809	0.102221	0.0907242	0.127982	0.114124	-0.095598	-0.0746177	-0.175838	-0.178155	0.0770641	0.0486468	0.0632828	0.0362334
Lung	0.598624	-0.00276219	-0.210227	0.0654151	-0.0698928	0.0753648	-0.13061	-0.149711	0.0439188	-0.096466	0.182151	0.228354	0.0770659	-0.0606128	0.185463	0.17112	-0.0154386	-0.0319304	-0.125686	-0.122878	0.0831547	0.135867	-0.130888	-0.0186033	0.212738	-0.119668	0.0556272	0.161082	0.0170475	0.192296	-0.163838	0.00372935	0.0473862	0.176811	-0.177841	-0.0840062	0.137252	0.0666796	-0.110618	0.0113928	0.0846038	-0.0545623	0.120553	0.249036	-0.035279	0.0800284	-0.13936	-0.0233047	0.215447
Lymphnode	0.666611	0.111207	-0.0446941	-0.160835	-0.0306559	0.104902	0.023337	-0.096643	0.0284152	-0.0141611	-0.073739	0.123275	0.010911	0.155489	0.058085	0.037165	0.0512749	-0.110874	-0.170276	-0.154369	-0.119293	0.318765	0.214441	0.202833	0.252634	-0.0903721	-0.09658	0.252197	0.213862	-0.0618311	-0.150421	-0.077123	-0.0647038	-0.0574801	-0.106784	-0.0970147	-0.00628564	0.035399	-0.0850585	-0.212561	-0.0175196	0.0520872	0.050272	0.102317	0.115785	-0.0221372	-0.0653703	-0.00485681	0.0466787
Muscle...Skeletal	0.555038	-0.13989	0.159023	0.015108	0.0418721	-0.120083	-0.00391881	-0.0278115	-0.0546633	0.00853738	-0.0888681	0.0316138	0.208807	-0.0686704	-0.160239	-0.142246	0.0253681	-0.0304137	-0.00769384	0.0430727	-0.0758206	-0.122655	-0.0124441	0.0573155	-0.144684	0.0395932	-0.0313293	-0.0806991	0.0191967	-0.141221	0.150576	0.0591962	0.0458664	-0.158356	0.00384258	0.0651143	-0.0607072	-0.0752026	0.0884553	0.12483	-0.0237479	0.1004	0.0108805	0.0776712	0.19084	-0.181931	-0.0422977	-0.018335	-0.0738222
Nerve...Tibial	0.581725	0.0228409	0.0984421	0.0424461	-0.12627	0.182606	0.237975	0.141412	0.122683	0.0444279	0.0228007	0.0297241	-0.108433	0.0156035	0.0698206	-0.144713	-0.113692	-0.0377372	-0.130939	-0.0583563	-0.135199	0.11839	0.0307379	-0.19714	0.0359266	-0.138927	-0.131333	0.0078913	-0.05158	-0.240527	-0.165567	-0.109037	-0.101727	-0.0271292	0.0100439	0.0768689	-0.0254508	-0.0492633	-0.123766	-0.170178	-0.0635248	0.0707361	0.0976758	-0.016798	-0.0975526	0.247064	0.090903	0.147711	0.16225
Ovary	0.633173	-0.280028	-0.207334	-0.226707	-0.0841416	-0.24106	-0.067688	0.143314	-0.0785323	0.0422652	-0.079037	0.0362438	0.0492613	0.169968	0.0759867	-0.0406622	0.0130499	-0.150545	-0.116173	-0.11055	-0.151162	0.0971246	0.24518	0.312444	0.187508	0.107167	0.00624859	0.00456008	0.157879	0.116573	0.214506	0.164326	0.157709	-0.277765	-0.166721	-0.106034	-0.207348	-0.0798432	0.0664305	0.114528	-0.1302	0.05302	0.030504	0.0695151	0.204014	-0.0528834	0.18038	0.0762545	0.0183317
Pancreas	0.603097	0.0126091	0.000813574	0.163914	0.0301454	-0.0220355	-0.078936	-0.114114	0.0273523	-0.0730329	-0.0110173	0.147716	0.200263	-0.101732	-0.0682039	0.0219434	0.00914872	0.0464707	0.0378082	-0.006214	0.0302744	-0.133427	-0.137769	-0.106133	-0.090424	-0.0414364	-0.0807981	-0.0810795	-0.127101	0.240464	0.0930243	0.116122	0.180311	0.117081	0.103156	-0.0608553	0.192237	-0.017522	0.00630657	-0.0153664	0.111208	-0.142214	-0.0169092	-0.041864	-0.142255	0.0275016	-0.00565466	-0.0876314	0.155378
Pituitary	0.603831	0.0336277	-0.03999	0.0635308	0.155875	0.0697117	-0.119429	-0.0983397	0.0212912	-0.0428943	0.155201	0.08197	-0.114639	-0.244143	-0.00915974	0.166063	-0.0157628	0.0786094	-0.0484589	0.0332696	0.220372	0.0219465	-0.0819138	0.0534068	-0.029743	-0.131489	0.0310767	0.137382	-0.0480608	0.142243	-0.100424	-0.0265302	0.00757531	0.140213	-0.109613	-0.103356	0.211104	0.165251	-0.0590257	0.121735	0.0123388	-0.0650054	0.175393	0.0684874	-0.105706	0.0459601	-0.128234	-0.127733	0.0210287
Placenta	0.568284	-0.138344	0.0839463	-0.0563151	-0.0147282	0.108327	0.156218	0.189185	-0.122195	0.147474	-0.0409332	-0.260296	-0.154811	0.164725	-0.0766446	-0.170983	-0.0872802	-0.0413115	0.0672875	0.126266	0.0149223	-0.015259	0.151407	0.0534668	-0.0245315	0.0112382	-0.130404	-0.0551276	-0.00760187	-0.192027	0.0678865	-0.092391	-0.0739471	0.0392372	0.0792072	0.0336776	-0.187905	-0.0258289	-0.0159827	-0.0911834	0.0189858	0.106718	0.0162507	-0.138613	-0.00983217	-0.138095	0.0870286	-0.071558	-0.134436
Prostate	0.587288	0.247095	-0.099855	0.18622	0.00976375	0.159305	-0.0245421	-0.0705019	0.145787	0.00264536	0.171313	0.0639282	-0.259202	-0.0280437	0.169076	0.174601	-0.0671731	0.0572679	-0.0425721	-0.0549234	0.11643	0.103739	-0.139964	-0.172935	0.0877166	0.136746	0.429834	0.14761	-0.0681801	0.0517744	-0.18732	-0.140993	0.0330712	0.0590118	-0.074306	-0.140079	0.148192	-0.0695038	-0.226255	-0.199198	-0.0544143	-0.0393447	-0.0261393	0.101162	-0.226052	0.213372	-0.148607	-0.179994	0.0463367
Rectum	0.50458	-0.0883971	0.246879	-0.0709609	0.0249669	-0.0942531	0.110022	0.139387	-0.0981852	0.0300732	-0.240024	-0.156229	0.0411877	0.0233122	-0.200788	-0.27957	-0.219159	-0.0647507	0.317316	0.0346223	-0.0547202	-0.165205	0.15606	0.159107	-0.16967	0.0870018	-0.352374	0.0294676	0.160704	-0.0582068	0.285376	0.164476	0.0346601	-0.157534	0.194311	0.0810255	-0.175526	-0.212196	0.168898	0.347215	-0.144153	0.156271	-0.116384	0.0145175	0.157006	-0.292212	0.00204716	0.0771672	-0.166405
Salivarygland	0.626472	0.229544	0.0975552	0.23881	0.065814	0.151888	-0.00743709	-0.163047	0.140055	-0.0170474	0.172678	0.124591	0.119442	-0.111822	0.00785766	-0.00340499	-0.10475	0.204767	-0.0744736	-0.0608967	0.138309	-0.0924024	-0.324726	-0.393932	-0.100935	-0.098884	0.0517634	0.0531332	-0.00988912	0.0986632	-0.112646	-0.0796131	0.0537686	0.286327	-0.00618433	-0.00500302	0.253108	0.0797075	-0.0557768	-0.248099	0.099983	-0.0806983	0.095063	0.0727041	0.00539281	0.00563755	-0.103857	-0.171377	0.086126
Skin	0.587151	-0.335666	0.00621839	-0.182499	-0.15864	-0.0732033	0.269132	-0.00728564	-0.0218218	0.215383	-0.0529773	-0.282361	0.0369147	0.230591	-0.0337312	-0.241551	-0.144175	-0.306394	0.0144574	0.0322326	-0.286889	0.0972992	0.163531	-0.00583214	-0.0163427	-0.0566081	-0.259135	0.0498667	0.176004	0.0549651	0.152939	0.0167173	-0.128734	-0.475458	0.164494	0.0284738	-0.181792	-0.260492	0.0608728	-0.124936	-0.111119	0.0747021	-0.151254	-0.216682	0.139586	0.137058	0.310085	0.105411	0.287808
Smallintestine	0.549534	0.123682	-0.0825836	0.0769316	0.0886531	0.181193	-0.0827462	-0.0731334	0.144093	-0.0537727	0.11876	0.141299	0.0351926	-0.129519	0.132532	0.112296	0.138294	0.0584152	-0.0211919	-0.0535551	0.236739	0.0274851	-0.137763	-0.344578	-0.0108663	-0.071481	0.0797832	0.139762	0.0127219	-0.003726	-0.349974	-0.0876819	-0.03695	0.0786462	-0.0411905	-0.0190523	0.178963	0.0898443	-0.13742	-0.251901	0.0820393	-0.0242487	0.107915	0.163063	-0.0297803	0.103748	-0.256669	-0.0784735	-0.0731037
Smoothmuscle	0.645701	-0.116155	-0.0272939	-0.0988718	-0.169234	0.0370149	0.0994994	0.00420809	0.012945	0.119953	-0.102677	-0.0763101	0.0656657	0.0969202	0.0340472	-0.129513	-0.12011	-0.321631	-0.16034	-0.0339626	-0.253961	0.156093	0.275988	0.10682	0.182256	0.0602265	0.0158325	-0.0868841	0.212332	0.121547	0.180738	0.0165002	0.17282	-0.205982	-0.0251152	-0.0773213	-0.28031	-0.0951146	0.0336338	-0.00552658	-0.00199456	0.0855245	-0.00876667	-0.0788547	0.112687	-0.00569659	0.226233	0.101088	0.14002
Spleen	0.586588	-0.00580687	0.0813525	-0.109789	-0.0241663	-0.0253681	0.109734	0.0291066	-0.0420259	0.0787631	-0.0474059	-0.0497309	0.112788	0.104571	-0.0427651	0.0802626	0.0734047	-0.0169081	0.0825401	0.111685	-0.107566	-0.0608928	-0.0122299	-0.143663	-0.0719673	-0.00515488	-0.105404	0.122694	0.111109	-0.0789914	-0.0637455	-0.0442182	-0.0331989	-0.205845	0.0445807	-0.0231505	-0.194609	-0.0874926	-0.0321955	-0.154729	-0.103154	0.0682908	-0.0577943	-0.0428178	0.0782449	-0.196078	-0.108575	-0.107663	-0.242887
Stomach	0.539341	0.136245	0.0572315	0.079881	0.0435852	0.126512	0.0186123	-0.137175	0.153622	0.014426	0.183781	0.16559	0.0149031	-0.107434	0.0801763	0.0622037	-0.0907164	0.0204063	-0.0143157	-0.13424	0.0486635	0.0495705	-0.103014	-0.293957	-0.0267677	-0.146492	0.150666	0.0290197	-0.0747535	0.0349564	-0.291546	-0.255046	-0.0804843	0.270593	0.024927	-0.0110864	0.199114	0.119431	-0.148682	-0.325815	-0.0253205	-0.102545	0.144411	0.128053	-0.0628311	0.258848	-0.0814422	-0.0561619	0.16
Testis	0.685856	0.499836	-0.265275	0.376973	0.0583218	0.124991	-0.392778	-0.355415	0.188272	-0.1776	0.323233	0.318689	-0.13439	-0.257504	0.326542	0.321511	-0.062947	0.374822	-0.197867	-0.268285	0.499594	0.0475267	-0.427262	-0.27283	0.0545612	-0.259241	0.27709	0.315062	-0.136262	0.136481	-0.360931	-0.229027	0.170482	0.504796	-0.232992	-0.184473	0.403552	0.223305	-0.30869	-0.258991	0.12395	-0.151145	0.393705	0.463598	-0.125906	0.0756846	-0.355959	-0.296136	0.0379009
Thyroid	0.556257	-0.0436736	-0.0582073	0.0232691	0.0172792	-0.00788816	-0.071533	0.0700832	0.0220554	-0.0464153	0.0635542	-0.0237105	-0.0992888	-0.0783539	-0.0448557	-0.0514387	-0.0851874	-0.0246922	0.0889044	0.0557077	0.018751	-0.0237745	-0.0478146	-0.150911	0.00737432	-0.0899336	-0.0177647	-0.060482	-0.00293455	0.0584448	-0.0222612	0.0462313	-0.0782863	0.170033	0.0668395	0.111049	0.0788645	0.0252795	0.0770947	0.22169	0.0519449	-0.0215013	0.014362	-0.125088	-0.157267	0.0127173	0.0549635	0.131093	0.161341
Tonsil	0.676282	-0.111818	-0.0601504	-0.153491	0.00267495	-0.124835	0.0126386	0.0219859	-0.0481119	-0.0388114	-0.0926841	0.131144	0.2062	0.0564099	0.117029	0.205011	0.205389	-0.0163764	-0.180702	-0.00904708	-0.0265799	0.0751799	0.0184636	0.114084	0.0807263	-0.169215	-0.127591	-0.00711113	0.172384	0.237152	0.133637	0.24117	0.242166	-0.0164167	-0.125115	-0.167413	-0.0637716	-0.0312139	-0.0278615	-0.0183849	-0.0513641	0.0343521	0.0836483	0.10131	0.168857	-0.0849588	-0.0533853	0.0035952	0.0996732
Urinarybladder	0.511166	0.0489476	-0.0576228	0.158988	-0.0388225	0.0739449	-0.126956	-0.0264709	-0.0828568	0.0675832	0.0649214	0.153545	0.0213482	-0.0544222	-0.143661	0.0669826	0.00626964	0.0299071	-0.0252314	-0.131039	0.0901389	0.0408132	-0.143331	-0.218217	-0.0825807	0.0983514	0.271119	0.0989219	0.0373729	-0.100767	-0.130799	0.0333376	0.152151	0.00203474	-0.169063	0.0109952	0.0083882	-0.091168	-0.127591	-0.120756	0.00516533	0.0599895	0.00740839	-0.0115029	0.0177426	-0.0522198	-0.0667946	0.0235798	0.0370511
Uterus	0.694679	-0.325624	-0.297407	-0.30322	-0.205961	-0.0382562	-0.110358	0.0288498	0.003317	-0.120939	-0.143865	0.142278	0.178985	0.143167	0.266395	0.0740603	0.079774	-0.14316	-0.276064	-0.15337	-0.122755	0.184722	0.248826	0.394885	0.23292	0.155632	0.209616	0.0304602	0.185441	0.291169	0.168652	0.237618	0.126368	0.0487679	-0.140208	-0.211759	-0.223006	0.0552746	0.0709045	0.166015	-0.0497661	-0.0441487	0.0592149	0.0728673	0.218883	-0.0503652	0.0421905	0.128488	-0.108897
Vagina	0.57063	-0.0709028	-0.293988	-0.267799	-0.220602	0.140547	0.0390583	-0.322349	0.00990929	0.0924251	0.1267	0.0527395	-0.00639961	0.00445743	0.33048	0.0993757	0.0358764	0.506067	0.047329	-0.0511321	0.142116	0.0127654	-0.0579653	0.189725	0.186091	0.211571	0.181104	0.189822	0.152885	-0.003924	-0.250247	-0.127149	0.153265	-0.0553238	0.00516445	-0.0391513	0.0416972	-0.128241	-0.0819104	-0.354441	0.0390053	0.0402601	0.0798283	0.0705441	-0.0779809	0.0614921	-0.0958037	-0.109017	-0.126866
[truncated: 13 more columns]
