# Supplementary material for: Using protein-per-mRNA differences among human tissues in codon optimization
Source: Genome Biol. 2023 Feb 24;24:34. doi: 10.1186/s13059-023-02868-2 (PMC9951436; doi:10.1186/s13059-023-02868-2)
Supplement: Supplementary file 4 — Additional file 4. Models of codon pair usage. (A) Codon pair ratios between high-PTR vs low-PTR proteins for each tissue. (B) Linear regression between observed vs expected codon pair ratios. https://doi.org/10.6084/m9.figshare.21379200. [file 13059_2023_2868_MOESM4_ESM.xlsx]

## Sheet: Description
Models of codon pair usage
Tab 1 - Codon pair ratios between high-PTR vs low-PTR proteins for each tissue
Log-2-transformed ratios between the codon pair usage of high-PTR vs low-PTR proteins.
Tab 2 - Linear regression between observed vs expected codon pair ratios
For each tissue, it reports the R-squared, Residual Standard Error (RSE) and p-value of linear models between the observed codon pair ratios (Tab 1) and the expected ones based on codon usage alone. The latter was computed as the product between the ratios of the two individual codons consituting each codon pair.

## Sheet: Ratios_CodonPairs
	Breast	Uterus	Duodenum	Kidney	Lymphnode	Appendices	Liver	Brain	Stomach	Pancreas	Lung	Nerve...Tibial	Vagina	Fat	Colon	Skin	Muscle...Skeletal	Gallbladder	Smallintestine	Heart	Pituitary	Fallopiantube	Urinarybladder	Placenta	Tonsil	Thyroid	Ovary	Artery	Testis	Spleen	Esophagus	Salivarygland	Rectum	Prostate	Smoothmuscle	Adrenal
tttttt	-1.54136	-1.03736	0.58208	-1.00475	0.126542	-0.181202	-0.240628	-0.20143	0.698548	0.367232	0.9864	-0.261724	-1.43258	0.0869095	-0.550539	0.275036	0.0128562	0.0225815	-0.41147	-0.0127885	-0.0533337	-0.192861	0.539359	0.781141	-0.866139	-0.328027	-0.471815	0.576696	0.346991	0.891241	-0.359057	0.687319	-0.413702	0.493219	-0.250483	0.541033
tttttc	-0.629116	-1.5751	0.214905	0.193823	-1.23103	-0.134639	-0.709983	0.327524	-0.31594	0.660524	0.13272	0.78485	-0.27049	0.708953	-0.994112	-0.209049	0.127611	0.395067	0.235018	0.160165	-0.074563	0.174176	0.0929461	0.100406	-0.555809	-0.480698	-0.631523	-0.627644	0.505536	0.817135	-0.093372	0.938012	-0.276257	0.496927	-0.444563	0.385999
ttttta	-1.40503	-0.0022187	0.781595	-1.06219	0.0901241	-0.816016	-0.140868	0.199999	-0.205604	0.801973	0.853078	0.274189	-1.18128	0.763853	-0.744693	1.03414	-0.0176846	0.0918666	0.422593	0.411259	1.09298	-0.0804121	-0.123748	0.368456	-0.37373	-0.833055	-0.506734	-1.01182	0.0382638	0.721094	-0.236257	0.764601	-0.842843	-0.0149653	-0.770353	-0.553204
tttttg	-0.57527	-1.12719	-0.578322	-0.899281	0.191956	-0.323434	-0.427566	0.108479	0.663489	0.693158	0.498497	0.839745	0.53508	0.302906	-0.214447	-0.541659	-0.167667	-0.633192	0.0784398	-0.348265	0.268737	-0.201416	-0.131842	-0.2219	-0.260285	-0.781563	-0.0912866	-0.598952	0.0543286	0.982537	0.393111	0.793812	-1.08395	0.579963	-0.55524	0.279604
tttctt	-0.589684	-0.667395	0.40441	-1.37836	0.0845097	-0.127095	0.171337	0.00708282	0.530393	1.01664	0.921532	0.10112	-0.462748	0.0317485	-0.971984	-0.00354221	0.332625	-0.403489	-0.24605	-0.137378	0.811298	-0.533797	0.365045	0.401981	-0.691273	-0.300079	-0.078536	0.121798	0.43733	0.271687	-0.493111	0.322982	-0.585988	-0.305101	-0.566182	-0.184509
tttctc	-1.67637	-0.424064	0.00819143	-0.853812	0.0148952	0.603097	-0.606548	0.26462	0.623968	0.807415	0.137089	1.46742	-0.62806	-0.188359	0.196928	-0.432558	0.146677	-0.327429	-0.486457	0.0628338	0.377028	-0.032172	-0.733841	0.863013	-1.24677	0.190396	-0.807186	0.172879	0.36038	0.245962	-0.14425	0.104054	0.77136	-0.0400895	-1.14754	0.732414
tttcta	-0.928295	-1.04009	0.234313	-0.440925	-1.37284	-0.019338	0.101707	-0.0171754	0.495512	0.669775	0.298305	1.75745	0.113268	0.899123	-0.449021	-0.303028	0.446848	0.32462	1.17023	0.676765	1.08229	-1.40692	0.0249867	-0.246557	-0.373886	-0.290987	-0.0338099	-0.669963	-0.358668	-0.320468	-0.355339	0.42064	-0.880242	-0.261309	-0.732	-0.223514
tttctg	-0.598832	-0.136218	0.144647	-0.393537	-0.77387	0.196323	-0.0831821	0.262938	0.240946	0.244188	-0.0687608	-0.133182	-0.237799	0.189789	-0.503099	-0.394553	0.325466	0.359645	-0.12129	0.311834	0.109095	-0.844237	-0.575804	0.320818	0.173375	0.388367	-0.138269	-0.217623	-0.152809	0.569818	-0.0132538	-0.00416848	0.298202	0.133502	-0.432116	0.0730371
tttatt	-1.04184	-1.21639	0.503255	-1.23667	-0.333063	0.573277	-0.27853	0.11503	0.0161341	0.6385	0.801262	0.984826	-0.318	-0.116466	-0.857643	0.305787	-0.793816	0.331644	0.63969	-0.173252	0.41956	-0.339289	0.885456	0.12943	0.0687404	-0.459909	-0.123465	-0.463909	0.0761748	1.09702	-1.00545	1.07642	-1.11224	0.737419	-0.245426	0.789781
tttatc	-1.73264	0.837355	-0.0720713	-0.815107	0.672583	0.215609	0.273754	0.11234	-0.645956	0.261206	0.259817	-0.115597	-0.322345	0.248179	-0.415914	0.304082	0.126875	0.113438	0.545148	-0.166826	0.600824	-0.715209	-0.595297	0.784814	-0.784141	0.179241	-0.365938	-0.055569	0.39222	-0.115051	-0.515083	-0.326519	-0.0679912	-0.0835901	-0.413842	0.425803
tttata	-0.0407347	0.0182819	0.270808	-0.935225	-1.09211	-0.500788	-0.33326	0.139799	-0.492848	0.683621	0.932301	1.08006	-2.96151	-1.21193	-0.371138	-0.771661	-0.518917	0.505023	-0.337784	0.0428969	-0.0621928	0.354624	-0.590929	0.907372	-0.983274	-0.729737	0.247818	-0.203307	0.088377	1.35503	-0.280701	0.531105	-0.131042	-0.0220188	0.686194	-0.252017
tttatg	-0.69849	-0.381965	-0.0543871	-0.893278	0.122102	-0.0954799	0.0477096	0.726812	0.35486	0.570705	0.252904	1.04097	-0.05085	0.415974	-0.0571145	-0.632974	0.444021	0.0143145	0.471625	0.136749	0.161551	0.159379	-0.481445	0.109623	-1.10949	-0.63597	-0.32189	-1.18027	-0.427848	0.50997	-0.298301	0.44858	0.618475	0.522284	-1.103	0.0580371
tttgtt	-0.0975215	-1.20705	0.93284	-1.18464	-0.094423	0.116978	0.0553145	0.638544	-0.411212	0.572527	0.869356	0.200457	0.735465	0.0535477	-0.732517	0.141189	-0.101469	0.31105	-0.10683	-0.0151883	0.13471	-0.964658	0.461112	0.768826	-0.553136	-0.62868	-0.265751	0.175325	0.193008	0.54806	-1.11723	0.412296	-0.215868	0.170746	-0.891855	0.101367
tttgtc	-0.173821	-0.910496	-0.239377	0.200103	0.564568	-0.371949	-0.078546	0.076175	0.204335	0.366954	-0.00345065	-0.134691	-0.914785	1.01648	-0.511657	-0.348065	0.153	0.511074	-0.121538	-0.356488	1.14493	-1.00786	-0.0855452	0.454758	-0.21992	0.260999	-0.649388	0.286234	0.207603	0.0415103	-0.501285	0.378913	0.319522	0.0936284	-0.661202	-0.188416
tttgta	-1.20667	-0.582382	-0.568693	-0.0982119	0.105037	-0.255066	-0.207245	0.530223	0.115477	0.673226	1.15805	0.248932	-1.87306	0.0627348	-0.057225	-0.0120469	-0.591119	-0.00595264	0.405658	0.0676843	0.0582357	0.0348754	-0.363021	-0.101054	-0.834817	-0.12911	-0.904735	-0.378877	0.438244	0.457147	0.0469422	0.96787	-0.211657	-0.127447	-0.463504	-0.400589
tttgtg	-0.307174	0.0168386	-0.188987	0.230949	0.142227	0.380463	0.0410879	0.121564	0.4134	-0.00797336	-0.0752597	0.524132	-0.229107	0.0946315	-0.273286	-0.0189362	0.115359	0.45199	-0.203915	0.12942	-0.706425	-0.417213	-0.128164	0.166067	-0.344285	0.229225	-0.077809	-0.411488	0.0440544	-0.0546465	0.0351366	-0.0207462	0.218752	0.0727837	-0.633703	0.534698
ttttat	-0.256627	-0.614269	0.461712	-0.755181	-0.433538	0.144695	-0.110651	0.148432	-0.630242	0.548282	0.485539	1.33738	0.32205	-0.170931	0.0209248	-0.0333799	0.205881	-0.0229329	-0.299457	0.224093	0.221654	-0.20435	0.617362	0.836862	-0.721087	-0.571017	-0.564856	-0.449582	-0.165481	0.915542	-0.401744	0.538547	-0.656706	-0.0438699	-1.59956	0.459571
ttttac	0.734069	0.31167	0.716131	-0.531923	0.0256046	0.166898	-0.102699	0.336827	0.711936	0.0522471	0.310314	0.634931	-1.40913	0.29159	-0.902447	0.337329	0.000603407	-0.197974	-0.208019	0.457529	-0.86442	-0.0373894	-0.6814	0.125159	-0.577348	0.546493	-0.108189	-1.02813	0.275545	0.354055	-0.00990596	0.103827	-1.8597	0.245521	-0.123565	0.0272422
ttttaa	-0.0732562	NA	-2.19683	-2.56948	NA	0.243645	1.59483	-0.927227	-0.771424	0.78668	-0.358537	NA	NA	0.638109	-0.0180637	2.26021	0.248514	-1.00817	0.361979	0.366567	NA	-0.0355878	NA	NA	-1.19938	0.0455469	2.5367	NA	-0.366015	-0.420758	0.463701	NA	NA	1.11497	1.51306	-0.141218
ttttag	NA	NA	NA	0.531181	-0.610181	4.76097	2.84433	-0.115143	NA	0.168278	-0.2696	1.69768	NA	NA	NA	0.71168	0.978922	NA	1.47044	-1.64476	-0.474543	-1.10357	NA	NA	-0.221582	0.251724	0.831448	NA	0.635199	0.539398	-0.20091	1.00859	NA	NA	NA	NA
tttcat	-1.40192	-0.421865	0.864531	-0.646104	-0.556073	0.136425	-0.360967	0.150463	-0.1063	0.671646	0.0490245	0.141158	-0.492585	-0.393205	-1.16446	0.760214	-0.283506	0.117296	0.448548	0.247439	-0.334239	-0.65217	0.798174	0.229756	-1.34	-0.293552	-0.426073	-0.603953	-0.0342545	0.36538	0.574351	0.675802	-1.15873	1.68938	-0.214133	0.214557
tttcac	0.402105	-0.456669	0.10878	-0.456876	-0.585467	-0.0929026	0.0651545	-0.00258354	-0.73492	0.174027	0.263087	1.9716	-0.854915	0.704466	-0.318591	0.337892	-0.179663	0.0427074	-0.109513	0.318331	0.0596784	-0.255094	0.082403	0.114891	0.00642439	-0.410412	0.407013	-0.457405	-0.210135	0.51177	0.454124	0.193991	-0.0248368	-0.154108	-0.273861	-0.482906
tttcaa	-0.395865	0.0327439	-0.01908	-0.958288	-0.045568	-0.05091	0.0763592	0.029219	0.233496	0.86858	0.158199	0.396657	-0.0144969	-0.373508	-0.240624	0.40884	-0.477104	0.210633	0.0620406	0.0832736	0.204891	0.769629	0.976298	0.360251	-1.62207	-0.824185	-0.230118	-0.584237	0.332389	0.0391597	-0.551242	0.574053	-1.67764	1.13815	-0.360176	0.518683
tttcag	-0.794029	-0.259223	0.342579	-0.690421	0.184409	-0.0813403	-0.469651	0.0993362	-0.674513	0.469731	0.553333	-0.101455	0.911997	0.00189443	-0.26513	-0.122849	0.0375795	0.0795601	0.382	-0.139781	0.677498	0.392013	-0.208979	0.619546	-0.0900922	-0.0181154	-0.129718	-0.00774031	0.0764672	-0.0797725	-0.146199	0.370871	-0.954672	-0.192395	-0.376271	-0.00478959
tttaat	-0.414377	-0.531329	1.67711	-0.692528	0.0296922	-0.496646	0.517113	-0.285644	0.167478	0.155326	0.799416	-0.327175	-0.405441	0.295009	-0.772186	0.131663	-0.77058	0.743667	0.430597	-0.12366	0.517102	-0.109536	0.501262	-0.00340448	-0.991348	-0.440161	-0.698192	-0.459217	0.509897	0.744978	0.300101	0.441225	-1.02609	0.557439	-0.486087	0.209873
tttaac	-0.277797	-0.40553	0.619618	-1.35161	-0.560394	-0.568797	-0.55088	-0.131781	0.475196	0.235425	0.188696	-0.42995	-0.912231	0.161286	0.189215	0.852111	0.18268	0.205858	-0.198732	-0.092989	0.101884	-0.169432	0.227832	0.623461	0.101589	0.473158	-0.207363	-0.573774	0.183123	0.384452	-0.714047	-0.104012	0.381272	0.568064	0.0245098	0.068613
tttaaa	-0.294218	-0.465482	0.0626393	-0.435274	-0.140328	0.00533734	-0.482725	0.0505544	-0.281698	0.718897	0.420007	-0.720431	0.0596488	0.0336438	-0.294226	0.835272	-0.132065	0.570786	0.505411	-0.392187	0.875477	1.19874	0.258971	-0.153744	-0.968638	-0.421453	-0.0452036	-0.313578	0.10907	0.499087	-0.123116	0.308979	-0.987323	0.514209	-0.0916571	-0.585091
tttaag	-0.528145	-0.50401	0.224023	-0.910257	-0.472555	0.212027	0.249513	0.637226	-0.408396	0.485767	-0.111942	0.306336	0.095694	-0.686038	-0.0939615	-0.48873	-0.194804	0.0431642	0.298308	-0.185283	0.0317313	0.490581	-0.124366	-0.179229	-0.546348	0.0471444	-0.0156762	-0.430476	-0.143547	0.182616	-0.0573299	0.492262	-0.327834	0.482815	0.451581	-0.745045
tttgat	-0.789131	-0.312585	-0.194885	-0.995626	0.0419729	0.110938	-0.299754	0.202608	-0.106057	0.213161	0.432923	0.341847	-0.700631	-0.111053	-0.346744	0.440685	-0.384581	0.0945921	0.153076	-0.472103	0.56182	0.333401	0.222071	0.379937	-0.82313	-0.338235	0.0940096	-0.399527	0.067115	0.723217	-0.238332	0.280822	0.0666766	0.332099	-0.1993	0.214398
tttgac	-0.682881	-0.0980288	-0.152215	-0.295074	0.0516699	-0.231763	-0.0175726	0.397373	0.248575	0.2741	-0.295787	-0.211098	0.13935	-0.190723	-0.243312	-0.0744595	0.121912	-0.282392	0.431936	-0.424334	0.173052	-0.132351	-0.0985299	0.482509	-0.0839288	0.553599	-0.21626	0.1082	-0.0310989	0.51879	-0.0370367	0.44884	-0.0216818	0.425721	-0.0309277	-0.478769
tttgaa	-0.551302	-0.318864	0.384809	-0.873823	-0.0267205	0.233073	-0.119553	0.287262	-0.17606	0.37863	0.62643	0.587113	-0.96605	-0.0327721	-0.487345	0.303081	-0.534076	0.0804096	0.404956	-0.0707639	-0.0864738	0.184314	0.0939654	0.393603	-0.731034	-0.465074	-0.351701	-0.468365	0.176908	0.398422	0.219541	0.332653	-0.775837	0.705574	-0.403009	-0.243712
tttgag	-0.358218	-0.0426887	0.333305	-0.038097	-0.297158	0.0495921	-0.188767	-0.0778436	-0.0543074	0.279804	-0.0629567	0.0917964	0.291643	0.119838	-0.277269	-0.178937	0.0965431	-0.338494	0.408475	-0.0966504	-0.138907	-0.147652	0.132498	0.0339532	-0.413833	0.147223	-0.345132	0.374121	0.0558485	0.188146	-0.152353	0.170077	-0.195248	0.0330494	0.217797	0.403196
ttttct	-0.609499	-0.167128	1.12718	-0.546861	-0.415957	-0.404808	0.273048	-0.135634	0.221964	0.535431	0.786373	-0.599735	-1.07628	-0.567964	-0.642906	0.101086	-0.0431048	0.122166	0.162358	0.0464869	-0.181695	-0.156233	0.432592	-0.126146	-0.157193	-0.326149	0.066151	0.585491	-0.075945	0.131047	0.06776	0.654909	-1.14928	0.306648	-1.00695	0.136382
ttttcc	-0.814139	-0.43892	0.116836	-0.388169	-0.126452	-0.043215	-0.525383	-0.227115	0.18081	-0.0169221	0.420176	0.00288303	-0.976531	0.0345666	-0.0242855	-0.146161	0.121672	-0.286532	0.790182	0.228706	0.819594	-0.140658	-0.202766	0.774203	-0.571811	-0.306767	0.238212	-0.442341	0.239693	0.321641	0.049572	0.282842	0.326064	0.683248	-0.353939	-0.0352532
ttttca	-0.6344	-0.598338	0.16822	-1.29856	-0.178293	0.547886	-0.180627	0.275464	-0.154264	0.800422	0.55058	1.32353	-1.67748	-0.294992	-0.52964	0.388646	-0.359949	-0.476449	0.145253	0.253045	-0.0381424	-0.118731	0.214015	0.409749	-0.612588	-0.251911	-0.281071	0.593275	-0.288639	0.0861876	-0.300929	0.668976	-1.63371	0.640909	-0.519551	-0.114672
ttttcg	-2.55327	-0.447518	1.31391	0.285229	-1.04595	0.354801	-0.20216	0.277064	1.1988	0.129756	-0.172179	0.316041	NA	0.786326	0.212575	2.50627	1.67973	NA	-0.41505	-0.980715	-0.884409	-1.16455	-1.70049	-1.30329	0.771436	-0.237744	0.149706	4.2628	0.135184	0.358629	-1.84332	-0.296187	-0.260328	1.10808	-0.066091	-0.224678
tttcct	-0.13503	-0.6092	0.062929	-0.62823	-0.770122	0.232036	0.0287886	-0.0426946	-0.595885	0.382151	0.510787	0.98118	-0.157271	-0.24515	-0.904529	0.640578	0.43656	0.00111025	0.606611	0.0772582	0.119135	-0.714687	0.438575	-0.0521697	-0.315309	-0.0935271	-0.437278	-0.128455	0.152497	-0.478898	-0.1496	0.627312	-1.0362	0.530425	-0.11839	0.153505
tttccc	0.138602	0.0279023	0.684693	0.515672	0.23968	0.389104	-0.82505	0.0696721	1.02984	-0.144723	-0.703228	-0.0426573	-0.727522	0.150151	0.0824273	0.390331	0.280293	0.282373	-0.220552	0.451601	0.414566	-0.70097	-0.0874183	-0.775786	-0.305558	0.650427	0.143329	-0.576419	-0.0867655	-0.651007	0.350214	-0.880402	0.137688	0.153177	-0.340812	0.288706
tttcca	-0.66145	0.431774	0.115626	0.0812354	0.0764937	0.231824	0.166243	0.0533511	-0.630909	0.0737667	0.615404	0.24108	-0.895583	-0.0638293	-0.382937	0.23084	-0.474292	0.357797	-0.150169	-0.0518434	-0.0501216	-0.102171	1.14551	-0.129966	-0.817501	-0.240268	-0.157041	0.817316	-0.107337	0.302053	-0.0321849	0.263881	-1.25252	0.199563	-0.180974	0.560082
tttccg	1.86054	-0.942945	-2.55177	1.14725	-2.33927	-0.9239	1.35234	-0.404183	3.03325	0.452507	-0.233191	-0.67773	-0.755103	0.503493	1.35716	-0.813747	0.205303	0.969317	0.261097	-0.251622	-0.589252	1.5967	0.587392	0.914261	-1.90241	-1.54455	-1.07397	-0.716646	-0.253288	-0.838778	1.87218	1.01125	-0.614961	0.499704	-0.129305	0.479483
tttact	-0.593329	-1.02026	0.268746	-1.03189	-0.262099	-0.0135945	-0.231749	0.286896	0.236677	0.614276	0.713196	1.27063	-1.45296	-0.140538	-0.544209	0.37874	-0.823869	0.0392862	0.868209	0.0994739	0.72281	-0.272833	0.354053	0.524808	-0.0177702	-0.0975897	-0.268951	-0.941687	-0.548025	0.384187	1.04964	0.432089	-1.38463	0.838452	-0.406235	-0.175031
tttacc	-0.834957	-0.297977	0.363049	-0.559196	0.441387	0.00549905	0.32063	0.225384	0.358105	-0.428077	0.505252	0.548734	-0.139528	-0.469062	0.0357152	0.860843	-0.358483	0.829261	-0.533914	0.256119	-0.12339	-0.0414091	0.157906	-0.554456	-0.975156	-0.217868	-0.168501	-0.444543	0.629282	0.637292	0.239386	-0.307087	-0.292406	1.14069	-0.829989	-0.233453
tttaca	-0.0484272	-0.742477	-0.0368137	-0.51356	0.409553	-0.639046	-0.234873	-0.102386	-0.169999	0.160947	1.19566	0.387085	0.206188	0.0193643	0.331923	-0.168678	-0.790534	0.450072	0.505952	-0.112028	-0.249292	0.0211543	0.659578	0.799718	-1.57218	0.0666249	-0.635939	0.714046	0.0668431	0.310949	-0.385421	0.542732	-0.597188	0.407316	-0.593173	-1.01645
tttacg	0.432932	0.138469	-1.61574	-1.17411	2.68954	0.208455	-0.331521	-0.665429	-2.52593	0.291919	0.382914	0.114002	-2.37183	-0.335488	-1.44904	-1.68349	0.648039	-0.584143	4.34923	-1.39132	-0.0365509	0.453222	-0.308682	0.408042	-0.482404	1.55865	0.408755	1.42054	-0.697147	-2.46552	0.804953	1.45844	-2.36394	0.721945	1.0421	0.295852
tttgct	-0.548953	-0.545512	-0.109438	-0.290838	-0.0408776	0.02334	0.0242299	0.432515	0.0568346	0.361472	0.49976	-0.235264	-0.858686	-0.24625	-0.802681	0.425046	0.22421	-0.223892	0.109136	0.105237	-0.0586217	-0.355213	-0.25855	0.062074	-0.839609	-0.169423	-0.739769	-0.446484	0.0494019	0.52486	0.191018	0.703984	-0.271648	0.0739974	-0.810049	0.251243
tttgcc	-1.06333	-0.372317	0.112315	0.252073	0.0133441	0.0618846	0.339515	0.216322	0.301347	0.109972	-0.142261	-0.150394	-1.07147	-0.324853	-0.353102	-0.0318479	0.303616	-0.298531	0.0477579	0.21291	-0.166101	-0.783382	0.102341	0.120987	0.00313828	0.293485	-0.0482497	-0.350489	-0.0423765	0.394256	-0.106929	0.18317	0.438711	-0.529149	-0.40662	0.480533
tttgca	-0.0624365	-0.941629	0.555258	-0.337212	0.310395	-0.105424	0.166907	0.284439	0.00191759	0.419009	0.314811	0.317985	-0.0433749	-0.156959	-0.53785	-0.0989645	-0.0278278	0.432173	-0.287891	-0.0650828	-0.0724108	-1.02665	-0.173491	0.849322	-0.385036	-0.00213482	0.0790714	-0.111218	0.270814	0.280081	0.308	0.174379	-1.07106	-0.236675	-0.732116	-0.050227
tttgcg	-0.159049	-0.695117	-0.251047	0.711115	1.51439	-0.36716	-0.447216	-0.281047	-0.234622	-0.740297	-1.02035	0.402772	-0.75006	0.23936	-0.0689194	-1.38991	0.759083	-0.544326	0.00754258	0.990172	0.0969756	-0.656862	-2.35836	0.655627	-0.499565	0.266604	0.2964	-0.533169	0.758225	0.881524	0.134185	0.429609	1.84146	0.426343	-0.685687	0.370269
ttttgt	-1.04338	-0.667709	-0.238585	-1.43269	0.0711929	-0.552065	-0.0226451	0.677631	0.411808	0.131696	0.71471	0.429699	0.113095	0.319621	-0.218923	0.423334	-0.0719339	0.134919	0.811046	-0.48552	-0.013849	0.0443474	1.27028	0.888086	-0.872313	-0.237662	-0.504543	0.318561	0.213813	0.434416	0.494632	0.412987	-1.51695	0.587703	0.00719971	-0.604717
ttttgc	-2.09529	-0.0251557	0.422272	-0.157706	-0.00343625	0.885965	0.0975277	0.29349	0.179024	0.0989651	0.165957	0.35007	0.217932	0.327418	-0.333771	1.36638	-0.332409	-1.73682	-1.41026	-0.168605	-0.111383	1.00576	-0.366907	0.871055	-0.129072	-0.283855	-0.60965	-0.588615	0.196016	0.553753	-0.397994	-0.676821	-0.422474	0.30054	-0.880894	0.866515
ttttga	-0.32924	NA	1.4001	1.90677	NA	-0.432918	0.88421	0.327529	-0.101996	0.427424	-2.91503	-0.774594	NA	2.52104	NA	NA	-0.0524836	NA	0.0125536	1.32945	1.37013	NA	NA	0.911571	-0.27147	-0.778053	0.68798	-1.35631	1.97902	NA	1.51409	0.51488	-0.695187	0.25408	-0.089065	1.61241
ttttgg	-1.04056	-1.4059	-0.659065	-0.249548	-0.849183	0.618063	-0.170238	0.559295	-0.019799	0.649372	0.598357	1.38942	0.220565	-0.012159	-0.486459	0.0696769	0.153639	-0.714156	-0.538167	1.04145	-0.426774	0.799906	-0.409533	0.18471	-1.34165	-0.306971	-0.717403	-0.0594242	0.36537	0.51727	-0.485723	0.547479	-0.679797	0.275176	0.378114	-0.0367394
tttcgt	-2.42495	-1.79348	1.36258	-0.0862792	-0.0519127	-0.138107	-0.252665	1.08814	-0.10602	-0.0504337	0.79922	0.221757	-0.820751	-0.541222	0.127515	1.51181	-0.398981	0.155449	1.12534	-0.20873	-0.478662	-0.227	1.25016	0.660488	1.17082	-0.0347925	-0.902494	0.202479	0.731843	-0.793185	-0.287472	0.585329	-0.300099	-0.339194	-0.237707	-1.92131
tttcgc	-1.71324	-1.11018	-1.60028	0.464246	-1.81372	-0.263866	0.415518	0.041667	0.932472	0.0988448	0.989702	-0.261581	1.3659	0.86449	-0.765453	-0.187646	0.888634	-0.0666624	1.08327	0.0310935	2.61417	1.03804	0.0706111	-0.14178	-0.0418289	-0.202682	-0.694198	-1.75548	-0.113513	-0.222067	1.06414	-0.0538807	-0.825514	-0.207727	-0.588934	-0.491171
tttcga	-0.425272	-1.2884	0.207944	-0.583492	-0.445231	0.321759	-0.176128	0.631568	0.0526883	0.313525	0.761442	-0.0200964	-0.685754	-0.366798	0.704981	0.0626024	-0.248973	0.0922455	0.491694	-0.495738	0.0243273	-0.42725	0.0419887	-0.288928	-1.15027	-0.935113	0.142872	-0.571134	0.204777	0.278825	-0.0869579	0.548374	-0.278521	0.146375	-0.905599	0.441782
tttcgg	-0.0396025	0.184821	-1.85699	0.860652	0.56212	-0.0618534	0.272275	-0.13912	-1.26925	-0.158766	-0.0468406	-0.12018	-0.439452	0.157118	-0.512277	0.60287	0.0378442	-0.045394	0.692188	-0.231043	-0.358914	-1.01291	0.796595	-0.105761	-0.00862845	0.0636325	0.678808	-0.0996388	0.157155	-0.247258	-0.421914	-0.393071	0.220565	0.134196	-0.863798	0.371797
tttagt	0.53394	-0.463314	1.05395	-0.701907	-0.0823218	0.443616	-0.141787	0.0947819	0.287132	-0.0444613	2.2612	1.45984	-0.665414	0.158691	-0.737109	-0.468507	-1.6682	0.0176773	0.722849	-0.195563	0.668279	0.614578	-0.0490462	-0.694694	0.500152	-0.446523	-0.195383	0.132659	0.0711273	0.819456	-0.0888203	0.443643	-0.854248	0.315806	-0.418397	-0.592393
tttagc	0.36236	0.256458	0.231559	-0.950182	0.224945	0.141647	0.614448	-0.117427	-0.520759	0.346304	0.528274	1.43729	-0.994407	0.362233	-0.474875	1.68055	0.811594	1.23563	-0.0165775	0.137135	-0.72068	-1.63907	0.217819	-0.14157	-0.542519	0.818481	0.241665	0.855281	0.0450948	0.307604	0.219424	-0.888893	-0.67198	-0.23173	-0.216602	-0.929823
tttaga	-1.21255	-1.0448	1.74139	-2.43996	-1.49158	-0.0871824	0.136196	0.0868061	-0.605773	0.892367	0.375726	-0.966888	1.00709	0.0337585	-0.996684	1.1428	-0.650694	-0.397828	0.598214	0.660527	0.307144	1.58135	0.767778	-1.05804	-0.772878	-0.275466	-0.445924	-1.43348	0.806937	1.08256	0.277047	-0.0650291	-1.22412	0.489838	-0.9008	-0.691278
tttagg	-0.565676	-0.986336	-1.01021	-0.756903	-1.65507	1.01998	-0.0637016	-0.387595	-0.125621	0.593939	1.23027	-1.20096	-1.66167	0.160479	-0.451082	0.615233	0.887862	1.00236	0.358459	0.0868436	0.714857	1.22048	0.44495	0.658742	-0.589818	-0.593844	0.0224409	-0.515945	0.0970714	0.554509	-1.74404	0.628172	-0.163482	0.118457	-1.71693	0.20244
tttggt	-0.796379	-1.46814	0.318624	-0.960009	0.407982	0.219847	-0.367038	0.377796	0.010846	0.0796137	0.77052	0.224378	-0.166792	-0.0932186	-0.70914	0.0647945	-0.421503	0.0845946	0.0842549	-0.221289	-0.149607	-0.809172	-0.23796	0.0784841	-0.585446	0.25824	0.121742	-0.209814	0.44623	-0.0816724	-0.111664	0.261721	-0.665557	-0.0224478	-0.446992	0.215275
tttggc	-0.290547	-0.463886	-0.364822	0.692461	0.542267	-0.297407	0.163392	0.337722	0.194154	0.0758626	-0.142645	0.0120776	-0.264051	0.010898	-0.27928	-0.0416312	0.0889675	-0.222308	0.384564	0.211541	-0.186879	-1.15391	0.580129	0.187285	-0.332279	-0.0697241	-0.096997	-0.159287	0.225646	0.192131	-0.459226	-0.0927054	0.427342	-0.624653	-0.271851	0.192609
tttgga	-0.771545	-0.727566	0.713016	-1.00363	-0.08364	0.281505	0.143056	0.336597	-0.204904	0.323572	0.292715	0.780829	-0.521633	-0.508691	-0.284682	0.088846	0.107622	-0.465935	0.032263	0.420467	0.0599059	-0.549974	0.395665	0.00663692	-1.1054	0.0445563	-0.444486	-0.398839	0.0677432	0.654541	0.121288	0.223362	0.196935	0.595169	-0.357091	0.441266
tttggg	0.364428	-0.0646107	-0.283103	0.654654	0.365288	-0.161883	0.0583534	0.000857444	0.120288	-0.116546	-0.158945	-0.394614	0.595932	-0.162322	-0.480771	-0.318094	0.356408	-0.814929	0.0163966	0.0928257	-0.431369	-0.0719632	-0.0590536	0.363041	-0.318654	-0.102183	-0.124328	0.522782	0.149758	0.300964	0.0509987	0.234776	-0.442706	0.263063	-0.252287	0.248761
ttcttt	-1.11661	-0.621875	-0.122073	-0.111813	0.0481942	0.420733	-0.50174	0.3554	-0.129167	0.337789	0.0647584	0.609789	0.29429	-0.280593	-0.154254	0.339507	0.339809	0.655239	-0.0927003	-0.0853176	0.506364	-0.436382	0.376953	0.364621	-0.525241	-0.127544	-0.348926	-0.246755	-0.119106	0.0924971	-0.36913	0.34626	0.890394	0.0968774	-0.76047	0.00294879
ttcttc	-0.0326675	-0.859015	-0.452623	0.311269	-0.356079	0.200261	-0.0700821	0.0614959	-0.280821	0.130862	-0.488467	0.29431	-0.474383	0.206415	-0.00569856	-0.0936165	0.823549	0.200993	-0.17749	0.451418	-0.29419	-0.729837	-0.37403	-0.181204	0.477484	0.473398	-0.0115518	0.351806	0.0156357	-0.378998	0.110235	0.0378511	0.894329	-0.120945	-0.490974	0.0799999
ttctta	-0.798723	-2.21129	0.407079	-0.821645	-0.770919	-0.13475	-0.354291	0.655439	-0.326664	0.336387	1.2121	0.813519	0.158854	0.799147	-1.26892	-0.875678	0.239728	-0.225731	0.392651	-0.111632	0.404185	-0.421131	0.19228	0.775268	0.0988493	-0.260118	-0.639408	-0.565566	0.154523	1.44472	-0.0597428	0.697464	-0.800319	0.320339	-1.36569	-0.0228822
ttcttg	-0.822435	-0.295989	-0.256876	-0.205756	-0.0228921	-0.0107628	-0.139952	-0.206343	0.828206	0.456828	0.125746	-0.607727	-0.692185	0.428341	-0.791969	-0.451491	0.66404	0.071765	0.392696	0.337885	1.13167	-0.0872832	1.01959	0.723156	-0.236976	0.530175	-0.506649	-0.25899	-0.0153632	0.766011	-0.0334944	0.0909222	-0.675963	-0.378796	-0.549002	0.487243
ttcctt	-0.409017	-0.542501	0.117998	-0.491199	-0.305233	0.375377	-0.225183	-0.287815	0.145733	0.633476	0.0528589	0.870343	-0.632069	0.163303	-0.0374983	-0.167869	0.0876701	-0.348859	-0.531308	0.587603	0.0109189	-0.297166	-0.33844	-0.0636426	-0.58289	0.15679	-0.219469	0.158542	-0.0480051	0.157161	0.428836	0.295068	-0.247603	0.695553	-0.360107	0.27506
ttcctc	-0.677389	-0.160558	0.596532	0.867342	-0.17707	-0.0596023	-0.299413	0.326149	-0.412331	-0.124326	-0.533767	-0.159678	0.459033	0.89882	-0.0882129	-0.350323	0.199664	-0.151114	-0.216022	0.18359	-0.195023	-0.716905	-0.526231	-0.0236862	0.182217	0.322735	0.137786	0.0685918	0.398239	-0.166145	0.0282087	-0.183184	1.08319	-0.340374	-0.0194902	-0.455694
ttccta	-1.62564	-0.480306	0.460639	-0.495374	0.344872	0.0404997	-0.0318471	0.25111	-0.688421	-0.0134379	-0.245038	0.19265	0.245001	-0.186411	0.161845	0.447203	0.0870214	0.481489	0.421549	0.205089	0.155794	-0.623212	-0.9554	0.00724919	-0.00538394	0.846216	-0.33318	-0.293972	0.150458	0.632951	-0.281006	0.25487	0.0300793	0.0119334	-1.37505	0.686317
ttcctg	-0.638615	-0.179504	-0.57451	0.626653	-0.42397	0.053756	0.0217001	0.0590693	-0.233017	0.266993	-0.57106	-0.198013	-0.0289984	0.431808	0.0330983	-0.0860442	0.209465	0.010358	-0.339213	0.212888	-0.252193	-0.254772	-0.266333	-0.0225969	0.423532	0.320715	-0.0152185	0.0186565	0.0765356	-0.0600007	-0.160792	-0.222219	1.12529	-0.426559	0.272122	0.497288
ttcatt	-1.06395	-0.814552	0.444716	-0.297573	-0.557888	-0.33427	-0.250202	0.613413	-0.220897	0.132357	0.321783	0.568162	-0.477609	0.272337	-0.114842	-0.566672	0.18741	-0.798015	0.481365	0.331108	-0.17574	-0.0112685	0.136787	0.0932142	-0.282752	-0.527142	-0.70305	0.555792	0.104503	0.460912	0.0293404	0.362091	0.0419214	0.185521	0.0553641	0.156601
ttcatc	-0.725336	-0.26807	0.185474	0.685702	-0.0590462	-0.0159756	-0.0370516	0.460803	0.190909	0.0940619	-0.53257	0.180337	0.224624	0.0685739	-0.369576	-0.338304	0.44082	0.00622352	-0.295256	-0.169403	0.18862	-0.245269	-0.245477	0.00794261	0.118561	0.242557	-0.117951	0.119514	0.127524	0.0199044	-0.411052	0.0612468	0.348806	-0.405871	0.191613	-0.0262817
ttcata	-0.384403	-1.02967	-0.674203	0.354866	0.119313	0.653945	-0.397439	0.104814	0.634402	0.490153	0.0875056	0.496278	-1.04958	0.270452	-0.67493	0.810633	0.0661972	-0.448782	0.804934	-0.0732405	1.23443	-0.198	0.942202	-0.555229	0.101495	-0.463156	0.142448	1.06754	0.457955	0.679862	-1.33107	0.0194463	-0.320288	-0.392122	-1.32486	-0.410951
ttcatg	-0.393499	-0.536395	-0.182179	0.215947	0.332355	0.340828	-0.302158	-0.0412535	-0.644618	0.138792	-0.280531	0.54017	0.224996	0.786219	-0.410064	0.0504782	0.15099	0.161889	0.118788	0.143647	-0.636398	-1.42466	-0.280533	-0.123559	-0.336338	0.270938	0.0281217	-0.269912	0.310324	0.377289	-0.431933	0.0905137	0.318382	-0.382831	-0.53694	0.652234
ttcgtt	0.86849	-0.896056	-1.34576	0.272052	-1.99817	0.159146	-0.260224	1.29058	-0.482935	0.491971	0.146407	0.816915	NA	-0.587561	-1.72971	0.329748	0.0298069	0.498719	0.68127	1.32785	0.0914077	0.510269	0.494017	-0.108378	0.100221	-0.670786	-0.00593233	-0.968322	-0.0929521	-2.70834	-1.66574	-0.436519	-0.677115	0.625062	0.835607	-0.320746
ttcgtc	-1.77317	-0.0591069	-0.130872	1.46221	-0.343312	-0.627866	-0.299376	0.327772	-1.00725	-0.175365	0.140138	0.0184687	0.401195	0.995515	0.589006	-0.224381	0.606334	0.494234	-0.585043	0.68955	0.128474	-0.877005	-0.660456	-1.44045	-0.0472398	0.48398	-0.732483	-0.0112038	0.170622	-0.456358	0.824325	-0.353047	0.970726	-0.741674	0.0798956	0.0465529
ttcgta	-0.89909	1.88701	1.61675	0.211056	0.514487	-0.881526	-1.21576	0.0939493	0.332522	-0.331244	-0.189742	-1.10805	0.373297	1.39829	-0.34513	-0.608323	2.48281	-2.28658	-0.465438	-1.21451	-1.67494	-1.15978	-0.716285	0.518383	-1.44754	0.397221	-0.632435	1.4277	0.601682	0.734935	-1.87375	-0.0660373	NA	-0.205682	0.73877	1.12653
ttcgtg	-0.548313	-0.117484	-1.43124	1.43325	0.703416	0.536884	-0.00126851	0.430684	-0.421916	-0.3934	-0.58329	0.0705576	0.00642206	0.0719532	0.118242	-0.225723	0.766256	0.0912813	-0.243408	0.11957	-0.39139	-0.36414	0.0877369	-0.34659	0.0537713	0.338536	0.471559	-0.0319812	0.206802	-0.287769	-0.26254	-0.15016	0.380901	-0.335699	0.716143	-0.400598
ttctat	-1.08792	-1.03464	0.49979	-0.227433	0.154484	0.547612	-0.155768	0.223931	-0.0480579	0.333816	-0.228468	0.0886018	0.358867	0.0299633	-0.562001	0.862279	0.456057	0.0284776	0.516482	0.0407077	0.467419	-0.65269	0.189003	-0.136445	-0.437886	0.134975	-0.462185	-0.324071	0.241792	0.0971402	0.0598915	0.234262	-0.650401	0.031102	-0.739572	0.353532
ttctac	-0.238414	-0.547168	-0.552979	0.536558	-0.21412	0.110707	-0.0964116	0.203718	-0.00135689	0.166052	-0.317106	-0.162938	0.645687	0.338316	0.457836	-0.0259874	0.690578	-0.492246	-0.479757	0.284826	-0.728279	-0.324872	-0.457622	-0.117406	1.14913	0.207521	-0.556595	0.223517	0.212256	-0.693419	-0.264899	0.135378	0.239585	-0.656689	0.247528	0.455748
ttctaa	1.19342	2.16767	NA	4.60615	-0.220591	1.35412	0.66053	0.213747	NA	2.01068	0.67698	NA	NA	NA	-0.276713	-0.374302	2.45796	0.0288503	-0.791951	0.546935	NA	NA	0.039597	0.719246	NA	NA	-1.43462	-2.48786	-0.313695	NA	-2.61568	-1.12222	NA	-2.56188	NA	-0.454209
ttctag	NA	2.88028	1.02621	NA	3.09648	4.19388	1.58681	1.85269	NA	-3.26454	-2.64296	NA	0.0193146	1.48103	NA	-1.62716	-1.58	3.13566	NA	-0.988167	NA	NA	1.86221	0.231735	0.277434	-1.26168	-0.7119	-0.888848	-2.0144	NA	-1.03559	-0.297377	-1.60927	-0.400147	2.07359	NA
ttccat	-0.0495091	-0.381069	-0.462653	-0.947114	-0.404663	-0.133986	-0.361119	-0.373296	0.472439	0.0753639	-0.474272	0.0557607	-0.76278	-0.122216	-0.707455	0.174449	0.198675	0.348779	0.512132	0.447327	-0.131258	-0.320648	0.360477	1.18481	0.0126704	0.397716	-0.13349	-0.466313	-0.175862	0.0695223	0.28801	0.739874	0.338582	0.193189	0.127264	0.0907918
ttccac	-0.147056	-0.0484969	-0.216889	0.848297	-0.315478	-0.094289	0.141446	-0.241255	-0.0276182	-0.092338	-0.516977	-0.582295	0.551405	0.732538	-0.123878	0.0543742	0.999783	-0.491874	-0.30804	0.156374	-0.247383	0.200365	-0.0939905	-0.00150958	0.207017	0.280101	0.111393	-0.0567024	-0.35634	-0.297488	0.172138	-0.0653514	0.737922	0.130121	0.09359	-0.134382
ttccaa	-0.391394	-0.274863	0.0347369	-0.365742	-0.689475	0.24849	-0.32055	0.0456527	-0.169977	0.718405	0.26272	0.262669	0.697142	0.218578	-0.161455	0.440234	0.377675	0.303268	0.17309	0.0144933	-0.105069	-0.62462	0.156847	-0.101616	-0.850239	-0.112767	-0.114731	-0.313628	0.479091	0.222452	-0.15604	-0.195293	0.846198	-0.269334	-0.0707853	0.10042
ttccag	0.230032	0.293611	-0.350504	0.409735	-0.190258	-0.0251909	-0.105156	0.00863259	-0.0310955	-0.123071	-0.271973	-0.548042	-0.0593403	0.394031	0.0988856	0.406397	0.03458	-0.46734	-0.192821	0.127792	-0.184405	-0.36013	0.183479	0.135548	0.280584	0.298363	-0.119838	0.278179	0.0805513	-0.308795	0.112477	-0.0596798	0.389868	-0.266038	0.341943	-0.109824
ttcaat	0.00382688	-0.219824	0.648918	-0.219345	-0.127552	0.0388656	-0.131088	0.0130815	-0.212865	0.456042	0.705239	0.165546	-0.361983	0.00984053	-0.300016	0.098012	0.169275	0.629904	-0.028358	0.230321	0.378876	-0.673591	0.23832	-0.0186186	-1.13152	0.282515	-0.412185	-0.782578	-0.111953	0.370986	-0.400363	0.278772	-0.105357	0.261015	-0.399491	-0.0170881
ttcaac	-0.456887	0.194125	-0.552852	0.389734	0.572641	0.210678	-0.0213562	0.257452	-0.0935035	-0.376364	-0.306789	-0.261986	0.527862	0.0598029	0.0991719	0.019149	0.317904	0.113529	-0.000712488	-0.501043	0.38119	-0.730928	-0.449035	0.377172	-0.100114	0.578362	0.187617	0.246678	-0.3244	0.323678	0.18312	-0.149378	0.545992	0.286226	0.173337	-0.015542
ttcaaa	-0.801146	0.0111284	-0.41486	-0.397094	-0.175201	-0.0194229	-0.0767145	0.498697	-0.237704	0.266941	0.280606	0.149362	-0.0354569	-0.172506	-0.200605	-0.207052	-0.108081	0.364201	-0.241558	-0.249043	0.279878	-0.288475	0.0583782	0.0140887	-0.718475	0.19377	-0.359436	0.232983	-0.0642745	0.586439	-0.340215	0.147522	-0.368982	0.81525	0.124839	-0.17883
ttcaag	-0.273308	0.182598	-0.0579485	0.291093	0.0946446	0.251439	-0.140022	0.403984	-0.0742266	-0.0103591	-0.658132	-0.212171	0.23287	-0.104823	0.710679	-0.0887291	-0.114115	0.388038	-0.260814	-0.244485	0.111499	-0.319067	0.227443	-0.309882	0.398247	0.536717	-0.287213	-0.29755	-0.179934	0.20002	-0.0602983	0.0789854	0.241748	0.095365	0.439946	-0.162865
ttcgat	-1.08534	-1.2697	0.312961	-0.353979	0.533204	-0.183062	-0.290896	0.165137	-0.320229	-0.323224	-0.855188	-1.19173	3.79514	0.0675896	-0.0177643	-1.00833	0.744853	0.679559	0.269255	-0.480247	0.643608	0.53506	0.151062	0.795609	0.0765512	-0.18439	-0.202025	-0.0906976	-0.102235	1.322	1.01479	-0.108453	0.888195	0.545325	1.04589	-0.215509
ttcgac	-0.389758	0.0537977	-0.49548	0.444148	-0.105268	0.149153	-0.218773	0.518703	0.0642062	-0.246106	-1.12823	-0.22979	0.337336	-0.0295899	0.818698	0.489883	0.3549	-0.288454	-0.861226	-0.417847	0.222519	0.344498	0.481654	-0.696256	0.382526	0.281091	0.209011	-0.598183	-0.0395381	0.00736154	0.27109	-0.181228	0.276775	-0.0219903	0.97801	0.259593
ttcgaa	0.570443	0.231945	-0.308414	-0.277139	0.842274	0.582072	0.373375	0.614953	-0.667725	0.0435283	-0.481417	0.0410231	-1.79568	-0.193914	0.532508	0.95442	0.0331881	-1.2024	-0.316099	0.268097	0.737644	1.25016	0.453256	-0.632061	0.0231419	-0.541268	-0.755006	0.126989	-0.0258176	0.11948	-0.411571	-1.04609	-0.174987	0.474378	-0.471957	-1.0032
ttcgag	0.394732	0.0620325	-1.01635	0.990808	-0.0848811	-0.293546	-0.0286668	0.352205	-0.280558	-0.300204	-0.313065	-0.566964	-0.847144	0.442488	0.178511	-1.25878	0.987066	0.356633	0.169977	-0.0163677	-0.0219558	0.286172	-0.222217	-0.334164	0.533613	0.482554	0.260788	0.574733	-0.241767	-0.157796	-0.10205	0.215641	0.510057	-0.196476	0.442626	-0.0631377
ttctct	-0.671902	-0.323352	-0.205839	-0.0647313	0.280312	0.0542629	-0.702035	0.388073	0.00968677	-0.209091	0.233857	0.0893268	-0.678416	-0.0342828	-0.735087	0.5004	-0.0147155	0.116555	0.126026	0.0430223	-0.491536	-0.580619	0.318246	-0.0728234	-0.407284	-0.094142	0.17779	0.51316	0.615479	0.255209	0.225701	0.111023	0.323418	-0.350126	0.222514	0.0688771
ttctcc	0.221267	-0.100106	-0.695996	0.606476	-0.633358	-0.135774	-0.15114	0.212899	-0.217163	0.00376719	-0.300774	-0.248783	0.512941	0.544529	0.426154	-0.203841	0.272686	-0.337276	-0.321473	-0.0347211	-0.43543	-0.020049	-0.360391	-0.266072	0.237816	0.467371	0.537657	0.385674	0.091171	-0.355176	-0.305039	-0.676175	1.0308	0.101106	0.120594	-0.215558
ttctca	-0.345408	-0.211944	-0.769085	-0.424319	-0.0991948	0.267248	-0.197809	0.638545	0.0749295	-0.345565	0.203858	0.234387	1.06825	0.0466786	-0.123956	0.0781036	-0.0722668	0.480691	0.0146851	0.175214	0.026108	-0.92193	-0.263293	0.668829	0.18317	0.573062	0.151484	-0.25355	-0.000473537	-0.27907	-0.146498	-0.136471	-0.252205	0.0854156	0.294363	0.249782
ttctcg	0.994649	0.475121	-0.609119	2.07565	0.255394	0.215539	-0.116653	0.0878254	-0.48794	0.0452398	-0.845437	-0.849356	0.888681	0.508538	0.0897604	-1.21053	0.319812	-0.361029	-0.436989	0.134692	-1.15022	0.631788	0.108243	-0.597477	-0.214978	0.597368	0.12748	-0.341012	0.567268	-0.52686	-1.39474	-0.720582	0.123928	-0.986564	0.538817	0.114956
ttccct	0.248712	-0.57042	0.677148	0.183014	-0.0732428	0.189859	-0.171254	-0.191981	-0.130055	-0.0829382	-0.118782	0.599155	0.838053	-0.348174	0.142832	0.538586	0.336782	0.335173	0.188495	-0.159981	-1.07122	-0.473856	-0.629357	-0.119476	-0.0162925	0.169015	0.109057	0.289298	-0.116555	0.174245	-0.309468	0.024485	0.54303	0.0258161	-0.398447	0.357162
ttcccc	0.0117341	-0.14687	-0.620893	1.16211	-0.36527	-0.309726	-0.130341	0.183576	-0.0805418	-0.140839	-1.01263	0.0330281	0.4712	0.353203	0.256868	-0.0804168	1.02405	-0.155372	-0.0505814	-0.22495	-0.910877	-0.178303	-0.11911	-0.55796	0.213013	0.841477	0.313546	0.428881	0.22527	-0.202444	-0.104475	-0.346179	0.867693	-0.493642	0.326443	0.193977
ttccca	-1.30613	0.143526	0.619433	-0.321319	-0.183024	0.170496	0.213149	-0.144352	0.549642	0.467055	-0.568895	0.680007	0.173164	0.312577	-0.405301	-0.207353	-0.736734	-0.0193739	-0.0267207	0.567019	-0.228582	-0.879286	0.265052	-0.0987352	0.150177	-0.460319	-0.0743322	0.252571	0.186927	-0.220953	-0.0525964	0.283273	-0.376067	0.965103	-0.2351	0.00454766
ttcccg	0.553329	1.14378	0.672687	1.17065	0.235688	-0.181938	0.313299	0.183338	-0.952959	-0.356226	-0.80033	0.65962	0.650494	0.192118	-0.0160535	-0.479262	0.575857	-1.22639	0.0916335	0.475929	-1.14269	1.90847	-1.43122	-0.961042	-0.260831	0.163021	-0.151136	-0.220613	0.254255	-0.267075	1.01186	-0.207195	1.39219	-0.866382	0.284044	-0.142213
ttcact	-0.454064	-0.0609818	-0.394093	0.561114	-0.603179	0.0183581	-0.172403	0.410563	-0.0860999	-0.0270133	-0.431972	0.195285	0.402923	0.374368	-0.381357	-0.56783	0.572965	0.178371	0.162319	0.323878	-0.372337	-0.865636	-0.484976	0.364029	-0.422756	0.189307	-0.228976	0.271816	-0.0312978	-0.214081	0.137845	0.270528	0.225359	0.0805796	-0.496234	0.134482
ttcacc	0.0896192	0.362252	-0.146636	0.821132	-0.695825	-0.188244	-0.412032	0.198575	0.223707	-0.120895	-0.378633	0.161324	1.35365	0.481265	-0.0499087	-0.485433	0.510148	-0.25274	-0.216327	-0.0651259	0.000441865	-0.725847	-0.501692	-0.346737	-0.0143719	0.168897	-0.0374095	0.380381	0.283473	0.03909	0.430728	-0.271238	0.792692	0.0800739	0.0661579	0.22174
ttcaca	0.160142	-1.0504	0.154862	-0.0322775	-0.238541	0.319842	-0.543188	0.863294	-0.372798	0.14447	-0.0240863	0.552828	0.259055	-0.122576	-0.635443	0.315256	0.000448139	-0.209092	0.50184	0.1753	-0.502759	-0.205422	0.374824	0.315537	-0.106573	-0.0612864	-0.492898	0.351163	-0.0614432	0.0409534	0.178767	-0.0291795	-0.17579	0.0675524	-0.39016	0.621017
ttcacg	0.343772	0.05329	-0.722914	0.810867	-0.0969587	0.0492314	-0.508867	0.113575	-0.726166	-0.651485	-0.426622	-0.0119889	0.174664	-0.223149	1.14658	-0.553678	-0.28998	0.307464	-0.0122049	0.260265	-0.178347	1.43158	-0.537911	-0.906393	0.0263295	0.433501	-0.110652	0.90221	0.147777	-0.539738	-0.134928	-0.192599	-0.00623764	-0.737897	0.442632	0.185691
ttcgct	1.04004	0.202916	-0.213427	0.987458	0.0748684	0.751008	0.608036	-0.11114	-0.388358	-1.05432	-0.704208	0.691927	-1.70734	0.400358	0.486788	-0.303369	1.48832	-2.05037	-0.230338	0.432873	-1.71152	-2.21431	-1.30426	0.233873	-0.00620593	-0.282376	-0.264547	-0.706926	1.10862	-0.370438	0.37596	0.484975	1.51887	-0.605487	-0.544307	0.493882
ttcgcc	-0.0214288	-0.364339	-0.277576	1.9692	-0.140473	-0.652568	0.0588796	0.392954	-0.150569	-0.162068	-0.862509	0.377526	0.223268	0.371954	0.51018	-0.95591	0.331548	-0.0600465	-0.387312	-0.187338	-0.849397	0.352429	-0.749709	0.278034	0.00184446	0.305671	0.303565	-0.595376	0.617696	-0.518397	-0.244145	-0.221112	0.440309	-1.20629	0.385864	-0.188377
ttcgca	-0.547688	-0.482937	-0.72047	0.954908	-0.848341	-1.97307	0.135384	-0.671995	-0.954973	0.11732	-0.89056	0.0458231	-2.86136	0.111964	0.363475	-0.0839484	-0.353836	-1.01821	0.906287	-1.17126	0.671907	-0.25826	0.501231	2.01536	3.05323	-0.346821	-0.287142	-0.889501	0.273411	-0.0280799	1.18365	0.859365	0.148009	-0.128806	-0.685694	1.41563
ttcgcg	-0.312919	1.73196	-0.680441	1.27693	0.387521	-0.967698	0.2116	-0.342155	-1.32603	-1.42832	-0.845062	0.477656	0.728225	0.627269	1.23098	-0.362702	0.0101702	-0.141441	0.499467	-0.669844	-0.792188	-0.113606	-1.38626	-1.25512	1.88199	0.58008	0.0234102	0.00410817	-0.273466	0.342057	-0.14783	-0.592559	0.564277	-0.400057	1.14528	0.566878
ttctgt	0.298487	-0.0323218	-0.253176	0.105938	-0.618295	0.00917616	0.334708	0.288512	-0.391972	0.474944	0.355125	-0.027478	-0.949597	-0.496976	-0.520471	0.163659	0.137611	-0.0658093	-0.24712	0.0226892	-0.473703	0.504643	-0.0780837	0.222246	-0.502891	-0.31726	-0.0804452	0.0462434	-0.0950903	-0.494307	0.178694	-0.493067	-0.476122	0.4229	0.0841589	-0.108729
ttctgc	0.494523	-0.0210345	-0.645391	0.9478	0.100412	0.150725	-0.0126244	0.321522	0.359328	-0.551079	-0.579386	0.796086	0.33168	0.5366	-0.0393733	0.300212	0.191242	0.281668	-0.48489	0.0696132	-0.807788	0.116072	-0.150798	-0.219163	0.300995	0.179453	0.16084	-0.527337	-0.24189	-0.12015	0.140579	-0.138611	0.894171	-0.219246	0.392986	-0.255869
ttctga	1.72959	2.04926	NA	-0.754468	-0.537171	1.47251	1.86954	1.92969	-0.973108	0.521095	-1.43791	-0.984125	0.309828	0.719458	-0.580868	-1.19384	0.142035	-1.87235	-0.99436	-1.85615	-1.10938	0.184581	-1.3053	0.37545	-0.607957	-0.174465	-1.76894	-2.50251	0.519032	0.205389	-0.346429	1.01325	-1.6025	-0.631812	2.6693	0.017113
ttctgg	-0.0955478	-0.451132	-0.934656	-0.0194571	-0.367308	0.442718	-0.00808347	-0.17451	0.0366032	-0.166758	-0.0814146	0.0446896	-0.656012	0.738824	-0.285152	-0.200214	0.753161	-0.520773	-0.368318	0.917409	-0.677091	-0.825057	-0.00344616	0.669191	-0.313478	0.481976	0.180501	0.592058	0.114993	-0.15351	0.418299	-0.098389	-0.186009	-0.540431	-0.410925	0.0309596
ttccgt	-0.754891	-0.455282	-0.541779	0.239421	0.976517	0.267291	-0.114955	0.0108614	-0.0115732	0.626848	0.309838	0.145683	-0.570477	0.118775	-0.0602545	-0.066348	0.665346	-0.314366	-0.33823	-0.141144	1.77593	-0.220389	-1.0232	-0.0800888	0.245925	0.229396	-0.11773	-0.320652	-0.0688971	-0.597321	-0.167627	-0.0345234	-0.39875	0.0429748	-0.499854	-0.216262
ttccgc	1.401	-0.586219	-0.136657	1.35876	0.277009	0.0965604	0.0184583	-0.050119	-0.199206	-0.066996	-0.881116	-0.894934	0.819166	-0.0673386	0.582247	0.212524	0.411111	-0.379088	-0.959004	0.200264	-0.720884	-0.233462	-0.0960602	0.105282	0.28968	0.190271	0.513024	0.153278	0.106108	-0.19253	-0.12432	-0.169666	0.880413	-0.243195	0.362455	-0.107937
ttccga	-1.03818	0.693563	-0.245732	-0.517005	0.112658	0.0133313	-0.586221	0.393261	0.148168	0.121849	0.165718	-0.0555785	-0.593214	0.522704	-0.302293	-0.122796	0.110842	-0.0638693	0.480667	0.369175	1.07136	0.659329	-0.467817	-0.542224	0.752303	-0.0839256	-0.27436	0.0720584	-0.0349513	-0.0802016	0.0774392	0.00611926	0.0943351	-0.430108	-0.0870503	-0.19473
ttccgg	-0.00235049	-0.722384	-0.469887	0.957417	-0.143107	-0.496402	0.619145	-0.143136	-0.0614602	0.146636	-0.64546	-0.755119	-0.334439	0.676078	0.423398	-0.267683	0.573013	-0.0769541	0.00632533	0.0842218	0.411153	-0.0567992	0.1861	-0.109151	0.19952	0.734214	0.146861	0.546385	-0.604206	-0.493856	-0.106812	-0.537644	0.990545	-0.234672	0.626797	0.0436616
ttcagt	0.109837	-0.102862	0.398045	-0.002098	-0.0986059	0.270259	-0.385082	0.124272	-0.285615	0.096286	0.456034	0.847433	0.244599	0.213627	-0.784301	0.0218879	0.0749294	-0.211844	0.824935	0.252468	-0.0428823	-0.349061	0.0983204	0.156262	-0.359266	-0.0958736	0.126467	-0.470569	-0.0748747	-0.507744	0.0142674	0.309702	-1.01573	0.00033385	-0.556492	0.328485
ttcagc	-0.0394371	0.0661821	-0.611697	0.390697	-0.57442	-0.241432	-0.0240072	-0.069407	-0.316845	0.323389	-0.160014	0.0097505	-0.183176	0.617424	0.209784	0.592464	0.308739	-0.335041	-0.0715602	-0.187438	-0.531264	-0.0564661	-0.346893	0.278707	0.366678	0.0821487	-0.0325681	0.122204	0.12782	-0.471177	-0.141845	0.105122	0.157265	0.237419	0.502524	-0.596616
ttcaga	-0.571442	-0.661643	-0.783613	0.224752	-0.368761	-0.487416	-0.116534	0.413504	0.675922	0.540927	0.391006	0.141854	0.0908581	-0.50972	-0.531218	0.176678	0.460875	0.437509	0.669704	0.265089	0.696153	0.236201	0.137546	-0.299468	-0.504609	0.138296	-0.500837	-0.0651233	-0.0149416	-0.0954661	-0.294394	0.349637	-0.829375	0.77708	-0.217583	-0.278651
ttcagg	0.725206	-0.363265	-0.3783	1.2026	-0.431556	0.617404	0.454052	0.268798	0.364557	0.372385	-0.335916	-0.046532	-0.414065	-0.0690324	-0.131273	-0.518266	-0.302982	-0.124739	0.15428	0.158295	-0.0937376	-0.300602	0.431742	-0.543208	-1.04052	-0.265242	0.174679	-1.14351	0.0674164	0.00703087	-0.290132	0.376928	0.0975807	-0.564256	0.0569635	0.165809
ttcggt	-0.908376	0.123045	-0.529755	-0.0400034	-0.987746	-1.06272	-0.0676555	0.690468	1.11169	-0.170356	0.0593489	2.75984	1.00316	-0.0359433	-1.29537	-0.478638	0.262059	1.18102	-0.751619	-0.50824	0.895	0.0468467	-1.04181	-0.382162	1.31762	-0.0904952	0.734398	-0.10905	0.386619	0.282364	-0.106291	0.601447	0.546816	0.768005	0.587979	0.302696
ttcggc	0.302434	1.34187	-0.0669195	0.7835	0.305421	-0.944159	0.48505	0.196619	-0.122671	-0.299952	-0.50132	-0.115212	0.889141	0.919383	0.365273	-0.788778	0.723862	0.181746	-0.416345	-0.0773277	-0.89858	-0.185	-0.227577	0.346006	1.01278	0.377986	-0.338451	0.60024	-0.125336	-0.338588	-0.109513	-0.897042	-0.125183	-0.552868	0.106039	0.0676931
ttcgga	-0.983241	-0.629189	-0.0154944	0.517832	1.24004	-0.851623	0.481072	0.725024	1.62847	-0.0192829	-0.649513	-0.727057	-0.100965	-1.0659	0.363663	-0.194024	0.789976	-1.13175	-0.985213	0.53631	-0.813551	-0.494622	-0.384579	0.597885	0.769287	1.64912	-0.962495	-0.0559789	-0.216656	-0.35011	0.701555	-1.34632	1.15347	0.304909	0.448658	-0.685844
ttcggg	0.187345	-0.248817	0.252378	0.695477	0.266164	-0.365538	0.472963	0.251761	-0.037837	-0.630644	-0.215179	-0.54744	0.39587	0.535216	0.714128	-1.33081	0.157439	-0.261902	-0.0724816	-0.211285	-0.622323	-0.336471	-0.1086	0.839978	0.210524	1.11003	0.304576	0.621033	0.0433148	-0.417459	-0.213926	-0.676796	0.947915	-1.16431	0.376636	-0.528856
ttattt	-0.172577	-0.389633	0.456756	-0.907119	-0.00189225	-0.719572	0.0301979	-0.403986	0.208327	0.9114	0.593227	-1.31071	-0.391643	0.27866	-0.385411	0.00664388	-0.185289	-0.112222	0.390259	0.127761	1.17283	-0.0133564	-0.375191	-0.524327	-1.06511	0.0969245	0.013143	-0.983502	0.291123	0.214559	0.140196	0.517212	-0.440624	0.195674	-0.174081	0.408285
ttattc	-0.797778	-0.473148	3.1418	-1.38765	0.357374	0.716935	-0.383166	0.65066	-0.22382	0.220563	1.07175	1.37043	-0.324547	0.276075	-0.550045	0.835488	0.606743	-0.206083	0.705219	0.612745	0.051047	0.105458	0.279346	1.58916	-1.05919	-0.895265	-0.344864	-0.23145	0.176076	1.01855	-0.832097	0.112617	-0.698793	-0.200589	-0.0685857	0.319846
ttatta	-0.622562	-0.620924	2.23433	-1.47585	-1.04725	0.0278339	-0.0399186	0.301606	0.582104	0.625611	0.980419	1.10922	-0.612421	-0.146004	-1.14787	-0.824728	-0.497309	0.944679	0.508175	-0.374131	0.548661	-0.243924	-0.0256297	1.28792	-1.25656	-0.423018	-0.481752	-0.232756	-0.227332	1.04292	-1.12137	1.14387	-0.490309	0.761299	-0.400972	0.303911
ttattg	-1.03386	-0.445818	-0.486023	-0.932012	-0.526921	-0.693273	-0.131112	0.777758	-0.631534	0.871486	0.993356	1.14951	-0.187097	-0.0852997	-0.115322	1.25203	-0.624732	0.599145	0.76519	-0.259309	1.13226	0.885896	-0.0126766	0.942862	0.379506	-0.849808	-0.243392	-0.593547	-0.177193	1.09341	-0.186404	0.10542	-1.12559	0.579502	-1.11765	0.563489
ttactt	-0.696861	-0.269935	-0.0115254	-1.85162	-0.600225	0.0730073	0.145194	0.113608	0.853279	0.117017	0.327821	-0.499982	0.721027	0.747127	-0.501554	-0.233183	-0.069014	0.630792	0.682192	0.890126	-0.298716	-0.0354316	0.923078	-0.155766	-1.49515	0.237654	-0.129226	-0.178057	-0.330279	0.0793267	-0.542091	0.292252	-0.400372	0.112574	0.47567	0.0510501
ttactc	-0.855958	-0.328875	-0.00771345	-0.0828732	-0.0600755	0.422499	0.274878	0.410228	-0.773339	0.372076	-0.111754	-1.14362	-0.0109922	0.133553	-0.909588	0.355817	0.256408	-0.0117756	0.160125	0.647203	-0.916373	-0.961501	-0.236998	-0.231892	-1.91238	-0.577191	0.0395772	1.34659	0.198702	0.703157	-0.70743	-0.000449168	0.907839	0.555954	-1.74477	-0.235847
ttacta	-1.46953	0.4862	1.52117	-1.9643	-0.54448	-0.61483	0.124003	-0.376701	-0.810643	0.40178	2.21701	-1.45212	1.6276	-0.113554	-0.13944	-0.899844	0.148089	0.0247013	-0.551882	1.1215	0.246811	1.48182	0.954871	1.21111	-0.878147	-1.29514	-0.223896	-0.346914	0.186294	1.31946	0.121781	-0.205514	-0.52341	-0.339201	-0.214616	0.49701
ttactg	-0.426693	-0.17229	-0.558468	-1.01907	-0.18307	-0.50866	0.50174	-0.0158711	0.48441	0.0112541	0.774597	-0.0586655	-1.04245	-0.564456	0.0245393	-0.215689	-0.132225	0.371617	0.506504	0.13795	0.886102	-0.0900316	0.0837995	0.427625	-0.254296	-0.358505	-0.321972	-0.492292	0.194152	0.872256	-0.580904	-0.0255967	-0.633221	0.152484	0.622923	-0.102768
ttaatt	-0.476591	-0.818985	0.272371	-0.738251	0.138321	-0.0810592	0.0946653	0.086958	0.343436	1.26508	0.160941	1.18945	-1.59579	-0.121787	-0.669997	-0.423725	-0.0465971	0.291116	0.191446	-0.028446	0.513323	0.666639	-0.293096	0.692536	-1.67265	-0.465364	-0.0798932	-0.262047	-0.144439	0.433611	0.11447	-0.0770488	-0.724754	0.744238	-0.78268	0.405956
ttaatc	-0.906153	-0.983657	-0.111234	-2.1606	-0.488801	0.234836	-0.703235	-0.115354	0.617039	0.391705	0.261802	1.46157	NA	1.14143	-1.91739	-0.0069722	-0.572312	0.667224	1.59617	0.842036	-0.865033	-0.0611157	0.319679	0.029812	-1.26615	0.11381	-0.788322	-0.868868	-0.310866	1.11981	-0.509577	0.870198	-0.872855	0.866973	-0.916013	0.665216
ttaata	-0.57133	-1.46048	-0.071737	-2.28387	-1.39484	-0.244353	0.277115	-0.0287873	0.122448	0.80687	0.245131	2.23115	0.504261	0.258995	-0.521738	0.334832	-0.160279	0.256403	1.01556	-0.177873	-0.776759	0.472984	-0.720803	0.513107	-1.22567	-0.439644	-0.454264	-1.22525	0.473419	1.07275	-0.129641	1.36862	-1.5496	0.796423	-0.248607	-0.652874
ttaatg	-0.879137	-1.16531	0.969781	-1.02669	-0.124975	0.264829	-0.430869	0.290186	-0.0501597	0.0542711	0.829299	0.136381	0.0694074	0.602213	0.113326	-0.415013	-0.658935	-0.0193479	0.286699	-0.235858	1.28296	0.015042	-0.290862	0.314927	-0.506722	-0.98832	0.0593541	0.162095	0.223124	0.82963	0.362545	0.710609	-2.0704	0.777326	0.298478	-0.33051
ttagtt	-2.7708	-1.78701	-1.05613	-1.05676	-1.20598	-0.449199	0.177384	-0.247952	1.08242	0.422406	0.345755	-0.0978902	0.467759	0.635512	-0.337531	0.545481	-1.03281	0.961228	1.34963	0.36972	0.89738	0.765005	-0.0971714	-0.255158	-2.00721	-0.445819	0.203558	-0.636806	0.303033	0.290915	-0.17727	0.720392	-1.49005	1.26283	-2.0587	0.123778
ttagtc	-1.90309	-0.411119	-0.523691	-0.480026	-0.577783	-0.929851	1.09317	0.60455	0.498405	-0.0861747	0.958227	0.371354	0.813931	-0.313751	-0.263595	-2.47337	0.619703	-0.802755	0.727036	-1.22124	1.08416	1.31878	1.12445	-0.0369728	-2.38006	0.528418	-0.230775	-0.316664	-0.363248	0.975572	0.144693	0.591201	-0.428294	-0.0128901	-1.59887	-0.900887
ttagta	-3.57198	-0.530972	0.306962	-1.12068	-0.817304	-0.165237	0.809159	-0.172288	0.15282	0.219351	1.23313	1.37982	-0.495143	-1.73832	0.6481	1.42459	-0.363437	0.304285	1.0886	0.163938	1.98513	1.39264	1.8841	0.475624	0.2787	-0.318195	-0.541504	-0.674342	-0.558939	-0.098291	-0.088271	0.013473	-2.28317	-0.0169329	0.196368	-0.730365
ttagtg	0.0565213	-0.700055	0.236301	-0.819033	0.0554189	-0.222612	-0.339383	0.110096	-0.715587	0.933899	0.195511	2.29535	-1.03395	0.500207	-0.726266	-0.623213	0.932485	0.929926	0.132818	0.43188	0.163352	-0.107206	0.327616	0.78152	-1.99919	-0.541842	-0.302169	0.115127	-0.0578749	0.445724	-0.595733	0.100984	-2.06356	0.206079	-0.93463	0.522757
ttatat	-0.321854	-0.82492	1.6002	-1.32685	-0.19909	0.446967	-0.318791	-0.255623	0.461112	0.132589	0.867499	0.267554	-0.36696	-0.460339	-0.368832	0.274131	-0.829737	0.395684	0.313068	1.15399	1.92488	-0.869568	0.210471	0.230302	-1.49413	-0.429524	-0.826434	-1.08841	-0.339268	1.81344	-0.153755	0.572413	-0.359776	0.914263	-1.0376	-0.0897865
ttatac	-1.03699	-0.51538	1.52937	-1.14196	0.660323	0.950257	0.471577	0.509791	1.18699	-0.159721	0.584396	0.69479	-0.187072	-0.614722	-0.461984	0.589985	0.80799	-0.526229	-1.50085	-0.409144	1.68122	-0.210474	-0.894096	1.05897	-1.68388	-0.356531	-0.373792	-0.749295	0.173079	-0.68263	0.637899	0.266608	-2.08229	1.72792	-0.343361	0.172432
ttataa	NA	NA	NA	NA	0.0835078	-0.538796	NA	3.58662	NA	-1.67873	0.223454	4.0229	NA	0.787246	0.882309	0.161218	NA	NA	NA	-0.81194	-4.10658	NA	NA	1.12228	-0.422262	0.66593	-1.16031	3.00785	1.17742	4.38661	-0.765647	-2.52326	NA	0.343385	0.445177	-2.73902
ttatag	NA	NA	NA	NA	NA	NA	-1.68672	0.419091	NA	-0.42307	0.12845	1.15339	NA	1.11113	NA	-2.05362	NA	NA	NA	3.34137	NA	NA	-2.49449	NA	NA	NA	-1.97863	NA	-1.84622	NA	NA	NA	NA	NA	-0.483373	-0.808688
ttacat	-0.626779	0.31688	0.196545	-1.70375	0.0543495	0.143041	0.0324594	0.0860364	0.0209197	0.553798	1.26816	0.291227	-1.33582	0.0447253	-0.158224	0.702072	-0.492929	1.31173	0.267129	-0.180696	-0.0497561	-0.079161	1.05532	1.68377	-1.53512	-0.968802	-0.65639	0.42074	-0.381316	0.343936	-0.170978	1.01163	-1.00808	1.49695	-0.829067	0.294837
ttacac	0.345483	1.57534	0.4077	-1.37767	-0.0670528	-0.406008	0.468599	0.624378	0.165875	-0.268321	0.452335	0.288732	-2.28852	0.0770951	0.547277	0.0793655	-0.762462	-0.129374	-0.354407	1.06628	-0.284313	-2.10462	-0.649787	-0.45657	-1.55483	0.435603	-0.288855	-0.933879	0.360378	0.605601	0.0135794	0.799083	-0.972446	0.229799	-1.47588	-0.0558925
ttacaa	-0.888204	-0.860586	1.23714	-0.827752	0.0191858	-0.543443	0.0902014	0.0467102	-1.18225	-0.207799	0.743156	0.0284026	-0.683839	-0.0754406	-0.386966	-0.870025	-0.56524	1.15175	0.0774844	0.0150559	0.00992026	-0.544365	1.3613	0.677205	-1.18689	-0.870722	-0.290015	-0.49647	-0.010311	1.63858	0.859749	1.30302	-1.24061	0.669351	0.413526	-0.45675
ttacag	0.000465583	0.348487	1.51877	-1.42274	-0.109024	-0.144317	0.00639602	-0.298216	0.45205	0.601794	0.395219	-0.0249084	0.376991	0.154767	-0.906134	0.344684	-0.842039	0.0345011	0.685495	-0.258726	1.04392	0.463545	0.460055	0.91667	-0.0947346	-0.66223	-0.0837742	-0.483222	-0.400057	0.322014	0.020322	-0.130498	-0.201292	0.947874	-0.86896	-0.253159
ttaaat	-0.461334	-0.753962	1.20445	-1.78416	0.421064	0.275632	0.0854	0.375344	-0.212492	0.46812	0.918966	0.48146	-0.444231	-0.424862	-0.606312	-0.121245	-1.14649	0.954932	0.386437	-0.318028	-0.258098	0.826691	0.800023	0.362839	-1.24576	-0.777116	0.0789712	-0.483516	0.146455	0.740287	-0.380932	0.967253	-2.14282	0.388561	-0.00349489	0.487054
ttaaac	-1.4186	-0.155278	0.239063	-1.0204	-0.327851	0.851735	0.210731	0.0473915	0.61173	-0.131566	0.45174	1.22466	-1.94745	0.502793	-0.153145	0.178902	-1.39983	-0.0451267	0.0467813	-0.106629	0.658109	-0.524286	0.690502	0.511659	-1.17633	-0.234311	-0.624873	0.293682	0.702829	0.494673	-0.256892	0.189557	-0.488752	0.627244	-2.05443	-0.0156831
ttaaaa	-0.931095	-0.582116	0.0884261	-0.922478	-0.762249	0.147531	-0.62169	-0.278219	0.49729	0.966633	0.855466	1.29774	-0.32142	-0.0631398	0.0367081	0.238506	-0.904512	0.486204	0.438608	-0.0907831	0.796176	0.357919	0.728449	0.483441	-0.413025	-0.727829	-0.334076	0.463373	0.374663	0.800254	-0.058761	0.535881	-0.537569	0.285498	-0.861274	-0.295798
ttaaag	-0.00554703	-0.542869	0.681653	-0.546441	0.145429	-0.176152	0.0286264	-0.112077	-0.00539853	0.66562	0.799464	0.549382	1.1051	0.0654434	0.22666	-0.08949	-0.98463	-0.0724037	0.927532	-0.39069	-0.447418	1.05333	0.18649	0.135241	-1.01389	-0.50301	0.0524551	-0.285468	0.534217	0.659875	-0.500234	-0.158722	-0.890271	0.206186	-0.225978	-0.640719
ttagat	-0.533107	-1.07938	1.32796	-0.648416	-0.497295	-0.598981	0.22528	0.124775	0.685303	0.0658137	0.767956	1.31402	0.755932	-0.185542	0.0123024	0.832688	-0.605541	0.472295	0.0494749	-0.417007	-0.132568	1.10243	0.0933334	0.877802	-0.662201	-0.231387	0.17427	-1.10144	-0.38564	0.695588	-0.616445	0.226257	-0.816726	0.545679	-0.133702	0.088544
ttagac	0.187225	-0.0595903	0.626173	-1.88327	-0.393921	0.52395	-0.0930021	0.292699	-0.22064	0.537279	-0.579151	-0.939596	0.0430397	0.706283	-0.0200388	0.269285	0.545374	-0.379334	0.0939403	-0.043578	1.11203	-0.116212	0.37273	-0.107487	-0.164635	-0.35718	-0.134374	-0.28994	0.254348	0.446863	-0.616439	0.814612	-0.442855	1.06158	-0.00202712	0.31271
ttagaa	-0.161448	-0.374078	1.03459	-1.85445	0.019225	-0.160211	-0.171991	0.225851	-0.0686807	0.200044	1.06006	0.920668	-0.595401	-0.582454	0.00308132	0.518547	-0.429949	0.487424	0.0491946	-0.297329	1.28577	0.632236	-0.26025	0.325697	-0.635421	-0.778268	0.0741154	0.280711	-0.387013	1.16472	-0.154873	0.248844	-0.614357	0.643347	-0.470044	-0.348635
ttagag	0.47888	-0.439646	0.86054	-0.492743	0.195393	0.370178	-0.380172	-0.219209	0.606369	0.0915666	0.402007	0.556295	0.888834	-0.365468	-1.03442	0.154666	-0.375379	0.024214	0.423833	0.25956	0.201715	-0.158316	-0.597052	0.183659	-0.463341	-0.590715	-0.290458	-1.06546	-0.346162	0.609524	0.0636507	0.688433	-0.322012	0.387709	-0.288193	0.470052
ttatct	-0.421305	-1.17019	0.285187	-0.558181	-0.455593	-0.0147248	0.0932464	-0.0154216	-0.77417	-0.455433	0.837806	-0.49463	-0.0964393	-0.285091	-0.345243	-0.418042	-0.64388	-0.0564429	0.984297	-0.0778338	0.754796	-0.184321	-0.466496	-0.0442319	-1.15434	-0.530474	0.346113	0.100245	0.236256	1.37291	0.184025	1.15366	-0.567662	0.672904	-1.00782	0.285116
ttatcc	-1.37321	-0.258332	1.00242	-1.03555	-0.342607	0.82941	0.320965	0.749732	-0.51795	0.302879	1.29985	-1.45046	-0.813941	-0.325183	0.131359	0.413152	-1.30487	-1.02047	-0.0445042	0.522984	3.2534	-0.949791	0.258765	0.304539	0.0955734	-0.862838	-0.698502	-0.462787	-0.349424	1.66976	-1.11438	0.572722	-0.610273	0.559698	-0.735	0.188304
ttatca	-0.378262	-0.788573	1.20135	-0.884596	0.267802	-0.772986	-0.45748	0.25112	1.26276	0.967169	0.938317	0.141107	1.21698	0.261349	-0.514619	-0.030018	-0.944062	-0.0312628	0.740029	-0.228052	1.00243	0.691278	-0.902404	0.167564	-0.515372	-0.34555	-0.109521	0.122083	0.0265067	-0.740221	0.867245	0.34504	0.509332	-0.213687	-1.53906	0.0879846
ttatcg	0.934923	NA	1.44807	-0.407818	0.117106	1.05062	0.0996425	1.43798	NA	0.632384	2.12876	1.93801	NA	-1.61701	-1.51281	NA	2.19693	4.31779	NA	-0.779699	NA	-0.556002	-2.85692	0.151165	-1.89449	-1.20665	-0.32701	0.488862	-2.37425	1.59705	-0.150739	0.835262	-1.33548	1.74425	-2.84569	NA
ttacct	-0.497225	0.943468	0.387451	-0.569617	0.222986	0.232496	-0.457999	0.718236	-0.355519	0.139238	0.342115	1.75818	0.664118	0.0986753	-0.351849	-0.314789	-0.395245	0.718292	-0.452859	-0.0607406	1.37766	0.016743	-0.721351	0.0751879	-0.551287	-0.399964	-0.176907	0.166656	-0.384784	1.08656	0.0608272	0.804022	-1.32607	0.476952	-0.261241	1.22607
ttaccc	-1.06316	0.170906	1.00079	-0.510266	-1.72164	-0.39128	0.272753	-0.504066	0.192873	0.816771	-0.0327809	1.66171	-1.36609	-0.346039	-0.331396	1.05902	-0.378967	-0.196314	0.484462	0.16376	-1.07078	-0.474747	0.699559	-0.538278	1.93832	0.472027	-0.672909	-0.132861	0.28	-0.253445	-0.275737	0.91279	-1.12958	0.783677	-0.761388	0.0976546
ttacca	-0.829455	0.0794849	1.23989	-0.785332	0.515215	-0.484307	0.261977	0.293901	-0.358597	0.546447	1.36086	-0.0199397	-0.067192	-0.627611	-0.140229	1.30721	-1.41862	-0.613402	0.370068	-0.283739	-0.0710557	-0.484987	-0.611207	0.315821	0.570016	-0.710183	-0.255066	-0.992995	-0.503283	0.589488	0.533776	0.792697	-1.22859	0.840013	-1.14102	-0.081703
ttaccg	1.74562	2.21449	-4.11994	-1.36787	-0.511075	-1.32847	1.35664	0.00515802	1.74147	-0.203177	2.0643	-0.366421	NA	-1.39479	0.879913	-1.15595	-1.15714	1.41324	0.216985	0.682735	-1.88526	-2.20077	-0.505214	0.679521	0.48487	-1.09051	0.334186	0.650016	-0.0247237	0.661234	-0.925745	0.802383	-1.76921	-0.993882	-1.13279	1.71998
ttaact	0.179485	-0.163329	0.585559	-1.45046	-0.0171023	-0.183943	-0.122918	0.629303	0.195495	0.170869	0.633792	0.134131	0.542984	-0.213666	-0.564088	-0.580681	-0.185877	-0.345363	0.615246	-0.120474	-0.322418	-0.0475461	0.610935	0.474805	-1.41064	-0.21814	-0.556764	-0.582749	-0.0412963	0.353425	-0.179428	0.888914	-0.637243	0.24263	-0.902208	-0.135458
ttaacc	0.673449	-1.17364	1.661	-0.730211	0.783602	0.0392292	0.0207615	0.0759662	-0.39578	0.16633	0.521101	0.296972	-0.926558	0.142702	-0.0168931	0.461381	-1.3455	0.738848	-0.100431	-0.403928	0.673578	-0.438187	0.684919	-1.35299	-0.858272	-0.941283	0.407922	-0.59625	0.556566	-0.300521	0.0643147	0.643214	-1.0763	1.15955	-0.183838	-0.681699
ttaaca	-0.516376	0.0634118	0.528459	-0.422031	-0.00788241	-0.565415	0.187473	0.0253336	-0.490112	0.430786	0.301725	2.10392	-1.81966	0.0668211	0.944235	0.25303	-0.82624	0.158693	0.129235	-0.131548	-0.127143	0.542196	-0.753199	0.635302	-1.15907	-0.374204	-0.435749	0.730692	-0.0689568	0.99417	-0.17823	0.656357	-0.706599	0.127184	-0.264457	-0.422224
ttaacg	NA	3.15448	-0.585357	-0.731663	NA	NA	-0.12398	-1.01577	NA	-0.299948	1.67196	1.27096	NA	0.694819	1.3024	-0.0842345	1.58605	2.61047	4.18195	0.828674	NA	2.52731	-0.589586	-0.519479	-1.37003	-0.99378	-0.373557	-2.44298	-0.0523722	1.50785	0.73585	-0.10518	NA	0.606832	-1.44681	0.0133645
ttagct	-0.907169	-0.942848	0.317433	-1.02252	-0.123583	-0.0175219	-0.316039	0.0415892	0.571789	0.533144	1.41521	0.879409	0.453056	-0.207713	-0.878037	-0.700916	-0.667117	0.754805	0.211174	-0.00662124	0.86687	0.496255	-0.794471	0.112637	0.413619	-0.416267	0.0689037	-0.098751	0.0969463	0.615093	-0.163424	0.986469	-0.994751	0.558271	-0.476352	0.283717
ttagcc	0.0768375	-0.142198	0.222904	-1.19265	-0.270129	0.252296	0.00761449	0.284465	0.0813797	0.358818	-0.237795	0.535299	-0.0494778	-0.0194195	-0.661937	0.586431	0.381797	-0.12133	-0.177974	0.298193	-1.26723	0.317872	0.0754989	-0.133598	-0.645657	0.364079	-0.371934	1.37911	0.403868	0.753295	-0.0844267	1.06984	-1.39516	-0.844897	0.370737	0.244309
ttagca	-0.128829	-0.563576	0.44857	-1.54485	-0.958359	-0.443643	0.399635	0.0960094	0.267768	0.0905586	0.253563	0.367383	-0.888681	-0.148283	-0.102509	0.421581	-0.927458	0.455357	-0.110419	0.0483836	0.586927	1.3469	0.875943	1.00266	-0.357981	-0.821993	0.533499	-1.43258	-0.0469457	1.7106	0.15742	0.653082	-1.04182	0.356625	-0.256078	-0.28777
ttagcg	0.145898	-1.86747	NA	-1.62987	1.47517	0.93379	0.443566	0.583767	3.25965	0.769675	-0.00684073	NA	NA	-1.3269	0.00500614	-1.89008	-1.10536	-2.45152	0.971457	-0.634668	-0.741275	-0.786044	0.538871	0.0465199	-0.756546	0.370508	-0.334125	0.671698	-0.252399	-0.805987	0.309235	1.35717	1.49505	0.479423	0.92559	-0.0757295
ttatgt	0.582659	-1.32365	0.738038	-0.730337	-0.936782	-0.30141	-0.431042	-0.416827	0.0442479	0.576158	1.21852	0.460546	0.889623	-0.39428	-0.659327	-1.33994	0.110155	-1.90418	0.0183497	0.135547	-0.19895	1.35423	0.462513	-0.340177	-0.686082	-1.52655	-0.761373	-0.553704	0.42344	0.846551	0.402683	0.642734	-0.349393	-0.433502	-1.05683	1.21547
ttatgc	0.169136	0.494396	-0.773635	0.154968	0.382967	-0.218189	0.231387	0.491358	1.18564	0.786098	0.595481	0.842613	-0.536034	-0.269069	-0.531648	2.52772	0.217203	-0.434718	-0.884079	0.684963	-0.41322	-0.972807	-2.78434	0.104348	-2.13581	-0.465001	0.544402	0.0894235	-0.0621056	1.92107	-0.542723	0.526878	-0.919951	-1.08882	2.12203	-1.51113
ttatga	NA	-0.69171	-0.473152	-1.88849	2.54203	-1.14657	-2.73537	-0.466755	4.88069	-0.540538	-0.977152	NA	NA	-0.020424	NA	NA	0.910544	2.40261	0.542566	-2.41161	NA	NA	-0.25354	-2.65134	NA	0.913214	-0.345595	-0.285155	NA	NA	NA	-1.03472	NA	NA	NA	-0.357429
ttatgg	-1.66693	-0.497032	-0.656358	-0.62417	-0.465431	0.0457327	-0.534843	0.27044	-0.121396	1.05402	1.14154	1.62674	-0.32168	-0.305141	-1.69004	-1.14251	-0.16769	-0.702181	1.08698	-0.0940011	2.01562	-0.290415	-0.559832	-0.5839	0.331293	-0.274362	0.471781	1.08105	0.50667	-1.10404	0.751608	0.843451	-4.57758	0.930721	-1.34524	0.203462
ttacgt	-1.4649	-1.39829	2.04967	-0.372171	3.47834	0.90583	-0.107833	-0.0178071	-1.96497	0.659888	-0.134856	2.84403	-0.0217833	-0.798651	0.436327	0.198722	-0.207575	1.48405	0.444962	0.977752	3.21068	-0.759727	1.37037	0.238649	NA	-0.376176	-0.00755638	-0.338854	0.32412	-0.303621	0.407268	-0.49474	-1.04506	-0.190507	-1.6383	-0.755384
ttacgc	-1.68669	1.32851	-1.58353	-1.52996	1.18188	0.863374	-0.362286	-0.569268	-1.03937	-0.0266693	0.766366	-1.93851	-0.457804	0.58531	1.15601	-0.530599	-0.392076	3.2536	0.216822	-1.09942	0.104568	0.600451	-0.047871	0.215885	-1.33657	-0.726521	0.255531	3.88413	-0.598568	-0.822339	-2.26673	1.23929	-1.10346	1.12099	-2.80823	1.7445
ttacga	-1.03483	-1.1742	0.928958	-1.72869	-0.408267	-0.240094	-0.859417	0.489006	-0.0324187	0.844753	0.0824365	-0.22071	-0.0117596	-0.684612	-1.01646	0.408815	-0.901038	1.84453	0.040213	0.252497	2.44683	0.561806	1.83359	-0.848713	0.163421	-0.846887	-0.442611	-0.219296	0.740375	1.53354	0.833449	0.548244	-0.0260753	0.940339	-1.01389	1.48189
ttacgg	-1.10961	-2.32901	1.01713	-0.124654	0.958214	-0.306772	0.241375	0.193885	1.77266	0.0821576	1.35688	-0.948374	0.406036	-0.0153666	-1.02973	-0.016236	-0.113537	-0.399639	-0.950543	-0.163972	0.198605	1.61427	0.518983	0.386936	-1.8692	0.574771	-0.127473	0.298188	-0.0702042	1.05051	-0.191107	0.325166	-1.42845	-0.865068	-0.869028	-0.878879
ttaagt	0.457426	-0.145484	1.10786	-1.01995	-1.3517	0.0671173	0.579731	-0.204669	0.621545	0.838161	2.09536	0.060215	-0.348237	0.0910166	-0.468516	0.539084	-0.776365	-0.163987	0.0221073	-0.542131	2.34308	-0.664661	0.432824	-0.585111	-0.616631	0.50285	-0.739348	0.0741413	-1.03386	0.414262	-0.260136	0.988723	-1.4623	0.865393	0.220358	0.0896786
ttaagc	-1.80543	-0.582596	-0.872582	-2.20411	0.661062	1.15798	-0.72332	1.25036	0.119584	-1.05091	0.228504	0.644217	-2.73826	0.706786	0.0733402	-0.105415	0.473258	-0.871655	-0.502369	0.105344	-0.384489	0.790698	0.107521	0.489292	0.0340798	-1.16848	-0.31935	0.430893	-0.572308	0.609604	-0.228904	0.978367	-1.12495	0.341771	-1.33544	1.00504
ttaaga	0.113651	-0.177499	0.455463	-1.11916	-0.422732	-0.0499845	-0.178387	0.158504	-0.233205	0.0630655	1.22378	0.0267308	-2.48963	0.184387	-0.453533	0.131508	-0.259488	-0.197441	1.48979	-0.772507	1.44791	-0.568319	-0.0807774	0.01889	0.245352	-1.14763	0.135808	-0.279366	0.65705	0.485204	-0.15666	0.400658	-1.165	1.04963	-0.145829	-0.335842
ttaagg	1.74315	-0.192472	2.65529	-0.121189	-1.38453	1.0415	-0.0314285	-0.0234032	-0.447614	-0.646264	0.751305	-0.975169	1.2098	-0.911409	-0.282322	-0.113818	-0.970048	0.987219	0.841441	0.0710825	1.13476	-0.0946048	0.41772	-0.243017	-1.50319	-0.369746	-0.57048	-0.67923	0.0120688	1.5701	-0.558234	-0.274389	-0.576851	1.73315	-1.34153	0.342242
ttaggt	-0.53293	-1.01392	0.96767	-0.892541	0.774331	0.134188	0.220764	0.61148	-0.385285	-0.192764	2.10977	0.345485	-0.166337	-0.315659	-1.17529	-0.958011	-0.782354	-0.452548	1.07511	-0.183378	1.74837	-0.827646	0.275895	-0.139755	-1.14495	-1.10385	-0.294802	-0.168933	0.0761687	1.2541	-0.902575	0.274244	0.40849	1.34185	-0.552943	-0.632785
ttaggc	0.103786	-0.431924	0.568995	-0.985527	-0.230419	0.473558	0.497772	0.0612994	-1.09721	-0.0864049	-1.19824	1.3465	-2.14708	-0.197445	-0.652261	-0.595423	0.639476	0.241343	1.23169	-0.0523771	-1.27931	-0.0221239	0.882977	0.892837	0.0661035	-0.984775	0.29445	0.995693	0.92143	0.777872	0.301615	-0.107119	-1.016	1.26575	-2.37438	0.679462
ttagga	-1.08641	-0.611759	-0.527827	-0.956982	0.0386253	-0.281087	3.25789e-05	-0.227759	-0.266852	1.22389	0.962893	0.734107	0.0586398	-0.341974	-0.433177	0.596231	-0.541399	0.498122	0.289261	0.295496	0.524726	0.62888	0.126433	0.1463	-0.943913	0.265262	-0.0792514	0.0317598	-0.507461	0.337165	0.44465	0.536285	-0.978536	-0.164464	-0.444732	1.00887
ttaggg	-0.4068	-0.573152	0.0652547	-0.000196353	0.0754161	-1.05737	-0.0204425	-0.364077	-1.56939	-0.0665097	0.925743	1.29174	0.911659	-0.224991	0.241019	0.469111	-0.506673	-0.964739	-0.559369	0.630609	-1.29224	-0.499916	1.59517	-0.428132	0.0233306	-0.745652	-0.775631	1.07236	0.129863	0.905339	0.563285	0.582391	0.498414	1.2302	-1.16847	-0.285651
ttgttt	-1.58993	-0.556071	0.0233744	-1.6087	-0.594915	0.0994804	0.528184	0.695189	0.0295973	0.431156	1.24881	-0.319534	0.502231	-0.0634227	0.0244063	-0.267345	-0.374371	-0.259756	0.321021	-0.402886	-0.189821	-0.832744	0.897888	0.745049	-0.556267	-0.398366	-0.675938	-1.06852	0.129198	2.05031	-0.447464	0.607889	-0.827464	0.212171	-1.02795	-0.307663
ttgttc	-0.873625	0.0872103	-0.122794	-0.0920938	0.30231	-0.432277	-0.395955	0.215653	0.0730911	0.727638	0.242973	0.61709	0.430406	-0.831544	-1.06126	-0.0424362	0.126247	-0.418602	0.514875	0.649567	-0.577484	-1.24001	0.591699	-0.408925	0.930764	0.320067	-1.01912	-1.08453	-0.0967893	0.848237	-0.298982	-0.157984	-0.965982	0.33855	-0.40007	1.07723
ttgtta	-1.24983	0.562363	-0.490573	-2.25405	-0.453046	0.487544	0.233415	-0.237189	0.255518	0.694286	2.24236	-0.169226	-1.04538	-0.496226	0.271614	0.573503	-1.57663	1.17458	0.868988	0.542684	1.52919	0.330045	-0.454994	1.0246	-0.734169	-0.685525	-0.406375	-0.309394	-0.036719	0.505496	0.335448	0.173665	-1.94631	-0.217823	-1.12976	-0.478066
ttgttg	-0.659697	-1.02824	1.29944	-1.46141	-0.9619	-0.174842	-0.307723	0.224448	1.91204	0.69585	0.366517	0.168037	-0.493557	0.628469	-0.417544	0.669253	0.385328	0.846331	-0.418258	0.263136	-0.421702	0.268271	-0.249211	0.826956	-1.22582	-1.00566	-0.313773	0.550941	0.140394	-0.0680714	0.000596986	0.321788	-0.172632	-0.152821	-1.00246	0.263471
ttgctt	-0.782199	-0.363127	0.490766	-0.746487	-0.0117768	0.282984	-0.246788	-0.0543083	0.458749	0.225818	1.27453	-0.356692	-1.31248	0.868476	-0.53965	1.09667	-0.428738	-0.189588	0.633861	0.242856	0.0606282	-0.119021	-1.26831	0.163856	-1.1197	-0.835188	-0.399752	0.690831	0.17726	0.147462	0.295843	0.277542	-1.42959	1.0996	-0.441647	0.10111
ttgctc	0.946899	-0.282736	-0.393652	-0.00466857	0.105382	0.121791	-0.268958	-0.150239	0.329691	-0.132997	-0.415721	0.0409339	-1.11591	0.293049	-0.212192	-0.0682721	0.605521	0.0556381	0.376292	0.129152	-0.0505335	-0.240214	-0.681451	0.159891	-0.762096	0.344343	0.201474	-0.108016	0.155561	0.955988	-0.101301	-0.504532	0.820919	0.238928	-1.05789	0.76374
ttgcta	-0.858363	-1.07883	0.379347	-2.0693	0.223283	-1.5055	-0.352801	0.359281	-0.798576	0.517342	1.20093	-0.560198	-1.32615	0.100385	-0.216841	1.25403	0.508477	0.530507	-0.00364781	0.000836384	-0.216047	-1.04028	0.252665	1.29358	0.526513	0.27223	0.295018	-0.369866	-0.84863	-0.588698	0.0729552	0.458065	0.253782	1.02752	-0.619101	-0.140767
ttgctg	-0.468574	-0.460543	0.524368	-0.186763	-0.407318	-0.00479391	-0.0549357	-0.229202	0.590569	0.485306	0.059911	-0.353443	0.00239438	0.20084	-0.27458	0.246973	0.128898	-0.104733	-0.388699	-0.0633824	0.297135	-0.628435	-0.608937	0.0861952	0.303337	0.0961045	0.246259	0.271171	0.180287	0.043686	-0.36187	0.177014	0.525538	-0.516607	-0.000987813	-0.0194833
ttgatt	-0.135647	-0.612035	0.846796	-0.592285	-1.48469	0.0567626	-0.231298	0.170672	-0.0354556	0.276491	0.0155867	0.670936	0.269158	-0.253532	-0.614578	-0.0216024	0.110655	0.0800185	0.315406	0.784249	0.0295955	0.285433	-0.13143	-0.233709	-0.955577	-0.557896	-0.446612	-1.51367	0.167239	0.303713	0.565076	0.551147	-0.11241	0.147748	-0.646658	0.350247
ttgatc	-0.773911	-1.03018	-0.474755	-0.620482	-0.201493	-0.0465973	-0.169737	0.538081	0.719342	0.122839	1.06956	0.331791	-0.881368	0.249332	-0.929312	-0.180383	-0.755702	-0.530785	0.0359496	0.335115	0.835184	-1.26734	-0.0847571	0.766168	-1.07045	0.650727	-0.0847143	0.111355	-0.0634813	0.646187	0.417408	0.77121	0.431476	0.204214	-0.505664	0.41217
ttgata	-0.75435	-1.04636	0.663314	-0.618235	-0.716595	-0.245997	-0.0600191	-0.233741	-0.398346	0.586087	0.248949	0.0303876	0.0545119	-0.406062	-0.476464	-0.261404	0.661607	0.0566279	1.42025	-0.0676416	-1.08863	0.157676	0.192893	0.244075	0.687251	-0.562807	-0.317453	0.484617	0.0306894	1.43987	-0.104375	0.699204	-2.13811	-0.205464	-0.759604	0.0453359
ttgatg	-0.333612	-0.515623	0.447021	-0.653434	-0.444302	-0.0683162	0.172712	0.144405	0.531593	0.507814	1.03312	-0.63369	-0.941673	-0.0633357	-0.457716	0.326316	-0.715397	-0.046732	0.248626	0.338947	-0.357668	-0.630625	0.0997776	0.424146	-1.49398	-0.476944	-0.114785	-0.104572	-0.018946	0.37577	-0.0619551	0.0526497	-0.0840562	0.253454	-0.465007	0.190999
ttggtt	-1.13	-0.951003	0.236861	-0.709938	0.570021	0.0954826	-0.149288	0.317457	-0.293454	0.678641	0.201066	-0.220782	0.237497	-0.348324	-0.219626	-0.580296	-0.239728	0.404472	0.381788	0.00472838	0.0474995	-0.752715	0.0344353	0.533353	-1.59711	0.384017	-0.0562811	0.780271	-0.0224507	0.447855	0.269077	0.497791	-0.663614	-0.177312	-0.83115	0.384869
ttggtc	-1.23786	0.922275	0.30178	-0.093574	0.402754	-0.216573	0.246817	0.319212	-0.641613	0.370302	-0.407728	0.181862	-1.38934	-0.0217762	0.990432	-1.03616	-0.4641	-0.375006	-0.787684	0.202503	0.229857	-0.721522	-0.0439571	-0.20281	-0.638694	-0.273538	-0.101459	0.305791	0.17696	-0.198457	1.08282	0.258339	0.482301	0.188044	0.304245	-0.220106
ttggta	-0.375271	-0.990567	-0.0658914	-1.03214	0.639267	0.729394	0.540922	0.652984	0.663211	-0.0792113	0.302217	0.942322	-2.10124	-0.690922	-1.14713	0.287378	0.0158554	0.0737944	1.21632	-0.444147	0.0463922	-0.62122	-0.316502	0.326275	-0.94218	-0.144467	-0.407003	0.0874872	0.215145	1.48575	-0.056722	0.594372	-0.696623	0.043502	-1.31331	0.38708
ttggtg	-0.912423	-0.026077	0.955148	-0.083359	0.132429	0.475109	-0.0944083	0.274329	0.625434	-0.0990242	-0.320792	-0.051709	-1.11833	-0.23094	-0.48949	0.173389	0.426993	-0.182334	0.0405927	0.206641	0.24898	-0.227935	-0.0661961	0.662341	-0.369667	0.0719317	-0.137799	-0.33315	0.478814	0.472723	-0.422869	-0.189569	-0.249708	-0.327571	-1.42004	0.164682
ttgtat	-1.08685	-0.524799	0.630474	-0.649444	0.144539	-0.629532	0.521983	-0.293247	0.389854	0.437122	1.46989	1.29511	-2.91757	-0.385411	-0.302046	0.330101	0.442731	0.548381	1.46111	0.509363	0.440679	0.140148	0.819046	-0.331493	-1.27463	-0.227579	-0.574733	-0.0927649	-0.62615	0.824667	-0.12641	-0.0980053	-1.2926	0.608593	-0.229303	0.102177
ttgtac	-0.725938	-0.952294	0.216224	-0.547212	1.53441	0.105234	0.353513	0.119392	-0.291196	0.18123	-0.750646	-2.07414	0.27339	0.602571	-1.28932	-0.266893	0.345944	0.699235	0.535362	-0.0275208	-0.632292	-0.264728	-0.0760966	0.124311	-0.081686	0.124507	-0.101991	-0.352068	0.187962	-0.323713	-0.0219574	0.786774	0.0525568	0.432245	-1.16913	0.23751
ttgtaa	NA	-0.102087	-0.461628	-1.59268	0.457608	1.13856	1.86375	2.75384	-0.880579	0.945137	0.838034	NA	-2.49751	0.261299	0.590993	-2.95346	1.16301	NA	1.30818	0.401545	NA	NA	NA	NA	0.305357	1.72557	3.0592	1.67269	-0.632946	NA	-1.63873	0.410504	NA	NA	NA	-2.0311
ttgtag	NA	-2.56137	-1.03445	0.727765	NA	NA	0.8231	4.00629	1.00969	-0.395141	1.28935	NA	NA	2.30738	1.83177	-1.55031	3.50697	NA	0.189831	-1.24851	-1.54884	NA	3.83383	0.0325239	-0.209582	-2.27852	-4.41435	-2.04418	-1.6521	-2.45387	-1.05425	-3.06947	NA	-2.10743	NA	1.61697
ttgcat	-0.196189	-0.222521	-0.0684601	-1.17498	0.328482	0.732175	-0.187651	-0.0957125	-0.34994	0.12087	0.425712	-0.213894	-5.89318	-0.748382	0.311696	-0.226733	-0.0837586	0.71492	0.936925	-0.293464	0.0264607	-0.869985	0.790806	0.00312448	-1.43175	-0.59937	-0.0768064	-1.20685	-0.376497	0.527682	-0.370579	0.79296	-0.775558	0.310219	-0.398334	1.33688
ttgcac	0.608632	-0.924046	0.217418	-1.28732	-0.141626	-0.456546	0.340929	-0.245884	-0.733375	-0.0668864	0.143483	-0.6882	-0.076942	0.183944	-0.00731917	0.270485	0.19529	-0.0529457	-0.0520334	-0.123057	0.635468	0.219488	-0.533241	-1.13703	-0.0745315	-0.255271	0.161425	0.739554	0.191136	0.310472	0.622963	0.179842	0.37538	0.143783	-0.831232	0.0996514
ttgcaa	-0.640659	-1.04757	0.579201	-1.63876	-0.624936	-0.936451	-0.242563	0.115319	-0.491343	0.897396	0.326723	0.0429203	0.224383	0.32195	-0.871411	-0.695463	0.425182	0.622027	1.35918	-0.187092	0.544877	0.0827168	0.880332	0.3512	0.65649	-0.426585	0.222095	1.00161	0.294441	0.712255	0.0494517	0.152409	-0.879876	-0.128795	-0.64283	-0.278517
ttgcag	0.0677065	0.198988	0.349706	-0.434846	-0.638709	0.115061	0.374149	-0.194822	-0.415875	-0.00288002	0.230593	0.0700852	0.177406	0.644926	0.23151	0.363474	-0.0429765	0.227344	-0.00565995	0.294411	-0.0761275	0.141177	0.107914	0.399211	0.248059	-0.198154	-0.264118	0.327483	-0.358034	0.405547	-0.148524	-0.361798	-0.541729	0.0557569	0.00982855	0.00556646
ttgaat	-0.396209	-1.13294	-0.217907	-1.37751	-0.315635	-0.492112	-0.433493	-0.109531	-0.0709503	0.137613	0.702805	0.636204	-0.577864	0.355196	-0.778268	0.317625	-0.247655	0.641307	0.100989	0.616076	0.852002	0.365124	-0.0813355	0.329133	-0.663362	-0.520434	0.027122	-0.878473	0.28515	0.672489	0.228384	0.439041	-1.02887	0.539223	-0.232984	0.282894
ttgaac	0.530873	-0.477285	0.140532	-0.257688	0.228358	0.127637	-0.375045	0.0966275	-0.075159	-0.244104	0.129113	0.246238	-1.25025	-0.0695961	-0.19629	-0.106531	-0.561205	0.898477	0.089324	0.39548	-0.322774	0.229677	0.342847	0.369657	-1.06058	-0.531	-0.367205	-0.690907	0.0453393	0.489789	-0.491797	-0.135881	0.410343	0.806915	-0.323976	-0.111572
ttgaaa	-0.153139	-0.114156	0.230377	-1.18354	-0.212621	-0.207399	-0.0225975	0.0707955	-0.218248	0.492117	1.77651	-0.0494218	-0.299415	-0.0853857	-0.570243	0.145808	-0.46443	0.52706	0.300303	-0.205683	0.0511389	0.809505	0.689965	-0.360733	-0.162382	-0.538389	-0.229885	-0.321505	-0.324473	0.46158	0.0610034	0.461074	-1.46356	0.256186	-0.434329	0.41555
ttgaag	-0.817772	0.0227731	0.97728	-0.628668	-0.295107	0.22812	-0.457745	0.075522	-0.251184	0.477915	0.358347	0.355943	-0.112308	-0.417542	-0.268737	0.105557	0.0450441	0.125777	-0.252566	-0.00285712	0.0745588	0.0954457	0.467181	0.370293	-1.02147	0.0119247	-0.209776	0.0552298	-0.0155666	0.764112	0.332358	0.483378	-0.982632	0.017626	0.369838	0.143038
ttggat	-0.380486	-0.426309	0.324861	-0.895694	-0.0106412	-0.297378	-0.0796235	-0.00458082	0.505901	0.701072	0.654914	0.281912	-0.155096	0.103614	-0.42667	0.765848	-0.762822	0.203926	0.104408	0.0300666	0.13962	-0.0652327	0.163266	0.431324	-0.236088	-0.364997	-0.217756	-0.644085	-0.157101	0.366159	-0.239475	0.752461	-0.569812	0.329711	-0.525389	0.30771
ttggac	0.0829928	0.34305	0.808588	-0.114869	-0.0354515	0.0557343	-0.121429	-0.0163424	-0.171357	-0.102355	0.0858076	0.1896	-0.217405	0.388116	-0.418469	-0.226034	0.803744	-0.133886	0.165208	-0.242011	0.49377	-0.103533	-0.0439605	0.149499	-0.0748404	0.0368422	-0.187667	-0.463342	-0.0171012	-0.160414	-0.0409641	-0.424869	0.422878	0.452623	-0.37069	0.203895
ttggaa	-0.667587	-0.493992	0.94737	-1.44691	-0.182076	-0.0225578	-0.0750955	-0.0320962	0.312241	0.485375	1.13922	-0.0154329	-0.831445	-0.0626835	-0.355948	0.48953	-0.308728	0.554346	0.132702	-0.045987	0.749598	0.370749	0.190562	-0.098533	-0.834692	-0.581011	0.01643	-0.542029	0.041191	0.39168	0.173503	0.317533	-0.162827	-0.0530506	-0.269314	-0.133768
ttggag	0.0143239	0.0358441	0.125944	-0.520505	0.31444	0.258911	0.0361985	-0.0942688	-0.274747	-0.0349974	0.101353	-0.332943	0.565433	-0.0289158	0.223416	0.0673823	0.0457552	0.377788	-0.315138	-0.231129	0.0491456	0.805659	-0.0911863	0.146662	0.113584	-0.402357	0.173946	-0.240538	-0.040451	0.11037	0.0250245	-0.248483	-0.147188	0.103149	-0.249399	0.02051
ttgtct	-1.26457	0.160339	-0.204277	-1.11219	-0.578953	-0.333851	-0.00528222	-0.0768971	-0.159001	0.26825	0.495742	-0.495143	0.767209	-0.0899585	-0.970996	0.0682046	-0.670197	0.201322	0.352389	0.0749918	0.698623	0.025203	0.220674	0.369	0.373502	0.187515	-0.0674563	-0.463656	0.332438	0.492229	0.418635	-0.514391	-0.561613	0.914546	-1.07388	0.884125
ttgtcc	-0.21726	-0.32273	-0.893165	-0.465438	-0.046063	-0.442055	0.494392	-0.175861	0.366456	0.394441	0.0426734	0.509547	-0.806821	0.565084	-0.682899	0.00552556	-0.0168821	-0.4138	0.0395297	0.603189	0.169159	-0.16669	-0.954523	-0.800657	0.0933124	-0.554992	-0.624674	0.108144	0.308894	0.923647	-0.695083	-0.11806	0.362056	-0.240026	0.195838	0.302838
ttgtca	-0.321901	0.207934	0.365123	-0.788612	0.607775	0.124975	-0.500813	-0.580967	-0.38876	-0.0366387	0.306979	-0.313423	-0.149015	-0.16607	0.156446	-0.623691	-0.0896531	1.21174	0.752119	-0.480973	0.264025	0.712644	-0.296049	-0.0434057	-0.150201	0.0114069	0.187289	0.484972	-0.231823	0.387822	-0.131125	0.139086	-1.07589	0.157569	0.478488	0.567254
ttgtcg	0.334409	0.336382	1.28905	1.0559	-1.0863	1.08769	-0.0195859	-0.106326	-1.41073	-0.552985	-0.767812	-4.06597	1.14894	-0.655984	0.115032	0.419951	-1.20329	-1.4466	0.156847	0.835376	2.35263	-1.13448	1.02599	-1.1518	-0.595882	0.562397	0.602406	3.10214	-0.628238	-0.353269	0.520853	0.502762	1.71283	-1.30639	0.574535	-0.0509285
ttgcct	-0.0684535	-0.0331627	1.19525	-0.781153	-0.022839	0.72855	0.742523	0.0920208	0.244032	0.19991	0.0534604	-0.167038	0.395101	-0.272751	-0.726315	0.301102	0.10374	0.0278789	0.0265619	-0.0386711	-0.303773	-0.168458	-0.0675687	0.387546	-0.41175	-0.283893	0.642672	0.19572	0.63391	-0.206149	-0.115742	-0.472357	-0.337628	0.0874172	0.263572	-0.0828152
ttgccc	1.23365	0.8166	0.69972	-0.208826	0.28174	-0.328092	-0.586937	-0.856519	-0.0762631	0.247419	-0.332214	0.196086	0.45359	-0.437844	-0.456757	0.241891	0.65862	0.281416	0.12544	0.692313	0.321066	0.611222	-0.460848	0.793659	0.704858	-0.273706	0.516293	-0.288201	0.203904	-0.706927	0.152347	-0.324355	-0.433773	-0.562297	-0.720896	-0.0767921
ttgcca	-0.260504	-0.756488	0.890986	-0.922878	0.106809	-0.0687012	-0.138595	0.16865	0.16673	0.095551	0.686228	-0.0797643	0.643631	-0.717328	-0.0852502	0.933141	-0.559274	-0.338577	0.104117	0.0898935	0.653074	0.588797	-0.358613	0.23148	-0.257695	-0.157815	-0.130316	0.0146281	-0.17749	0.0153361	-0.470147	-0.115561	-0.720151	0.54267	-0.0353655	0.586434
ttgccg	1.14069	-0.338376	0.316885	-0.635537	0.348568	1.04926	0.272152	0.283417	-0.72742	-0.367447	0.00547155	-0.891463	-0.711113	0.315197	-0.0649137	-1.21152	0.248289	0.345603	0.748161	0.339439	0.628281	-0.0453339	-0.68352	-0.364553	1.37148	0.765452	0.324606	-0.0819681	-0.192879	-0.391263	-0.832864	-0.73482	-0.179438	0.237928	-0.982972	0.0146781
ttgact	-1.23838	-1.35847	-1.0043	-1.19871	-0.196008	1.33353	-0.316012	-0.101788	0.579742	0.713688	0.748367	1.25073	-0.957083	-0.193835	-0.324404	1.2751	-0.046237	0.759465	0.149998	0.384356	0.132213	-0.645606	-0.242664	-0.236992	-0.837408	-0.898886	0.495565	-0.32434	-0.249239	0.13747	-0.666498	-0.0550473	-0.774239	0.987634	-0.398376	-0.337009
ttgacc	-0.186777	1.0433	0.879007	-0.375586	-0.480729	-0.541946	-0.766368	-0.135382	-0.347073	0.541835	-0.31792	-0.0674416	-1.60741	0.354223	0.525588	0.67379	-0.234653	0.699483	0.353909	0.367006	0.279253	-1.1984	-0.221175	1.26616	-1.36686	0.0468751	-0.407455	0.248498	0.236325	-0.288238	-0.754823	-0.230326	-0.269459	0.537392	-0.757401	0.427908
ttgaca	-0.696052	-0.280149	0.145527	-1.18189	-0.217656	-0.746425	-0.031837	0.221355	-0.507166	0.0489551	0.524642	0.354856	-2.71475	0.184341	-0.480351	0.337598	-0.291164	1.08898	0.547598	0.377616	1.19789	-0.0296309	0.747518	0.332231	-0.31313	-0.207006	-0.805923	-0.114516	0.15472	1.00197	0.0130887	0.855252	-1.70181	0.844396	-0.444197	0.0156124
ttgacg	-0.835022	-0.849326	-0.289485	-0.188325	-0.374526	-1.17609	-0.441361	-0.153818	-1.6462	-0.467971	-0.0280234	0.978971	-0.112322	-0.742062	1.74093	0.451841	-0.836445	-0.779493	0.15299	-0.112636	1.8849	0.626513	0.11655	0.355937	-0.46287	0.110462	0.408696	-0.142031	-0.249597	0.245739	0.464694	0.2641	-1.93081	0.023585	0.655952	-1.2438
ttggct	-0.285933	-0.710332	0.337672	-0.384654	-0.0127836	-0.148842	0.14751	0.15125	-0.193583	0.462167	0.130414	0.256173	-0.564559	0.427793	-0.548171	-0.0277049	0.126296	0.0394933	0.116277	-0.0978128	0.128962	-0.139033	-0.221041	-0.0754155	0.179044	0.267905	-0.299637	-0.159762	0.362628	0.177685	-0.203519	-0.131195	0.293763	0.025795	-0.248199	0.250196
ttggcc	-0.159396	0.516375	0.0145561	0.6374	-0.783879	-0.0834915	-0.224464	-0.326691	-0.359929	-0.0436769	0.015595	-0.118382	-0.442784	0.385615	-0.266854	-0.0495646	0.0928052	-0.377833	-0.259037	0.430374	0.191838	-0.689336	0.000137749	-0.0655988	0.25622	-0.0300421	0.26766	0.0654391	-0.0228641	0.000120195	0.428768	-0.0515346	0.0245552	-0.474549	0.212165	-0.123429
ttggca	0.0490099	-0.716371	0.0571719	-0.773615	-0.0248435	-0.0773432	0.0557982	-0.0623005	0.0171336	0.586854	0.367144	-0.0192922	0.319742	0.291707	-0.110591	0.512756	-0.140177	-0.320232	0.0684175	-0.299358	0.131635	0.0959306	0.409828	-0.137557	-0.542566	-0.607591	-0.268111	-0.609483	0.229593	0.349593	0.0468436	0.575437	-1.04034	-0.130382	-0.613049	0.459307
ttggcg	-0.656297	-0.710609	-2.38141	1.34792	-0.107506	0.858071	0.555178	0.111013	-0.287001	-0.04553	0.289401	-0.509209	-0.0546409	-0.175925	-0.0284559	0.948708	0.934961	-0.679867	-1.15535	0.1724	0.213784	-0.0175223	-0.147088	-0.24463	1.46739	0.101446	0.0304039	1.53143	-0.163677	0.527058	-0.540645	-1.15853	-0.483774	-1.30993	0.483729	-0.0522041
ttgtgt	-0.242296	-0.341758	0.371582	-1.02206	1.07554	1.01374	-0.576308	1.06642	0.06136	0.65022	-0.701321	1.04743	-0.734776	0.14039	-0.438282	1.2014	-0.00149326	-0.68425	0.245932	-0.0466278	0.0682107	-0.468933	0.229173	0.354185	-0.438029	-1.07136	-0.608758	4.22492e-05	0.735763	-0.0201864	0.445279	0.322497	0.436409	-0.301671	-1.22899	0.0373463
ttgtgc	-0.340176	0.106048	0.277643	-0.208746	-0.738411	0.373751	-0.369388	-0.501612	1.52262	-0.379396	0.522366	0.231253	0.311312	0.526296	-1.49033	-0.723133	0.8896	1.99818	-0.654878	0.139194	0.606615	-0.893859	-0.347684	0.902283	-0.591774	0.427853	-0.792703	0.799339	-0.458772	0.42187	0.0183188	0.00214632	0.521921	0.630778	-0.846022	0.65901
ttgtga	NA	-0.105922	NA	0.900898	4.09834	-0.276928	-0.582603	2.43152	-0.0792717	-0.00494101	1.23665	NA	NA	1.78717	NA	0.16598	1.47156	0.682876	-0.0306946	-3.37808	NA	NA	NA	0.853049	-1.41376	-1.26722	-2.6071	2.91352	2.08245	-0.894041	-0.633619	-0.137966	NA	-0.629912	2.60515	0.34998
ttgtgg	-2.36081	-1.64994	-0.683228	-2.03939	-1.24795	0.301074	-0.0654098	0.234274	0.819751	0.569731	0.960036	-0.369199	-0.0283329	0.228962	-0.123257	0.0583246	0.675745	0.0928535	0.123476	0.199024	-0.242142	-1.38355	2.24974	-0.314473	-0.466565	0.0999616	-0.788145	-0.191986	0.590816	-0.369537	0.418802	0.616028	-0.438369	0.00711604	-1.28536	1.00484
ttgcgt	-1.4334	0.960678	0.509294	0.670004	1.40203	-0.945798	0.587176	0.115579	-1.02948	0.0150097	-0.597405	NA	-0.99935	-0.216444	-0.557563	2.27315	0.825443	-0.396759	0.576983	0.588072	0.715841	-1.50949	-1.17375	0.247585	1.74491	-0.191394	-0.800976	-2.59753	-0.0795426	0.613208	-0.690764	-0.693726	-0.270074	0.936339	0.514457	-0.383489
ttgcgc	0.51169	1.17947	0.566065	-0.0583135	-1.26855	0.842893	-0.348104	0.0188034	-0.826325	0.104147	0.177645	-0.662637	-0.51177	-0.0860823	-1.60607	-0.464001	0.859398	0.0632055	-0.294242	-0.764119	0.319404	-0.652107	-0.0729184	-0.60321	1.7077	-0.510253	-0.466493	-0.824511	0.260607	-0.0686966	0.008904	0.0566471	0.320616	-0.0324172	1.69558	-0.133529
ttgcga	-0.543866	-2.14647	0.0999802	-0.823131	-3.81992	-0.1509	0.698107	0.129091	-0.381789	0.504414	2.52085	2.86506	-2.73159	-1.56125	1.44303	-2.14849	-1.04438	-0.305913	1.46339	-0.646639	0.168873	0.36633	0.274486	-0.642601	-1.41757	0.194773	0.230912	-2.45036	-0.274011	1.26867	-0.380652	0.0381739	-0.69491	0.18817	-0.1372	2.01985
ttgcgg	-0.0330453	0.141845	-0.368499	0.313473	0.706218	-0.251245	0.17422	-0.122651	-0.622728	-0.0117994	0.425589	0.315934	0.408618	-0.386585	1.01743	-1.13463	0.763711	0.0761041	-0.491953	0.207319	-0.161282	-0.690662	-0.190696	0.0943617	-0.100303	-0.049303	1.1821	0.0661085	-1.15394	-0.2255	0.758523	-0.593424	0.294004	-0.321023	0.149646	0.522777
ttgagt	-0.466775	-0.675043	1.00631	-0.412501	0.184819	-0.300048	-0.78658	0.0543748	-1.28775	0.513111	0.821626	1.21223	-1.80312	0.440292	-0.512747	0.457528	-0.344886	0.188446	0.759977	0.394583	1.98488	-1.42893	0.235526	-0.546577	-0.844412	-0.473084	-0.191329	-0.242158	0.744891	-0.354082	-0.334034	0.307402	-0.679408	0.971689	-0.55065	0.0726704
ttgagc	-0.859305	-0.100211	0.41255	0.080819	-1.08661	0.254569	-0.0609489	0.0407689	1.21025	0.172657	0.177732	-0.18564	-0.159309	0.337736	-0.0235525	-0.626834	-0.131763	-0.454548	-0.0888495	0.116234	-0.23676	0.0274512	-0.0789812	0.0345599	-0.349027	0.246028	-0.562428	0.111918	-0.0440715	0.454152	0.574375	0.480034	-0.404831	-0.421813	-0.928573	0.374596
ttgaga	-0.317627	-0.339388	1.01718	-1.24536	-0.417518	0.648373	0.142781	0.202947	0.508335	-0.063288	0.865177	1.31086	-1.54778	-0.348593	-0.171206	0.0536461	-0.256053	-0.266755	0.534529	0.517717	-0.409663	0.726064	-0.397171	-0.273108	-0.694687	-0.624086	-0.0309081	-0.402222	-0.322571	1.09139	0.502638	0.00636707	-2.59147	0.638705	-0.483342	0.011779
ttgagg	0.483815	-0.677115	0.817202	-0.923832	-0.21638	0.00489132	0.0305933	-0.223878	-0.770055	0.84381	0.0943473	0.733492	-0.0182728	0.0899764	0.339068	0.533305	-0.142478	0.0461512	-0.0941166	0.523733	1.16142	0.063129	-0.486799	0.139774	-1.24977	-0.237697	-0.359463	-0.627589	-0.432951	-0.153227	-0.659114	0.250616	-0.351082	0.336327	-1.30675	0.815305
ttgggt	-0.807412	-0.69167	-0.1052	-0.118426	-0.279716	-0.185968	0.042907	0.0400388	-0.427321	0.195789	0.0245819	-1.32839	-0.747908	-0.202727	-0.357801	1.10142	0.479346	0.269427	0.927367	0.46583	0.156695	-0.567598	-0.0362699	-0.0909315	-0.627023	0.556405	-0.0807212	-0.121656	0.232347	0.707562	-1.65075	0.922358	-0.532432	-0.791589	-0.766078	0.223325
ttgggc	-0.251963	-0.132228	0.347694	0.580557	0.00872079	-0.235843	-0.171787	-0.100826	0.461358	-0.392609	-0.0468525	-0.0783892	-0.997159	0.640009	0.177085	-0.264693	0.387426	0.345492	-0.642948	0.646817	0.042923	-1.02562	-0.329448	0.600119	-0.00703971	0.378369	-0.260404	-0.00853082	0.0576186	0.135566	-0.674442	0.392669	0.636106	-0.813999	0.345616	-0.358047
ttggga	-0.159548	-0.257165	-0.466648	-0.711876	0.232276	-0.320786	0.0825529	-0.152994	0.755168	0.334732	0.621992	1.55346	-0.0177768	-0.383987	-0.519024	0.318844	-1.02888	0.323009	0.0453189	0.479927	-0.480224	0.408234	0.473845	1.18174	-1.61581	-0.446341	-0.129816	-0.155241	0.368897	0.131687	-0.380674	0.221948	-0.292382	0.133443	-0.942511	0.0695599
ttgggg	0.241564	0.409277	-0.836813	0.551027	0.456891	-0.768901	-0.0614388	-0.533729	-0.0505777	-0.274252	-0.202887	-0.312284	0.0520481	0.0574337	0.0974839	0.835724	0.292981	0.85926	0.223547	-0.156513	-0.70228	-0.423364	-0.209774	0.519141	0.524528	0.571403	0.279306	-0.0375235	-0.0388312	-0.391004	0.110251	-0.50483	-0.655864	0.158778	-0.468136	-0.197541
cttttt	-1.05628	-0.211583	-0.0328176	-1.39934	-0.720427	-0.177919	0.112544	0.147117	0.450227	0.799774	0.949644	0.0170473	-1.37512	0.47032	-0.792417	-0.285416	-0.408422	-0.245632	-0.126899	0.554634	0.529855	-0.564822	0.20524	0.55171	-0.328553	-0.569522	-0.239464	-1.13258	0.00133154	1.25593	-0.347717	0.770615	-1.04705	-0.391648	-0.312057	0.701197
cttttc	-1.74293	-0.774355	-0.661471	-1.38305	0.182274	0.185221	0.214554	-0.0958842	0.146915	0.263369	0.580558	0.802816	0.103002	0.117106	-0.776819	0.765831	0.432863	-0.5674	-0.0467389	0.121244	-0.0575322	-0.403263	-0.156883	-0.097654	-0.0981584	1.06953	0.305866	-0.962369	0.128403	0.514929	-0.341886	0.739302	-0.799935	-0.412977	-0.80179	0.46816
ctttta	-0.543024	-0.595993	0.278787	-1.87169	0.0380934	-0.362951	-0.080916	-0.205155	0.656257	0.799867	0.520549	1.6111	0.622364	0.0733794	-0.579474	0.0742163	-0.607688	0.220523	0.365196	0.348255	0.503683	-0.11939	0.277402	1.58496	-1.23987	-0.556149	0.0266106	-0.765785	-0.0889184	0.403672	-0.388061	0.823318	-1.10686	0.421923	0.264101	-0.157974
cttttg	-0.678624	-0.787908	-0.433605	-1.80463	-0.542368	0.0709926	-0.221142	-0.0559151	1.16925	0.314264	0.413681	0.289186	-1.35698	0.181548	0.196715	-0.415941	-0.337922	0.723285	-0.0276263	0.390601	-0.556386	-0.294515	0.306888	0.187509	-0.778542	-0.110601	-0.430131	-0.748631	0.561287	1.09671	-0.161664	0.917391	0.115068	0.120852	0.263943	0.177626
cttctt	-0.316438	-0.185258	1.02988	-1.58626	-0.118979	0.179395	0.212954	0.00126519	0.227336	-0.0834848	0.916343	0.0874639	-0.281247	0.77767	-0.559913	-0.335981	-0.73784	-0.181024	0.144025	0.0467324	0.0187582	-0.490099	0.00677152	0.31682	-1.02696	-0.239746	-0.306671	-0.301126	0.0544359	0.877354	-0.105732	0.889183	-0.104994	0.429736	-0.0728751	-0.304766
cttctc	-0.408998	-0.276127	0.283886	-0.649818	-0.420047	0.281092	-0.352265	-0.272754	0.35935	0.448681	0.32153	-0.0207606	1.21654	0.466469	-0.307901	0.406762	0.153703	-0.458749	-0.262699	0.08939	0.258057	-0.0208436	0.76275	0.0612182	-0.305941	0.282438	-0.446572	-0.334	0.286632	0.590535	0.155649	0.101864	-0.232105	-0.382903	-0.273971	0.263062
cttcta	-1.00948	-0.511606	0.0867565	-1.12918	0.488837	-0.0582257	0.405424	0.00184562	-0.484276	-0.460507	-0.224675	-0.859793	-0.191849	0.291456	-0.616919	0.433952	0.437282	1.02405	0.9799	0.685011	0.368868	0.0734876	0.512377	-0.255713	-0.185695	0.202993	-0.35186	-0.702194	-0.259113	0.38177	0.405396	0.0594112	-0.788261	-0.0380233	-0.420201	-0.243134
cttctg	-1.49086	-0.616691	0.0794161	-0.631354	-0.123351	-0.0478091	-0.0422571	0.237746	-0.188919	0.234856	0.0436348	-0.0567774	-0.404647	0.525436	-0.503689	0.158821	-0.0245784	-0.0782615	0.530271	0.475285	-0.162108	-0.0948912	0.215125	-0.186772	-0.254121	0.355265	-0.0360104	0.394439	-0.011322	0.0505521	-0.0238275	0.219495	0.121523	-0.0192793	-0.273728	0.329013
cttatt	-0.0729913	-0.218121	0.674745	-1.15764	0.00341741	-0.00641643	-0.0861702	0.0449212	0.853693	0.167934	0.562893	-0.128488	0.188078	0.0638302	-0.577084	-0.0134642	-0.470556	0.508777	0.876293	-0.572675	0.631844	-0.235683	0.362009	0.123626	-0.636188	-0.121657	0.00376212	-0.631851	0.154168	0.385982	-0.47124	0.174428	-1.05026	0.628759	0.00120133	0.513976
cttatc	-0.511795	0.654374	-0.355452	-0.39974	0.144038	0.623534	0.0757542	0.137966	0.751121	-0.607261	-0.187969	-0.818429	-0.939835	-0.385279	-0.250295	0.885498	-0.429312	0.183909	-0.0711206	-0.271003	-0.254048	0.0691462	0.817767	0.19439	-0.596021	-0.65252	-0.282596	0.223011	0.219992	1.54309	0.115165	-0.0211151	-0.258938	0.621491	-0.496401	0.36586
cttata	-0.877308	-0.681602	0.601754	-0.746271	0.0505353	-0.328631	-0.504315	-0.47955	0.234817	0.109006	1.24333	0.134519	1.19436	1.22514	-0.940679	-1.604	-0.019916	0.651784	0.0962527	-0.640108	1.16327	0.928624	-0.15123	0.0531848	-0.269002	-0.157084	0.330569	0.0209128	0.479653	0.662897	-0.850535	0.52759	-1.03205	-0.174049	-0.970586	-0.0554272
cttatg	-2.23845	-0.202669	0.425155	-0.760457	0.159516	0.20754	-0.0093487	0.0265647	0.0378812	0.344406	0.393774	0.0199927	0.13999	0.30274	-0.463032	0.803597	-0.455567	-0.717417	0.59038	0.474656	2.41425	-0.351369	0.0519408	-0.194516	-1.06842	-1.27458	0.229975	0.287692	0.948404	-0.497474	-0.614617	0.317782	-0.898623	-0.544849	-0.997523	1.24219
cttgtt	-0.852957	-1.60741	0.899575	-1.20447	0.845205	0.0536534	-0.171364	-0.063051	-0.299058	0.237541	1.1165	1.29581	0.201669	-0.195087	-0.767173	0.0216106	0.117523	0.653507	0.335315	-0.175035	0.40865	-0.479345	-0.0482282	0.617187	-0.31713	-0.322821	0.186869	0.0325509	0.103227	0.287844	-1.07124	0.486076	-0.974989	-0.243033	-0.275258	0.0604192
cttgtc	-0.738101	-0.226079	-0.112057	-0.197826	-1.02109	-0.305866	0.688579	-0.201093	-0.105923	0.285088	-0.225063	-0.860581	0.0253312	0.79229	-0.438042	0.684423	0.180489	0.0236812	0.181199	0.510572	-0.219789	0.125962	-0.0854214	1.0006	-0.563616	0.235506	-0.263713	0.364251	-0.395041	0.513935	0.259539	0.0124061	1.13791	-0.133599	-0.642908	0.062852
cttgta	-1.05005	-1.3825	0.547548	-0.708257	1.32937	-0.237851	0.644411	0.127784	-0.433504	0.22959	1.2943	-1.57992	-2.09082	0.189378	-0.511852	-0.113057	0.24139	-0.106578	-0.335721	0.710597	0.465539	0.412099	0.757237	1.67822	-0.0847999	-0.85447	-0.912395	-0.417984	-0.571771	0.295631	-1.47712	0.649878	-0.967507	-0.252043	-0.694774	0.864871
cttgtg	-0.383958	-0.447425	0.079735	0.118562	0.647295	-0.151602	0.336838	0.358705	-0.435164	0.607156	-0.0667442	0.370042	-0.00672528	0.168657	-0.0902826	0.034197	0.66516	-0.07833	0.420917	0.0333157	-0.554975	-0.859491	0.0838323	0.719087	-0.836995	-0.188357	-0.30926	-0.93125	-0.00921059	0.492504	-0.368513	-0.341293	-0.185459	-0.25156	-0.861172	-0.100072
ctttat	-0.662374	-0.370856	0.889408	-1.18795	-0.713375	0.146771	-0.0238803	-0.199966	-0.0829328	1.0174	0.144019	-0.644663	0.138251	-0.427951	-0.84593	0.679066	-0.196394	-0.0176549	0.119692	0.0931099	-0.0155726	0.185602	0.630952	0.821885	-0.818013	-0.601257	-0.0793315	-0.584665	-0.0988899	0.383527	0.0117473	0.685322	-0.899954	0.83726	-0.174347	-0.055131
ctttac	-0.612884	-0.654907	0.214541	-1.17627	0.192343	-0.4448	-0.225815	0.0249343	-0.724954	0.655087	0.0873275	-0.668781	1.21731	0.123071	0.458626	-0.341438	0.365937	-0.533513	0.783753	0.651038	0.75398	-0.818426	0.678879	2.33178	-0.494076	0.255765	-0.443542	0.0822998	-0.165287	-0.10296	-0.012326	1.03795	-0.986609	-0.567877	-1.30109	-0.0117877
ctttaa	-4.5574	NA	NA	NA	2.781	NA	0.742823	0.907708	1.36225	-2.40532	-0.971585	3.63876	NA	-0.582294	NA	NA	1.56455	NA	1.55532	0.298728	NA	-2.23771	1.76392	NA	NA	0.305051	0.658719	-4.248	0.156629	4.33764	-0.681277	1.24065	NA	NA	-0.392269	1.05781
ctttag	NA	NA	0.0259907	NA	NA	NA	3.54996	NA	NA	NA	NA	NA	NA	NA	-1.41094	NA	NA	0.798209	NA	-1.84822	NA	NA	NA	NA	NA	-1.62954	-0.471969	0.832097	NA	1.71902	0.52902	-2.15555	NA	NA	NA	NA
cttcat	-0.938402	0.17498	0.184732	-1.53136	-0.802039	0.308752	0.303517	0.0164161	0.304477	0.0848241	0.71164	-0.547687	-1.03758	0.19866	-0.429713	-0.036157	-0.44079	0.801279	0.134453	0.414979	0.638149	-0.403991	1.49132	0.339603	-1.20341	-0.185613	-0.48222	-0.501635	0.145952	0.586501	-0.109811	0.0722517	-0.248945	0.207656	-0.811908	-0.279176
cttcac	-0.125283	-0.626238	1.18137	-1.07625	-0.824236	0.355906	0.146194	0.28211	-0.131319	-0.0422006	0.253731	-1.2228	-1.52371	0.072852	0.440649	0.133456	-0.0153739	-0.0538283	-0.101164	0.335764	1.37146	-0.274967	0.73616	-0.0207334	0.471974	-0.91571	-0.40672	0.22906	-0.477184	0.28842	0.387454	0.302836	-0.0645028	0.433935	-0.80737	0.00702904
cttcaa	0.577911	-0.024279	1.22577	-1.2434	0.191187	0.345206	0.161688	0.385926	-0.693013	0.360806	0.686887	0.20551	0.452399	-0.42413	-0.118837	0.131867	-0.579166	0.86012	-0.0213036	0.00321519	0.878498	0.657495	0.116015	0.0924398	-0.525607	-1.24296	-0.188616	-0.540428	-0.223967	0.554755	-0.522209	0.769331	-0.17723	-0.203578	-1.01195	-0.0983341
cttcag	-0.329403	0.047483	0.243344	-0.696055	-0.211271	-0.00819341	-0.198634	-0.0084118	-0.0370254	0.128785	0.181576	-0.234556	0.0499112	0.234401	-0.0412066	0.365507	0.0734351	0.301145	0.0469827	0.0842093	0.00456368	-0.092767	0.232621	-0.320382	0.670889	-0.782598	0.123995	0.168792	-0.237135	-0.135066	0.530668	0.46747	0.0636365	0.208626	-0.0349038	-0.210675
cttaat	0.161826	-0.960322	0.209004	-0.983804	-0.106753	0.316078	-0.550473	0.230049	0.0100566	0.122538	0.119336	-0.422142	1.96164	0.408809	-0.463006	0.511486	-0.582565	0.480424	0.969413	0.143387	0.552843	1.68282	0.3448	-0.20019	-1.08995	-0.843665	0.050818	0.440641	-0.0388322	0.483481	-0.555725	0.589546	-0.961714	1.09288	0.03187	-0.513523
cttaac	-1.11754	-0.708812	-0.354465	0.0816716	-0.390958	0.0102891	0.54697	0.211776	0.857855	-0.177095	0.252369	-0.346157	0.207094	0.432625	0.125852	-0.332614	0.275666	-0.609256	0.22347	0.0182435	0.584707	-0.936559	0.953062	0.409973	-0.967333	-0.492531	-0.0276192	0.162771	-1.05911	0.990498	-1.59786	-0.0505612	0.048065	0.287703	0.0397347	0.59234
cttaaa	-1.05496	-0.424457	0.968329	-1.12324	-1.14145	0.190765	0.170484	0.144759	-0.196809	0.278138	0.731058	0.154671	-0.203106	-0.137009	-0.692615	0.0725398	-0.468321	0.345318	0.520427	0.00050446	-0.582637	-0.24944	0.600532	0.201188	-0.106329	-0.531796	-0.15949	-0.496782	0.0145678	-0.230087	0.407029	1.12481	-1.39598	0.0128914	-0.652421	-0.19437
cttaag	-0.0595613	-0.621974	0.521244	-1.20242	0.0361946	-1.52803	0.0819273	0.378701	0.275906	0.142492	0.388313	0.075402	0.198765	0.291558	-0.511925	0.226298	0.201686	0.113534	0.153151	-0.254143	-0.533125	0.0730474	1.27156	-0.570405	0.461559	-0.631463	0.143808	0.125402	0.196323	-0.0476774	0.496642	-0.252819	-0.818368	0.739694	-0.0710499	-0.138187
cttgat	-0.218602	0.23044	1.09166	-1.98111	-0.643187	-0.640153	0.0331223	0.0820561	0.0329753	0.332681	1.06849	0.28919	-0.790926	0.278877	-0.255705	0.687323	-0.875676	0.706461	0.536485	-0.0649382	0.856654	-0.234136	-0.15219	0.556175	-0.736042	-0.502709	0.144272	-0.999494	0.277007	0.907078	0.191944	0.631602	-1.38921	0.19338	-0.00319774	0.580444
cttgac	-0.0401804	-0.665247	0.350083	-0.382291	-0.461284	0.097315	-0.274813	-0.0872589	0.213404	0.0267207	-0.261703	0.416608	0.0678582	0.0311434	-0.804935	0.552505	-0.253535	0.596535	0.299361	-0.0984511	-0.125982	-0.432483	-0.480015	-0.255134	-0.71294	0.121709	-0.242454	-0.14662	0.15608	0.360786	0.441638	0.472811	-0.314205	0.413325	0.0904598	0.370185
cttgaa	-0.512241	-0.872358	0.474035	-1.22122	0.173446	0.228997	-0.532493	0.21835	-0.0626946	0.403776	0.505179	0.816982	-0.355704	-0.0698511	0.0395634	0.560929	0.287891	0.611199	0.253631	-0.0219879	0.284843	-0.0528795	0.727325	0.210357	-1.05345	-0.658492	0.140758	-0.134829	-0.0171707	0.602523	0.391383	0.218506	-1.21812	0.265809	-0.505906	-0.247248
cttgag	-0.449912	0.491069	0.724909	-0.282459	0.2159	-0.30246	-0.263539	-0.353336	-0.442762	0.277383	0.175021	0.0764039	0.583376	0.289453	0.479106	0.192659	0.0043887	0.175379	0.279604	0.239687	0.310281	-0.230836	0.218915	-0.0582226	-0.507347	-0.255956	0.0375524	-0.207685	-0.0285779	-0.0409833	0.332098	-0.414901	-0.0950826	0.250562	0.159476	0.0426841
ctttct	-0.724777	-0.278043	-0.136696	-0.802544	-0.381488	0.112777	-0.312258	-0.186758	-0.235365	0.280278	1.2939	0.0940984	-0.576258	-0.0302199	-0.302811	0.617275	-0.307071	0.508077	1.09241	0.2719	0.365108	-0.434998	0.33931	0.540724	-0.818149	-0.210824	-0.142952	0.136341	0.655756	0.559128	-0.479197	0.0561492	-1.23485	0.529687	-0.829132	-0.0773414
ctttcc	-0.65997	0.212489	-0.328585	-0.925183	0.0121082	0.160081	-0.456717	-0.240181	0.0855018	-0.294515	0.299784	0.166149	1.03711	0.421052	0.271815	0.119725	-0.204367	-0.589304	0.507814	-0.116431	0.308154	0.201272	0.408427	-0.0293197	-0.677705	-0.714867	-0.078308	-0.213796	0.16508	0.769562	-0.31186	0.518062	-0.0994297	0.577387	-1.10539	0.592
ctttca	-0.827392	-1.18952	0.518156	-1.21394	-0.928121	0.447348	0.455872	-0.233511	0.170408	0.505289	0.376232	0.497428	0.353731	0.532061	0.0862318	0.17388	-0.396283	-0.395461	0.944324	-0.0403954	-0.565339	0.0803317	0.196737	0.424796	-0.98649	-0.645519	-0.258438	0.527536	0.312304	-0.0369623	0.309985	0.294502	-0.106053	-0.0347602	-0.708793	0.0952407
ctttcg	-2.01783	1.36502	-2.52015	-1.46556	-1.91753	-2.58215	0.551117	0.384354	-0.297547	-0.269721	0.166207	1.96568	NA	0.954374	-0.27916	2.32973	-0.282037	0.778298	-0.163213	0.535306	1.28227	1.89038	1.57994	1.15687	0.582954	-1.19377	-1.44986	0.446195	0.80048	1.321	-0.11815	0.0905759	0.136267	0.75711	0.941157	-1.32204
cttcct	-0.734504	-0.231669	0.916251	-0.494784	-0.0393698	-0.293419	0.0200745	-0.327822	0.257684	0.184223	0.239794	0.473742	0.296069	-0.460278	-0.537877	0.199996	-0.308569	-0.0518434	0.60873	0.141969	1.03732	-0.405808	-0.329288	-0.175104	-0.161545	-0.279218	-0.0417361	-0.227739	-0.236413	0.66664	-0.0780393	0.4629	-0.89829	0.687306	-1.02122	0.449702
cttccc	0.408495	0.279248	-0.468461	-0.310825	0.314655	-0.44835	0.58202	-0.272252	-0.210838	-0.0683869	0.230406	-1.28465	0.11186	0.111817	-0.0310122	1.01626	-0.118947	-0.380032	0.206854	0.218909	-0.746393	-0.562143	-0.786219	0.534612	0.373007	-0.0490459	0.159931	0.499268	0.49909	-0.788312	-0.554013	-0.190837	-0.0977001	0.295661	-0.0826007	0.156156
cttcca	-0.00871111	-0.456794	0.595277	-0.392198	0.500321	-0.240249	-0.362425	-0.0897383	0.394064	0.355869	0.327679	1.07983	-0.858819	0.133652	0.592488	-0.222403	-0.486065	0.116443	0.187852	0.542009	0.997463	-0.0631077	-0.0756738	0.00675325	0.324179	-0.425411	0.0983604	0.19811	-0.00362672	-0.47892	0.214041	-0.220601	-0.750428	-0.0505101	-0.567485	0.0107039
cttccg	-0.0969991	-0.770687	-0.321383	2.13688	-0.165513	-1.09354	-0.15874	0.170478	0.853208	0.376616	-0.95749	0.155667	-0.35471	0.873343	-0.252875	0.152534	-0.54101	1.57011	0.625747	0.436748	1.07571	0.166828	-1.63497	-0.766341	-0.836017	2.69807	-0.260698	-1.21951	0.811393	-2.09704	0.310571	0.32795	2.94408	-0.43508	0.879768	-1.93267
cttact	-1.30087	-0.607965	-0.348342	-0.799839	-0.920062	-0.129355	0.639678	0.22116	-0.0118281	0.667575	0.116657	0.455374	-0.0556535	-0.214885	-0.192117	-0.664781	-0.31009	0.849287	1.06856	0.0979097	0.343338	0.109843	-0.760998	0.175612	-1.11156	-0.38699	0.240896	0.113506	0.324223	0.23033	-0.290335	0.732943	-1.12251	0.175677	-0.473092	-0.880977
cttacc	-0.0662016	-0.207422	-0.767014	-1.08747	-0.196194	-0.87074	-0.214533	0.210887	-0.109895	0.184221	0.61978	-0.37617	-0.893562	0.454387	-0.865044	0.0774547	0.20876	-0.523102	0.145362	-0.132035	-0.665128	-0.828708	0.649177	0.143267	0.137441	0.121681	-0.141194	-1.4769	0.352328	0.363818	0.00762176	0.274105	0.585399	1.09527	-0.527853	0.669925
cttaca	-1.05613	-0.302264	0.180807	-1.15868	0.234773	0.000390732	-0.10193	0.16546	1.16493	0.813417	0.0756202	0.576257	1.55716	-0.117581	-0.186823	0.725655	-0.162598	-0.439027	1.18245	-0.019506	0.156704	-0.291579	0.764936	0.528794	0.234761	-0.80718	-0.698925	-0.980637	-0.0852583	1.03075	-0.227154	0.605563	-0.575043	0.222339	-0.243777	0.433208
cttacg	-1.29801	-1.54172	-0.184974	-0.27123	-0.969618	0.230119	1.02575	-0.419079	0.812114	-0.443922	0.965557	-0.793571	0.634161	-0.869062	2.8027	-1.3914	0.587196	0.321593	0.153941	-0.423603	-2.497	-0.584035	0.718271	-1.591	-0.389778	1.3362	-0.121242	1.12636	-0.00686426	0.534845	1.27141	0.327454	1.55152	2.6283	0.411179	0.482202
cttgct	-0.305689	-0.858561	0.546857	-0.419658	-0.0578914	-0.395454	0.0978577	0.114489	0.084157	0.107579	0.802594	0.471485	-0.565161	0.00396023	-0.443319	0.20953	-0.340417	-0.0282813	0.0572	-0.137959	0.280736	0.563446	-0.0193489	0.573918	-0.0614809	-0.094655	-0.53343	0.391141	-0.248339	0.996633	0.184364	0.619052	-0.57592	0.34259	-0.577467	0.262679
cttgcc	-0.257656	-0.276996	-0.753403	0.000827719	0.645969	0.186635	-0.380122	0.00342168	-0.296052	-0.0309161	0.262379	0.138841	-0.195124	0.64275	-0.0862925	-0.446745	-0.0468402	-0.830315	-0.0606742	-0.206538	0.0715182	-0.582239	-0.400755	0.14827	-0.351979	-0.0453322	0.0457085	0.271374	0.72391	0.2533	0.270814	0.178783	0.0780599	-0.193057	0.0529462	0.238712
cttgca	-0.468561	-0.745352	0.74096	-1.17135	-0.420969	-0.626991	-0.157449	0.551143	0.434041	0.198112	0.239938	1.24414	-0.714587	0.293192	-0.802202	0.257778	-0.546369	-1.13529	0.768984	-0.0759206	1.1164	-0.293371	0.188771	0.75278	0.102368	-0.253819	-0.441442	-1.01375	0.0778541	-0.10507	0.644806	1.09194	-0.756796	0.176084	-0.226362	0.677106
cttgcg	2.38608	0.0465616	1.93796	0.341843	-1.16027	1.00705	-0.153406	0.282475	-2.06656	-0.541	0.525014	1.62312	-2.44038	0.25481	-0.362898	-0.0609276	-0.0201808	0.88465	0.930999	0.272144	-0.315425	0.557537	-1.45092	-1.01397	0.416402	-0.0708444	-1.09309	-0.919196	-0.287067	-0.585179	0.32903	-0.889464	1.10545	-0.0312719	0.35211	-0.0111748
ctttgt	-1.29836	-1.46753	0.73541	-1.39885	0.249001	-0.144638	0.633461	0.0402368	0.407118	0.224644	0.695899	0.671611	0.897053	0.224263	-0.214141	-0.279486	-0.337858	0.514896	0.26077	0.246378	-0.893556	-0.538984	1.45197	0.659834	-0.742768	0.0600659	-0.431547	-1.30336	0.220134	1.10661	-0.318032	0.672327	-1.2603	-0.054615	-0.297681	0.364175
ctttgc	-0.483863	-1.2282	-0.622762	-0.489465	-0.541774	1.9201	0.214691	-0.381209	0.214232	0.236347	0.115678	-0.340754	0.172841	0.850611	-0.757204	0.209142	-0.653791	-0.432406	-0.466668	-0.110577	-0.017103	0.494319	0.510987	-0.798285	-0.942797	-0.0937929	0.310828	0.587471	0.428288	-0.147024	0.154558	-0.381391	0.111021	0.245647	-0.0135165	-0.490677
ctttga	NA	NA	NA	2.42095	NA	1.62484	0.0491369	1.65057	NA	2.08398	-2.52396	NA	NA	NA	-0.38094	1.28982	-0.216764	-0.214763	0.622713	1.46982	NA	-1.33029	0.106572	-1.63696	1.45061	-1.343	-1.25664	NA	0.270529	NA	NA	1.08435	NA	-1.58767	NA	NA
ctttgg	-0.991624	-1.88802	0.125946	-0.453553	-0.649624	-0.0664937	0.625581	0.00669401	-0.0452825	0.50559	0.125494	0.911965	-0.162603	-0.0274446	-0.00811161	-0.772529	0.321253	-0.344762	-0.448683	0.27126	0.325617	-0.794489	-0.0855886	0.879783	0.368878	-0.223592	0.333165	-0.0617691	0.419536	0.305732	-0.349255	0.368152	-0.0759352	0.914217	-0.99722	0.421105
cttcgt	-0.289866	-0.164205	0.248166	0.000808963	0.457403	-0.479263	-0.213597	0.328746	0.684297	0.939155	1.25915	0.482315	0.131709	-0.850223	-0.525591	-0.588756	-1.06164	-0.595392	0.669897	-0.516678	-0.44962	-0.835956	1.10971	0.518968	0.389447	-1.33458	-0.436414	-0.474287	0.228482	-0.346032	0.105788	1.00308	-0.0746181	0.834466	-0.746242	0.00331921
cttcgc	0.225966	-0.991719	1.00952	0.348188	-0.79413	0.0981132	0.052821	-0.327363	0.0188364	-0.0594219	0.714988	-1.96963	0.714799	0.38036	0.235774	0.0488795	0.166823	0.356355	0.29778	0.261612	-0.507097	0.384174	-1.03874	1.72866	0.792594	-0.0243347	-0.674536	0.755696	-0.820789	-0.0755592	-0.904666	0.830818	0.416733	0.228122	1.43957	-0.266448
cttcga	-0.0561155	-0.186752	-0.219367	-0.718572	-0.692705	-0.313278	-0.371355	-0.0316191	0.232343	0.294735	0.374628	0.224947	-0.674724	0.193652	-0.302194	-0.589945	-0.814257	1.16954	0.0855158	-0.230621	0.437214	-0.479878	0.489471	-0.563303	-0.33581	0.549723	-0.202436	0.124167	0.222829	0.439433	-0.822296	0.511535	-0.350596	0.14954	-0.116473	0.418872
cttcgg	-0.523734	-0.440079	-0.210405	0.0333535	0.112573	-0.313407	0.75399	-0.326943	0.302771	-0.474914	0.434354	-0.763786	0.777037	0.348827	-0.371199	0.616324	0.732624	-0.393201	0.433554	0.519017	-0.0527226	-0.34587	-0.766303	-0.0760822	0.0502935	0.080743	0.135829	-0.176775	-0.314998	0.0703892	0.515096	-0.0419573	0.601966	-0.072142	-0.738876	0.594135
cttagt	-0.858287	-1.88474	0.990669	-1.00519	0.801048	-0.460898	0.912408	-0.0919114	0.0643595	0.528575	0.470671	0.954061	-0.0638302	0.259792	-0.59033	1.16743	-1.24447	-0.423914	1.03774	0.461474	0.981972	-1.18983	0.25397	0.437232	0.113673	-0.0382897	0.343966	-0.326364	-0.684668	0.49478	0.300086	-0.261751	-1.51621	-0.272945	-0.42419	0.317309
cttagc	-1.13785	-0.0777073	0.459928	-0.44635	-0.612715	0.188357	0.328439	-0.0321233	-0.509839	0.321486	0.495955	0.920207	1.48854	0.00817682	-0.151858	0.35377	-0.596603	-0.862613	-0.0513966	0.46895	1.3149	-0.914789	0.411405	1.08794	-0.0543816	-0.191671	-0.200142	-0.213898	-0.345622	0.493866	0.615726	0.12032	-0.36616	0.733345	-2.10267	0.505444
cttaga	-0.207364	-0.900398	1.52244	-1.11659	-0.576912	-0.75077	0.59654	0.491205	-0.769556	-0.0356525	0.840436	1.17154	-0.075347	0.449534	0.86424	1.17115	-1.04911	1.02824	-0.656585	-0.0790394	-0.852778	0.985218	-1.18029	-0.245341	-1.61722	0.207248	0.581709	0.400343	0.186992	0.157001	0.241973	-0.277929	-1.46811	0.576921	-0.0394472	-0.966201
cttagg	-0.717724	-0.21789	-0.154917	-1.01709	-0.471054	1.55209	0.153145	-0.764677	-0.601832	0.489384	0.245726	0.751845	0.630389	-0.619136	0.554277	0.880849	0.209441	0.702247	-1.10643	-0.0637599	-0.309796	-1.03471	-2.27625	1.77997	1.7338	-0.0943984	-0.665233	0.175808	-0.493665	0.66925	-0.301511	1.57308	0.0901198	0.283407	-0.383801	-1.06498
cttggt	-0.030599	-1.33631	0.268047	-0.430246	-0.158447	0.0647221	0.0916083	-0.113043	-0.44419	0.912623	0.918887	0.426802	-0.219533	0.112522	-0.289991	0.0467405	-0.291924	-0.356142	0.281223	0.293797	1.14115	-0.54212	-0.782261	1.25557	-0.296429	-0.803508	0.11934	-0.378963	-0.0959218	-0.292604	-0.0968246	0.32777	-1.35164	0.861956	-0.509498	-0.0122602
cttggc	-0.573694	0.226826	0.273521	-0.390453	-0.204135	-0.055833	0.174369	0.0619601	0.903967	-0.217713	-0.194436	-0.15925	0.137804	0.613553	-0.498744	0.121033	-0.68502	-0.00163634	0.257866	0.253395	0.0416979	0.241529	-0.584274	0.406136	-0.372318	-0.0346047	-0.00303197	0.420308	-0.209791	0.446119	-0.187186	0.0877049	0.517394	0.0421848	0.380155	0.0780028
cttgga	-0.389784	-0.468904	0.119925	-0.937038	-0.143518	-0.104237	-0.244835	0.149303	0.236062	0.00496406	0.432808	0.248943	-0.84611	0.0401146	-0.424335	0.258673	-0.373402	0.103189	0.419507	0.12444	0.258171	-0.0823684	0.0934274	-0.549711	-0.7501	0.147383	0.0185987	-0.164582	0.508659	0.644225	0.31791	0.753623	-0.0746859	0.201527	-0.256251	0.0778062
cttggg	0.104515	-1.1007	-0.817247	0.0810589	1.03494	-0.291629	0.361232	-0.188653	-0.448169	0.0425679	-0.184145	-0.164821	-0.82468	0.614878	-0.00145461	0.0101534	0.0632666	0.800598	0.917831	-0.0451642	-0.0952262	-0.323091	0.110753	-0.428985	0.181786	0.444549	-0.280025	0.148716	-0.158842	-0.642641	-0.158049	-0.271312	-0.431475	-0.0304707	-0.240505	0.67837
ctcttt	-0.498697	-0.135074	0.314588	-0.20974	0.165966	0.251044	-0.275274	0.229471	-0.365392	0.474898	-0.189532	0.311039	-0.848641	-0.237339	-0.499689	0.044162	0.223661	-0.0270678	0.0968707	-0.322087	-0.134261	-0.357812	-0.364228	0.222258	0.148103	0.479828	-0.219482	0.0954049	0.0619052	0.276223	0.207037	0.119291	-0.161877	-0.00409652	-0.355425	0.303817
ctcttc	-0.561083	-0.199511	-0.362368	0.452124	-0.224792	0.212022	-0.0520986	0.221641	-0.00987466	0.124033	-0.648976	-0.386516	0.679215	0.341379	0.0524503	-0.00785758	0.358404	-0.53427	-0.0683376	-0.14588	-0.120354	-0.339261	-0.32311	0.242811	0.478461	0.32946	0.273854	0.401708	0.172005	-0.097557	-0.210532	0.00496318	0.243009	-0.52793	0.00786342	0.410652
ctctta	0.00207597	0.781472	-0.672068	-0.866232	-0.612566	-0.106787	-0.017461	0.0646284	-0.564541	0.564555	-0.343134	-0.0670886	-2.87617	0.452403	-0.309523	1.53384	-0.737811	0.233359	0.618145	-0.264197	-0.270101	-0.121716	0.641917	-0.354134	-1.141	-0.40086	-0.400115	0.0749683	-0.388061	2.02848	-0.123664	0.367122	-0.860882	0.464003	-0.633649	0.326017
ctcttg	-0.950721	-0.0591564	0.198257	0.432097	0.117244	-0.0236291	-0.122584	-0.0270225	0.227368	-0.0397851	0.42826	0.000656322	-0.727921	-0.0976403	-0.0512342	0.253226	0.174701	-0.751811	0.153501	0.0753908	0.432336	-0.00196881	-0.397334	-0.123889	-0.33799	0.598824	-0.148481	0.254262	0.701742	-0.0932352	-0.160157	0.195235	-1.3394	-0.388583	-0.333582	-0.0644658
ctcctt	-0.601458	-0.245489	-0.161206	-0.214036	-0.0364513	-0.0692861	-0.0400292	0.164079	-0.655202	0.227973	-0.616523	0.269462	-1.26689	0.940507	-0.436194	1.27678	0.175734	0.00951622	-0.170803	0.0126464	-0.154334	-0.108275	0.86182	0.0799303	-0.766769	0.0452523	-0.219651	0.243743	0.648153	0.24776	0.219085	-0.0738099	0.0337464	0.244556	-0.978261	0.367293
ctcctc	-0.315297	-0.214055	-0.12057	0.766558	-0.474071	0.0402012	-0.555831	0.0370792	0.046699	0.0524468	-0.411109	0.887256	0.665049	0.167936	-0.184038	0.281219	-0.117425	-0.395622	-0.306126	0.368655	-0.364548	-0.539475	-0.110412	0.0923387	0.25701	0.182379	0.0660314	0.211889	-0.0370638	0.0640059	0.4002	-0.576805	1.28477	-0.454723	-0.0801983	-0.00865164
ctccta	-0.473124	1.08639	0.931475	-1.61329	0.647749	0.194814	-0.541651	0.274734	-0.0339194	0.503792	0.278933	0.953419	1.4084	0.506442	0.786109	-0.23839	0.628463	-1.21213	-0.0929667	0.217592	-0.363233	-0.352745	-0.71903	-0.741823	-1.17321	-0.0698591	-0.120735	-0.679738	0.542861	0.780302	0.946747	-0.086842	1.25881	-0.993714	-1.13405	-0.033809
ctcctg	-0.0350204	-0.195973	-0.0597855	0.926121	-0.483726	0.0931113	-0.293096	-0.170715	0.112746	-0.138782	-0.299836	-0.400022	-0.0989026	0.645156	0.71348	0.0566601	0.279039	-0.500352	-0.26552	0.128774	0.165743	-0.177816	-0.65294	-0.426537	0.109359	0.256804	0.0345049	0.365569	0.149427	-0.0635589	0.0728335	-0.0339638	0.899101	-0.606479	0.199313	0.206508
ctcatt	-1.21392	-1.15859	-0.00709603	0.282628	-0.175572	0.399982	-0.372683	-0.0633949	0.252945	0.245138	0.160216	0.129131	0.0205408	0.0862787	-0.215871	-0.0372935	-0.209773	-0.667918	0.0305149	0.085996	0.498536	-0.397852	0.198679	0.582719	-0.650019	-0.0374034	0.320164	-0.0147673	-0.314292	0.435109	0.000668573	0.414243	0.252824	0.554935	-0.537202	0.157554
ctcatc	-0.381202	-0.125288	-0.11209	1.12168	-0.15504	-0.223506	0.0709421	0.386027	0.0605544	-0.182128	-0.556942	-0.370256	0.0610992	0.269462	-0.00861708	-0.454564	0.142341	-0.582528	-0.0569247	0.282595	0.331165	-0.382584	-0.0209002	0.594701	0.352558	0.297349	-0.0961227	-0.345566	0.0269168	0.025262	-0.0448817	0.0923775	0.47828	-0.626202	-0.246415	0.147666
ctcata	-0.538057	-0.0761767	0.956713	-0.293218	-0.454115	-0.192792	-0.0848772	0.781715	0.230636	0.121582	-0.288178	0.235538	0.409291	-0.000571405	-0.263764	-0.328404	0.792713	0.115169	-0.404669	0.682105	-0.54835	-0.636709	2.16766	-0.616657	-0.483214	0.628021	0.177554	-0.224811	-0.490523	0.0383173	-0.950499	0.691539	-1.38836	1.08682	-1.08902	-0.424316
ctcatg	-0.817267	-0.32843	-0.275707	0.243575	0.178998	-0.0499027	0.160438	0.0173729	-0.115076	0.0446392	0.0344925	-0.235897	-0.146868	-0.0153764	0.00257509	-0.435018	0.102357	-0.0907355	0.0120993	0.098938	-0.570381	0.121916	-0.55993	0.432897	-0.129003	0.266076	0.0875109	0.182869	0.063871	-0.147934	0.00355699	-0.294455	0.778479	-0.0440841	-0.199619	0.0636788
ctcgtt	-1.3018	-1.53829	1.8775	-0.282589	-0.193732	-0.662004	0.097388	-0.11024	1.0289	1.10056	1.20657	-1.16411	-1.65657	-0.421107	0.349518	-2.37621	0.11627	-0.041986	-0.26632	0.476879	1.16982	-1.16523	0.514018	1.27202	-2.17904	0.452862	-1.46514	-0.826429	-0.657557	0.783463	-0.902037	-1.55092	-0.325419	0.267612	-0.152267	0.691924
ctcgtc	-0.252686	0.595653	-0.422802	0.610406	0.397416	-0.472062	-0.23971	0.465931	-0.295968	-1.01881	-0.327685	0.650749	1.9369	0.830539	0.254801	-0.950095	-0.147729	-0.134529	-0.00834622	0.704019	-0.546293	0.734299	-1.29187	-1.00631	0.14162	0.396974	0.157714	0.532218	0.0562753	-0.144534	-0.675465	-0.740598	0.717126	0.441856	-0.309818	0.656496
ctcgta	-2.01829	-0.00157693	-1.53314	-1.53863	-0.0554795	0.48759	0.760759	0.955088	1.08595	-0.468484	-1.25697	1.44885	-1.25226	0.997395	-0.908538	0.382783	1.04718	0.475824	0.474555	0.371349	0.556305	-1.18097	-0.21438	-2.98282	-0.0536759	2.561	0.218957	-0.095581	-0.686917	-1.17779	0.165917	0.90612	-2.1261	0.624825	-1.03531	0.131886
ctcgtg	-0.257858	0.0464867	0.24428	0.553319	-0.665169	0.127586	0.561737	-0.192476	0.0134286	-0.125006	-0.436756	-0.66158	0.807893	-0.0271861	0.188625	-0.362363	0.0971226	-0.975796	-0.480095	0.295842	0.14282	-0.17615	0.078182	-0.802345	-0.293827	0.3462	-0.403757	-1.25575	0.56524	-0.432737	0.211161	-0.34614	1.83908	-0.57983	1.0345	0.457456
ctctat	-0.720385	-0.281852	-0.323785	-0.0622421	0.107221	-0.679315	0.151454	0.370295	0.798289	0.116203	0.357294	-0.235484	-0.419129	-0.230448	-0.756901	-0.572527	0.341564	-0.762152	-0.29818	0.48569	-0.132347	-1.36411	-0.39356	0.491582	-0.773239	0.365748	0.203495	-0.179705	0.368908	0.052824	0.025408	0.200683	-0.336297	0.530835	-0.494362	0.17011
ctctac	0.0589338	-0.441405	-0.47463	0.368567	-0.0307915	0.144168	-0.197845	0.0392756	0.147765	-0.24221	-0.482656	0.00538757	0.203114	0.0632101	-0.137442	0.162359	0.666166	0.0536582	-0.193152	-0.110018	-0.0351577	-0.278105	0.150277	-0.185198	0.211369	0.318979	-0.125334	0.458848	0.0924461	-0.26356	-0.352054	0.0809831	0.953515	0.674472	0.0681522	0.0863448
ctctaa	NA	NA	1.33944	1.6886	2.41189	-0.0326717	-0.411868	0.366041	-0.624861	NA	-1.61757	-1.49849	0.737955	4.12472	1.80101	-0.248251	-1.11406	0.570283	1.48809	0.41783	NA	-1.31267	0.781997	-1.16888	-2.08418	0.417184	0.94195	-0.528098	0.42807	-1.15218	NA	0.0583091	NA	NA	-1.06522	-1.12799
ctctag	0.765924	NA	-0.840982	1.34853	-2.92901	NA	1.24071	-1.37894	0.875939	0.791922	NA	-0.230449	-0.547787	NA	0.195168	0.457204	-1.39355	0.156365	0.988725	-0.452759	1.51568	0.206018	0.906598	-2.9589	NA	-0.345431	-2.19276	-2.21577	0.0862734	1.6701	2.90997	NA	-0.150728	1.05095	-3.86025	1.24066
ctccat	-0.31811	-0.162803	-0.0382232	-0.661882	-0.356686	0.217401	-0.0206841	-0.129623	-0.0488672	0.0987968	-0.349829	1.74381	0.702979	0.239874	-0.573404	0.764911	-0.267825	-0.359365	-0.0416075	0.16601	-0.10179	0.366002	-0.266755	-0.14103	-0.541809	0.00596069	-0.275831	0.0197918	0.552543	0.0218229	0.549896	0.540074	0.0248649	0.718771	-0.327906	0.469734
ctccac	0.0136616	0.0306069	-0.416456	-0.120637	-0.906694	0.395684	-0.224866	-0.123321	-0.0775794	-0.400396	-0.771743	-1.25769	1.45267	0.361034	0.443285	-0.144347	0.0918032	0.489383	-0.178937	-0.152934	-0.147207	0.299641	-0.831395	0.00758857	-0.466408	-0.17659	-0.063353	0.309233	0.571937	0.557644	0.19764	-0.499961	1.58632	-0.0899153	-0.512682	0.224083
ctccaa	0.101054	-1.11355	0.0761027	0.218572	-0.246429	0.127206	0.101517	-0.0264993	0.210025	0.3122	-0.499327	-0.817799	-0.857362	0.317913	-0.276696	-0.168032	0.22134	0.848575	-0.189199	-0.28341	0.75434	-0.528749	0.4889	0.479581	-0.736058	-0.412133	0.111457	-0.365336	0.241332	0.130037	0.171722	-0.213651	0.583609	0.249667	-0.526307	0.966117
ctccag	0.174448	0.288475	-0.0714984	0.525529	-0.218111	-0.281554	-0.183471	-0.459351	0.0814171	-0.173251	-0.292239	-0.348148	0.332119	0.231459	0.184848	0.029203	0.25059	-0.131942	-0.0554082	0.176253	-0.51755	-0.21047	-0.078193	-0.369001	0.407033	0.184371	0.134856	0.4602	-0.0956831	-0.146164	0.11381	-0.0177839	0.437892	-0.0965647	0.236156	0.214308
ctcaat	-0.577277	-0.683034	0.583758	-0.525616	0.0533956	-0.0547092	-0.299423	0.260893	0.256917	-0.294219	0.0579835	0.307366	0.125303	0.483759	-0.61771	0.137356	0.134573	0.548072	0.368822	-0.155176	0.17525	-0.152379	-0.630558	0.95733	-1.07595	0.152102	0.0101025	-0.308355	-0.0062967	0.279307	0.00675644	0.110684	0.0607101	0.653836	0.0528031	-0.259183
ctcaac	-0.321727	0.433789	-0.415052	0.607351	-0.00438082	-0.136493	-0.114631	0.288059	-0.294967	-0.0882152	-0.353266	-0.0372167	-0.0702029	-0.0418842	0.186792	0.146764	-0.0680074	0.0175356	-0.546357	0.10116	-0.237291	0.440873	0.0197267	0.171191	-0.18345	0.418643	0.019453	0.212907	0.0862745	-0.450128	-0.356948	-0.431349	0.448504	0.0865797	0.155201	-0.129015
ctcaaa	0.132995	-0.48659	-0.0789566	-0.217135	-0.170268	0.257771	-0.220728	0.209278	0.241696	0.816747	0.147872	0.551111	0.726517	-0.44703	-0.358667	-0.229615	-0.0227537	-0.00598812	0.51202	-0.449181	-0.37817	0.187661	-0.388097	0.246285	-0.543172	-0.857444	0.255419	0.410579	0.311771	0.140606	-0.201009	-0.00510311	0.387386	0.0548294	-0.326504	-0.266957
ctcaag	-0.405755	0.461734	-0.125106	0.377781	-0.0707905	0.233721	0.165526	-0.127506	0.238979	-0.142668	-0.139379	-0.21479	-0.0912504	0.129071	0.221285	-0.582732	0.339395	0.0168047	0.0869461	-0.292499	-0.323778	0.267651	-0.100454	-0.0752287	0.350643	0.296864	0.240428	0.05638	-0.140574	0.305334	-0.167909	0.040797	0.293535	-0.601933	-0.0750584	-0.0612167
ctcgat	0.594624	-0.770673	-0.632156	0.0521766	0.844629	0.166474	-0.611848	0.761381	-0.647279	-0.323442	0.148122	-0.483407	0.544889	-0.0962343	0.441686	-0.84664	-0.225143	0.785554	-0.0736502	0.524525	0.905719	-0.570401	0.638313	1.06912	-0.253216	0.204747	-0.110903	0.723962	-0.0959672	-0.489201	0.403761	0.596039	0.837454	-0.299352	-0.44846	-0.981126
ctcgac	1.17616	0.104059	-0.298249	1.21512	-0.746255	-0.181184	0.0709813	-0.200169	0.119659	-0.56852	-0.443456	0.241688	0.733091	-0.892792	0.317642	0.785844	-0.573841	-0.229031	0.346965	-0.0235004	0.918154	-0.0183156	-0.118417	-0.53093	-0.0693576	0.396943	-0.268501	0.0102933	-0.242878	-0.62672	-0.0142921	0.0906292	1.05959	-0.00930593	0.334435	0.388327
ctcgaa	1.18143	1.01767	0.111009	-1.16585	-0.0306508	0.483023	-0.0268963	-0.288733	-0.367915	0.586882	-0.761558	-1.18157	-0.5059	-0.819539	-0.513053	0.554256	-0.169999	0.563721	-0.807513	0.21054	2.01629	0.48196	-0.268439	-0.337648	0.278368	-0.0438582	-0.224963	1.50457	0.417921	0.232109	0.842167	1.32407	-0.606279	-0.747793	-1.74739	-0.781408
ctcgag	0.831994	0.308977	-0.154201	-0.034001	-0.0413418	0.482176	-0.104979	-0.58081	-0.641108	-0.419846	-0.383131	-0.312052	-1.18125	0.371891	0.297153	-0.776173	0.0641373	-0.648655	0.144411	0.288292	1.4838	0.752519	0.721612	0.379643	1.63417	0.126161	-0.0776585	-0.354229	-0.278401	-0.612132	0.321852	-0.192347	1.12187	-0.919231	0.939633	-0.322792
ctctct	-0.31609	-0.825052	0.138123	-0.0674006	-1.08624	0.291562	0.359821	0.27968	0.0972706	-0.35018	0.0306226	-0.533427	0.76913	0.406183	-0.493413	0.493676	-0.0990524	0.350259	-0.146535	0.633278	-0.0497725	-0.0554783	0.0232302	-0.464631	-0.490854	0.0248781	-0.103342	0.107091	0.0845412	-0.56803	0.238434	0.539987	0.451946	-0.264694	-0.593312	-0.130546
ctctcc	0.567045	-0.0696576	0.523407	0.112832	-0.24438	0.343006	0.0685806	-0.544592	-0.611835	-0.242828	-0.525339	-0.00443373	0.256616	0.0977887	0.0210563	-0.40624	0.101213	-0.316095	0.0587053	0.151087	-0.267266	-0.219552	-0.102218	0.147373	0.473256	0.0688446	0.416768	-0.00472925	0.0560517	-0.0735337	0.200465	-0.21028	0.58116	0.142094	-0.251273	-0.11145
ctctca	-0.0775091	-0.486347	0.728771	-0.0534676	-0.120668	-0.348075	0.0797504	-0.0389932	-0.160145	0.152539	-0.191662	0.580293	-0.458469	0.582022	0.216445	-0.342277	-0.213009	-0.39827	-0.00129912	0.0602233	-0.937635	-0.567454	0.0739177	-0.178269	-1.02096	-0.0829308	-0.0255625	0.223465	0.0539111	0.110765	-0.252446	0.502405	-0.230046	-0.175755	-0.322857	0.41589
ctctcg	0.3071	0.26501	-0.461623	0.593628	-0.384813	0.466064	0.39205	0.157808	0.139984	-0.0670095	-0.338565	0.541031	1.17939	-0.825177	-0.0777627	-0.185793	0.470112	0.0225562	-0.938682	-0.355093	0.678892	0.0108959	-0.94889	-0.127404	0.132878	0.654224	0.264291	0.248092	0.23371	-0.483841	0.0299236	-0.475749	-0.616851	-0.920021	-0.118376	0.594657
ctccct	-0.235944	-0.554633	0.804607	0.849509	-0.135805	0.696607	0.51166	-0.53295	0.0552534	-0.0423138	-0.37628	0.0162397	0.0173494	-0.369986	0.0438255	0.157089	0.353852	0.369448	-0.529643	0.354183	0.0263041	0.151973	-0.271797	-0.390666	0.00496194	-0.021667	-0.00296409	0.131444	0.133124	0.343315	-0.0663725	-0.339774	-0.151774	-0.0449146	-0.127419	-0.152066
ctcccc	0.441277	-0.352898	-0.62229	-0.152755	-0.00707632	0.730308	-0.165195	-0.471108	0.570809	0.0930849	-0.46525	-0.00615483	1.54767	0.770136	0.694439	-0.317369	0.333729	-0.890192	-0.464336	0.475851	-0.455559	0.0794032	0.050975	-1.26083	0.797324	0.479442	0.121216	0.478782	-0.148099	-0.883541	0.111056	-0.261966	0.889982	-0.459745	-0.280336	-0.33423
ctccca	0.826204	-0.149685	0.0456831	0.587124	-0.497464	-0.161735	-0.031283	-0.374919	0.0283712	-0.00206775	-0.430385	-0.314249	-0.399737	0.469656	0.617789	0.133775	0.385127	-1.02682	-0.54978	0.277448	-0.265113	-0.0888462	0.40656	-0.478977	0.585233	0.0358015	0.0200269	0.168454	0.0566771	0.0174002	-0.305893	0.363727	0.922537	-0.00101243	-0.0911659	0.419738
ctcccg	0.320437	-0.443937	-0.451187	1.30759	-0.0963475	-0.0986171	0.545738	-0.402646	0.598675	-0.90429	-0.814692	-0.294355	1.08643	-0.878876	0.131969	-0.911422	0.156505	0.270962	-0.43369	0.294982	-0.0041778	0.588737	-0.458511	-0.373395	1.00535	0.189003	0.0554981	1.79678	-0.0349019	-1.48173	0.419223	0.122738	0.834766	-0.302028	-0.0475646	0.0179927
ctcact	-0.353443	0.772648	0.989311	-0.527691	-0.162731	0.51508	0.0963638	-0.119275	0.525157	0.460318	-0.340863	0.147863	-0.589748	0.388664	-0.496275	0.420596	-0.203206	0.332011	0.355237	-0.268989	-0.929603	-0.276677	0.361524	-0.788588	-0.528111	-0.338039	0.320211	-0.091142	0.352736	0.265953	-0.665118	-0.636521	-0.335775	0.25542	0.289898	0.295731
ctcacc	0.0768431	-0.447364	-0.442938	1.12087	0.0609643	0.12909	-0.28919	-0.0369269	-0.185678	-0.118468	-0.346416	-0.0421707	1.28492	0.0513333	0.284204	-0.0945559	0.446094	0.360493	-0.322549	-0.158163	-0.529313	-0.0197549	-0.257674	-0.154664	0.630887	0.143056	0.171804	0.0872467	-0.0497387	0.154459	-0.0433415	-0.175114	0.269579	0.0729463	0.31043	-0.311245
ctcaca	0.0544187	-0.438114	0.0393017	-0.121123	0.123561	0.789557	-0.0837882	0.144598	0.24548	0.0707701	-0.306453	-0.0265823	-0.755165	0.936229	-0.122948	-0.454295	-0.0653323	0.0761932	0.380712	0.419121	-0.560534	0.523945	-0.435827	0.632713	-0.177348	-0.0903643	-0.405392	-0.727798	-0.496748	-0.0864425	0.174466	0.368764	0.469855	-0.0185667	-0.232869	-0.492203
ctcacg	-0.193976	0.554115	0.125395	0.787616	-1.14449	-0.433105	0.155866	0.106876	-0.325501	-0.00920003	-0.270392	0.298321	-0.896605	0.542309	0.314702	-0.026624	0.300431	0.0457793	0.332658	-0.283149	-0.113887	-0.644715	0.00930112	-0.648082	0.974757	0.541744	-0.060701	1.69654	0.0283574	-0.950796	-0.193763	-0.648451	1.1883	-0.395662	0.483928	-0.0724673
ctcgct	0.0330146	-0.240679	0.489561	0.962183	-0.650716	0.694625	-0.454792	0.0698954	-0.0262172	0.260463	-0.153896	0.410015	0.838389	1.10814	0.220475	-0.17372	0.451739	-1.34968	-0.531665	-0.515589	0.537877	-0.472675	-1.41747	0.216337	-0.0113555	0.475647	-0.633761	0.845663	-0.163219	-0.995868	-0.351938	-1.08862	0.374143	-1.08692	0.76782	-0.532048
ctcgcc	0.713902	-0.496578	-0.409611	1.43326	-0.914527	-0.200705	0.0626465	-0.161168	-0.323658	-0.130832	-1.36644	-1.10822	1.79131	0.665816	0.856659	-0.403954	0.0498023	-0.175976	-0.710306	0.622813	2.05613	-0.678118	0.226214	-0.326819	0.669366	1.0613	0.505321	0.752773	0.187827	-0.249936	-0.618722	-0.0357636	1.46748	-0.727351	-0.0360824	0.0484564
ctcgca	0.26689	-0.164753	-0.278378	-0.923635	0.452293	-0.192438	-1.3029	0.194742	-1.03007	0.596325	-0.715023	-0.381911	-0.0469259	1.08485	-0.201696	-0.302297	0.835824	0.48174	0.434094	0.259717	2.52375	-0.198418	0.435861	-0.0971939	1.22384	-0.588615	-0.787193	-1.68538	0.685438	-0.501299	1.28746	-0.86006	1.71081	-0.0347009	-0.718627	2.09231
ctcgcg	-0.968516	0.262941	-0.229456	0.228812	0.459288	-0.967246	-0.364976	-0.847167	-0.788126	-0.0281467	-0.133928	-2.00746	0.567822	-1.29316	0.128415	0.309397	0.694584	-0.709001	-0.965033	0.990394	1.36757	2.94958	0.682993	0.21108	0.503636	1.1852	-0.590782	-0.98693	-1.07143	-0.111329	-1.50107	-0.411133	2.40815	-0.0699715	1.22524	1.18744
ctctgt	-0.0286146	0.171883	-0.802706	0.0121577	0.0626209	0.385336	0.0831282	-0.432111	0.713616	0.0940953	0.240503	0.303316	-0.829348	0.031268	0.235134	1.16203	0.527843	0.122751	-0.00343317	0.17025	-0.406771	-0.290052	-0.3249	0.0250892	-0.507953	0.644075	-0.438861	0.157833	0.16597	0.109541	-0.284094	-0.571651	-0.30542	0.174304	-0.384401	-0.0551018
ctctgc	0.118149	-0.148269	-0.311848	1.20714	-0.316813	0.39779	-0.163669	-0.0507159	0.407437	-0.0363624	-0.576841	-0.033798	0.40749	-0.151689	0.334697	-0.109509	0.712179	0.271653	-0.42568	0.117967	-1.0344	-0.451503	-0.0029987	-1.39075e-05	0.304183	0.0292726	0.104998	0.478006	0.031647	-0.192209	0.252124	-0.461003	0.599871	-1.21774	-0.127045	0.124771
ctctga	0.0953275	2.0471	-0.838382	1.02487	-2.26375	-1.0718	1.27156	-0.124665	1.28874	0.931271	-1.7552	-2.77311	-2.87036	0.75429	0.359954	-1.90745	1.18508	-0.180009	-0.535674	-1.34385	0.61091	0.617336	0.617012	-0.597533	0.379484	3.32025	-0.123796	0.124892	1.09654	-0.223965	-1.42167	-0.96488	0.0150143	-0.0910622	-1.15192	-0.912836
ctctgg	-0.360442	-0.305095	-0.532589	0.576831	0.0860663	0.160415	-0.242292	-0.234072	0.524869	-0.534448	-0.530178	-0.12489	-0.183218	0.82923	-0.51105	0.119063	0.806971	-0.821769	-0.575976	0.325292	0.178357	-0.172754	0.347201	-0.413162	0.31816	0.678482	0.127075	0.0903947	0.230555	-0.772163	-0.268414	-0.403375	0.719263	0.00238002	-0.147078	0.599712
ctccgt	0.857376	-0.572898	-0.763082	1.55465	-2.07613	0.371582	0.152203	-0.686616	0.6876	-0.409994	0.388937	-1.78371	-0.769411	-0.488113	0.571231	0.647899	0.248045	0.0133676	-0.00405662	-0.469995	-1.28756	-0.840972	-0.703024	0.360312	-0.259575	0.0744827	0.257397	-0.238434	-0.0997242	1.00409	0.415691	0.103278	-0.764404	-0.124931	0.0852538	0.330646
ctccgc	0.0160682	0.0053224	-0.103069	0.916471	-0.740216	-1.02874	0.109982	0.357763	-0.0499702	-0.291467	-0.757216	-0.985998	0.356493	0.566005	0.579369	-0.0667024	0.244278	0.00812089	-0.883467	0.502613	0.0865648	0.248803	-0.342625	-0.0288191	-0.0557878	0.843552	0.0953576	-0.945278	0.0324684	-0.748985	0.143622	-0.210511	0.867746	-1.17205	0.342247	0.597511
ctccga	-0.161803	-0.406507	0.393648	-0.216625	-0.476436	1.24823	0.468284	-0.0122124	-0.0938563	-0.259362	-0.189324	-1.42736	-0.773273	-0.188853	0.607269	0.0283768	0.485255	-0.139151	0.2791	0.0189523	-0.326537	-0.0865567	-0.0486936	0.15454	0.0179234	0.203968	-0.403583	0.346001	-0.220837	-0.788365	-0.410677	0.487579	0.532937	0.39674	-0.455294	-0.52856
ctccgg	0.111203	0.146556	-0.306652	0.542573	-0.483194	-0.1981	0.64614	-0.458822	-0.412053	-0.313169	-0.431753	-0.0515365	1.61936	0.777638	0.779716	-0.587071	0.555003	-0.0499124	0.00289096	0.108934	-0.688138	0.737929	-0.660677	-0.504247	0.188583	0.494868	-0.41805	-0.184276	0.265476	-0.548416	0.0943101	-0.28924	0.892816	0.417561	-0.129885	0.318084
ctcagt	-0.12	0.0819904	0.661213	-0.0786297	-0.74566	-0.177948	-0.393896	-0.483873	-0.242255	-0.112986	0.248079	0.281903	-0.669312	0.291076	0.3855	0.506868	-0.469524	-0.680641	0.564185	-0.18941	0.027637	0.111795	-0.125692	-0.375715	-0.210016	-0.0100114	0.47297	0.258574	-0.162978	0.31965	0.238575	-0.160982	0.440985	0.336895	0.05426	-0.658546
ctcagc	0.294388	0.271828	-0.445384	0.512119	-0.127338	0.099175	0.0465472	-0.175905	-0.175693	-0.195874	-0.770766	-0.148031	0.0576248	0.679455	0.749067	0.368449	0.215203	-0.490915	-0.110236	0.254128	-0.505833	-0.261637	-0.0773834	-0.0681667	0.180863	0.505158	0.350302	0.0414529	-0.382943	-0.412522	-0.22311	-0.508003	1.38731	-0.131201	0.143968	-0.231447
ctcaga	0.182558	-0.90213	-0.362169	-0.718029	-0.121489	0.160107	0.228334	0.248899	-0.300424	0.672142	0.722074	-0.834245	-0.598635	0.0815604	-0.135182	0.0190856	-0.388409	0.666193	-0.200752	0.56895	0.523038	-1.48687	0.0507646	-0.335203	-0.530589	-0.379897	-0.173292	0.405707	0.0653874	0.232025	-0.00423097	-0.241674	-0.499955	0.512442	0.606945	0.13855
ctcagg	1.05194	0.0123317	0.375779	1.24565	-0.360031	0.0640357	0.0629256	-0.0568773	-0.0136502	0.318028	-0.435197	-0.14776	0.0288927	-0.254047	0.0335484	-0.549891	0.00655389	0.0915653	0.462104	-0.307079	-0.566995	-0.757369	-0.0963	-0.64701	0.0816727	-0.0595528	0.135016	-0.503189	0.22072	-0.914357	0.266319	-0.284631	0.556477	0.119851	0.042225	-0.361853
ctcggt	-1.57088	0.102073	-0.320233	3.82044	1.62718	-0.780211	0.382789	0.702428	0.346756	0.0938411	-0.292753	1.43279	-0.685997	-0.0620031	-0.565329	0.266974	-0.202388	-1.76145	0.0712484	-0.427744	-0.0283717	-1.26595	-0.148427	-1.25054	0.656904	0.28109	0.0526844	-0.602027	-0.109435	0.591877	-0.231097	-0.411126	0.24679	-0.987452	0.749047	-0.551385
ctcggc	0.470415	-0.206963	-0.698169	0.906242	0.323332	-0.602172	-0.355459	0.470522	-0.0805647	-0.083354	-0.50468	-0.227342	-0.123466	-0.118839	0.44237	-0.0619019	0.790336	-0.182356	-1.64857	0.123551	0.327408	-0.282986	-0.394175	0.296877	0.241453	0.546796	-0.496243	0.294744	0.446752	-0.316966	0.060545	-0.374553	0.208125	-0.855354	0.366713	0.960943
ctcgga	-0.0984552	1.69961	-0.782302	1.14143	-1.51849	0.389508	0.0932897	-0.65636	1.46092	-0.352646	-1.17123	-0.308653	-0.505304	0.490764	-0.365498	1.06382	0.735387	1.93908	-0.876312	0.122287	-0.439739	-0.499907	0.770314	-0.778297	-0.33637	1.162	-0.0995746	-0.0979041	-0.712558	-0.63221	0.397312	-0.103279	0.628852	0.615544	0.47474	0.348164
ctcggg	-0.25651	0.518609	-0.443397	1.00251	0.318334	-0.0772705	-0.0585025	-0.269921	-0.404296	-0.0772581	-0.145577	-0.27423	0.595133	0.240625	0.104149	-0.224942	0.513186	0.15717	0.742246	0.159111	0.799876	-0.381006	0.455624	-0.188944	-0.432678	0.492006	0.37656	0.474738	0.184619	-0.82729	0.138644	-1.08483	0.313609	-0.465618	0.0439025	0.854624
ctattt	-1.83234	-0.729212	0.682806	-0.876511	-0.392474	-0.57606	-0.93819	0.0799196	0.577886	1.06911	0.378853	0.36945	-0.8729	0.314412	-1.08593	-0.700394	-0.0514072	-0.890772	0.0488773	0.0769989	-0.111189	0.676448	0.85312	0.0344426	0.0216308	0.0170175	-0.00473304	0.768821	0.888459	0.748642	0.0401462	0.326717	-2.82059	0.605406	-0.722718	0.197202
ctattc	-1.27149	-1.31195	0.343854	-0.849145	-1.40792	-0.721922	-0.0317533	0.0527523	-1.17695	0.576565	0.745695	-0.0632135	0.115779	0.419901	0.00229499	1.10245	0.917695	-0.157798	0.506547	0.564244	-1.09905	-0.134353	0.719818	-1.14045	0.705073	-0.411052	0.440162	-0.8842	-0.970527	0.98584	0.199147	-0.160707	1.81887	-0.94645	0.212303	-0.0895489
ctatta	0.00278066	-1.1514	1.6378	-0.874548	0.92023	0.516817	-1.39365	-0.517949	2.70383	0.524899	1.12015	-0.395241	-1.40444	-0.598914	-0.120578	-0.287081	-0.51161	1.01551	0.231032	-0.355502	1.15484	-1.14004	-0.203422	-0.0913465	0.697623	-0.734036	0.550124	-0.732753	-0.79558	0.543055	0.0483458	0.685058	0.546049	1.92251	-0.331834	0.394415
ctattg	0.675893	-0.424943	1.48243	-0.343017	-1.45617	-0.0191017	-0.35351	0.181641	0.254177	0.475275	0.276221	-2.23392	-2.20512	0.3623	-0.0287816	-0.13619	-0.662971	-0.268373	-0.192298	0.637694	-0.901544	-0.532508	0.544472	-0.214888	-1.45211	0.116235	-1.18187	1.13214	-0.0552769	0.90853	-0.881981	0.988451	-2.25548	-0.456015	-0.257686	1.03599
ctactt	-0.979344	-0.289806	-0.113043	-0.910768	-0.834216	-0.430697	0.402532	-0.370741	-0.151489	0.0178601	0.12093	-0.0436495	-0.418855	0.399184	-0.431004	0.43822	-0.262547	0.00763659	1.10174	0.357697	0.612353	-0.543125	0.212782	0.0834344	-0.527977	1.13853	-0.0233243	0.0400385	-0.450139	0.338455	-0.738984	1.0609	-0.23069	0.540418	-0.546513	0.772145
ctactc	-0.389171	-1.16801	-1.10818	-1.09464	-0.0540264	-0.677837	-0.408543	0.39166	-0.389231	-0.0322717	0.096575	0.540195	-1.99051	0.0185204	-0.0169413	0.139673	-0.529387	-0.0638615	-0.0392749	0.0589883	-0.627253	-0.100462	0.998213	0.657122	-0.367455	0.138741	-0.174746	0.229118	0.572934	0.469171	0.584583	0.588598	1.12693	0.463069	-0.594411	0.287097
ctacta	-1.20556	-0.547818	-0.575192	-0.676298	-1.54106	-0.0968062	-2.05345	-0.108149	-0.222987	0.368321	1.0676	-0.634603	-4.19739	0.154372	0.284734	0.0885376	-0.347857	0.827402	1.02145	-0.796064	0.279624	-0.806021	1.57175	-0.568514	-0.00877382	-0.646457	0.865004	-0.435701	0.33249	0.569787	0.1977	0.389007	-3.28213	1.39295	-1.49309	0.347925
ctactg	-0.250238	-1.14921	0.306218	-0.0651929	0.0279267	0.0902576	-0.520801	0.0741554	0.305126	0.331961	-0.280522	-0.709743	-0.743432	0.0733674	0.0647359	0.656007	0.206785	0.702009	-0.114489	0.0663263	-0.165855	0.0122667	-0.307159	-0.0684031	-0.222986	-0.185405	0.362096	0.0580761	0.409958	-0.396318	0.0665763	-0.273659	0.304041	-0.251784	-0.253318	0.740323
ctaatt	-0.314593	-0.637983	-0.127046	0.147908	0.0110568	0.806303	-0.440124	-0.254433	-0.125043	0.309611	0.704368	1.04604	-2.47729	0.0561356	0.391702	0.905681	-0.570961	1.30743	1.28067	-0.0010443	0.15904	-0.933295	-0.271998	-0.910802	-0.874041	-0.696292	0.212489	-0.319288	0.258843	0.622238	-1.39286	0.191319	-0.126898	0.165619	-0.0732011	-0.393782
ctaatc	-1.81817	0.372172	0.0739788	-1.17208	-0.913259	0.316094	0.576406	0.752736	0.809716	0.500941	-0.373284	-0.965408	0.165786	0.657305	0.311161	-1.05028	0.368295	-0.213766	-0.525342	0.0589226	0.828846	0.227206	1.42483	-0.180841	0.175664	-0.770621	-0.096441	-0.144202	-0.66736	-0.0155156	0.0644563	-0.886082	0.564522	-0.292495	-0.294691	-0.131993
ctaata	-0.42823	-0.808968	-1.42606	-0.534498	0.287289	-1.1402	0.792896	-0.365527	-1.26109	-0.409539	0.559551	2.15824	-1.6452	-0.125232	0.317745	0.158907	0.50374	1.67953	0.101702	0.335834	-1.32395	2.70204	0.781308	0.285714	0.562546	-0.51603	-1.32521	-0.685437	0.417768	0.211256	-0.72244	0.352323	0.108894	1.86891	0.26871	0.453509
ctaatg	-0.573519	-1.0952	1.26466	-0.0433859	-0.592065	-0.612401	-0.324793	0.508083	0.480029	0.482697	0.698309	-0.966346	-1.76544	0.295247	0.234096	0.487441	1.15344	0.249935	0.478978	-0.396607	0.690216	0.936395	-1.05545	0.508503	-0.891873	-0.855745	-0.507718	-1.16589	0.440871	1.09439	-0.379136	-0.175259	-0.50873	-0.412183	-0.0204447	0.576886
ctagtt	0.0890606	-1.03153	-0.00809223	-1.48943	-0.178263	-0.238706	-0.1573	0.214911	0.0193901	0.54988	0.35287	0.405363	-0.346981	-0.208517	-0.672086	1.73229	-0.708979	1.24599	0.519638	-0.40655	0.993606	-0.247948	0.475879	0.479459	0.447702	-0.134953	-0.198941	-0.752067	0.794538	0.573843	-0.0975123	-0.35256	-0.777457	1.00335	0.381572	0.0792298
ctagtc	0.28201	-0.341631	1.24754	-0.353172	-1.61599	-1.05948	-0.0443622	0.288701	0.238015	0.375494	0.0236817	-0.211666	-0.378169	-0.0309604	-0.993591	-0.200837	-0.291658	-2.42335	0.248303	0.336085	1.09059	-0.682415	0.701281	0.270009	-0.269949	-0.179185	0.881392	0.851723	0.298653	1.29411	1.61892	-1.24144	-0.852547	0.489825	0.0825266	-1.17439
ctagta	-2.17208	-1.54535	0.0218491	-0.164	-0.693294	0.731608	-0.155741	1.12873	0.857306	0.497911	2.1615	-1.71004	-2.32408	0.0945334	0.315746	1.0516	0.567899	0.351	0.436387	0.305781	-0.90666	-0.184215	-0.945739	1.01661	-2.09046	-1.2812	-0.0406894	-1.68173	-0.649358	-0.279966	-0.655686	0.100644	-1.47753	0.671503	-0.506476	0.419624
ctagtg	-1.1219	-0.373606	1.0305	0.229271	-0.183171	0.255281	-0.00155406	0.0638565	-1.20139	0.426557	0.389651	-0.144206	0.148986	0.508686	-0.183667	-0.470779	0.148781	0.641868	0.139589	0.0448937	0.448893	-1.31245	-0.0936806	0.253099	-0.109312	-0.00386526	-0.394242	0.236581	-0.0419282	0.229191	0.445872	0.321825	0.127564	-0.35684	-0.391625	-0.596599
ctatat	-0.249107	0.0398166	-0.870716	-1.54319	-0.680695	-1.13538	0.695023	0.089412	0.0165696	0.634696	0.803724	-1.36377	-0.632884	0.356411	-0.368108	-0.430378	-0.0232147	0.43638	1.46349	0.645462	0.119896	-0.381429	0.0594931	-0.612092	-1.16317	-0.418133	-0.326244	0.269832	-0.222407	0.14788	0.712822	1.42977	-1.72082	-0.194777	-0.099792	0.52382
ctatac	0.633606	1.34866	1.30271	-1.07628	-1.14378	0.168762	-0.512386	-0.467662	-0.0581034	0.412329	-0.358711	-2.54073	-0.581163	1.49965	0.93031	0.636003	0.473692	-0.783898	1.02089	0.0764856	-0.765101	-0.230294	-0.924588	0.790299	-2.54472	0.0501374	-0.20196	-1.67966	-0.247241	-0.282832	1.23651	0.700691	-0.322428	-1.58849	-0.652804	1.34383
ctataa	-1.26829	NA	NA	NA	1.6646	0.230324	NA	2.34142	NA	-0.554863	-2.7939	-0.25161	NA	NA	NA	-3.8081	NA	NA	NA	NA	3.52995	NA	2.30761	NA	NA	NA	NA	NA	0.11757	NA	NA	NA	NA	NA	-2.10728	0.197609
ctatag	0.934233	NA	NA	-1.69504	-0.0149462	-1.22883	NA	0.330411	-0.388295	3.50374	1.07444	NA	NA	NA	NA	NA	NA	NA	NA	NA	NA	NA	NA	NA	NA	NA	NA	1.1635	-0.755549	NA	0.0838846	NA	NA	NA	NA	NA
ctacat	-0.349523	0.0673513	0.688827	-2.41579	-1.31917	0.160337	-0.138248	0.0437548	0.239117	0.557012	0.965368	-0.672433	0.37595	0.577012	-0.0244078	-1.43657	-0.0688547	-0.5286	0.683923	-0.322313	-0.10619	-1.39772	-0.0170778	-0.361776	-0.138897	-0.416103	-0.090615	-0.991437	0.425088	0.744411	-0.498013	0.887919	-0.456469	0.0722574	0.305883	0.459601
ctacac	-0.97119	-1.03064	-0.604289	-0.0950562	-0.758376	0.699814	0.144619	0.207837	0.349536	0.335506	-0.531794	0.31993	0.029448	-0.190618	0.0273407	-0.072879	0.129021	-0.119996	0.700636	0.075142	0.778615	0.275909	-0.436062	-0.348647	0.254494	-1.11605	0.634093	0.724013	-0.159846	-0.549335	0.208908	0.0163111	-0.515344	0.572031	-0.870846	0.00772592
ctacaa	-0.313817	-0.981992	0.0404419	-0.659249	-0.264922	-0.526473	-0.276321	-0.239251	-0.297343	0.420402	1.11245	0.524733	-0.541457	0.862603	-0.107167	0.198119	-0.890354	1.59022	0.111004	0.586606	1.02774	-0.35453	-0.128292	0.747689	-1.61357	-1.06277	-0.014911	-0.682629	0.0822167	0.116891	-0.00246028	0.807279	-0.896979	0.188088	0.727944	0.432279
ctacag	-0.0225396	-0.219841	-0.254518	-0.344916	-0.272718	0.0489895	0.144859	-0.219217	-0.320802	-0.224887	0.676794	0.222423	-0.736502	0.428786	-0.292707	-0.288706	-0.150401	0.996555	-0.225066	-0.411978	0.425923	-0.0736872	-0.513306	0.142492	0.0806382	-0.0476666	-0.0364377	0.544313	-0.201345	0.207557	0.197219	0.316552	-0.0286281	0.0208377	-0.24491	0.474465
ctaaat	0.483438	-0.384876	0.900554	-0.889054	0.776132	0.32459	-0.298485	0.131891	-0.67469	0.529135	0.72389	-0.426865	-0.959039	-0.392498	-0.66494	0.78136	-0.212536	1.33765	0.140374	-0.252905	0.759566	0.823481	0.596109	0.659199	-0.499226	-0.175561	-0.266309	-0.694033	-0.738083	0.425618	-0.0545474	-0.0270281	-0.394921	-0.21991	-0.815412	0.820236
ctaaac	-0.471261	-0.816133	-0.673732	0.0633176	-0.886953	-0.293618	0.00802596	0.00254089	-0.593498	0.872263	-0.220605	0.69781	-0.0953115	0.539738	-0.219324	-0.662457	-0.00164791	0.541264	0.543282	-0.68161	1.31833	0.161478	0.689587	-0.518956	-0.96374	-0.698632	0.138093	0.025677	0.385234	0.749129	-0.81983	0.524001	-1.04988	0.110718	-1.30909	-0.0903557
ctaaaa	0.281531	-0.530621	1.06591	-1.74295	0.0979863	-1.55357	0.03772	0.180217	0.168926	0.964098	0.921889	-0.372205	0.943034	-0.334676	0.808146	0.112772	-0.259018	0.649176	0.293141	-0.134976	0.852405	-0.189048	0.864495	0.32583	-0.777527	-0.165697	-0.0505141	-0.534779	-0.128987	0.0565992	0.487661	0.246493	-0.638906	-0.136163	-0.922604	-0.529011
ctaaag	0.0557837	0.338317	0.45945	-0.65699	-0.0404343	0.163721	-0.182901	0.268049	0.101163	0.417965	0.488996	0.750157	-0.906264	-0.0940612	-0.0181393	-0.550818	0.174589	0.0828249	0.696366	-0.235597	1.02775	-0.611976	0.305822	0.356811	-0.562747	-0.560236	-0.508207	-0.441867	-0.348741	0.771004	0.547637	0.189533	-1.27255	-0.202554	-0.259695	-0.18108
ctagat	-1.55189	0.91546	0.536585	-1.04791	-0.196024	0.357577	0.0503355	0.309944	-0.0122081	0.00795458	0.224241	-0.304494	0.592467	-0.678609	-0.193069	0.18862	0.0328409	0.603774	0.240652	0.118422	0.187233	-1.42371	0.649001	0.0751649	-0.193363	0.118177	-0.0359669	0.339765	-0.323444	-0.00285266	0.132013	0.41711	0.125752	-0.399684	-0.493314	0.532828
ctagac	0.240597	1.27998	-0.137067	0.0635586	-0.758047	0.149413	-0.209253	-0.11485	-0.856792	0.72744	-0.407849	-0.448342	1.4624	0.661731	-0.14748	0.434578	0.253963	0.0434783	-0.618786	0.370265	-1.04512	0.949465	0.158136	-0.172779	0.0627187	-0.31472	0.266457	0.268096	-0.312161	-0.195698	-0.539136	-0.199952	-1.33837	0.188159	-0.277407	0.19435
ctagaa	-0.687948	-0.176401	1.09727	-1.45067	-0.408231	0.320394	-0.233553	-0.33824	-0.125978	0.00137514	0.552296	0.0710592	-0.053084	0.0974105	-0.448741	0.712254	-0.269858	-0.334649	0.181506	0.179001	0.254241	0.852847	0.518367	0.241824	-0.391585	-0.392931	-0.00923891	-0.583473	-0.0498705	0.464457	-0.369319	0.572375	-1.19177	0.378069	0.228991	0.974015
ctagag	-0.057551	0.202063	0.900392	-0.157451	-0.806259	-0.11163	-0.0429122	-0.176896	-0.140709	-0.365135	0.134883	-0.255422	-0.690086	-0.346678	0.04269	0.274722	0.261119	0.888038	0.268663	0.157783	-0.0813462	0.0458011	0.0697143	0.4759	-0.110694	0.235531	0.203336	-0.187403	0.00233105	0.291175	-0.0938423	0.141847	-0.763435	0.041179	-0.725346	0.556844
ctatct	-0.537828	0.257257	-0.40184	-1.51918	-0.701507	-0.591707	-0.195852	0.177807	-0.430206	0.492486	0.470485	0.419449	0.784809	-0.185412	-0.534423	-1.07432	-0.382414	-0.11868	-0.00875003	0.488792	-1.43357	0.796365	-0.450137	0.101471	-0.576336	-0.264334	0.236537	1.37091	-0.289772	-0.0404368	0.306831	0.0834691	-2.33196	1.12861	-0.520127	0.389883
ctatcc	0.794713	-0.359819	-0.501973	-0.00941853	0.566651	0.595217	-1.05847	0.00617686	-0.674212	0.856932	-0.491329	0.791379	-1.50058	0.796181	-0.301736	0.257017	0.105658	-0.888116	0.751378	-0.55635	0.223753	-0.76215	0.886619	-1.13256	0.405316	-1.30427	0.489389	-0.935772	-0.089031	1.03988	-1.10477	0.965415	-0.353665	0.607295	0.526713	0.446413
ctatca	1.07405	-0.1348	0.896194	-1.72092	-1.08722	-0.0296485	0.979258	0.577634	-1.39773	1.02456	0.487647	0.90722	0.117681	0.47819	-0.454486	0.421744	-0.696098	0.552187	1.89477	-0.455786	0.169637	2.1049	-0.505702	-0.398701	-1.39815	-0.571652	-0.541061	0.124878	-0.978304	0.0164536	0.203399	1.02376	-1.1157	-0.723682	-1.07525	0.596491
ctatcg	-1.42677	-1.03112	1.69512	1.24861	3.25116	0.024586	-1.1593	0.432179	1.69704	-1.09313	-0.460496	NA	NA	-2.88632	1.38711	NA	1.76787	0.383973	-0.640747	0.556128	1.55092	-0.170778	-0.537641	0.182144	NA	-1.43513	-0.558856	-2.65989	-1.92037	1.07764	2.08316	-1.81985	2.26975	1.74511	-1.52488	-0.222379
ctacct	0.175516	-0.408523	1.38511	-1.24956	-0.750094	0.735937	-0.32895	-0.0154744	1.41961	0.00889213	0.347108	0.486202	-0.157754	0.780766	0.906032	-0.63675	-0.583592	-0.0796436	-0.888405	-0.501103	-0.403067	-1.07189	-0.123437	0.470545	-1.2402	-0.667516	0.364259	-0.651918	-0.269536	0.652415	0.232436	0.763389	-1.10072	1.00048	0.420179	-0.287406
ctaccc	1.25498	-0.48848	-0.491152	-0.085673	0.533426	-0.17611	-0.357094	0.357385	-0.947085	-0.648832	-0.0441797	1.5768	0.670752	0.296338	-0.117515	-0.64405	-0.0716633	-0.46086	-0.0577935	-0.0881956	0.780968	-0.493969	1.35163	0.00245557	1.84262	-0.581976	0.0997072	-1.04517	-0.103634	-0.276136	0.48504	-0.541241	1.31365	-0.108045	0.458565	0.874382
ctacca	0.544209	-0.215468	-0.752143	-0.301726	-0.922406	0.874328	-0.441463	-0.141943	-0.641682	0.285197	1.42571	0.325192	2.68361	-0.237539	-0.809382	0.470769	-0.308678	0.930281	0.372195	0.709229	0.116681	-0.335873	-0.536213	-0.448951	0.202357	-0.525337	-0.00129443	-1.53865	0.0973333	0.432035	-0.629073	0.20066	-1.02095	0.587442	-1.31796	0.685492
ctaccg	1.22009	0.419498	0.805475	0.548823	NA	-1.33001	-0.413319	-0.826997	0.664501	0.995427	-0.4679	-0.330758	-0.271042	-1.75172	2.40475	-0.637459	0.477834	0.508099	-0.654485	-0.208551	-0.672248	0.618185	-0.610559	1.96066	1.10957	-0.665922	-0.314799	0.0610337	0.813822	0.214847	0.56643	-0.653542	0.853828	0.832991	-1.53198	-1.48005
ctaact	-0.666844	-0.579396	0.861912	-0.627754	-0.888254	-0.0233022	-0.0825652	0.0348909	-0.672558	0.83679	0.611708	-1.18514	-3.12851	0.294344	0.0102422	1.32343	0.308655	1.38003	0.0212564	-0.443213	0.445534	-0.852805	0.449595	-0.0382677	-1.31832	-1.19432	-0.789345	0.0383154	0.0812039	0.04787	-0.149288	1.00268	-0.735708	-0.0508361	0.162759	-0.0842265
ctaacc	-0.657581	-0.170759	1.16787	-0.909527	-0.415863	0.0631351	0.519614	-0.0347308	-1.07848	-0.0370916	0.558701	-0.930029	-1.73015	0.261195	-0.536172	0.740578	0.232311	0.0285526	-0.13303	0.261573	0.3631	-0.662198	-1.26735	1.65923	-0.0548077	-0.169366	0.601456	-1.22035	-0.17568	0.468585	-0.237614	-0.431706	0.272621	0.724593	-0.0377971	0.947848
ctaaca	-0.365828	-0.268606	2.77216	-1.68859	-0.689887	0.352967	0.302034	-0.172229	0.614243	0.632165	0.2256	0.13932	0.628617	-0.355374	-0.17354	0.587592	-0.35587	0.0731264	0.135273	-0.681641	2.26191	1.04283	0.590094	0.708981	-2.79419	-0.327347	-0.41454	0.774712	-0.263116	0.931774	-0.606897	0.948986	-0.608709	0.366423	-0.295138	-0.186991
ctaacg	-0.726392	-0.0165849	0.186438	-1.01654	0.576326	1.482	0.810706	-0.725137	1.22861	0.442584	0.553582	1.01682	0.878929	-0.913705	-0.415346	1.44578	-0.737062	-0.292185	-0.442147	2.93524	2.11147	-0.493863	-0.167375	0.52455	1.41939	-0.156735	0.0545266	-0.0686887	-0.411601	1.96759	-0.216181	-0.758609	-2.85984	-0.308136	-2.91033	0.139517
ctagct	-1.45979	-0.487056	0.657138	-0.274996	0.569716	0.0920848	-0.172394	0.329366	0.300161	0.0493548	-0.305401	2.80449	-0.903786	-0.376742	0.177911	-0.23162	0.42423	-0.441626	0.756566	0.392806	1.3268	-0.823832	-0.00631718	0.6517	-1.58454	0.175975	0.226423	-0.515284	-0.444272	-0.806906	0.115385	0.534739	-1.88611	-0.202783	-1.40387	-0.281244
ctagcc	-1.65393	0.386451	-0.382165	0.0658532	0.700034	-0.259848	-0.379146	-0.428661	-0.763321	0.305137	0.212261	-0.407381	-0.177057	-0.226903	-0.226251	-0.0328588	0.334895	-1.92584	-0.270658	0.537714	-0.209426	0.48282	-0.544659	0.136667	0.411146	0.260475	-0.273858	-0.0834143	-0.289679	0.96441	0.0379148	0.318362	1.2915	-0.336268	-0.351752	-0.541743
ctagca	-0.669039	-0.00365422	-0.534591	-0.705346	0.0300942	0.266737	0.530725	0.153589	0.0711857	0.15191	0.686967	0.223716	0.453073	-0.283327	-0.272095	-0.779468	-0.100198	-0.417282	0.378094	0.19222	1.32554	-0.201867	0.270094	0.182859	0.0319227	-0.582947	-0.407951	0.38359	-0.0838765	0.357572	0.209083	-0.00508567	-1.06194	0.0295182	-1.03452	-0.128164
ctagcg	-2.31508	-0.740711	-1.8264	1.20801	0.130139	0.0411911	-0.519759	-0.0751422	-0.102257	0.308181	1.39163	-0.648687	-0.571737	-0.576364	1.59373	0.087087	1.07	-0.320714	-0.949446	1.11015	-1.514	NA	-1.51937	0.0854216	1.66014	-0.745599	0.370272	-0.797006	0.77103	-0.20996	-0.349533	-0.212856	-0.0533687	-1.24876	1.46369	-0.293728
ctatgt	0.665888	-0.143552	-1.14133	-0.657018	0.782749	1.04033	-0.36623	0.812819	0.40243	-0.187252	-0.084705	0.538257	-0.218025	0.830539	-0.930187	0.0483343	0.021731	-1.41523	1.88824	0.764466	-1.10947	-0.169487	-0.250457	1.24064	0.641643	-0.50865	-2.44152	1.89513	-0.184166	-0.433985	0.795465	-0.298419	0.373102	-0.221522	0.0425326	-0.10161
ctatgc	0.162178	-0.250668	0.257268	0.0738577	-1.64463	-0.601136	0.87278	0.152889	-2.844	0.918948	-1.04753	-0.588787	1.37649	0.826959	-0.755736	-0.681562	0.154502	0.362624	0.229907	1.38825	-0.889904	-0.260417	0.0502291	-1.97044	-0.851599	-1.45519	-0.0355953	-0.879475	-0.229444	0.354139	1.15413	0.152661	2.50126	-0.518495	1.38618	0.551328
ctatga	NA	NA	NA	NA	0.975734	-2.09673	0.303844	0.558169	NA	-0.265057	-0.283532	NA	NA	NA	-1.3511	NA	1.46956	-2.95854	-0.804255	-4.10923	1.44104	-1.44209	NA	NA	-0.143299	0.267134	NA	NA	0.39458	NA	0.539968	4.14051	NA	0.0687625	NA	-1.13712
ctatgg	-1.04978	-0.631229	0.403341	0.423823	0.922209	-0.130122	-1.21033	0.353477	0.76379	0.302477	-0.00752029	-0.628653	-0.860955	0.898531	-0.389383	-0.197007	-0.0240985	-1.12025	0.882898	0.907726	0.402943	-0.0381036	0.979166	-1.69352	-1.02834	-0.915827	-0.241502	-1.05582	0.826577	-0.344103	1.35815	1.44659	-0.520917	0.583721	-1.63871	-0.101929
ctacgt	1.82787	-1.0979	-0.720992	-1.04204	3.25588	0.93676	0.408706	0.639254	1.20539	-0.0200183	0.0523617	-0.476191	-0.921153	1.45283	-1.11485	-0.396359	-1.02878	0.801008	2.86719	0.36337	NA	-1.14274	-2.60392	-0.488614	0.644884	-0.485239	0.546583	-0.628882	-0.58757	0.517881	-1.15381	0.577401	1.23077	0.117908	-2.41737	-1.54092
ctacgc	0.372872	0.525539	1.64562	1.51895	-0.435309	-1.05742	-0.0759066	-0.298132	0.053357	-1.30423	0.0303177	-0.623379	NA	0.528453	1.63901	-1.07913	0.296827	0.25379	-0.537233	0.822825	-0.164146	0.755479	-0.655869	0.657379	-0.742603	-0.302409	0.358564	-0.00356573	-0.357411	-0.881384	-0.234523	0.170689	1.22228	-0.838672	0.648392	-0.0352397
ctacga	0.419115	0.983492	1.10402	-0.999723	-0.289849	-0.650081	-0.362954	-0.682254	0.627682	0.0309808	0.753973	1.31983	-1.93747	1.09318	0.191846	-1.4619	-0.0777651	0.282544	1.28524	0.811834	0.441872	-1.11887	-0.926479	-0.863794	-0.724271	0.983494	-0.0458139	-0.521379	-0.702919	-0.0649162	0.0845529	0.893743	-1.88673	0.127825	-0.140832	-0.147911
ctacgg	0.544624	-0.118654	1.72595	2.87768	-1.17195	0.0398122	-0.247939	-0.149102	-1.12642	0.139073	0.215654	0.98028	-0.414175	0.323728	-0.0179957	-0.480376	0.22442	0.375916	0.520403	0.273566	-0.214926	0.227523	-0.376705	-0.771927	0.552538	0.502354	-0.254412	-1.47981	0.0965066	0.320017	-0.117115	-0.762922	0.146017	-0.457957	0.0937899	0.0630352
ctaagt	0.766652	0.386972	1.3158	-2.21281	-0.445847	-1.20724	0.310194	-0.059513	-0.00286905	0.495757	0.348056	-0.153757	0.437759	0.474765	-0.789397	0.366771	-0.0704408	0.815626	0.49693	1.37563	-0.0298523	-0.513407	1.14982	0.0360711	-1.02893	-0.968897	0.127695	-0.862424	-0.248464	0.977593	0.207301	0.437931	-0.46371	0.0530422	-0.572354	0.193719
ctaagc	-0.813215	-0.831788	-0.0965586	-0.831072	-0.232487	-0.445434	0.361434	-0.389495	1.10175	0.451575	-0.219706	0.0739638	-1.23013	-0.0352702	-0.502139	0.237475	1.1468	0.780369	0.639406	0.280536	-0.15839	-0.18931	-0.00501622	-0.780699	-0.441743	0.479719	0.0362768	0.204412	-0.920026	-0.335651	0.188542	0.372179	0.803113	1.48566	-0.633655	0.155498
ctaaga	0.425953	-1.09318	-0.29008	-0.957571	-0.465097	-0.451775	-0.277272	-0.0146688	0.779499	0.861093	0.597133	0.831866	1.10554	0.967088	-0.472273	0.348453	-0.0719811	-0.0769418	-0.220025	0.332648	-0.126297	-1.52524	0.28431	0.464495	-0.954572	-0.826853	-0.0799114	-0.607038	-0.576573	0.164148	0.518967	-0.239334	0.250659	1.23677	-0.489689	-0.351079
ctaagg	-1.11435	-1.23825	0.838704	-0.384581	-1.71007	-1.00404	0.437093	-0.203465	-0.494178	-0.18472	1.00087	-2.62942	-0.600173	0.160987	0.289639	0.0213088	0.0361159	1.50405	-0.894399	0.891096	-0.303596	1.48147	1.01223	-0.889409	0.0322809	-1.00012	1.36038	0.114282	-0.640679	0.392107	0.113838	0.284909	-0.490597	-0.00944694	-0.110763	0.388899
ctaggt	-0.781395	-0.245044	-0.685989	-0.842191	0.915151	-0.630746	-0.227952	-0.472402	1.01854	0.627408	1.02017	-0.963938	-0.780995	-0.542044	-0.444812	0.577982	0.136582	-2.17821	0.161792	-0.0116393	0.447874	-1.75757	-0.995307	-0.946702	-0.544213	1.15049	0.150209	0.47866	0.618224	0.999472	-0.431612	0.751303	-0.786154	-0.541873	-0.386101	1.02998
ctaggc	-0.151248	-0.0252682	-0.0648677	-0.139684	0.444798	0.0837669	0.218079	-0.319443	-0.449921	-0.00863346	0.0594564	-0.617351	1.05983	0.499953	-0.361701	-0.639641	0.367059	0.367846	-0.977669	0.459276	-0.589062	-0.879445	0.477215	-0.0227181	0.284922	0.450936	0.15889	-0.357574	0.460841	-0.874459	0.834416	0.00631538	-0.121639	-0.226202	-0.769843	0.322456
ctagga	-1.22695	-0.746202	-0.915869	0.605155	0.707856	0.415698	0.559833	0.443721	0.641512	0.161743	0.42626	-0.201672	-1.21249	0.304345	-0.468186	0.78347	-0.613284	0.394117	1.12477	0.0129539	-0.650017	-0.54596	0.0758469	-0.936184	-0.193135	0.47696	-0.613265	-0.85548	-0.110794	-0.113653	-0.202583	-0.819258	-0.644118	0.371381	-0.658958	0.119835
ctaggg	0.661711	0.578257	0.836612	0.286895	-0.196815	-0.551332	0.310093	-0.863714	-0.206019	0.130439	0.191547	-0.217884	-0.693129	0.717708	-0.493369	-0.798094	0.432608	-0.581439	-0.738223	0.0261888	0.0989979	-0.012432	0.126292	0.780311	-0.0582591	-0.0963383	0.2853	-0.152645	0.689617	-0.477639	0.628626	-0.247204	0.791508	-0.9488	-0.688248	1.14112
ctgttt	-0.191328	-0.963541	-0.376138	-0.165615	-0.404718	-0.0416596	-0.248321	0.0252521	-0.0386014	0.368875	0.118997	0.101641	-0.0778956	0.191068	-0.41305	0.416162	0.437887	-0.131593	0.305506	-0.105644	-0.478224	0.0889861	-0.127038	0.346798	0.190228	0.230627	-0.219707	-0.36182	0.107909	0.211289	-0.281615	-0.0655758	0.236957	-0.302442	-0.411001	0.317742
ctgttc	-0.480105	-0.10638	-1.12785	1.05512	-0.126946	0.17802	-0.392113	0.115852	0.244926	0.0456133	-0.48864	-0.220601	-0.113508	0.29791	0.248173	-0.303296	0.318076	-0.0310243	-0.20139	0.20078	-0.447852	-0.802993	-0.446181	-0.0245966	0.149767	0.72773	0.308647	-0.0376541	-0.0204682	-0.113546	0.285783	-0.432202	0.896547	-0.925784	0.423443	0.507829
ctgtta	-0.298123	0.493129	1.14582	-0.681463	-0.016818	-0.278499	0.117921	-0.113244	0.475163	0.360963	0.14543	-0.842274	0.0304974	0.0730088	-0.799308	-0.034223	-0.809524	0.0961289	0.547954	0.18503	0.631191	-0.606719	0.00822988	0.763701	0.32001	0.12275	-0.243902	0.391652	-0.315262	-0.115581	0.139999	0.546171	0.504893	0.0551505	-1.47779	-0.183831
ctgttg	-0.619706	-0.39736	0.14268	-0.0586715	-0.448118	-0.162464	0.0946223	-0.512281	0.329616	-0.227006	-0.29391	0.0356093	-0.0984791	0.506032	-0.183223	0.54935	0.0552405	-0.185476	0.101901	0.13863	-0.173396	-0.0755328	-0.124469	0.416614	0.358012	0.119428	-0.0326046	0.253103	0.0753224	0.57414	0.0922392	-0.0134552	0.669199	-0.0598713	-0.302383	0.264876
ctgctt	-0.793903	-0.519764	-0.630142	-0.232268	-0.738079	0.224524	0.332524	-0.370416	-0.32316	-0.0562971	-0.156229	-0.279121	-0.771711	0.287694	0.150699	0.165818	-0.094336	0.0797051	-0.0549082	0.544432	-0.002858	-0.32002	0.203854	0.58318	-0.173217	0.286308	0.00475399	0.26109	0.229291	0.0341131	0.145878	-0.0131407	0.277724	0.189977	-0.118282	0.110785
ctgctc	0.0122847	-0.139484	-0.452348	1.08084	-0.343681	-0.0123399	-0.191633	-0.0195327	-0.0180158	-0.321771	-0.783321	-0.085311	0.0337249	0.250414	0.533324	-0.0537212	0.625798	0.00675852	-0.145141	0.212078	-0.199076	-0.35951	-0.470543	0.0444623	0.229565	0.577308	0.203975	0.0772144	0.0214017	-0.232247	0.146543	-0.0458798	1.45025	-0.660108	-0.177248	0.168839
ctgcta	-0.174686	0.111796	0.0644654	0.519655	-0.460162	0.0285445	-0.0533343	-0.45562	-0.512088	-0.0992648	0.215009	-0.324845	0.168626	0.319813	-0.209262	0.553476	0.123968	0.552539	0.545184	0.43863	0.218893	-0.838572	-0.396129	-0.0675323	0.325136	0.164085	0.0523579	0.200139	0.0664374	0.0700709	0.621507	-0.261872	0.130463	-0.204678	0.0992007	-0.0931928
ctgctg	-0.381858	0.00368464	-0.842034	1.123	-0.311202	-0.0323873	-0.0674639	-0.253455	-0.106186	-0.209935	-0.687506	-0.310255	0.139399	0.599764	0.436108	-0.400309	0.484286	0.154634	-0.290709	0.435336	-0.206402	-0.150126	-0.595711	0.016431	0.450564	0.520054	0.282902	0.693743	0.271744	-0.418451	0.135451	-0.38087	0.720014	-0.648242	0.164078	0.152323
ctgatt	-0.173306	-0.786638	-0.763897	-0.357899	-0.706798	-0.0156579	0.0523931	0.422207	0.639975	0.354542	0.0334909	0.0418135	-0.0203078	0.460487	-0.280431	0.218526	0.145478	0.293774	0.116457	0.0949787	0.064339	-0.603826	-0.248374	0.152934	0.390897	0.335431	-0.285135	-0.0729608	0.0590222	0.0358568	-0.361232	-0.608594	-0.296816	0.0551659	-0.129103	0.0860647
ctgatc	-0.469636	0.0195687	-0.299367	0.0767086	0.415896	-0.427264	-0.0641123	0.22934	0.486247	-0.0735086	-0.436018	-0.143548	-1.14533	0.297286	-0.00650728	-0.388049	0.0897295	0.345903	0.182587	0.123709	0.576941	-0.369673	-0.505045	0.251373	0.0079421	0.506714	0.180968	0.656583	0.0683146	0.0421434	-0.0463978	-0.394449	0.0307153	-0.285361	-0.168745	0.498438
ctgata	-1.46897	-0.687436	-0.165515	-0.735447	0.108211	0.884581	-0.118755	0.416589	-0.509041	0.046295	0.14869	0.838381	-0.630221	0.303482	0.195193	-0.695598	0.000287568	0.313332	0.178555	0.313151	1.20801	-0.548695	0.0853303	0.0923147	-0.495943	-0.500547	-0.729038	0.411551	0.407175	0.782102	-0.888738	-0.203259	-0.212325	0.47784	-0.72301	0.453138
ctgatg	-0.925976	0.041195	-0.358435	0.323541	-0.511039	0.0772374	-0.00586605	-0.0621316	0.15411	0.323544	-0.0584161	-0.541358	-0.581926	0.203694	-0.394673	-0.176105	0.274402	-0.241271	0.163502	0.397733	0.269493	-0.422756	-0.191521	0.0854067	0.250975	0.229816	-0.0683681	-0.0990636	0.186957	0.294168	-0.235661	0.0131991	-0.0620665	-0.264421	-0.272172	0.307711
ctggtt	-1.04157	-1.1762	-0.00767703	0.455794	-0.181326	0.43121	-0.292726	0.287788	0.287988	0.381203	0.0631185	0.235709	-0.39555	0.0149294	0.075119	0.348587	0.267348	0.199886	-0.0488771	0.366699	-0.186318	-0.788474	-0.359233	0.109457	-1.41536	0.448595	-0.0091357	-1.00945	-0.238303	0.0709136	0.101295	-0.0282649	-0.442621	0.0994822	-0.422223	0.607723
ctggtc	-0.0240618	-0.23074	-0.259211	1.0691	-0.602091	-0.384203	0.0356394	-0.00308093	-0.366042	-0.287861	-0.791186	-0.369543	-0.13126	0.263469	0.123244	0.128658	-0.00539311	0.16874	-0.429299	0.31403	-0.312189	-0.62398	-0.314285	0.00960389	0.383954	0.495212	0.123859	0.000226967	0.347609	0.0222434	0.104422	-0.508933	1.08861	-0.242154	0.656019	0.321009
ctggta	-0.0566773	-0.706244	-1.00234	-0.116162	-0.176763	0.602261	-0.257342	0.141525	0.448783	0.159656	-0.433027	-0.0745976	0.0466844	0.933797	-0.0647767	0.566641	0.568737	0.277082	-0.253312	0.245462	-0.247749	-1.04112	0.549209	0.361775	-1.18649	0.12489	0.187047	-0.336243	-0.145866	-0.625116	-0.0933158	0.593441	0.109705	-0.0841678	-0.553177	0.425788
ctggtg	-0.357366	-0.0203598	-0.0879092	0.946703	-0.162113	-0.186705	0.0591107	-0.00369649	-0.113072	-0.223016	-0.490311	-0.485019	-0.192016	0.45211	0.186399	-0.245437	0.61339	-0.461401	-0.239919	0.152217	0.100763	-0.149173	-0.0870763	-0.161982	0.1789	0.488484	0.200451	0.189964	0.106775	-0.153945	0.0827458	-0.255646	1.08509	-0.383741	0.0678525	0.013042
ctgtat	-0.476636	-0.214807	-0.928069	0.222251	0.035099	0.0667754	0.120507	-0.22121	0.0776958	0.328871	-0.192727	0.152774	0.692471	-0.656786	-0.447921	0.307618	0.189325	-0.294721	0.221236	0.45871	-0.237186	-0.331549	-0.241621	0.226863	-0.488907	0.0601092	-0.724187	-0.658081	0.21914	0.766967	-0.237489	0.363413	0.26884	0.334795	-0.133679	0.535149
ctgtac	0.247549	0.243243	0.0591914	1.07411	-0.200007	-0.192981	0.0460902	-0.112566	-0.220155	-0.471583	-0.822767	-0.718122	0.100242	0.446723	0.132639	-0.405925	0.534836	-0.450659	-0.164567	0.320465	-0.117622	0.0565494	-0.408777	-0.0113641	0.0271007	0.132826	-0.118104	0.369115	0.160391	-0.375172	-0.039093	0.178188	0.695256	-0.132007	1.04882	0.102511
ctgtaa	-1.09532	-3.14202	NA	2.26218	1.24291	-3.36027	-0.6044	-0.818514	-0.953963	1.66164	1.94811	NA	NA	2.99725	0.0532762	-0.741977	0.518191	-3.20407	0.843241	-0.774979	-0.555091	NA	1.21027	NA	-0.960599	1.04533	1.15075	NA	3.10037	-1.35105	NA	-0.577759	NA	-3.05983	-1.35609	2.09207
ctgtag	0.806927	-1.45483	NA	NA	-1.39111	-0.112365	-0.100966	-0.10695	-1.14314	-0.318441	-1.57	NA	3.05597	1.45514	-1.34385	1.22068	0.338879	NA	0.0567099	-0.77161	NA	0.577838	-0.807417	NA	1.33938	-1.31502	0.888865	-1.8298	-0.633592	2.76528	0.832407	0.202234	NA	0.917687	0.570745	NA
ctgcat	-0.163565	-0.361121	0.484512	0.273534	-0.0789543	-0.247223	0.06227	-0.051881	-0.264377	-0.265287	0.281108	-0.644096	-2.24326	-0.238808	0.524316	-0.725227	-0.0276769	-0.111417	-0.141999	0.440355	-0.461699	-0.525938	0.295472	-0.0112431	-0.428784	0.111466	-0.315365	0.245881	0.124701	-0.0363386	0.415171	-0.08221	0.140743	-0.106925	0.199668	0.0676768
ctgcac	0.707988	0.429769	-0.0169239	1.10246	0.141209	-0.446591	0.094595	-0.185242	-0.601573	-0.459056	-0.610671	-0.680862	-0.133253	0.866104	0.678055	-0.265808	0.0634192	-0.0906058	-0.292907	0.154892	-0.284453	0.148196	-0.180093	-0.449418	0.411348	0.376467	-0.0344499	0.302309	0.239942	-1.08779	0.423297	-0.118911	0.884002	-0.38715	0.409146	-0.195306
ctgcaa	-0.348512	-0.0529451	1.17631	0.169035	1.18301	-0.0861519	-0.489801	-0.143002	0.105455	-0.309599	-0.192804	0.0323272	0.0266091	0.130872	0.491508	0.186264	-0.149878	-0.188036	-0.130755	-0.0515605	-0.51047	0.749152	0.00546201	-0.170341	-0.049317	-0.430655	0.353857	0.143972	-0.170293	0.678284	0.178317	0.168137	-0.307656	-0.245918	-0.171732	0.249092
ctgcag	-0.104265	0.135578	-0.014272	0.586339	-0.584154	-0.172895	0.0857535	-0.271247	-0.0569421	-0.624216	-0.330874	-0.0479838	0.304534	0.379988	0.636924	-0.410737	0.123531	-0.0590332	-0.161391	-0.0745729	-0.282581	0.343707	-0.457821	0.197211	0.745035	0.40051	0.325413	0.182137	-0.160336	-0.318771	0.147264	-0.206832	0.764361	-0.428936	0.435062	0.20538
ctgaat	-0.390151	-0.533227	0.446472	-0.356863	0.0511155	0.0619772	-0.319992	0.0686446	0.0509124	0.221038	0.517848	0.0692714	-0.0976969	-0.291786	-0.254302	0.179306	0.0430102	0.416203	0.284851	0.143372	0.27464	-0.120363	-0.161487	0.303014	-0.132644	0.0617905	-0.0153456	-0.280858	-0.15408	0.316325	-0.159449	-0.356165	-0.597033	0.626225	-0.0698649	0.162631
ctgaac	0.181114	0.0936018	-0.606113	0.469445	-0.375235	-0.189404	-0.163644	-0.17879	0.0684998	-0.310169	-0.186472	0.00847016	0.700709	0.251627	0.134084	-0.0500235	0.788856	-0.321967	0.081993	-0.0420565	-0.550545	0.214996	0.0163216	0.190818	-0.34446	0.177305	0.18229	-0.214103	-0.0854267	-0.073755	-0.0495829	-0.275593	-0.0880138	0.142171	-0.312876	0.606958
ctgaaa	-0.248859	0.164498	0.436162	-0.297397	-0.122192	0.203421	-0.177538	0.315272	0.0196335	0.325372	0.497921	0.541936	0.0847116	0.130882	-0.580362	-0.056002	0.243813	0.830708	0.0808512	-0.035891	0.059472	-0.326536	0.212534	-0.292668	-0.234728	-0.574588	-0.00717604	-0.724037	-0.0830918	0.436995	0.158062	0.324489	-1.05612	-0.114898	0.131083	-0.26747
ctgaag	-0.0904508	0.226392	0.133974	0.373005	-0.0154407	-0.137738	0.239324	-0.0754739	-0.169897	0.010197	-0.476298	-0.683273	0.0865712	0.164945	-3.38845e-05	-0.415583	0.326802	-0.194297	0.167097	0.00983521	-0.153164	0.0891148	-0.152359	-0.0755374	0.520295	0.0636138	-0.104214	0.0744741	0.00124769	0.0661498	0.106512	-0.341839	0.498949	-0.23095	0.254957	0.0713698
ctggat	-0.471945	-0.0824171	0.802126	-0.346438	-0.22826	0.172194	-0.0490161	-0.194563	-0.10551	0.0886842	-0.0784818	0.0932433	-0.254794	-0.204531	0.178081	0.183908	0.104743	0.487164	0.333465	-0.061167	-0.353944	-0.312784	-0.115383	0.369369	-0.274043	-0.12801	0.0295317	-0.443301	0.238761	0.124807	-0.191341	0.202533	0.0569971	0.355383	-0.135942	0.0565788
ctggac	0.547405	0.266408	-0.349808	0.754035	-0.38367	-0.299833	0.173134	-0.241114	-0.145188	-0.403994	-0.60706	-0.615119	0.0958343	0.323684	0.564072	-0.573423	0.40421	-0.125998	-0.24284	-0.0603011	-0.101526	0.0928709	-0.0178937	-0.296065	0.50683	0.527235	0.200729	0.207346	-0.0318142	-0.331	-0.261154	-0.205619	1.1534	-0.117625	0.378498	0.00892111
ctggaa	0.0651241	-0.295397	0.620727	-0.34228	-0.124703	0.275742	-0.0535453	-0.308557	-0.624664	0.224664	0.135045	0.0524448	-0.450082	0.215236	0.0742634	0.096788	0.092394	0.272434	-0.419052	-0.0330094	-0.302793	0.0483503	-0.0506988	0.133538	-0.047883	-0.24709	-0.072413	-0.00106909	-0.129202	0.475293	0.200229	-0.140778	0.682155	0.331673	-0.15653	-0.0897578
ctggag	0.275178	0.217989	0.0230163	0.500234	-0.260149	0.158879	0.212083	-0.436249	-0.0181698	-0.279214	-0.639617	-0.191457	-0.0155739	0.248178	0.22243	-0.301369	0.47595	-0.203684	-0.0168761	0.0142327	-0.392897	0.25977	0.114824	-0.34822	0.622351	0.197815	0.217095	-0.0289631	-0.173355	-0.277358	0.234649	-0.171006	0.972707	-0.139221	0.217642	-0.133211
ctgtct	-0.179407	0.0413688	0.0696647	-0.162503	0.102221	0.143774	-0.113121	0.0165368	0.213313	0.291758	0.427407	0.153824	-0.543599	-0.132252	-0.123025	0.193833	0.129751	-0.3958	-0.00244118	-0.208285	-0.227785	-0.175219	-0.119118	-0.00573521	-0.0721874	-0.372019	-0.00423452	0.358695	-0.474273	0.856876	-0.317246	0.161716	-0.0571546	0.0332025	0.430275	-0.18442
ctgtcc	-0.129047	-0.309671	-0.347508	1.14618	-0.149169	-0.20445	-0.0205303	0.00739751	-0.101526	-0.302194	-0.138555	0.264526	0.793962	0.117976	0.00151755	0.0871309	0.235836	-0.250643	-0.26487	0.266994	-0.115869	0.268247	-0.480795	-0.236438	0.686543	-0.148227	0.0394794	0.211266	-0.0229485	-0.600406	0.258858	0.149264	0.402137	-0.386645	0.235359	-0.0146343
ctgtca	0.233487	-0.079253	0.0099421	0.384715	0.137256	0.331864	-0.153023	-0.440472	0.127937	-0.0197342	0.221346	-0.647979	0.35487	0.0483153	0.424495	0.0142204	-0.407651	0.00664285	0.356823	0.0627761	-1.1339	-0.0702075	-0.345238	0.0284094	0.175275	-0.00258795	0.0903476	-0.172782	-0.240782	0.0416898	-0.0577045	-0.0692355	-0.283045	0.0897105	0.0367826	0.549925
ctgtcg	-0.712293	0.705205	0.462696	1.05349	-0.427672	-0.272717	0.324357	0.18296	-1.33664	-0.08543	-0.389761	-1.19195	1.60061	0.360518	1.04474	-0.574524	-0.0893503	-0.847764	-0.17716	0.0333729	0.0918923	0.425884	-0.760089	-0.405871	1.73415	0.150038	0.487762	0.114785	-0.691934	-0.849312	0.191441	-0.662835	0.638448	-0.660476	0.682051	-0.546085
ctgcct	-0.468456	0.0185432	-0.439126	0.726177	-0.356872	0.1314	0.0124859	-0.239955	-0.189143	-0.283153	-0.198	-0.141939	0.13495	0.266668	0.283364	-0.191096	0.27985	-0.334871	0.210206	0.250594	0.0758051	-0.190298	-0.30851	-0.169872	0.438803	-0.0869599	0.0180117	0.286879	0.137165	-0.0671966	-0.159255	-0.254984	1.11809	-0.0529385	-0.195702	-0.284195
ctgccc	0.218885	0.403937	-0.630421	0.631325	-0.39361	-0.481042	0.46854	-0.198488	-0.338455	-0.408409	-0.620204	-0.7179	-0.0127896	0.26524	0.709804	-0.359087	0.392494	-0.230073	-0.418643	0.452883	-0.345081	-0.0517287	-0.377906	-0.349481	0.644607	0.263453	0.307708	0.403469	-0.0993938	-0.472833	0.233815	-0.154094	1.15713	-0.748156	0.693859	0.282142
ctgcca	-0.144772	-0.0633485	-0.230397	-0.0389825	0.128368	0.369684	0.283097	-0.158431	-0.548173	-0.266775	0.060273	-0.335783	-0.00507068	0.238167	0.159525	0.354639	-0.049977	0.29771	0.289769	-0.00842822	0.176993	-0.0642075	-0.470045	-0.396918	0.0358475	0.210281	-0.0179286	0.081265	0.119928	-0.149805	-0.113563	-0.446184	0.519917	-0.243035	-0.341774	0.0878786
ctgccg	0.554148	0.183448	-0.695901	1.01415	0.337843	-0.722645	-0.157283	-0.273912	0.030649	-0.465099	-0.660357	-0.0333358	0.315368	0.545966	0.384488	-0.628835	0.447335	0.121434	-0.848631	0.540866	-0.14983	-0.0864042	-0.242271	-0.594098	0.696954	-0.0220419	0.634991	-0.383007	0.107253	-0.509707	0.51687	-0.377951	0.936405	-0.712092	0.0125293	0.394501
ctgact	-0.488353	0.546778	0.301088	-0.0847535	0.723017	-0.274964	-0.101517	-0.198405	-0.263658	0.320981	0.0608974	-0.23041	-0.51914	-0.347949	-0.229927	0.456331	0.071511	0.600856	-0.296073	0.0104926	2.52335e-05	-0.342008	0.235735	-0.0442664	-0.474635	0.100716	-0.322999	-0.504896	-0.162735	0.400734	0.036879	0.248837	-0.0059223	0.140098	0.374514	0.393375
ctgacc	0.278871	-0.392844	-0.813657	0.594769	-0.196181	0.124432	0.105967	-0.133306	0.0592802	-0.210275	-0.670903	-0.016402	0.027926	0.362367	0.281228	-0.478831	0.446405	-0.0424106	-0.648806	0.31943	-0.0421875	-0.186182	-0.362539	0.312134	0.666409	0.235302	-0.0572664	0.179917	-0.267856	-0.408511	0.269435	0.115321	0.486794	-0.216737	0.602525	0.478187
ctgaca	-0.392521	-0.400561	0.664867	-0.238028	-0.899061	-0.783311	-0.0209144	-0.074707	-0.161747	-0.0720993	-0.14367	-0.794658	-0.118036	0.454075	-0.199649	0.235865	-0.242258	0.55765	0.17588	-0.134649	-0.197365	-0.381154	-0.0303263	0.308387	0.0289573	0.229515	0.0762415	0.100703	0.0286589	0.00801156	0.0698122	0.159373	0.96743	0.556124	-0.557265	0.5642
ctgacg	-0.353422	0.427799	-0.565454	0.091976	-0.338317	-0.614432	-0.387417	-0.11791	-0.61308	-0.468933	-0.525388	-0.374333	0.861052	0.0307134	0.442655	-0.889091	0.684414	0.799308	-0.292	0.454254	0.289838	0.622367	0.0724627	0.238164	1.39146	0.0909395	0.679168	0.909827	0.516359	-0.357453	0.134018	-0.429884	0.792201	-0.99426	-0.130657	-0.478032
ctggct	-0.700946	0.08417	-0.26469	0.272354	0.000218038	-0.0996146	0.0600218	-0.243522	-0.220338	0.204963	-0.211034	0.212912	-0.284078	0.217207	0.0357371	0.0877479	0.510795	0.0361303	-0.209753	0.2222	-0.308687	-0.245806	-0.0253898	-0.385487	-0.00523763	0.126987	-0.104319	0.327148	0.243761	0.0581414	0.338703	-0.0583579	0.741863	-0.212143	-0.328102	-0.244883
ctggcc	0.155172	0.168042	-0.707126	1.34912	-0.262909	-0.119788	0.26488	-0.040704	-0.361615	-0.396325	-0.404105	-0.515433	0.256129	0.446529	0.378041	-0.543424	0.597817	-0.0647153	-0.200475	0.175261	0.247483	-0.206567	-0.41537	-0.185406	0.656747	0.541388	-0.0981225	0.294989	-0.101538	-0.464059	-0.169544	-0.0692005	1.29432	-0.787722	0.49431	-0.0781948
ctggca	-0.235383	0.0961773	-0.593645	0.485787	0.047925	0.143852	-0.151941	-0.262045	-0.444321	-0.218711	-0.350155	-0.840994	-0.110015	0.0140792	0.491395	-0.362052	0.471487	-0.583598	-0.219926	0.322363	0.121547	-0.217596	-0.248559	0.323779	0.10103	0.422314	0.24672	0.10866	-0.0169774	0.0413776	0.23024	-0.177528	0.336085	-0.287952	-0.0406499	0.151437
ctggcg	-0.0854942	-0.0855122	0.0864287	1.47517	-0.343252	-0.152007	0.401748	0.00249341	-0.1649	-0.167185	-0.564581	-0.385888	0.541709	0.173456	0.797293	-0.691182	0.55231	-0.502047	-0.59678	0.383287	0.422591	0.458486	-0.335907	-0.393561	0.501916	0.628348	-0.273977	0.300367	0.15905	-0.95993	-0.0881496	-0.321035	0.825636	-0.807186	0.293611	0.468269
ctgtgt	-0.457814	-0.266651	-0.617629	-0.104761	0.0580719	0.569922	0.00447816	-0.414127	0.121959	0.0501988	0.20504	0.968053	0.096794	0.143735	-0.32228	-0.0988938	-0.0683297	-0.514403	-0.103706	0.489096	0.245883	-0.642159	-0.796064	0.950568	-0.0178953	-0.302749	-0.170094	-0.280305	0.156291	0.424851	0.0880399	-0.0505924	0.653651	0.704485	0.251476	0.0275217
ctgtgc	-0.270057	-0.427225	-0.58541	1.13846	-0.420286	-0.614513	0.439684	0.249197	0.102712	-0.154786	-0.2525	-0.114134	-0.890092	-0.0973843	0.304813	-0.119852	0.154524	0.132053	-0.705731	0.0216303	-0.407105	-0.0353148	-0.149228	-0.299276	0.377517	0.234391	0.329196	0.757757	0.120537	0.004636	0.335624	-0.158512	0.704154	-0.615788	0.440681	-0.246614
ctgtga	3.5278	0.927637	-2.09608	-0.161338	-1.02002	-0.301936	-0.0767838	0.491614	-0.777751	0.596447	0.37679	1.09706	NA	1.07356	0.236073	0.12575	0.332558	-0.497148	-1.79328	1.03417	-1.33286	-0.865698	-0.45472	-1.02402	-0.715743	0.27735	-0.0518017	-0.814385	-0.369113	-0.910097	1.58267	3.47944	-0.575883	-1.15723	0.217288	-0.65102
ctgtgg	-0.0848582	-0.708739	-0.424955	0.403425	0.123722	0.211618	0.072927	0.0618409	-0.603867	-0.132712	-0.0234505	0.276177	-0.585915	0.613259	-0.0989137	0.186139	0.408981	0.6936	0.0651204	0.563005	-0.410078	-0.270037	-0.31978	-0.0799174	0.362782	-0.138497	0.137502	-0.0169982	0.108921	-0.187765	-0.500355	-0.0917415	-0.13539	-0.226824	0.405735	0.393819
ctgcgt	-0.0997453	0.894923	-0.734251	0.47474	-0.865998	-0.797409	0.223489	-0.0831187	-0.862416	-0.501774	0.132727	0.0605828	0.867356	0.152993	0.147234	-0.538391	0.665989	0.263308	0.100431	-0.101671	-0.191717	0.342753	0.619606	-0.629998	0.760987	-0.400221	0.305475	0.0997193	-0.427776	-0.168726	-0.125438	-0.187074	1.46309	-1.21158	0.156345	0.910748
ctgcgc	0.182322	0.720378	-0.429895	1.34979	-0.0355157	-0.215564	0.472928	-0.246107	-0.00842607	-0.416105	-1.11472	-0.299522	0.392176	0.202413	0.568587	-0.82948	0.501894	-0.522623	-0.7002	0.414836	-0.161399	0.474224	-0.592142	0.0293513	0.418459	0.666818	0.0270293	0.410575	-0.0341133	-0.449595	0.0631297	-0.234241	1.32803	-1.07364	0.470816	0.140911
ctgcga	0.547834	-0.0105658	0.340167	0.591329	-0.330674	0.160366	0.497371	-0.282942	0.0394631	-0.355374	-0.505842	-0.819724	-0.209394	0.295454	0.0750363	-0.120003	0.383544	-0.813502	-0.0582614	0.588087	0.779954	-1.2607	-0.171056	-0.578455	0.105154	0.010806	0.183255	0.282578	-0.33808	-0.217279	0.228126	-0.583442	1.24451	-0.651441	0.277654	1.24318
ctgcgg	0.544665	0.135715	0.447799	1.23402	-0.29142	-0.466642	0.494218	-0.549233	-0.132268	-0.444756	-0.657229	-0.822764	0.235292	0.404116	1.09252	-0.879355	0.57445	0.0783744	-0.438053	0.487522	-0.142675	0.211491	-0.467692	-0.531895	0.911556	0.659959	0.107112	-0.00404835	-0.30476	-0.541263	-0.0166269	-0.0652103	1.12557	-0.667393	0.33228	0.207792
ctgagt	-0.178722	-0.231951	0.117551	0.241033	-0.674379	-0.332323	0.000299416	-0.12852	0.13471	-0.128065	0.131636	-0.426301	-0.9941	0.478957	-0.363265	-0.0229674	0.134501	0.14564	0.438586	0.535057	-0.589329	-0.570633	0.188939	-0.699669	0.388332	-0.0979903	-0.239527	0.278964	0.192489	0.211875	-0.110287	-0.328173	0.0819198	-0.176351	-0.113426	0.60453
ctgagc	0.316561	0.0388493	-0.128216	0.740944	0.0596523	0.168283	0.268338	-0.63757	-0.357073	-0.379131	-0.860774	0.0400791	0.52253	0.393421	0.67282	-0.0371138	0.735064	0.518875	-0.16868	0.217137	-0.147506	-0.129561	0.115906	-0.406184	0.47643	0.362625	0.0180467	0.0235258	-0.0372658	-0.327479	0.327365	-0.275389	0.781865	-0.17165	-0.197147	-0.258244
ctgaga	-1.13309	-0.418407	0.96986	-0.648245	-0.238582	-0.290252	0.197625	-0.597826	-0.117544	0.625893	-0.154231	0.562252	0.814467	0.266741	-0.279875	0.317034	0.0684248	-0.167239	0.252372	0.178532	-0.0957873	0.0179493	0.191879	0.229433	-0.682374	0.0649135	-0.270435	0.530995	0.23829	0.0809177	0.546473	-0.0110153	-0.116424	0.161765	0.0903048	0.218493
ctgagg	0.3791	-0.526894	-0.181124	0.315367	0.550213	-0.247258	0.0674928	-0.506242	0.298676	0.148734	-0.327619	-0.684696	0.324517	0.534698	0.409585	0.0152713	0.305638	-0.705777	-0.169345	0.280685	0.199982	0.0839415	0.437827	-0.474249	0.314188	0.543342	0.0167867	-0.0518356	-0.0267714	-0.314577	-0.53413	-0.0850005	0.604603	-0.36171	-0.370182	0.163059
ctgggt	-0.312471	-0.116935	-0.215516	0.885023	-0.278354	-0.180834	-0.28883	0.175901	0.29493	-0.263622	-0.0873871	-0.618185	0.00154737	0.110995	-0.202759	-0.206256	0.227712	-0.127145	-0.271181	0.335109	0.808283	-0.682658	0.0580544	-0.179413	-0.089679	0.239492	-0.14234	0.122636	0.428134	-0.062704	0.216702	-0.177054	0.389901	-0.305052	0.0184473	0.245819
ctgggc	-0.0525594	0.394852	-0.710673	1.52432	-0.0351116	-0.201031	0.0185531	-0.267213	-0.174877	-0.584459	-0.934605	-0.681255	-0.0739797	0.69303	0.706938	-0.0776129	0.876156	-0.305656	-0.21905	0.276747	-0.328191	0.0597911	-0.11317	-0.290348	0.654487	0.460276	-0.0407507	0.6067	0.0446282	-0.209261	0.0333326	-0.445724	1.33405	-0.823918	0.18926	0.154599
ctggga	-0.227236	0.19832	-0.568654	-0.0547821	-0.183968	0.214112	-0.147228	-0.202604	-0.191163	0.477716	-0.390457	-0.529499	-0.727345	0.255752	-0.339053	0.120762	0.315929	0.466247	0.138202	0.192248	0.14299	-0.230168	-0.0295171	0.0590878	-0.721381	0.326563	-0.307058	-0.0181572	-0.115832	0.23594	0.0645498	0.0848835	0.24282	-0.228377	0.32704	0.324753
ctgggg	0.0895187	0.0809393	-0.749043	1.0899	0.195012	-0.157112	-0.00215113	-0.175355	-0.030508	-0.274633	-0.605813	-0.498804	0.0531632	0.620876	0.322973	0.154225	0.738107	-0.271364	-0.662094	0.286992	-0.0566071	-0.49055	-0.44193	-0.0310344	0.55463	0.346065	-0.073233	0.298619	0.0950734	-0.499596	-0.184183	-0.507	1.09698	-0.445864	0.160091	-0.114578
attttt	-0.659404	-0.688333	0.223307	-1.27825	0.48938	0.3789	-0.0614994	0.386387	0.0716344	0.282421	0.610871	1.06455	-0.21621	0.147882	-1.32425	-0.496287	0.830224	-0.161453	0.239784	-0.0158428	-0.597335	-0.205574	0.0705139	-0.0591099	-0.713264	-0.34865	-0.960025	-0.862617	-0.0786762	0.884651	-0.101196	0.721795	-0.0851287	1.26455	-0.286617	0.307044
attttc	-1.09584	-0.619485	-0.658145	-0.115718	0.381186	0.232646	-0.324105	0.791759	0.362302	0.645929	0.115522	0.0291799	0.970538	0.109296	-1.23145	-0.279086	0.361578	-0.309782	-0.0729703	0.377443	-0.214628	-0.678058	0.369756	0.432906	-0.83643	-0.149852	-0.23528	0.151344	-0.169862	0.781652	-0.0823237	-0.0825701	-1.22008	0.71771	-0.299675	0.117629
atttta	0.19737	-0.732848	0.848367	-1.2173	-0.243342	-0.84469	0.215164	0.149829	-0.100635	0.503051	0.691761	1.75497	-0.502599	0.00251824	-0.706906	-0.510957	-0.785473	0.825734	-0.0323527	-0.00170256	0.109876	-0.295897	0.177519	0.678597	-0.519283	-0.993077	-0.341547	-0.420743	-0.0864421	0.579339	-0.217283	0.648348	-0.493849	0.0724188	-0.118045	0.870069
attttg	-0.671374	-0.876435	-0.073102	-1.90031	-0.972723	-0.135505	-0.281827	0.0114207	0.116631	0.708777	0.167023	0.267845	-0.445153	0.352738	-0.192449	-0.17659	-0.360409	0.97205	-0.0377371	0.473629	0.111539	-0.00267537	0.0896118	0.651532	-0.315184	-0.292087	-0.0546809	-0.26121	0.00034814	0.639387	-0.211755	0.437183	-0.669227	0.4584	-0.595092	0.425761
attctt	-0.865484	-0.963734	0.863446	-1.04999	-0.539868	-0.199116	-0.25076	0.30369	-0.0136266	0.364925	0.331876	0.142477	0.610809	-0.455138	-0.4993	-0.436022	-0.569479	0.660713	1.02332	0.353151	-0.468747	-0.241058	0.494164	-0.0990082	-0.53618	-0.604736	0.195958	-0.0149411	0.158715	0.0611436	-0.309335	1.06855	-0.705362	0.640847	-1.13717	0.19817
attctc	-0.873185	0.140529	-0.0480922	-0.199742	-0.848535	0.16483	-0.247612	0.496228	0.374916	0.349962	0.155556	-0.278752	0.650807	0.249605	-0.48381	0.39602	-0.0886242	0.06317	-0.164864	0.283975	0.568915	-1.61501	0.684319	0.602701	-0.636767	-0.373331	-0.112887	0.248175	0.314895	0.297828	-0.316831	0.837478	-0.751802	0.0652804	-0.982023	-0.458792
attcta	-0.660767	0.142511	1.40087	-0.955309	-0.973435	-0.222261	-0.488316	0.665644	-0.776901	0.572899	0.212277	0.125336	-0.532985	0.117735	-0.628676	-0.299798	0.650512	-0.194115	-0.392301	-0.365361	0.466403	-0.354974	0.887863	-0.463736	-0.404243	-0.288971	0.0879509	0.529993	0.3521	0.288789	-0.439417	0.98044	-1.60666	0.0444538	0.219322	-0.393264
attctg	-0.758424	-0.372127	-0.407777	-0.728912	0.349134	0.152203	-0.0842151	0.166869	-0.0766725	-0.0143536	0.5845	0.395963	-0.398965	0.499585	0.200475	0.125434	0.111359	0.342167	0.0361641	-0.0039973	-0.174065	-0.268194	0.0211428	0.760692	-0.532558	-0.0730544	-0.151494	-0.136835	0.129701	-0.135086	-0.243204	-0.176058	-0.380184	0.144139	-0.450891	0.28994
attatt	-0.677356	-2.36455	-0.0214988	-0.808575	0.659375	-0.0388045	-0.174895	0.378545	-0.110573	0.696998	0.280352	0.695058	-0.643842	-0.282536	-0.376755	0.179891	-0.233166	-0.418938	0.246114	-0.127501	-0.322105	-0.174238	-0.623588	-0.0895453	0.313131	-0.337321	0.0665177	0.270551	0.337546	0.474116	-0.175296	0.563503	-1.40499	0.64167	-0.324635	0.142306
attatc	-0.332224	0.422376	-0.0838943	-0.392536	-0.80409	0.50173	0.226462	0.406451	-0.276281	-0.57322	0.449275	-0.250048	-0.492137	0.373494	-0.282681	-0.248567	0.863057	1.08718	0.399907	0.23598	0.0283633	-0.00781726	0.0360296	0.629303	0.0673936	-1.1492	0.138653	0.225799	-0.119078	0.845803	-0.339053	0.113569	-0.223608	-0.0493006	-0.609575	-0.822994
attata	-0.220164	-1.01024	-0.28333	-0.446604	-0.340726	0.0230721	0.407778	0.660637	0.177506	0.649492	0.203675	1.60432	1.15025	0.399476	-1.17447	-0.0039003	-1.04239	0.340592	1.19131	-0.122442	1.34673	-0.441433	0.261847	0.536328	-1.35303	-0.505665	0.744981	-0.361488	-0.463127	0.318126	0.100955	0.191598	-1.68231	-0.129537	-0.465204	0.0345141
attatg	-1.82222	0.736161	1.3239	-0.924267	0.0787272	-0.228515	0.0911554	0.764496	1.17298	0.740965	0.170523	0.10315	-1.65616	-1.02867	-0.390236	-0.556165	-0.620917	-0.233077	-0.112293	-0.262938	0.240331	-0.99953	0.420674	-0.395593	-0.344891	-0.549836	-0.0836957	0.055639	0.548896	0.254149	-0.0682361	0.373842	-0.76373	0.147175	-0.600487	-0.0811944
attgtt	-0.808203	-0.887338	0.392276	-0.379833	-0.15463	-0.0791735	-0.358182	0.258395	0.627995	0.201704	0.127168	0.524946	-1.21333	-0.367559	-0.503522	0.53047	-0.0656229	0.666735	0.600266	0.0288064	0.0648154	-0.468945	0.428428	1.07552	-0.658913	0.51034	-0.503279	0.151363	0.453108	-0.14565	-0.334165	0.225544	-1.53271	0.442755	-0.0409129	0.190658
attgtc	-0.0661453	-0.557903	-0.828335	-0.62089	-0.0045694	0.455796	0.436899	-0.19179	0.156299	0.249363	-0.203284	-0.16091	0.0760861	-0.256725	-0.557381	0.541653	0.177107	0.586151	-0.237422	0.29789	-0.435384	0.278103	0.238106	0.0394342	-0.768685	-0.187543	-0.56969	-0.824618	0.0546733	0.820124	0.11154	-0.217071	0.42225	0.56416	-0.0296636	-0.0221276
attgta	-0.689904	-1.1633	0.657613	-1.21647	0.416015	0.0173813	0.0906858	0.612748	-0.205049	0.315679	0.316179	-0.911468	-0.505556	-0.575302	-1.18312	-0.425494	0.161158	-0.157708	0.131129	-0.104148	0.26805	0.40713	1.15352	0.618105	-0.913226	-0.424413	-0.26234	-1.09617	-0.0329858	0.651738	-0.189323	0.204105	-1.07675	0.459875	-0.74657	0.234085
attgtg	-1.00579	-0.230205	0.234443	-0.27327	-0.798149	-0.0920863	0.240555	0.161878	-0.316561	-0.0759914	0.173824	-0.00900972	-0.0606859	-0.119945	-0.400989	0.186146	0.247972	0.161502	-0.111265	0.0201113	-0.698264	-0.464602	-0.0859973	0.306809	-0.887154	-0.20634	0.0307537	-0.116148	0.22455	0.0825643	-0.114046	-0.00986077	0.0445478	0.263746	0.243379	0.285218
atttat	-0.717573	-0.569419	-0.232756	-1.21688	-0.189938	-0.320413	-0.0508382	0.349945	-0.117978	0.444824	0.839432	0.856545	0.049187	-0.141781	0.0347332	-0.21791	-0.493161	-0.0694301	1.1617	-0.121763	0.791146	-0.773728	-0.107985	-0.123107	-0.60693	-0.277524	-0.544885	-1.59189	0.50044	1.20009	-0.509178	0.250933	-0.715182	0.318479	-0.414076	0.432778
atttac	-0.0358366	-0.172508	0.349807	-0.255939	0.725274	-0.0203968	0.208211	0.158579	0.104553	0.268587	-0.162519	-0.120216	0.0961876	0.080591	0.107125	0.336094	-0.193419	0.303641	0.0185432	0.0550417	0.055247	0.177892	-0.986709	0.230094	-0.517302	-0.242994	0.348331	-0.159534	-0.0681531	-0.633247	-0.953331	0.124611	0.247822	0.593256	-0.201545	-0.376238
atttaa	-1.85334	NA	NA	0.089018	NA	-1.10904	-1.13601	-0.652953	0.14331	3.03807	3.09579	NA	-1.11853	NA	1.61104	0.622144	-0.154785	-1.8365	0.687279	0.841816	NA	NA	NA	0.480299	NA	-0.447949	-4.28795	0.0653029	0.430697	NA	-1.87367	-0.537529	-3.3497	2.27536	-1.1696	0.475066
atttag	NA	NA	NA	NA	NA	0.450293	NA	1.76814	-0.0704904	1.01164	NA	NA	NA	-0.969724	-1.90661	1.64668	NA	NA	NA	NA	NA	NA	0.884989	NA	NA	0.668888	NA	NA	NA	-0.45423	-0.382487	-1.83225	-0.687746	NA	1.30395	NA
attcat	0.0890322	-0.658101	-0.437409	-0.973704	-0.203681	-0.303127	-0.230428	-0.0646472	0.412395	0.633716	1.02318	0.294437	-0.720152	0.395196	-0.231703	0.733816	-0.258048	1.11217	0.509332	0.22155	0.839645	-0.644186	0.910419	-0.451129	-2.04707	-0.0462966	-0.390902	-0.225879	0.108272	0.312718	-0.401192	0.355564	-0.791058	1.18708	-0.694833	-0.586082
attcac	-0.244222	-0.494247	0.971539	-0.388789	0.124076	-0.0821659	0.00974739	-0.315961	0.859306	0.158422	0.333868	-1.20541	-0.931158	0.0408233	-0.0513194	0.0509642	0.494352	-0.470169	0.17762	0.340345	0.201048	0.3657	0.950203	-0.674296	-0.437231	-0.0774062	-0.243079	1.06179	-0.0398913	0.595136	0.350074	-0.458399	-1.03332	0.0957606	-0.844902	-0.350905
attcaa	-0.333954	-1.11952	0.554933	-0.872119	0.0419527	-0.011796	0.106199	0.121456	0.19344	0.491602	0.20782	0.213933	-0.291014	0.289065	0.140654	0.594148	-0.519922	0.021857	0.211067	0.0798865	0.769038	0.0156939	0.338811	0.162998	-0.573796	-0.517811	-0.341779	-0.213977	0.122373	0.315809	0.113821	0.267754	-0.660327	0.982048	-0.0675857	0.151171
attcag	-0.36462	-0.546861	1.11499	-0.719207	0.21219	0.0614209	-0.206338	0.0670371	-0.0666989	0.228944	0.306674	0.475976	-0.27178	-0.0138598	-0.465252	-0.358194	-0.52691	0.195052	0.292477	-0.283408	0.351938	0.0895978	-0.2547	0.219191	-0.468713	-0.221014	0.22	-0.41119	-0.0325705	0.447181	-0.0640273	0.659104	0.0289984	0.154087	-0.312221	-0.0684945
attaat	-1.52905	-0.721469	0.503429	-0.775799	-0.875328	-0.415527	0.184055	0.288001	0.105998	0.282777	1.11605	0.661692	-0.145926	0.0684872	-0.678222	0.322436	-0.302224	0.715972	0.34645	0.22861	0.561727	-0.221423	0.661423	0.187124	-0.978413	-0.309518	-0.499568	-0.206687	0.159244	0.444377	0.0284942	0.750221	-0.549441	0.296456	-0.0975073	-0.290969
attaac	-0.382546	-1.24299	0.702767	-0.750125	-0.835432	0.020598	-0.244909	1.02825	-0.0518155	0.455743	0.122118	0.757091	-1.14504	-0.225677	-0.776805	-0.527349	-0.000455852	0.903371	-0.72987	-0.0927542	0.62075	-0.296676	0.163715	0.0295612	-0.579267	-0.260255	0.153017	-0.246817	0.513523	-0.346903	-0.696017	0.617998	-1.05708	0.154579	0.723452	-0.634821
attaaa	-0.433759	0.439233	0.826985	-0.709281	-0.009658	-0.245913	-0.201874	0.160782	-0.284772	0.366795	0.98687	-0.240036	0.119011	-0.121516	-0.291675	-0.154407	-0.574314	1.01786	0.418392	-0.473101	0.0317147	0.507747	0.658315	-0.0240524	-0.0939834	-0.608018	-0.472694	-0.143921	-0.030147	0.614135	-0.239601	0.601225	-0.752331	0.802869	-0.569933	0.0991739
attaag	0.142836	-0.00835111	0.268469	-1.39749	0.329679	0.209548	0.099542	0.231423	0.575671	0.565265	0.570405	-0.458596	-0.141877	-0.55693	-0.471617	-0.286215	-0.0578603	0.704904	0.236847	-0.411521	0.897036	-0.0805559	0.766851	0.471346	-0.54285	-0.550169	-0.107716	-0.89786	0.349943	0.282148	0.151644	0.450053	-1.21428	0.264248	-0.226301	-0.690659
attgat	-0.718767	0.0200454	0.634371	-1.11984	0.333289	-0.236858	-0.0886903	0.460356	-0.117854	0.394942	0.480289	0.105214	0.0538872	-0.351636	-0.529943	0.178522	-0.433832	0.518028	0.125839	-0.243498	0.153951	0.0125788	-0.274613	0.759979	-1.035	-0.292777	-0.207663	-0.297384	0.398949	0.672018	-0.403233	0.533188	-0.998131	0.874275	-0.150227	-0.318039
attgac	-0.187901	-0.0751594	-0.0846882	-0.300981	0.103835	-0.238393	-0.096033	0.0594197	0.500477	0.204835	0.078935	0.0158403	-0.0626902	0.0213619	-0.312292	-0.139108	-0.319166	0.221057	0.672765	-0.443684	0.625712	-0.334273	-0.247909	0.184748	-0.117114	0.166583	-0.226266	0.175955	0.231862	0.289618	0.0285048	0.534181	0.139676	0.756431	-0.0457144	-0.511351
attgaa	-0.749978	-0.115596	0.587134	-1.01558	0.360052	0.0106187	-0.15539	0.108821	0.162736	0.379691	0.545701	0.454013	-0.665264	-0.458035	-0.347637	-0.141274	-0.673947	0.530671	0.347038	-0.397498	0.325982	0.288013	0.408118	0.61689	-0.669876	-0.582096	-0.107147	-0.0978167	0.399852	0.111028	-0.102681	0.329661	-0.985792	0.758233	-0.162606	-0.0359429
attgag	-0.527035	-0.0572084	0.728335	-0.363932	-0.142803	-0.263021	-0.0324351	0.323903	0.228462	-0.031904	0.153145	-0.454504	-0.367685	-0.14503	0.45929	0.188468	-0.16923	-0.135934	0.127464	-0.0132575	-0.0283437	-0.138108	-0.676537	-0.191954	0.0332201	-0.226078	0.0347005	-0.584724	-0.106736	0.650295	0.140029	-0.244614	-0.163305	0.216986	-0.015602	-0.0677028
atttct	-0.0645401	-0.587641	0.0110539	-0.647145	-0.172542	0.0630058	-0.269537	0.0909751	0.0222372	0.589875	0.637139	0.157693	-0.121329	-0.286985	-0.258055	-0.642314	0.144147	0.332131	0.684907	-0.276363	0.291068	-0.360468	1.05321	0.364366	-0.835582	-0.0692922	-0.336023	-0.0697873	0.120315	-0.0616427	0.134018	0.422503	-0.655842	0.333891	-0.396043	0.300915
atttcc	-1.32961	-0.101975	0.0771187	-0.658921	-0.0551459	0.560387	0.324993	0.252224	-0.489668	0.0058213	-0.25438	0.224443	-0.208433	-0.244836	-0.522214	0.159266	0.143307	0.901428	0.973518	0.186572	-0.894062	-0.0612236	-0.537637	-0.611013	-0.207919	-0.204803	-0.377703	0.289319	0.104747	0.20761	0.0765345	0.859144	-0.878999	0.128202	0.28133	0.0976525
atttca	-0.974038	-0.714023	0.788314	-0.826614	-0.299529	-0.141349	-0.0140643	0.308456	0.454492	0.00422976	0.740121	-0.119441	-0.581358	-0.448589	0.000929321	0.538403	-0.0456934	0.337948	0.342301	0.118916	-0.553475	-0.0129504	0.306378	0.0359842	-1.5451	-0.0747517	-0.290838	0.118703	-0.127952	0.561616	0.135076	0.755358	-1.13988	-0.0729374	-0.654081	0.284448
atttcg	-0.820115	0.101282	-1.23848	-0.243156	1.44839	-0.204562	-0.344374	-1.09595	-0.919586	1.41276	-0.064144	1.57308	3.11697	-0.187502	1.06694	-0.105744	-0.264661	0.846536	0.412145	-1.28192	0.620331	0.0241323	0.683985	-0.644764	-0.0729845	1.05557	-0.764853	-0.483729	0.211823	-1.29558	0.34469	-0.705029	-1.28359	-0.15518	-0.595428	-0.409695
attcct	-0.818676	-0.185675	1.00369	-0.638019	-0.0840638	-0.568016	-0.45233	-0.0437179	0.433846	0.32416	0.389114	0.260963	0.00209832	0.564497	-0.640707	0.351353	-0.282338	0.401364	0.216712	-0.071452	-0.12785	0.182466	0.493581	0.359297	-1.10409	-0.149119	-0.192012	-0.405914	0.0728703	0.336949	-0.106243	0.83021	-0.118947	0.737474	-0.712449	0.645375
attccc	-0.8727	0.458275	-0.0536669	-0.285226	-0.0150687	1.38263	0.673282	0.10162	0.477053	0.0804586	-0.288051	0.184065	-0.953187	-0.0128737	0.225371	-0.738808	0.323139	0.0418642	0.323111	-0.0795513	0.559562	-0.107247	-0.0785648	-1.8735	0.572	0.276837	0.137738	0.832743	0.181608	-0.970996	-0.490687	-0.397554	0.00392338	-0.334223	0.161276	0.174896
attcca	-0.217125	-0.907353	0.0821745	-1.06719	-0.204088	-0.310985	0.0775982	0.296293	-0.426394	0.530117	0.318939	0.17953	0.208462	-0.265434	-0.00528673	0.67664	-0.258489	0.22823	-0.0409109	0.188882	0.223057	0.399492	0.880661	0.57144	-0.396464	-0.698288	-0.493694	0.0007512	-0.369213	-0.0749535	0.459347	0.543756	-0.00458054	1.11878	-0.846423	-0.106569
attccg	-1.40842	-0.0903632	0.938248	0.283922	-0.306577	0.28772	-0.796929	0.90494	-1.03437	0.367103	-0.40569	-0.541604	-1.15757	0.362799	0.264374	0.349864	0.271126	-4.04104	1.36774	-0.341302	-0.904573	-0.821497	0.540749	1.06034	0.0853517	-0.269118	-0.705108	-0.321482	0.952258	0.519173	-1.00798	0.811537	-0.00934505	0.110272	-0.692254	-0.188158
attact	-0.0729597	-0.344274	0.494736	-1.03931	-0.308198	0.116303	0.256746	0.300544	0.307151	0.374647	0.988029	1.78892	-0.310387	-0.524551	-0.464547	-0.00264095	-0.439864	-0.236699	0.441007	-0.142309	-0.431176	-0.1469	0.0363754	0.0448666	-0.26388	0.286412	-0.00823652	-0.304158	-0.351239	0.442629	-0.200592	0.212379	-1.8725	0.861809	-0.629664	0.326556
attacc	-1.22439	-0.420549	-0.436365	-1.06201	0.173347	0.914995	0.0648725	0.332948	-0.778878	0.297932	0.466242	0.0889257	0.687291	-0.255011	-0.480083	0.764134	-0.116321	-0.44209	0.787708	0.671424	0.347348	-0.0245945	-0.095758	1.14662	-0.306488	-0.599906	0.0822081	-0.458023	-0.0373485	0.0249426	-0.100109	0.343358	-0.382522	-0.235412	-0.113132	0.469207
attaca	-0.999807	0.00694148	-0.00906314	-0.723741	-0.0942521	-0.783258	-0.0223815	0.471017	-0.433808	0.474722	1.1081	-0.933316	-0.463375	-0.00226017	-0.94406	0.609625	-0.340829	0.369185	0.710397	0.251871	0.133086	-0.747514	0.179912	-0.578067	-1.24035	-0.240989	-0.0577556	-0.805747	0.289244	0.441071	-0.346483	0.847338	-1.57449	0.827661	0.313293	-0.374248
attacg	0.0914773	-0.934491	2.12519	-1.11033	0.545617	0.181289	-1.09489	2.31379	-1.29148	0.929391	0.155286	-0.69664	-0.819747	0.0975611	2.02157	0.602084	-0.843682	-0.734395	-0.793419	0.671215	NA	3.26605	-0.770094	-0.596492	-0.903206	-0.223008	-0.587662	-0.0542759	-1.66527	-0.330506	0.917346	-0.26139	1.31223	-0.689794	NA	-0.339464
attgct	-0.841229	-0.512095	-0.268618	-1.11677	0.221699	0.580669	-0.0868409	0.484658	0.337224	0.647081	0.542136	0.821665	-1.19815	0.111056	-1.1151	0.280548	-0.20724	-0.189527	0.00853771	-0.122597	0.167955	-0.058604	-0.133338	0.766075	-1.5546	-0.0148837	-0.472073	-0.332949	-0.000552162	0.333187	-0.213461	0.302702	-0.535951	0.40485	-0.360441	0.0761626
attgcc	-0.34733	-0.538175	-0.794557	0.588003	0.411869	0.0548078	-0.00168403	0.326159	-0.265646	-0.212728	0.208564	-0.252744	0.688639	-0.0631597	-0.38829	-0.102375	0.400014	0.129712	-0.0983576	-0.167359	0.673834	-0.0848073	-0.214778	0.318485	-0.179901	0.779966	-0.188728	-0.38134	0.158174	0.443713	-0.00826076	0.167604	0.0640415	-0.191436	-0.208859	0.229588
attgca	-0.433645	-0.819955	-0.199588	-0.332377	0.182235	-0.175913	0.371808	0.598632	-0.298392	0.208449	-0.0721537	1.1061	-0.364364	0.173	-0.56074	-0.0100278	0.217616	0.899088	0.0541443	0.0618018	-0.0685602	0.0500838	-0.388498	0.77911	-0.0493873	-0.456961	-0.341892	0.326093	-0.00813936	0.144801	0.0959989	0.0312109	-0.633455	0.360171	-0.431936	0.310232
attgcg	-0.129925	-0.043412	1.12291	0.588222	1.06623	-0.70999	0.890445	0.133935	-0.394763	-0.684853	-0.297982	1.80007	-0.962123	-0.266808	-0.735432	0.604745	-0.326761	-0.949151	1.36042	-0.83736	-0.766101	-0.242519	1.1997	1.21269	0.282092	-1.06933	0.311882	-0.677243	-0.396479	0.82994	0.288691	-0.135726	1.13165	-0.243775	0.0313497	0.346919
atttgt	0.105412	-0.815205	0.471462	-1.05561	0.320357	0.35451	0.084296	0.442465	0.859039	0.524639	0.595368	0.88939	-0.816127	-0.414047	-0.399315	1.21779	-0.924212	0.731103	-0.476157	0.0442112	0.283609	-0.440675	0.72325	0.500632	0.151464	-0.706822	-0.222963	0.103384	-0.416263	-0.463848	-0.240244	0.444372	-0.242853	0.924175	1.39526	-0.620864
atttgc	0.0190043	-0.516956	-0.838605	-0.95838	-0.391198	-0.927791	-0.256712	-0.0113039	0.899126	0.244267	0.0864758	-0.72938	0.198683	-0.0439536	-0.618575	0.781809	0.272214	-0.465507	-0.704682	0.245422	-1.09664	0.470947	0.214792	-0.531829	0.344425	0.688079	0.414162	-0.11887	0.23564	0.287586	0.13554	0.237686	-0.678206	-0.412974	-0.186474	0.209514
atttga	NA	-2.13202	NA	NA	NA	-0.738204	3.60593	-0.0142014	NA	0.0247341	0.242405	-0.58803	NA	-1.32711	-3.06161	4.54924	NA	NA	-1.63561	0.0402265	2.31685	NA	NA	NA	0.658672	-2.91515	-1.78714	NA	-0.0578788	NA	4.19104	-0.308153	NA	NA	NA	0.970253
atttgg	-1.13458	-1.42405	0.726893	-1.61273	-0.078051	0.351835	-0.606206	-0.296603	0.722344	0.523558	0.170045	2.65733	0.200263	-1.0594	-1.08455	1.10548	0.212446	-0.0497275	0.651724	0.929914	0.745651	-0.215926	0.327619	1.11369	-0.75198	-0.202932	0.277994	-0.650667	-0.580139	0.705068	-0.511393	0.751902	-0.152811	0.0184519	-1.8043	0.916212
attcgt	-0.604345	0.225605	-0.321709	-0.148115	0.606971	-0.697563	-0.159827	0.261769	-0.918528	1.24612	0.852761	-0.369243	NA	0.116922	-0.326146	0.32766	-1.72804	-0.449208	-1.30821	0.128321	1.07583	-0.696136	-1.12558	0.725902	-0.836214	-0.051334	-0.173941	1.77029	0.975257	-0.727493	-0.138032	-0.0272059	0.0787098	1.1795	-0.943347	0.458307
attcgc	0.506934	0.418534	0.0761109	-0.0405106	-0.00713583	0.21854	0.482667	0.328818	-0.391376	-0.216336	-0.170469	-1.01816	2.43907	0.373253	0.63063	-0.837451	-0.70755	0.22445	0.186574	-0.099274	0.725559	0.17781	0.845567	0.696326	-0.646568	-0.52185	-0.167811	-0.4451	-0.191749	-0.330827	0.37665	0.429075	0.228479	1.02451	-0.281551	-1.20777
attcga	-0.00490327	-0.727715	0.957583	-1.23658	-0.178367	-0.127891	0.219481	0.198892	0.126014	0.495483	0.346343	-0.262213	-0.305073	-0.334476	0.61286	-0.0531289	-0.377114	-0.000713154	0.181179	-0.235217	0.875289	-0.727913	0.490458	0.450267	-0.520763	0.525609	-1.01947	-1.16961	0.271633	-0.451831	-0.69452	0.385765	-0.621219	0.508112	-0.997592	0.6217
attcgg	0.169388	1.07333	-0.458228	0.938973	-0.172406	-0.168901	0.841681	0.322157	0.258441	0.11543	0.683904	2.18136	0.462064	-0.683194	0.0185267	-1.34397	0.574671	1.23263	0.859516	-0.561008	1.41949	-0.891702	0.547915	0.732597	-0.588457	0.217686	-0.371636	-0.0194279	-0.315641	-0.477954	-1.27849	0.619774	-1.0649	0.297389	0.190611	-0.320529
attagt	0.78356	-0.557399	1.004	-1.35094	-0.468194	0.998869	-0.499842	0.0319468	-0.467004	0.338919	1.53674	1.35317	0.11018	-0.329611	0.047889	-0.0666548	-0.403263	0.638741	0.8849	0.120928	0.580653	-0.712418	0.612451	0.248397	-0.860451	-0.648888	-0.641815	0.966413	-0.339778	0.522629	-0.497483	-0.0752656	-2.02348	0.128373	-0.732945	0.126964
attagc	-0.150531	-0.388121	0.832351	-0.276215	-0.945115	-0.325884	-0.195333	0.0333187	0.100385	0.0731236	-0.0600813	-0.324261	0.353256	0.099239	-0.121345	-0.075815	0.26205	0.260856	-0.13018	-0.378052	0.359877	-0.346878	1.19512	0.836577	-0.830469	-1.14559	-0.566338	-0.633542	0.580738	0.326171	-0.367697	0.451601	0.19857	1.03559	0.654791	0.473691
attaga	0.497882	-1.43947	2.18822	-0.800389	-1.06705	0.324299	-0.429854	0.0389979	-0.0516888	1.16091	0.830814	0.458278	1.15857	0.196398	-0.0412439	0.506112	-0.637921	-0.693541	0.38559	0.327261	-0.303981	-0.175082	-0.644962	-0.622088	-0.684139	-0.45983	-0.593663	-0.473535	-0.311088	-0.0307554	0.368651	1.19592	-1.05831	0.822578	-1.45101	-0.416497
attagg	0.851977	-0.58766	0.405658	-1.07157	-0.556346	0.645271	-0.448684	0.558446	-2.04193	0.637851	0.77328	-1.47146	0.184108	-0.609169	-0.624019	-0.697104	0.0620453	0.22994	0.735645	-0.677441	0.676748	-0.755808	-0.60015	-0.380543	-0.334378	0.597491	0.930142	0.403004	0.329809	0.103968	-1.01325	-0.0343813	-0.260924	0.782568	-0.108361	-0.875921
attggt	-0.617705	-0.857777	0.180327	-0.343823	0.685487	-0.340224	-0.0152597	0.3222	0.436238	0.752073	0.118848	0.899941	-1.27019	-0.500764	-1.20428	1.06658	-0.422092	-0.0179278	0.412521	-0.202485	-0.0373363	-0.407035	0.243239	0.741219	-1.03029	-0.0575446	-0.692894	-0.549026	0.35212	-0.0914189	-0.309638	0.72443	-0.974216	0.699179	0.147158	0.411756
attggc	-0.0756487	-1.03425	0.39688	0.910008	0.539477	-0.392892	0.522827	0.238742	0.396683	-0.243034	-0.255806	-0.0713937	-0.811033	0.355834	-0.786307	-0.0124395	0.116143	-0.49115	-0.415802	-0.153904	-0.202814	-0.556612	-1.19741	0.640586	-0.421914	0.41298	-0.42591	0.588691	0.231991	0.304971	-0.62874	0.406411	-0.190544	0.172994	-0.0572855	-0.048703
attgga	-0.212018	-0.129581	-0.121014	-0.431097	0.265112	-0.453028	0.141309	0.414204	0.159205	0.508325	-0.0309281	-0.416714	-0.257904	0.0559597	-0.785783	0.253982	-0.138281	0.134709	-0.132567	0.194926	-0.494095	-0.646255	-0.415151	0.229356	-0.367549	-0.343909	-0.131843	-0.143322	0.448813	0.197501	-0.157454	0.0735956	-0.561066	0.515217	-0.22504	0.0142494
attggg	-0.925209	-0.781821	-0.851496	-0.226119	-0.19124	0.246958	-0.0250642	0.415764	-0.271323	-0.451694	0.171937	1.11486	-0.150127	-0.510818	-0.491674	0.417455	0.13813	-0.245893	-0.0997095	0.339285	0.312213	-0.618821	0.0216075	1.34586	-0.471307	0.116879	-0.106782	0.088028	0.143851	-0.0176751	-0.12985	-0.342406	1.01312	0.445987	0.510624	0.337655
atcttt	-0.793376	-0.66222	0.765427	-0.00144464	0.165201	0.145059	-0.314994	0.112561	0.567256	-0.0594436	0.279819	-0.13597	-0.308811	0.220726	-0.373395	-0.127365	0.400018	0.124624	0.0785046	0.027298	0.468067	-0.456749	-0.233491	0.693875	0.214095	-0.341345	0.160256	-0.163191	-0.0978843	0.607004	-0.273565	0.390163	-0.175361	-0.450161	-0.504951	-0.119519
atcttc	-1.24732	-0.552127	-0.652166	0.505829	-0.628172	0.227975	0.149543	0.322235	-0.00171719	0.0554492	-0.0857945	-0.264955	-0.284313	0.271761	-0.230329	-0.0320233	0.190504	-0.42528	-0.148329	0.0116935	-0.472788	-0.5506	-0.305535	0.0139211	-0.00518221	0.0301702	0.0469049	0.146771	0.405078	0.274376	-0.25186	0.0434678	1.10907	-0.464997	-0.0271469	0.14914
atctta	-1.7854	-0.282317	0.229456	-0.428624	-0.376595	-0.0435269	-0.602118	0.243901	-0.312594	0.495281	0.16366	0.994992	-0.875871	-0.437411	-0.536199	-0.503319	0.0447411	-1.08194	-0.0376556	-0.165445	1.25924	0.718298	-0.502996	0.534381	-0.11274	-0.232204	-0.49729	-1.47516	0.782922	0.324061	-1.00154	1.45559	-0.424532	0.202932	-0.714653	0.57615
atcttg	-0.491851	0.303368	0.493218	-0.394486	0.798479	0.1733	0.261926	0.586698	0.454319	0.00999093	0.0365434	0.10728	-0.181471	0.00967619	-0.751274	0.31064	0.226059	0.186493	0.171839	0.424857	-0.00200317	-0.357675	-0.677733	-0.391022	-0.788165	-0.317031	-0.521331	-0.377454	0.00773191	0.11843	0.371218	-0.00248746	-0.644044	0.104123	-0.147691	0.394371
atcctt	-1.01774	-0.429761	-0.0293469	-0.18443	-0.872728	0.20462	0.593215	0.429735	-0.390485	0.167382	0.417773	0.0952922	-0.852108	0.0368466	-0.87751	0.24981	-0.16407	0.245038	0.131745	-0.126202	-0.540006	-1.24822	-1.08901	0.463692	-0.486294	0.179843	-0.163476	0.3066	0.349114	1.19937	-0.546475	-0.266498	-0.159129	0.245295	-0.712699	0.253162
atcctc	-0.71796	-0.13661	-0.119581	0.619349	-0.0146595	-0.449372	0.247771	0.345036	0.293391	0.179735	-0.268241	-0.345477	0.204869	-0.288025	-0.315067	-0.174643	0.0986412	0.131356	-0.417933	0.0239703	-0.491536	-0.654918	-0.735982	0.552143	0.294648	0.234104	0.246546	0.600475	-0.00702669	0.0333835	-0.769023	-0.218105	0.694846	-0.452205	-0.124333	-0.136786
atccta	-0.000536632	-1.20106	0.153722	-0.215792	-0.231841	0.0922316	-0.301171	0.102805	1.1327	0.00402061	0.0174326	-0.637815	0.548869	-0.613954	-0.745017	0.0335922	0.36649	-0.0102702	1.09031	0.341097	0.393756	-0.290457	-0.538979	0.281983	0.0382019	-0.0111577	0.438778	-0.408816	-0.288976	0.513265	0.50537	0.0668598	-0.556759	-0.171809	-1.07586	-0.256245
atcctg	-0.411949	0.158468	-0.379818	0.61432	-0.443095	-0.132741	0.124679	0.406596	-0.221763	-0.284023	-0.579775	-0.356488	0.0115158	0.29373	0.211937	-0.539572	0.407793	0.210617	0.0345889	0.0411092	-0.495522	-0.158662	-0.50082	-0.00663324	-0.0378081	0.239698	0.0975785	0.406047	0.199297	-0.0610437	-0.185389	-0.226191	0.577219	-0.294055	-0.0612633	0.166617
atcatt	-0.894739	0.157881	0.591461	-0.519277	0.660415	0.382923	-0.428407	0.0967539	-0.115356	0.242245	0.132937	0.707672	-0.131068	-0.586005	-0.668475	0.125659	0.068347	0.323702	0.260089	-0.11451	0.448447	-0.523839	0.142566	0.661445	-0.45455	-0.213659	-0.268984	-0.450481	0.34476	0.182954	0.0377504	0.50944	-0.546234	0.613644	-0.591057	0.175513
atcatc	-0.82365	-0.293348	0.199934	0.975818	-0.0934163	-0.4464	-0.069776	0.703372	-0.179157	-0.247103	-0.420525	-0.245016	-0.2554	0.190075	-0.190534	-0.361525	0.158567	0.509705	-0.324207	0.111448	-0.334694	-0.240616	-0.756774	-0.309579	-0.264765	0.144143	0.186774	0.0353419	0.360827	0.116467	-0.0332184	-0.214156	-0.148893	-0.287874	0.366993	-0.16951
atcata	-1.10867	-0.0814321	-0.00489212	-0.513889	-0.73873	0.865709	-0.189888	1.03613	1.10591	-0.12271	-0.47805	-0.544662	-1.59432	0.484121	0.215161	-0.793367	0.690734	-1.08096	-0.0029513	0.653717	-0.145109	-0.225568	0.759372	1.00236	-0.827205	-0.330551	0.0628278	-0.234067	-0.0351476	0.940544	-0.735349	0.472478	-1.39243	-0.268825	-0.768424	-0.0692002
atcatg	-1.39163	-0.18986	0.112951	-0.0126701	0.111839	-0.277607	0.0491454	0.40483	-0.040029	0.186889	-0.292089	0.236292	-0.79477	-0.172324	-0.534431	0.0873674	0.240691	-0.288719	-0.0137643	0.117018	-0.566502	-0.223604	0.0813791	0.704278	0.306638	-0.216814	-0.160479	-0.481872	-0.0157586	0.617239	-0.185074	0.161779	-0.106773	0.00510452	0.0498837	0.101038
atcgtt	-0.821273	0.290613	-2.43786	0.941952	0.242888	0.0124989	-0.244367	0.199172	0.0235129	0.392939	-0.0172418	-0.435638	-1.23768	0.0839935	-1.00413	0.834322	1.405	1.07406	0.159428	0.048612	1.72417	-0.271352	0.55019	-0.159314	1.10681	0.0279488	0.179685	-1.4881	-0.551469	-0.705393	-0.0878907	0.670759	-1.19873	-0.270122	-0.13584	0.264619
atcgtc	-1.26455	0.769156	-0.308639	1.18286	-0.149643	0.0606079	-0.0264532	0.752517	0.326414	-0.50796	-0.628034	-0.0684425	0.483623	0.303976	0.0335781	-0.614317	0.233395	-0.451577	0.672367	0.288114	-0.93735	-0.371969	-0.814274	-0.235035	-0.500122	0.100638	-0.0332514	-0.45529	-0.182793	-0.292458	0.116596	0.0455742	1.32483	-0.16406	0.241459	-0.222422
atcgta	-0.766393	-0.341274	0.0113306	0.0863307	-1.99737	1.3546	-0.725526	0.698027	1.39473	0.698771	-0.41574	-1.65552	2.83416	-2.79644	-1.28663	-2.19357	-1.02414	0.922987	-0.0551561	0.454884	0.848859	-0.75558	-4.04345	-0.986522	-0.219639	-0.00878352	0.797536	2.49466	1.03186	1.01528	0.750346	0.163803	-0.127065	0.727249	-1.02295	-1.21717
atcgtg	-0.379653	-0.368574	0.336071	1.53251	0.559288	-0.410165	0.27257	0.279696	0.276203	-0.483123	-0.634141	-0.070079	-0.0289617	0.373329	-0.0332092	-0.126041	0.517164	0.00969784	-0.174194	-0.0920444	-0.0886136	-0.202167	-0.290988	0.575081	0.168805	0.406578	-0.101913	-0.424112	0.243111	0.111098	-0.280989	-0.470065	0.39949	-0.992622	0.0058525	0.525223
atctat	-0.458655	-0.361443	-0.0845827	-0.344703	0.358017	0.390634	-0.0815856	0.245708	0.464668	0.708401	-0.108293	0.758889	-1.14136	-0.401262	-0.789028	0.0881882	-0.17619	-0.26597	0.0801315	-0.243341	1.01212	-1.05403	0.314858	0.0291471	-0.511786	0.602334	-0.636468	-0.152016	0.239561	0.36233	-0.271786	1.08572	-1.0411	-0.316481	-0.3331	-0.133886
atctac	0.0316652	-0.4058	0.160674	0.899657	-0.0720079	-0.071028	0.0835682	0.169161	-0.00612792	-0.00216855	-0.637309	-0.410253	-0.785357	0.179595	-0.562382	0.0158188	0.721083	0.0506101	-0.374828	0.587153	0.257589	-0.373439	0.233005	-0.292078	0.296765	0.144734	-0.033917	-0.110391	0.0121968	0.0676371	-0.037301	-0.244255	0.661226	-0.221563	-0.0351857	0.0540992
atctaa	NA	-1.24256	0.773416	NA	0.565785	0.561435	4.77534	NA	-0.0230582	1.23923	-1.09433	-2.67177	NA	3.12023	NA	0.112833	NA	1.38546	0.167057	2.80731	0.532311	NA	1.5215	0.646373	NA	1.44571	-1.12314	0.736642	-1.02463	NA	0.223196	-2.03599	0.228539	0.476851	NA	-2.32209
atctag	NA	1.48113	NA	NA	NA	-0.396106	NA	0.0895446	2.41405	NA	3.01522	NA	NA	NA	-4.06656	0.335216	0.68731	0.452118	-0.34203	1.76511	NA	NA	-1.72972	-1.21323	-1.47078	0.664176	-2.16603	-1.7642	2.1565	-0.390957	0.793852	-0.303683	NA	0.341495	NA	2.49826
atccat	-0.444288	-0.477151	0.272272	-0.360125	-0.486074	0.558379	-0.424344	0.140134	0.0181279	-0.207732	-0.193377	-0.110093	-1.27079	0.612186	-0.672678	0.540775	-0.41471	0.163153	0.0885564	0.248437	0.720469	0.261468	0.193557	-0.439866	-0.636565	-0.0328404	0.470973	-1.11718	0.0624585	-0.190156	0.251559	0.401616	-0.759242	0.944641	0.0363208	0.463904
atccac	0.4593	0.772563	-0.330625	0.302722	-0.378489	0.309526	0.230554	-0.149408	-0.0673252	-0.1979	-0.227091	-0.416935	-0.128652	0.537661	0.699494	-0.469569	0.555255	-0.217465	-0.271778	0.188639	-0.309711	-0.106841	0.411913	0.169027	0.156257	0.121397	-0.179148	-0.108152	0.0298883	-0.396209	-0.614588	-0.195837	0.611614	0.135354	0.541866	-0.438254
atccaa	-0.593213	-0.454874	0.223898	-0.0331595	0.921106	0.0320271	-0.329116	0.237502	-0.189978	0.800807	0.166009	-0.0555795	-0.467827	-0.398076	0.835975	0.128975	-0.0654335	0.205953	-0.136055	-0.631596	-0.24897	-1.26122	0.0072607	-0.140549	-0.988972	-1.01062	0.312705	-0.109332	-0.0377285	0.963775	-0.12884	0.144433	-0.346314	0.778	-0.386763	0.0653053
atccag	-0.17145	0.289462	-0.148708	0.242598	-0.248579	-0.276295	-0.0346332	0.0786124	-0.260421	-0.0352795	-0.48892	-0.330486	-0.277149	0.329548	0.466037	-0.0509646	0.121824	0.412999	0.250183	0.102278	0.141118	-0.204041	0.0536456	0.0221001	0.258512	0.13331	0.143635	0.422417	-0.138189	0.0941972	0.0086183	-0.258823	1.22902	-0.0453537	-0.221124	-0.224219
atcaat	-0.409798	0.198122	0.398791	-0.434408	-0.36361	-0.233338	0.0413494	0.180255	0.288502	0.446174	0.180997	-0.133434	-0.248707	-0.0898233	-0.61348	0.0500781	-0.125783	0.0835061	-0.240778	-0.292128	0.536744	0.601853	-0.284359	0.724086	-0.483401	-0.551196	0.00302452	-0.177959	0.135992	0.65814	0.352375	-0.107621	-0.961386	0.0784178	0.265156	-0.309685
atcaac	0.311613	-0.0691456	0.452789	0.356027	-0.131647	-0.192148	-0.0897673	0.256909	0.273884	-0.0168117	-0.082068	0.0467572	0.321871	-0.0640583	-0.110913	0.0444798	0.406974	0.261501	-0.0317167	-0.0843664	0.449412	-0.308264	-0.0312265	-0.0675584	0.409525	-0.00300451	-0.141756	-0.334672	0.0744111	-0.112215	-0.358857	-0.443712	-0.0563381	0.00570703	0.851537	0.066611
atcaaa	0.343376	0.0227259	0.805905	-0.614549	0.542724	-0.0352934	-0.0422255	0.629241	-0.159433	0.2861	-0.0329171	0.370987	-0.767937	-0.0397197	-0.478514	0.00765931	-0.140266	0.278152	0.11958	-0.0621782	-0.325316	-0.111268	-0.00243207	0.0871516	-0.493351	-0.761263	-0.155842	-0.0818489	-0.113547	0.278763	-0.116808	0.345088	0.132573	0.526229	0.340739	-0.0198653
atcaag	-0.0966692	0.427247	-0.175661	0.215947	0.110474	-0.474069	0.239583	0.526412	0.251974	-0.0770851	-0.515695	-0.918712	-0.312548	-0.247081	-0.230975	-0.604039	0.194466	0.524461	0.327901	-0.335122	0.273523	0.262458	-0.150547	0.115054	0.0985797	0.427215	-0.203947	-0.216431	0.212554	0.000725588	-0.226883	0.0772319	0.326008	-0.1851	0.771951	-0.1637
atcgat	0.156715	0.516032	0.548082	0.144387	0.346368	-0.442056	0.462399	0.478472	-0.166382	-0.690583	0.336249	-1.12442	0.28486	-0.280607	-0.156234	-0.901379	0.69184	-0.158504	-0.270905	0.184403	0.836852	0.0519436	1.16885	0.335463	0.190129	0.169269	-0.175629	0.0875007	-0.311845	0.399854	-0.0149006	0.420858	0.396921	-0.200062	-0.358138	0.0385323
atcgac	-0.0968848	0.738127	0.402628	0.67699	-0.24591	-0.322745	0.00954962	0.926472	-0.0483416	-0.243474	-1.05086	-0.442358	0.940117	-0.275208	-0.00830115	0.0115051	0.195095	0.470104	-0.556974	-0.0127181	-0.560635	0.245039	-0.238291	0.122105	1.08038	0.314605	-0.0112982	0.24591	-0.561465	-0.111674	0.205444	-0.139034	0.0322572	-0.493314	1.17773	-0.0249195
atcgaa	0.770632	0.233687	1.5725	-0.08803	-0.614035	-0.44403	-0.354669	0.384104	0.655585	0.286689	-0.589902	-1.62208	2.79096	-0.0937111	0.0819185	0.294905	0.0530451	0.804609	-0.228099	-0.718736	0.193095	-0.0276469	-0.474105	0.686813	-0.717702	0.238008	-0.208612	-0.70089	0.174742	-0.517972	-0.899701	-0.437894	0.0590179	0.697532	-0.239169	0.0985874
atcgag	0.14649	0.995139	-0.396103	1.13038	-0.331652	-0.33863	0.212749	0.319139	-0.0342352	-0.500124	-0.944961	-0.243876	0.262961	0.0247962	0.424473	-0.282031	0.278918	-0.202732	-0.000964511	-0.103881	-0.165424	1.44835	-0.59604	0.0398703	0.177441	-0.0285966	0.037469	-0.671318	-0.223191	0.0978422	0.345265	-0.0449953	1.63074	-0.586573	-0.0242643	-0.312213
atctct	-0.257419	-0.0956443	-0.20643	-0.391086	-0.104151	0.205422	-0.38842	0.254832	-0.379483	0.219027	-0.472684	0.462656	-0.166149	0.394264	-0.425019	0.741054	0.64975	-0.231234	0.410444	0.0600573	-0.11901	0.385366	-0.048125	-0.17612	-0.279223	-0.493263	0.354609	0.490281	0.512313	-0.129982	-0.73028	-0.421873	-0.0200823	0.0617319	-0.380257	0.390937
atctcc	0.271993	-0.193074	-0.450566	0.491318	0.140432	0.193752	0.0963655	-0.173426	0.114689	-0.16548	-0.503022	-0.138834	0.921863	0.107802	-0.035852	0.212806	0.276662	-1.10281	-0.029534	-0.00580384	0.571716	-0.886473	-0.574151	0.407107	0.22893	0.532349	-0.19973	-0.0456398	0.134727	-0.293733	0.0623464	0.0285905	1.2629	-0.204834	0.148594	0.146404
atctca	-0.659514	-0.763888	0.23872	-0.876217	0.407419	-0.751734	0.0462039	0.00585355	-0.438829	0.0214719	-0.0417775	0.907657	-1.98782	0.132799	0.0564859	0.313353	0.51313	-0.44361	0.332192	0.584206	-0.628505	-0.249337	0.0498947	-0.115752	-0.347162	-0.432097	-0.0144726	-0.0738702	0.300535	0.506428	0.540553	-0.334395	-0.872154	-0.0321872	0.533651	0.583525
atctcg	0.669478	1.15019	-0.806055	1.62494	-0.315652	-0.527148	0.0349428	0.065315	-0.691082	-0.214491	-0.748765	-1.12106	0.362558	-0.842507	0.125073	-0.811166	0.560759	-0.487135	-0.394605	0.14762	-1.00828	-0.333826	0.0589428	0.154748	0.643791	0.139949	0.241784	1.06853	0.385306	0.0825296	-0.17085	-0.698165	-0.352743	-0.25896	0.680592	-0.144777
atccct	0.20502	-0.327985	0.304871	0.0600411	-0.927932	0.00527374	0.366923	0.146202	0.00340062	-0.149978	-0.0200068	-0.442318	-1.22857	0.134384	-0.436641	-0.16033	0.34595	1.23	0.543533	0.276916	0.721762	-0.442677	-1.68147	0.0265939	-1.31891	0.401546	-0.159233	0.665216	-0.152688	0.546989	0.0476021	0.109557	-0.0921939	0.100067	-0.503594	0.452485
atcccc	0.288787	0.365938	-0.709192	1.1039	0.0998922	0.0386158	0.0738715	0.152115	0.0447202	-0.34531	-0.561183	-0.321622	0.581492	0.179413	-0.114952	-0.402496	0.239492	0.168499	-0.055697	-0.032828	0.636689	-0.378135	-0.0114216	-0.706278	0.522396	0.53531	0.249711	0.25207	-0.148644	0.0438647	0.113101	-0.461416	0.42228	0.130485	-0.129491	-0.200867
atccca	-0.0431682	-0.308927	-0.147595	0.368444	0.251264	0.326607	-0.150384	0.179324	-0.16777	-0.246654	-0.0845647	-0.499493	-0.705911	0.231404	0.131797	-0.676561	0.275033	-0.133433	0.432415	0.217864	-0.187958	-0.717333	-0.362885	-0.189802	-0.368403	-0.372068	0.09815	-0.65354	0.241992	-0.0855198	0.454784	-0.0269676	1.17411	0.0748516	-0.228848	-0.18797
atcccg	0.163925	0.260554	-0.39474	1.07931	0.295854	-0.149268	0.304693	0.137725	0.905044	-0.531894	-1.24848	-0.018514	-0.273317	0.726364	-0.114396	-1.37266	0.628395	0.0919776	-0.796344	-0.0701171	0.610788	1.01527	-0.431864	0.564618	0.686525	0.0885316	0.385578	-0.315851	0.282106	-0.257835	0.46357	-0.640459	1.01211	-1.07683	-0.466976	0.166493
atcact	-0.781857	0.484235	0.0859752	-0.635512	-0.0397188	-0.0495815	-0.113014	0.0944122	0.592167	0.464524	-0.284288	0.0260694	-0.18532	0.115047	0.130452	-0.228264	-0.361809	-0.302562	-0.0520299	0.165118	-0.488081	-0.422785	-0.273777	0.287548	-1.16534	0.202565	0.0943543	-0.341968	0.243176	0.497626	-0.151234	-0.185852	-0.00496667	0.393169	-0.566564	0.727883
atcacc	-0.271431	0.0397249	0.118983	0.320743	0.054543	0.0589505	-0.267132	0.342504	-0.159856	0.0876511	-0.543761	0.214156	1.11926	0.168534	-0.121442	-0.338536	0.322653	-0.40669	-0.259238	0.116084	-0.0058049	-0.431771	-0.433277	0.675454	0.837088	0.317992	-0.135633	0.177671	-0.067478	0.0655329	-0.0183747	-0.152824	0.72846	-0.174837	-0.340335	0.00182604
atcaca	-0.481524	-0.0649644	0.134057	-0.215064	0.0689341	-0.0345041	-0.116409	0.662523	0.468193	-0.226084	0.0134201	-0.0993539	-0.0739107	0.31139	-0.809882	0.0644822	-0.394969	0.0989586	-0.228657	-0.091623	0.463472	0.386479	0.69469	0.120732	-0.438111	-0.526521	-0.236725	-0.455491	0.416188	0.299748	0.096998	-0.153303	-0.908637	0.598775	0.0104906	0.148659
atcacg	0.222774	-0.381006	-1.52901	1.20173	-0.156812	0.561391	0.416341	0.502702	0.703271	-0.53092	-0.740288	0.461982	-0.590064	0.555842	0.296378	-0.913081	0.453712	-0.108284	0.157954	-0.915477	-0.431787	-0.757753	-1.4195	0.241437	0.387827	0.239312	0.101737	-0.310561	-0.105518	0.299807	-0.0738813	-0.459744	1.8129	0.262038	-0.606308	0.374731
atcgct	-0.584247	0.315908	1.12802	0.636524	0.546082	0.00137065	0.130377	0.0782627	0.16315	-0.000936128	-0.316831	0.853558	0.117125	-0.0494008	-0.338574	-1.21156	0.348119	-0.264355	-0.814211	0.194823	-1.26518	0.368401	0.566689	-1.05172	-0.0716365	-0.025208	-0.906764	0.162559	-0.149204	0.112861	0.0918539	0.0094013	1.06337	-0.823138	0.758943	0.011521
atcgcc	-1.29077	-0.208564	-0.639364	1.05369	0.683859	-0.273967	0.324647	0.31276	-0.220041	-0.955329	-0.657701	-0.0305896	0.465574	0.366484	0.0251196	-0.283387	0.516446	0.318969	-0.340761	0.285876	-0.226725	0.00274328	-0.0676681	0.0864172	0.334009	-0.0649651	-0.0276864	-0.169359	-0.265022	0.161042	-0.359415	-0.110024	1.0688	-0.341223	0.430845	0.149513
atcgca	-2.16521	-0.738082	-1.14704	1.51269	-1.67794	-0.649564	-0.0272134	0.188166	0.280742	-0.427485	-0.430042	0.420927	-1.57108	-0.189077	-0.418774	-0.215531	0.943721	-0.612844	-0.621609	0.332496	1.60318	-1.10069	-0.598735	0.141126	0.0864084	1.15194	-0.564654	1.2726	-0.0979999	-0.216628	-0.170271	-0.494884	0.784696	-0.20268	0.0356861	-0.0544761
atcgcg	0.0777551	-0.494735	-0.357532	0.530232	0.42127	0.384839	-0.165998	0.468394	0.594283	-0.29358	-1.65579	0.382524	0.161063	-0.0693674	1.48335	-1.04115	0.182296	-0.126907	-0.961099	0.3807	0.23898	0.701237	1.34427	0.385719	0.577751	0.260958	0.0981593	-0.972429	-0.634515	-0.844493	0.355035	0.631104	2.78236	-0.577781	1.7343	-1.13613
atctgt	-0.110597	0.44235	-0.0528314	-0.0276581	0.246242	0.165199	-0.36015	0.0494403	-0.297316	-0.410769	0.121152	0.180283	-1.66126	-0.441331	-0.197759	0.28945	-0.0705931	-0.330351	-0.134544	0.392613	-0.0080006	-1.01855	0.334993	0.615103	-0.0545739	0.125037	0.410115	0.562824	-0.134285	0.015409	-0.468805	0.00181421	-0.674812	0.261048	0.45313	0.803429
atctgc	-0.00340343	0.887678	-0.612113	1.04253	-0.276313	0.0242125	-0.0843769	0.661921	0.034143	-0.327756	-0.794388	-0.131975	0.00946885	0.471705	-0.167646	-0.439996	-0.265479	-0.133188	-0.548794	-0.139168	0.1324	-0.581861	-0.679051	0.565781	0.480303	0.33355	0.123488	1.03791	0.176371	0.0550501	0.336626	-0.727083	0.243399	-0.22429	0.240758	-0.413811
atctga	NA	1.10392	0.695814	-1.61232	3.46934	-0.0758014	-0.782505	2.12655	0.144022	1.27922	-1.3647	-0.329581	NA	-0.732295	-1.17452	-0.441645	1.26162	NA	0.485451	-0.908077	-1.08943	1.15268	0.418615	-1.46903	1.61301	-1.26781	0.0850927	-0.662933	0.285435	0.78906	0.506113	-0.193293	NA	1.55485	0.158066	-1.93003
atctgg	-1.07883	-1.02622	-0.661195	-0.00663339	-0.0131082	0.498558	-0.111658	0.0966891	0.680821	-0.185006	-0.65031	0.194064	0.0327947	0.316464	-0.683779	0.268932	0.793298	0.152089	-0.0631692	0.366725	0.000322281	-0.206247	-0.660986	0.460274	-0.184013	0.730198	0.154863	-0.528659	0.211804	-0.395318	0.283063	0.184266	0.295647	0.174422	-0.0600403	-0.266755
atccgt	-0.819165	-0.26154	-0.276244	1.11764	0.257162	-1.10597	0.259139	0.236029	-0.0442671	-0.439521	0.231644	-1.38599	-1.62126	-0.231752	-0.895108	0.375838	-0.348371	1.0354	-0.34018	-0.150027	1.1363	-0.273836	-0.532319	0.194875	0.920958	0.254683	-0.352799	0.00893715	0.815516	-1.14655	0.163393	-0.62004	0.987248	-0.0837447	0.144252	0.596201
atccgc	0.501684	0.101867	0.597848	0.762705	0.538493	-0.367638	0.737521	-0.0176914	-0.204781	-0.362816	-0.489788	-0.328276	0.0273423	-0.135045	0.503797	-1.01869	0.115071	-0.759846	0.161552	0.168306	-0.0867018	-0.0310854	-0.0997078	-0.230622	0.596896	0.366251	-0.203184	-0.0656827	0.37634	0.066643	0.309055	-0.282593	1.25919	-1.14029	0.264738	-0.181748
atccga	-0.316427	-0.171253	-0.241286	0.162278	-0.3547	-0.296559	-0.107899	0.488944	0.840744	0.267409	0.00811954	-0.322769	-0.543432	-0.11895	-0.466317	0.733798	-0.0544862	0.328644	-0.529876	0.599502	0.28126	-0.75331	-1.13976	-0.110505	-0.0562034	0.649116	0.0243605	-0.590419	0.104673	-1.3047	0.0113985	0.473031	0.0752617	-0.401857	0.21212	-1.12637
atccgg	0.468096	0.404417	-0.671779	0.685053	-0.371238	0.329909	0.471371	-0.144887	0.471369	-0.469353	-0.445947	-0.402691	-0.591026	-0.255386	-0.0286685	-0.637322	0.770954	-0.165509	-0.0317068	-0.060896	-0.208857	0.50193	-0.0693459	0.129382	0.278821	0.863131	-0.00180086	-0.199091	-0.417755	-0.0963908	-0.0763374	-0.654855	1.04843	0.0754702	0.190045	-0.039265
atcagt	-0.269332	-0.303486	0.67289	-0.833523	-0.437941	0.00112556	0.286026	-0.118543	0.0865138	0.400614	-0.0631946	1.61707	-0.520244	0.0296976	0.00277163	0.0707043	-0.664478	-0.198129	-0.874615	0.159286	-0.236275	-0.659576	-0.244488	0.824625	0.12471	-0.0528392	0.0405834	0.0902221	0.00383236	-0.155708	0.0944562	-0.0121274	-0.308704	0.0124258	-0.0467206	0.28361
atcagc	-0.049108	0.0670181	0.228415	0.528731	0.123876	-0.0607172	-0.121899	0.310587	0.181191	-0.379933	-0.389459	-0.161442	0.289444	0.446844	-0.136331	-0.0260845	0.324227	-0.143055	-0.340296	0.12318	-0.246717	-0.639671	-0.129346	0.164441	0.336204	-0.154162	0.0345423	0.132331	-0.0280258	-0.183239	0.00707232	-0.111959	0.838793	0.349935	0.248408	0.240653
atcaga	-0.408021	-0.0155036	-0.957022	-0.873708	-0.468882	0.511288	-0.132103	0.561372	0.596253	0.63822	0.249847	-0.763612	-0.431679	0.398559	-0.178424	1.08476	-0.201919	-0.107989	0.0423195	0.0588788	-0.0664113	-0.277332	-0.213236	-0.868284	-0.912279	0.0782534	-0.81514	-0.48286	-0.350385	0.567716	0.236403	0.381247	-1.86469	-0.122256	0.334524	0.106311
atcagg	1.10454	0.0686471	-1.01361	-0.215636	0.168401	0.203142	0.600732	-0.238251	-0.982418	-0.265364	0.128617	-0.259525	-0.143554	0.475564	0.236468	-0.607374	0.518732	0.222706	-0.24407	-0.221216	0.304061	0.212105	0.298635	-0.311596	0.746797	0.192238	-0.0689606	-1.19524	-0.757536	0.196591	-0.195997	-0.157191	0.0743579	0.720907	0.136732	0.0418842
atcggt	-0.62079	-0.280508	-1.89766	1.11825	-0.914929	-0.444168	-0.133053	0.503382	1.3941	0.251368	-0.572847	-3.2826	-0.566197	-0.0601626	-0.701792	-0.847585	0.760285	1.02531	0.0705646	0.154278	1.35701	-1.09076	0.616909	-0.277779	0.0285162	1.20097	-0.6047	-0.332702	0.716813	-0.611883	0.114221	0.973278	0.579369	0.703256	0.27519	-0.0190342
atcggc	-0.978459	0.0670965	-0.849462	1.24221	0.715919	-0.517258	0.10083	1.25006	-0.497109	-0.117409	-0.799163	-0.955674	-0.0326627	0.294381	0.371341	-0.374171	-0.0635714	0.230953	-0.167677	-0.391065	-0.861651	0.0174334	0.167906	-0.0334853	-0.127009	0.159861	0.432331	1.14662	-0.0527167	0.203886	0.0294329	-0.0341757	2.03003	-0.376656	0.616911	-0.721177
atcgga	-0.179893	0.104135	-0.0167116	0.861722	0.607596	-0.109356	0.0684395	0.318359	0.595065	-0.66704	-0.545692	0.535337	-0.272799	0.929952	-0.682254	0.480888	-0.63041	-0.205619	0.793348	0.106134	0.0269633	-2.39053	-3.1674	0.542302	0.176513	0.746217	0.0143209	-1.41426	-0.238734	0.0948948	-0.0554585	-1.57545	1.15967	0.457029	-0.1025	-0.540156
atcggg	-0.798373	-0.675347	-0.485014	0.809332	0.0114213	-0.520087	0.117644	-0.0135777	0.483177	-0.541754	-1.26467	0.253514	0.371429	1.1427	0.387908	-0.0914596	1.22784	0.363307	-1.12576	0.238037	-0.458182	-0.94742	-0.252343	0.0784108	0.460068	0.969318	0.425602	-0.00538333	0.505255	0.0546517	-0.307717	-0.409879	2.04948	-1.08976	0.835875	0.218162
atattt	-0.984325	-1.32331	0.598539	-0.840636	-0.190712	-0.0437115	-0.315755	0.264948	-0.632896	0.559107	0.882543	0.351356	-0.712941	-0.0549293	-0.749478	0.0297789	0.0378013	-0.0662388	-0.269804	0.626096	-0.0130589	0.253836	0.454046	0.306025	-0.66893	-0.494	-0.403282	0.475716	0.376216	0.917039	-0.307321	0.460097	-0.53675	-0.234019	-0.540177	-0.31286
atattc	-1.31636	-0.664685	-0.335093	-0.922421	0.791154	-0.356036	-0.864091	0.458081	-0.0949233	-0.0709944	0.0120089	1.83407	1.39583	-1.13494	-0.964627	0.853808	1.232	-0.471051	-0.736458	0.229792	-0.609216	0.137759	0.990711	-0.0527984	-0.572615	-0.474862	-0.772054	-0.148622	0.0695835	0.975972	-0.680042	0.687555	1.08017	0.768899	-0.21709	-0.21544
atatta	-1.00622	-0.124783	0.18522	-1.74993	-0.38405	0.277558	-0.126834	1.00364	-1.03012	1.278	1.93238	0.24659	0.95086	-0.0329366	-1.26885	0.834245	-1.14425	0.598616	-0.184324	0.0302297	0.728129	0.649879	-0.00540968	0.918405	-0.427837	-1.15321	-0.142299	-0.91924	0.486171	0.185199	-0.116906	0.892286	-2.43152	-1.30649	-1.13173	0.30742
atattg	0.825696	-1.87924	0.455089	-0.934777	1.41079	0.568982	-0.95034	0.405428	0.613628	0.137955	1.40935	0.381469	-1.1491	-0.209872	-0.016099	0.272213	-0.245487	-0.34206	0.72869	-0.455475	0.513193	-0.409551	-0.0402463	0.878576	-1.59266	-0.163854	-0.586742	-0.217513	-0.181613	0.553449	-0.421197	0.571599	-0.836799	0.857197	-1.02902	0.91492
atactt	-1.07543	-0.740481	0.0785143	-0.767133	0.347473	0.0204711	-0.176972	0.410066	0.23174	0.256178	1.10873	-0.772282	0.909231	-0.0756553	-0.421737	-0.871047	-0.840752	0.303294	0.86763	0.250042	0.0742873	-1.17498	0.918143	-0.339979	-0.728938	-0.945077	-0.732097	0.332326	0.180736	1.02099	-0.0676592	1.14676	-0.547032	0.301119	-0.78162	0.406774
atactc	-1.07118	-0.674757	-0.602822	-1.37759	1.24281	1.4868	-0.81386	-0.0813489	-0.202444	0.0497999	0.568715	0.199552	0.349349	0.621051	-1.34238	-1.54952	0.140579	-0.591888	-0.0325307	0.428956	-0.755891	0.0635525	-0.314373	0.193675	-1.37696	-0.0394815	0.0747615	0.320238	0.231686	-0.149566	-0.66073	-0.613437	-2.18456	0.938439	-0.830635	1.19183
atacta	0.468977	-0.545052	-0.243934	-0.476964	0.603726	1.12935	-0.559273	0.570818	1.01753	0.411496	0.635874	0.385983	-0.192293	-0.248993	-1.23066	-0.635907	-1.09668	0.00244947	0.869332	0.644854	0.97355	2.29934	1.26955	1.26127	-0.789022	-1.3287	0.634712	-2.35382	-1.10494	0.952239	-0.036853	2.2168	-1.01667	-1.22694	-0.39332	0.926268
atactg	-0.0591305	-0.77731	-0.391621	-0.592853	0.0581517	0.32618	0.145735	0.0693811	0.438036	0.450695	-0.0410104	1.0638	0.199574	-0.167989	-0.663386	-0.0562255	0.550954	-0.494063	-0.576765	0.329664	-0.580654	0.199212	1.2722	0.407037	-0.54359	0.390321	0.259161	0.712062	-0.166224	0.544857	0.0592157	0.671325	-1.12577	-0.847753	-1.91198	-0.0077335
ataatt	-0.00522997	-0.0552837	-0.659334	-1.86834	0.48147	0.427097	-0.480923	0.527469	-0.0186731	0.321417	0.459648	0.48534	0.437987	-0.681769	-0.161572	0.373851	-0.146022	0.191308	-0.00131171	-0.0851042	-0.306742	0.268677	0.525063	-0.289139	-0.673252	-1.03651	-0.415545	-0.118333	0.513724	0.65015	-0.49457	0.530438	-0.663878	0.360486	0.115815	0.14193
ataatc	-2.65593	-1.22496	0.129268	-0.303986	1.15616	-0.660538	-0.672815	0.94123	0.6041	0.780223	0.372639	2.02117	-0.772102	-0.195517	-0.412816	-1.40376	-0.0748956	-0.247179	-0.550937	0.166597	-0.0661447	-0.150921	0.771612	0.071026	-0.890011	-0.722328	0.191655	0.935721	0.61691	-0.176054	-0.327808	0.515205	-0.768354	1.05323	-1.21947	-0.510262
ataata	-0.124689	-1.44227	0.568895	-1.86589	-0.224466	0.496427	-0.151654	0.516416	0.520516	0.554788	0.41176	-1.34519	-0.623454	-0.311237	0.325521	-0.233267	0.586305	0.218409	0.222095	0.68203	-0.911387	0.0790963	0.509286	0.437185	-0.0263416	-1.1014	-0.123575	-2.09155	0.725168	1.14161	-0.127397	-0.362627	-0.956873	0.537478	-0.931838	-0.475532
ataatg	-1.80077	-0.167372	-1.06616	-1.40446	0.348607	0.295317	-0.351652	-0.0452607	-0.120414	-0.21096	0.335664	0.279571	0.105077	0.525345	0.176194	0.95571	-0.196756	0.553788	-0.791308	-0.131799	-0.263937	-0.35056	0.958796	-1.13917	-0.593128	0.464469	0.499135	-0.839984	-0.242816	0.953687	-0.617098	0.76786	0.178034	0.880294	0.344676	-0.215438
atagtt	-1.48569	-1.61058	1.55891	-2.14718	0.768982	-0.595969	0.288346	0.471535	0.00970482	0.6815	0.804044	0.901265	-2.73592	0.312845	-1.37994	0.904682	-0.151715	0.549557	0.668664	0.255159	1.70665	-1.06853	0.129982	-1.30429	-0.401836	-0.264998	-0.331308	-1.24333	-0.132625	-0.298385	0.607386	1.5589	-1.27214	0.643639	-0.508877	-0.268099
atagtc	-1.80742	-0.632714	0.82159	-0.147092	-0.0643316	-0.735298	0.101637	0.623829	0.0521554	0.459628	-0.640402	-0.0805724	-2.7002	0.657914	-0.697909	0.53042	0.658774	1.39853	0.191287	0.289522	-1.39547	-0.0773824	-1.98854	-0.549691	0.0261079	-0.147904	-0.190453	-0.511238	0.428112	0.407533	-0.0206786	0.236478	-1.2193	0.515763	-0.697257	0.253374
atagta	-1.80296	0.558993	0.205266	-0.825607	-0.0592051	-0.0146677	-0.119399	0.763553	-0.71775	1.22916	0.860243	2.49941	-0.56767	-0.387592	-1.19088	-0.0604153	-0.063543	0.591151	-0.122579	-0.553136	-0.687577	1.94139	0.761539	0.85181	-0.255164	-0.594105	-1.17004	-0.414907	-0.492936	-0.846545	-2.29576	1.81592	-1.42257	0.857799	0.463482	0.162039
atagtg	-0.613162	0.0707785	0.639662	-0.805813	0.0462362	0.437485	0.365864	-0.0238628	0.625667	0.0291841	-0.255699	-0.27386	0.636196	-0.0714293	-0.657583	0.871023	0.215399	0.12821	0.0874685	-0.0594556	-0.24224	-0.0270026	0.741197	1.29887	-0.808942	-0.0267393	-0.0407653	-0.527844	0.0354385	0.119217	-0.40421	0.240954	-2.32125	0.254478	-0.699693	0.5286
atatat	-1.00912	0.515603	0.257979	-2.08182	0.556601	-0.381606	-0.145716	0.343034	0.677519	0.786203	0.830622	1.13933	1.24901	0.598845	-0.84979	-0.0109295	0.130454	-0.967278	-0.316516	0.308209	-0.641651	-0.0998858	0.0862358	0.597538	-0.308561	-0.966118	-0.749462	-0.831334	-0.249659	1.36403	0.412427	0.948677	-1.80338	1.32577	0.277468	-0.597746
atatac	0.222135	0.616279	-0.300682	0.687836	1.16159	-0.135572	-0.443009	-0.213468	-0.227356	-0.0100863	-0.173724	0.530002	-0.0398714	-0.740507	0.491234	-0.095061	0.340677	1.10955	0.728837	0.563363	1.80499	0.229933	-0.311071	-0.284553	-0.47461	-0.449424	-0.529127	1.8797	-0.60294	-0.158942	-1.89381	0.640667	0.461738	0.408824	-0.410257	0.163374
atataa	-0.0259892	NA	NA	NA	NA	1.34132	2.14727	NA	2.29429	-1.1066	-1.40934	NA	NA	0.237983	NA	NA	3.53786	NA	-0.463848	NA	NA	0.18012	1.99954	NA	-0.791201	-0.980685	0.410567	NA	-3.9703	NA	NA	0.387484	-1.88796	NA	NA	NA
atatag	NA	NA	NA	NA	NA	NA	NA	NA	1.67454	1.23796	-3.04354	NA	NA	NA	2.40513	NA	NA	NA	NA	NA	NA	NA	NA	NA	-2.12111	NA	NA	NA	NA	NA	-1.9113	NA	NA	NA	-0.776947	1.82079
atacat	-0.779122	-1.39696	-0.0675403	-0.688947	-1.25521	0.746094	-0.0545402	-0.527371	1.59531	1.00337	1.34772	1.37842	-0.209526	0.412564	-0.834151	-0.238237	-0.305896	0.392969	0.365984	0.658749	-0.363512	1.41463	0.901131	-1.69351	-0.788459	-0.590893	0.188156	-1.58865	-0.678534	1.0203	-0.436639	-0.249353	-1.65347	-0.874639	-1.92004	0.24429
atacac	-1.09308	-0.115463	-0.656803	-0.596443	-0.163786	0.187787	-0.183426	0.414439	-0.119122	-0.0386989	0.444677	4.96362	-0.909339	0.556088	-0.401156	-1.03165	-0.888642	-0.732172	-0.846684	0.396579	2.45323	0.437145	0.323962	-0.611071	-0.576048	-1.24165	0.59636	1.02575	0.836049	0.0182433	-0.330033	0.42103	-1.32368	-0.171713	1.14561	0.362418
atacaa	-0.892452	-0.0901129	1.56372	-1.57437	0.738101	-0.652254	0.272268	0.264109	-0.31972	0.533591	0.138872	2.00285	-0.956206	0.0403908	0.399752	-0.0548334	-0.174282	0.930424	0.30482	-0.269639	-0.664724	-0.0084192	0.661281	0.457832	-1.40239	0.181857	-0.632078	-0.6605	-0.33508	-0.148752	0.246865	0.349283	-1.13796	0.902041	-1.31517	-0.556825
atacag	0.0732053	-0.329643	-0.518074	-0.771803	0.286513	-0.598205	0.378733	-0.0279519	0.370564	0.394734	0.483049	0.856821	-0.0117202	0.453213	-0.103477	0.0396614	-0.779295	-0.0644101	0.562504	0.132462	0.00455853	0.570671	-0.0309347	0.177013	-1.45832	-0.633211	-0.182912	0.290594	0.018949	0.0524673	-0.347018	0.0684216	-0.205992	0.259737	-0.0526987	-0.0488164
ataaat	-0.210824	-1.4486	1.25349	-0.828843	-0.945694	0.0836602	-0.327914	0.61852	-0.392819	0.231957	0.844121	0.55039	-0.596879	-0.0360378	-0.250545	0.124531	-0.369888	0.527277	0.306597	-0.524524	0.738874	0.348701	-0.102267	0.335452	-1.12418	-0.893429	0.0577662	-0.255916	0.147632	0.834527	-0.103422	0.641878	-1.27928	0.632864	-0.781705	0.316828
ataaac	0.119917	-0.759662	-0.0718885	-0.854831	-1.04499	0.0772176	-0.0485945	0.571961	-0.856845	-0.0868013	0.066386	-0.742744	-1.99331	-0.527959	-0.381933	0.519235	-0.40338	-0.242976	0.230729	0.0903587	0.398923	0.799527	0.381906	-0.48087	-0.103643	0.6571	-0.0730523	0.345224	0.0477057	0.911515	-0.130155	0.32588	-0.610851	0.99682	-0.575849	0.423368
ataaaa	0.326362	-1.22398	0.331033	-0.877535	0.052496	-0.00168941	0.0132011	-0.0435936	0.559414	1.06129	0.630454	0.71496	-0.207046	-0.181408	-0.165549	0.253396	-0.466584	0.234684	0.354478	-0.037526	0.535869	0.493934	-0.860287	-0.782761	-0.524953	-0.741012	0.464968	-0.482682	0.0186772	0.7746	-0.110556	-0.0562339	0.019243	-0.306676	-0.663822	-0.199059
ataaag	-0.522365	-0.310173	0.674932	-0.915398	0.217978	-0.130018	0.250846	0.329539	0.107203	0.414765	0.387813	-0.101511	-1.8471	-0.444693	-0.174138	-1.0347	-0.55315	0.254029	1.00499	-0.29212	0.881179	0.444192	-0.0997162	-0.26318	-0.440244	-0.261689	-0.370301	-0.481542	-0.204148	1.28739	-0.443492	0.370242	0.176709	0.874582	-0.600749	-0.131112
atagat	-1.40404	-0.81639	0.734152	-1.11772	0.492196	-1.07722	-0.102017	0.790848	-0.308805	0.199836	0.971183	0.480027	-0.587529	0.406747	-0.545774	0.825735	-0.126126	0.750723	0.0770265	-0.480724	0.912829	-0.162806	1.11147	0.418077	-0.775985	-0.529179	-0.1029	-0.371379	0.186147	0.896681	-0.65942	0.165736	-1.54219	0.315134	-1.25324	0.504762
atagac	0.616964	0.040805	0.679844	-0.0457491	0.6427	0.917894	-0.0424388	-0.279167	-0.179754	-0.562448	0.145769	1.25487	0.592834	-0.370724	-0.536352	-0.238519	-0.600912	0.89758	0.141039	-0.26005	0.167731	0.506281	0.171283	-0.101716	-0.351549	-0.11746	0.316469	0.729018	0.275279	0.450079	-0.010725	-0.262968	-0.5245	0.127645	0.0462006	-1.10564
atagaa	-0.309029	-1.158	0.256076	-1.12692	-0.0761435	0.0252807	-0.260646	0.352054	-0.042083	0.252415	0.865295	0.502493	-0.563858	-0.129858	-0.178201	0.287328	0.159405	0.300846	0.656505	-0.37723	0.308203	0.401603	0.182387	-0.00790229	-0.00240154	-0.69342	-0.137962	-0.578409	-0.224447	0.362974	-0.458148	0.597477	-0.159378	0.675657	-0.274539	-0.63143
atagag	-1.07976	-0.0584322	0.423707	-0.375136	-0.78157	-0.0461673	-0.320733	0.105154	-0.244314	0.0107121	0.44567	0.938639	-0.748882	-0.187597	0.225056	-0.121347	0.196986	0.00758873	0.534605	-0.350732	0.0421407	-0.708865	-0.864583	-0.0298347	-0.0496009	-0.22812	0.556025	-0.493831	-0.0182942	0.211015	-0.18553	0.331386	-0.0695188	1.1106	-0.232923	-0.530882
atatct	-0.367041	-0.123109	2.09605	-1.26098	0.614576	0.175988	-0.612302	0.522449	0.628049	-0.0762838	0.811344	1.66211	-0.879168	-0.432257	-0.0323229	-0.117498	-0.619855	0.578517	0.277161	0.117533	0.15432	-0.694155	0.663256	-0.294264	-1.03459	-1.25363	-0.255027	0.640531	0.138664	0.0122972	-0.194695	0.342553	-1.13155	0.566326	0.466755	0.199124
atatcc	0.732122	-3.11392	0.571234	-0.805764	-0.0784902	-0.461843	-0.119537	0.43139	1.09626	-0.137024	0.0903846	1.24207	-0.0996885	0.385454	-0.0961552	0.435717	-0.675554	1.1509	-0.0775887	-0.16831	0.393316	0.806495	1.62845	-0.0685518	-0.469849	-0.465885	-0.184361	-1.28615	-0.624943	-0.739165	0.0104022	1.19933	1.1238	-0.084392	0.254993	-0.0111339
atatca	-0.159479	-1.14561	0.74204	-0.874603	-1.35845	-0.355781	-1.14278	0.0631962	0.363351	0.214042	0.143909	0.0270183	-2.16759	0.165292	0.200702	0.364948	0.170823	0.39639	0.71786	0.0781973	0.439752	0.418646	-0.4541	0.0730972	0.358083	-0.888959	-0.329435	-0.0943294	0.0570712	0.140838	0.706066	-0.364827	0.552132	0.789765	1.12779	-0.418364
atatcg	0.202754	1.72903	NA	1.59638	NA	0.999569	0.640672	-0.255144	2.18249	-1.48936	1.13901	-3.00786	NA	-1.48277	-0.632211	-2.23604	-0.906177	-2.42778	3.12619	-1.50362	-0.455014	1.25257	-1.1384	2.27522	-2.61482	-0.0887681	0.857451	2.14833	1.88673	-2.29021	-0.487315	0.033216	-0.787585	-1.50477	-0.783441	0.119016
atacct	-0.193587	0.405934	2.97889	-0.901909	0.901558	0.0664504	-0.316923	0.0478078	-0.139867	-0.0749713	0.147709	0.801448	0.331108	-0.780849	-1.02429	1.50969	-1.00145	0.303587	1.06522	0.313751	-0.162637	0.0436975	0.720869	0.637899	-1.23131	-0.863189	-0.0270691	-1.12904	-0.119812	0.607176	0.392128	0.83076	-0.841576	0.841286	0.414465	0.45557
ataccc	1.15354	0.417178	-0.00945059	0.528345	0.735459	0.332667	0.740982	-0.365929	-0.990491	-0.337513	-0.242114	-0.856521	-0.505641	0.215194	0.361445	0.492525	0.447556	0.741407	0.957231	-0.384506	0.414849	0.3779	-1.02241	0.132758	-0.99016	0.27093	0.569966	-0.308763	-0.400483	0.747366	-0.407988	-0.263027	-0.4056	0.182926	-0.217626	-0.0847259
atacca	-0.365224	-1.20871	0.483011	-1.40228	-0.865631	-0.702502	-0.73325	0.431637	-0.596951	0.675756	0.316178	0.552978	0.759718	1.19917	0.0590023	0.0811673	-0.294345	-0.528755	1.35108	0.0535203	0.5655	0.988162	-0.676216	1.04671	-0.469213	-0.369001	0.393889	0.41173	0.0254044	0.139727	0.140054	0.0305562	-1.74149	0.327986	-1.45557	-0.499874
ataccg	-1.71624	-0.384555	-0.773828	0.116522	NA	-0.131023	-4.17717	-0.77481	0.0425395	1.39741	2.11475	1.18576	NA	0.236232	-1.03532	NA	-1.94808	-1.74677	-0.328864	1.12807	0.484921	1.67057	-0.950359	1.00003	-1.28857	3.52969	-0.377044	2.73349	-0.273231	-0.93774	0.0516994	1.03309	2.2974	-3.09833	-1.00788	0.110487
ataact	-1.72229	-1.20564	1.00593	-2.09158	0.380741	0.0219025	-0.351822	-0.0364214	-0.282666	0.514211	0.257712	0.0830904	-0.738463	-0.220128	-0.866398	0.139741	-0.471077	1.84004	0.192623	-0.000824434	-0.176643	-0.412367	0.328295	0.627884	-1.27085	-1.02009	0.222004	1.14757	0.672461	1.12407	-0.379509	0.458437	-1.14045	1.55116	0.464312	1.0863
ataacc	-0.360302	-1.44034	-1.21463	0.630914	1.14291	-0.0332223	0.0751049	-0.0963969	-0.216051	0.32739	-0.0411417	0.700725	0.452387	0.755323	-0.086709	1.01843	-0.137998	1.28881	0.997541	-0.252127	-1.7087	0.250071	0.571368	0.797498	-0.00189145	-0.932588	0.0441231	0.074927	-0.0268646	1.53551	-1.17494	0.366548	-0.418489	-0.132544	-1.08844	0.430954
ataaca	-0.983884	-1.18455	0.786894	-1.82287	0.0504487	0.201226	-0.12091	-0.19407	-0.0185134	0.712342	0.744235	-0.409033	-2.09832	-0.892769	-0.971469	1.07107	-0.591749	2.24608	0.295511	0.396303	0.474207	0.0400593	0.166426	0.131645	-0.0605793	-0.316607	-0.472599	-0.130307	0.133062	0.598016	0.129077	1.01409	-0.356383	0.614041	-1.13477	-0.0848554
ataacg	-1.30805	0.330101	1.69916	-1.77155	-1.31472	0.299287	0.0114533	2.28254	1.15334	0.633957	0.0767053	-0.135177	1.47277	0.261085	-1.01163	1.89289	0.441864	1.26234	-0.608472	1.35153	NA	-2.39118	0.294562	-0.605979	-1.30393	1.53816	1.49206	-1.73635	-0.381671	0.483653	-0.313502	0.672183	-6.26458	2.0418	1.21219	-1.05057
atagct	-0.7767	-0.197652	0.170678	-0.8066	-0.235892	-0.0141527	0.246351	-0.0134646	-0.371752	0.529122	0.674391	1.81023	-0.677835	-0.593698	-0.621693	-0.305055	-0.676081	0.848621	0.866897	0.580642	0.177829	-0.330278	-0.676506	1.07114	-0.750811	-0.396677	-0.20627	0.21653	-0.233403	-0.211002	-0.249364	0.575538	-0.408384	1.06544	-0.588367	-0.200322
atagcc	0.233074	-1.19532	1.43634	0.0593596	-0.18278	0.486686	-0.203434	0.83441	-0.846035	-0.12913	-0.090445	-0.904295	-1.1474	0.300506	-0.423874	-0.522388	-0.402887	-0.586026	-0.374286	0.344875	0.333084	-0.0686217	-0.855891	0.241718	-0.355112	-0.156418	0.0864099	0.111969	0.373738	0.464621	-0.776818	0.404949	0.105381	-0.367777	0.816375	-0.220711
atagca	-0.333789	-1.52898	0.697943	-1.08663	0.165681	-0.294361	-0.147195	0.653188	0.0792435	0.220393	0.31616	0.708475	-0.317143	-0.193266	-0.566337	0.0504898	-0.622967	0.506064	-0.427806	0.372298	0.478002	0.186913	0.27689	0.183185	-0.809635	-0.391643	0.185058	-0.689476	-0.116089	0.991821	0.0749676	0.0706911	-1.21344	0.22768	-0.280773	0.35347
atagcg	0.0472901	-2.80709	0.540854	1.38368	-1.27755	0.10581	-0.522377	0.0904807	-0.49594	0.687576	0.368605	NA	-2.68466	0.472817	-0.187577	-1.65811	-1.17658	-3.11517	3.07179	0.513417	-0.266466	-1.7926	-0.975974	0.411584	-0.507726	2.86893	-1.3684	-0.523647	-0.59925	1.19245	2.51492	3.24702	-0.626221	0.366817	3.34173	-4.11346
atatgt	-0.557747	0.0328567	-0.385978	-1.89912	-0.840508	0.366716	-0.333669	0.238152	-0.0152494	0.989108	0.93474	0.465314	0.368195	0.413239	1.21956	1.57467	-0.393365	-0.103823	-0.304111	-0.80577	0.198705	1.1774	-0.244361	0.863997	-1.92179	-1.09807	0.659225	2.01999	-0.341601	0.106693	-0.353308	0.65793	-2.09458	0.794493	0.749591	-0.996601
atatgc	-1.78628	-0.0181855	-0.83805	-0.159012	0.636545	0.989636	-0.373875	0.210309	-0.181438	0.0473198	-0.0361118	1.05155	-0.177801	-0.0667957	0.718912	1.17085	0.258996	0.248292	-0.217333	-0.156063	1.59936	2.57504	0.807408	-0.573855	-0.518964	-1.50681	-1.08383	0.0561313	0.517324	-0.140664	0.163811	0.308676	2.39483	-1.51146	0.208873	-0.550681
atatga	0.506553	NA	NA	NA	NA	NA	-1.40481	NA	1.41878	1.33207	-0.260193	NA	NA	NA	1.01253	NA	NA	-3.88381	NA	-1.35894	NA	NA	-1.39908	NA	-2.83572	-0.392072	-2.95537	NA	NA	NA	-1.38046	-1.21109	0.875899	1.39716	-0.789655	-0.848898
atatgg	-0.598323	0.192256	0.541419	-1.42163	1.02768	0.173457	-0.416509	-0.218111	0.711097	0.0394153	1.27835	1.03236	-0.764353	-0.0391889	-1.15613	-0.582962	0.0374328	-0.919726	0.0992374	-0.936352	-0.54202	-0.657763	-0.300275	1.50602	0.479128	-0.653167	-0.130538	-0.576668	0.213713	0.615302	-0.24984	1.80562	-0.322674	0.596742	0.0632285	0.484704
atacgt	-2.07664	-1.51949	-1.10835	-3.33356	-1.96902	-1.86617	0.823361	0.482205	-2.3287	-0.323176	-1.40957	-2.75122	-3.17265	-0.808628	-2.17116	-1.25922	-0.243743	0.0268613	-0.140856	0.903938	1.31098	2.5402	0.289942	0.427963	-2.15146	-1.062	0.0906528	0.964404	0.391922	2.23873	2.06945	0.621425	-2.12404	-0.014098	-0.512846	0.986497
atacgc	1.149	NA	-1.36891	-1.2697	-1.54505	0.268402	1.6061	-0.213493	0.266544	-0.569537	-0.227143	2.91049	NA	-0.527537	-0.955239	-2.25881	-0.743177	0.939323	0.787316	0.710266	0.462423	-0.115737	-0.0931096	NA	0.454253	2.55572	0.409556	-1.84809	1.24868	-1.08407	-1.1071	0.879879	2.80056	0.87328	-3.05234	-2.68923
atacga	0.0446331	0.276227	0.228614	-0.562273	1.96577	-1.10725	-0.575746	-0.367869	1.99024	-0.114242	0.693562	NA	-0.863045	-0.655139	0.999642	-0.217449	0.673189	0.890052	2.0365	-0.739771	-0.701165	-0.638277	0.56658	-1.18626	-0.378369	-0.314999	-0.45927	-0.803212	0.229858	1.8488	0.568503	-0.267981	-1.87926	-0.155777	-0.0679223	-1.29035
atacgg	-0.741297	0.0664301	2.90714	-0.0889898	0.176478	0.208586	1.16828	-0.992478	-0.32972	0.414807	0.0193066	-0.934514	-0.865054	-0.182455	-2.58675	-0.465269	0.319166	-4.10071	0.0320993	-0.221711	0.744892	1.22344	0.130048	-0.210548	-1.55081	1.75277	-0.439581	-1.70746	1.16675	0.0681987	-1.21803	1.44492	1.94948	0.444636	-2.28924	0.53773
ataagt	-0.171094	0.515081	0.167178	-1.87417	0.946996	-0.655117	-0.223281	-0.309619	0.344887	1.08275	1.30838	2.55519	-0.505476	0.238018	0.413941	-0.30071	-0.479352	-0.758628	0.326704	0.149844	-0.44371	0.563835	0.875033	0.327813	0.291627	-0.674492	-0.855984	0.717338	-0.113746	-1.39616	-1.39308	0.560409	-1.52143	0.281592	-1.01848	0.177019
ataagc	-0.69694	0.207469	-0.0423199	-1.32442	-1.22249	-0.350895	-1.32099	0.361324	-1.13817	0.777436	0.105234	1.9434	-2.09378	-0.63486	-0.633217	0.715487	-1.09053	-0.231744	1.01874	0.0974414	1.33975	-0.74929	0.458759	0.568291	0.465641	-1.13462	-0.802384	1.22039	0.294268	1.78252	-0.746293	-0.0468426	-0.988495	1.21573	-0.289881	1.08206
ataaga	-0.721298	-1.44457	-0.186988	-0.429618	0.379713	-0.855601	-0.0562691	0.332488	0.0990413	0.139551	0.500429	0.527448	0.632203	-0.387127	-0.379285	-0.167238	-0.109446	-0.647315	0.885388	0.0497876	-0.0701118	0.85919	0.534827	-0.551187	0.409745	-0.762453	-0.291227	-0.729073	0.597593	0.301538	0.139823	0.772994	-1.75777	1.16466	-0.229039	-0.391756
ataagg	-1.24356	0.328659	-0.86075	-0.376477	-0.794109	0.90139	-0.331691	-0.788341	-0.622293	-0.71061	0.303219	1.07689	3.38961	-0.651522	-0.188204	0.560092	0.518802	-0.108643	-0.0402531	1.66823	1.23112	1.53435	1.51502	1.23486	-0.316984	0.408032	-0.342942	-1.22691	-0.0430365	-0.246261	0.374166	-0.0209985	-1.03836	0.254235	0.710244	-0.469084
ataggt	-1.02217	0.104847	0.645949	0.172515	0.492286	-0.276414	0.41993	0.0799574	0.429905	1.0046	0.792792	-0.79591	-1.85429	0.558047	-0.975163	0.546461	1.094	0.146548	1.67616	-0.375165	1.68156	-2.4362	-2.60555	0.39548	0.222436	0.607766	-0.393522	-0.887746	0.932196	-0.550475	-0.553112	-0.0242102	-1.70946	-0.226447	-0.319607	0.47131
ataggc	-0.752278	-1.05726	0.556771	0.231014	1.14915	-0.00535382	-0.172352	1.12029	-0.161892	0.702144	0.0913379	-0.524437	-0.119651	0.604892	-0.0220745	-0.392415	-0.325548	-0.595377	1.95465	-0.000164766	0.354469	-0.260971	-1.5133	0.271364	-1.05342	-0.123472	0.548152	-1.06621	-0.475196	0.0893134	-0.20489	1.16515	-0.549948	-1.14784	-0.5969	-0.0613193
atagga	-1.53793	-0.97457	0.104986	-0.566911	0.133061	-0.667133	-0.153409	1.14098	-0.884603	0.301879	1.12588	1.26263	-2.39084	-0.0956144	-0.258018	0.104672	-0.317629	0.79046	-0.112429	-0.351451	0.444527	-0.352293	-1.21173	0.12165	-0.219614	-0.150004	-0.692463	0.227188	1.01434	0.407169	0.191372	0.75794	-0.0693154	0.610989	-0.733941	0.0434248
ataggg	-1.25386	-0.168684	-0.137755	0.855615	0.121392	-0.0559335	-0.309053	0.283551	0.332914	-0.257126	-0.372995	0.772887	-0.813294	0.171837	-0.609283	1.25296	0.0643904	-0.330763	0.448747	0.0184936	-1.03844	1.56487	-0.00429282	-0.326502	-0.119816	0.210755	-0.258159	-0.136768	-0.247737	0.163765	0.421578	0.823078	-0.149059	0.753755	-1.34793	-0.969039
atgttt	-0.805381	-0.449138	0.241441	-0.326049	0.457868	0.584378	0.0332177	-0.0735997	0.297879	0.475437	0.209976	0.448837	-1.01502	-0.128757	-0.670926	0.617084	-0.202435	-0.116663	0.610171	0.0128206	0.492295	-0.329942	0.0452558	0.0891031	-0.896985	0.227992	-0.297269	0.265498	-0.201196	-0.114755	0.643774	0.59542	-0.052343	0.698254	-1.01768	-0.154791
atgttc	-0.114083	-0.193744	-0.546897	-0.166873	0.542884	-0.338723	-0.301615	0.433232	-0.77466	0.370545	-0.220252	0.240768	0.625047	0.471718	-0.0406295	0.324768	0.44598	0.196184	-0.47021	-0.375563	0.333972	-0.163375	0.336503	-0.00114904	0.0486883	0.0551131	-0.0485841	-1.06937	-0.10058	-0.0859275	-0.176467	0.0849849	0.660239	-0.634163	-0.251068	0.260007
atgtta	-0.0878733	-1.03746	-0.702715	-2.37601	0.286063	-0.0642025	-0.032256	-0.118715	0.486259	0.158651	0.854139	-0.0551086	-1.29376	0.112196	-0.425999	1.25951	-0.631743	-0.474468	0.708381	-0.42744	1.99354	1.16703	0.117675	0.226225	-1.15799	0.286767	-0.735143	-0.962488	-0.019741	1.51311	-0.123144	0.768845	-0.959901	0.503598	-0.719301	1.2554
atgttg	-1.07283	-0.200485	0.574136	-0.60898	-0.847877	-0.296633	0.00378183	0.124835	0.557818	0.441537	0.868439	-0.397182	-0.364386	0.286483	-0.877121	-0.080893	0.146921	0.173243	0.517506	0.444291	-0.19071	-1.21678	0.103479	0.108576	-0.452601	-0.181918	-0.341251	-0.122357	0.0660913	0.519323	-0.482525	0.416439	-0.301455	0.0270774	-0.389673	-0.233088
atgctt	-0.773419	-0.735984	0.655246	-0.885942	0.81363	-0.234622	0.290892	0.354371	0.673369	-0.030372	0.248597	-0.16673	-0.317948	0.226802	-0.418584	-0.457172	-0.165162	-0.117808	0.201165	-0.0815755	1.06624	-0.0107561	0.0856464	0.278297	0.0389059	-0.120809	-0.285812	-0.140312	-0.119234	0.077702	-0.0138835	0.231804	-1.98101	0.477516	-0.35395	-0.184427
atgctc	-0.858528	-0.569573	-0.261177	0.198172	0.0706681	-0.131422	-0.265143	0.0408865	-0.312253	0.261209	-0.602747	-0.574234	-0.523619	0.401692	0.0272703	0.299009	-0.101558	-0.354601	0.0208181	-0.144307	0.5467	0.182685	0.0407169	0.343589	-0.254936	0.346574	-0.609707	0.555223	-0.00909064	0.910406	0.381667	0.269783	0.0965747	0.214532	-0.0426782	0.22783
atgcta	0.333934	-0.0580746	0.493018	-0.495166	-0.107301	0.258625	-0.554278	0.278238	0.890108	0.19026	0.522953	0.0728398	-0.412073	0.194787	-0.044602	0.318015	0.118806	0.209698	0.249871	0.554753	0.370809	-1.15252	-0.00700429	-0.0299627	-0.675308	-0.56981	-0.37499	-0.121229	-0.511719	-0.00646597	0.197281	0.106285	-0.912535	-0.646089	-0.589464	0.158573
atgctg	-0.454441	-0.533751	-0.331473	0.40132	-0.146127	0.00656563	0.250492	0.0987336	0.18709	0.0360796	-0.371015	-0.657165	-0.381571	0.0543451	0.136597	-0.237636	0.341295	-0.509948	-0.205146	0.0825343	-0.144885	0.322004	0.137762	0.311154	-0.184922	0.511715	0.0255925	0.115407	-0.119556	-0.159809	-0.205158	0.119892	0.444967	-0.283203	-0.162933	-0.0390407
atgatt	-0.447004	-0.74112	-0.338909	-0.743661	0.74491	-0.399693	0.160172	0.297047	0.0325374	0.732797	0.371179	-0.901371	-1.20898	-0.0403687	-0.677026	0.436115	-0.731863	-0.223872	0.464615	-0.0612299	-0.384867	-0.253479	-0.157631	0.522013	-0.462967	0.07044	-0.467186	-0.34417	0.349878	-0.257542	0.0644504	0.298999	-1.0371	0.803654	-0.0781101	0.159597
atgatc	-0.512438	-0.283604	-0.271227	-0.104582	0.711741	0.128751	0.0588752	0.517714	0.466177	0.0228667	-0.245025	0.0126119	-0.567995	-0.0198797	-0.971296	-0.308016	0.584027	-0.341889	-0.00500041	0.0323557	0.228968	0.453075	-0.39158	0.620218	-0.206088	0.313275	-0.321322	-0.0538509	-0.120199	0.310187	0.199616	-0.192856	0.758092	-0.386592	-0.0543128	0.0816653
atgata	-1.71779	0.222613	0.681781	-1.36208	0.131909	-0.293944	-0.0418361	0.152718	-0.13066	0.351475	0.850612	0.851394	-0.974382	-0.172619	0.109164	0.442325	-0.71788	-0.00822355	-0.604373	0.321438	1.07914	1.57673	-0.947137	-0.227514	0.500149	-1.12685	-0.485262	-1.23124	0.0515769	0.794312	-0.667476	0.905774	-1.96886	-0.572277	0.231784	0.273396
atgatg	-0.908176	-0.0784412	0.19391	-0.448385	0.162424	-0.149622	-0.481382	0.250758	-0.00836829	-0.0736363	0.166174	0.237909	-0.214888	-0.230943	-0.0141261	0.209739	0.0780285	0.32601	0.279821	0.0816283	1.16869	-0.544339	0.0987656	-0.23383	-0.248589	-0.188564	0.157147	-0.531465	-0.0560554	0.146897	0.470494	0.151955	-0.264901	0.297812	-0.32841	-0.397491
atggtt	-0.500885	-1.11443	0.142512	-0.769905	0.206754	0.0276403	-0.21164	0.423713	-0.11234	0.481918	0.622933	-0.182582	0.900648	-0.360858	-0.754211	0.635425	-0.511045	0.12837	0.141696	0.651611	0.2203	-0.33622	0.0631519	0.422744	-1.06854	-0.175199	0.284779	0.432905	-0.0770045	0.0794275	-0.106476	-0.239091	-1.20897	0.111855	-0.26954	-0.0594541
atggtc	-1.10727	-0.204499	-0.849425	0.513781	0.547184	0.398683	-0.104434	0.632059	0.337748	0.0977524	-0.211984	0.351394	0.753568	-0.140322	-0.753329	0.129496	0.054311	-0.354606	-0.208576	0.0516985	0.30706	-0.355121	-0.578379	0.658226	-0.0200383	-0.117824	0.0968071	0.5647	-0.0164765	0.289379	0.530332	0.318876	-0.65133	-0.571812	0.186375	-0.127182
atggta	-0.189184	-0.0855809	-0.54876	-1.10534	-0.255337	-0.058818	0.296017	0.200878	0.561584	0.642544	0.121953	-0.513853	-2.20857	-0.470012	-0.237057	-0.485849	-0.397913	0.269623	0.00902435	-0.127662	0.763884	-0.812679	0.465508	-0.0534594	0.203412	0.682385	-0.42283	-0.691988	0.156478	-0.845015	-0.438432	-0.120928	0.202389	0.90416	-0.209404	0.488137
atggtg	-0.141294	-0.533229	-0.335539	0.412257	-0.0271245	-0.612415	0.297009	0.0977595	0.26126	-0.0778821	-0.280629	-0.161603	0.802967	0.245904	-0.137965	-0.0954397	0.132279	0.00591536	-0.154621	0.113222	0.0411269	-0.563893	-0.335645	-0.30996	-0.138018	0.178953	-0.168594	0.138386	-0.0128893	-0.292692	-0.0225256	0.326735	0.814973	0.00599911	0.269236	-0.0357136
atgtat	-0.465692	-0.569608	0.0826873	-0.878015	0.159292	0.842953	-0.183338	0.115141	-0.562485	0.542843	0.289071	0.19174	1.01881	-0.212137	-0.746053	0.214997	0.427576	0.370706	0.894473	0.0365838	0.802292	-1.10686	0.790818	0.427105	-1.30714	0.107635	-0.35712	-0.396375	0.328382	0.166615	-0.379506	0.195528	-0.816838	0.317608	-0.166505	0.0592784
atgtac	-0.792271	0.375144	0.185721	0.225952	0.217175	0.354815	-0.379639	0.363554	0.278731	0.0109513	-0.161647	0.119493	1.5183	-0.212291	-0.113751	-0.0887878	-0.0157436	-0.952377	0.0228628	-0.156777	-0.0792616	-0.528993	-0.0727926	-0.128558	0.127918	0.0307091	0.669271	-0.192046	-0.0979547	-0.585008	0.152599	0.361898	-0.113315	-0.161742	-0.664696	-0.00535454
atgtaa	-1.47532	NA	0.755391	NA	NA	NA	-0.436744	-0.149449	0.506139	0.78981	1.55813	0.027084	NA	-2.32157	NA	-2.16337	-1.53048	3.40644	1.23681	0.444576	NA	-0.3285	1.48321	-0.62858	0.401537	-2.6055	-0.323216	1.79674	0.0209256	-1.87269	0.503083	3.62909	-1.72669	1.50418	-2.12503	1.86575
atgtag	NA	-1.6489	-2.43245	0.130468	NA	1.17078	-0.697494	0.549913	0.071823	-0.606108	-0.706262	NA	NA	-0.902037	-1.98414	NA	NA	1.17975	NA	1.16404	NA	0.774044	NA	-0.662019	NA	-1.97538	0.0735982	NA	-1.21087	-2.25162	-1.7855	0.301535	NA	-1.2086	2.17684	2.02356
atgcat	-0.657965	0.490874	0.730665	0.134721	-1.33351	-0.629591	0.275071	-0.223566	0.234164	0.219778	0.464121	1.83368	0.128621	-0.13618	-0.554223	-0.144927	-0.2802	-0.311829	0.0999365	0.0397172	0.296138	-0.321249	-0.536714	0.497213	-0.652671	-0.105997	0.26374	-0.172463	0.121574	0.109556	-0.679548	-0.214295	-0.178255	1.09376	-0.029844	-0.266993
atgcac	-0.543823	-0.44182	-0.288533	0.674571	-1.70667	0.169907	-0.149573	0.181852	-0.485762	0.142566	-0.537537	-1.27535	-0.295758	-0.579496	0.362295	-0.363326	-0.0137575	-0.319363	-0.202146	0.455983	0.766374	-0.288761	0.591958	-0.162911	0.0226722	-0.441261	-0.125602	0.208249	0.28324	-0.187048	-0.75943	0.125845	0.877515	0.017984	-0.0224178	-0.136408
atgcaa	-0.381696	0.186005	0.286074	-0.995839	0.328053	0.372098	-0.14083	-0.164211	-0.354561	0.0881645	0.644824	0.208676	-0.106424	-0.22101	0.253357	0.0582879	-0.167202	0.0161683	0.701787	-0.127154	-0.223208	0.399888	0.800546	-0.39597	-0.104551	0.488347	0.012592	-0.244138	0.06632	1.71959	0.6943	-0.260896	-1.53704	0.333558	-0.291687	-0.386245
atgcag	0.189317	-0.0480007	-0.0574178	0.00321184	-0.299151	-0.126454	0.237485	0.0153489	-0.23345	-0.0970955	0.231743	-0.3014	-0.165428	-0.401377	-0.049588	0.159515	-0.0582469	-0.192433	0.171383	0.241792	0.44936	0.121251	-0.145521	0.12492	0.382696	-0.177571	-0.023804	-0.770894	-0.232123	0.276555	-0.0574772	0.014669	-0.0374725	-0.269252	0.510124	-0.226375
atgaat	-0.34533	-0.320534	0.0697547	-1.14845	0.153029	0.110814	-0.153032	0.308369	-0.402661	0.125473	0.684453	0.0731151	0.120796	0.267521	-0.194474	0.387566	-0.490733	0.0226225	0.493584	0.0485063	-0.415905	-0.166488	0.511577	0.699963	-0.364126	-0.25443	-0.544452	-0.268933	-0.141794	0.485646	-0.10603	0.239191	-0.858985	0.685316	-0.347724	0.14737
atgaac	-0.140782	-0.147235	0.0700485	0.214921	0.390494	-0.656412	-0.323564	0.438897	-0.199984	-0.069092	0.0255843	0.545193	-0.490703	0.0402153	0.226044	-0.513613	-0.155128	-0.376005	0.306012	-0.467406	-0.370759	-0.0210947	0.481722	-0.548684	-0.305638	0.0510758	0.22216	-0.363699	-0.023667	-0.198636	-0.463677	0.635707	0.249865	-0.107337	0.370786	0.0500164
atgaaa	-0.0490287	-0.108413	-0.0180456	-0.888148	-0.2901	0.162177	-0.490518	-0.0162378	-0.118125	0.663657	0.74688	0.137983	-0.673424	-0.404513	-0.216204	0.289782	-0.044353	0.389372	-0.000289632	-0.184031	0.474334	-0.508478	0.289278	0.185253	-0.276154	-0.255311	-0.185026	-0.285499	-0.0177455	0.469512	0.0357594	0.507042	-1.29994	0.630581	-0.152241	-0.192054
atgaag	0.309873	0.181208	-0.0829125	0.0616458	0.269786	0.0392235	-0.0496259	0.0170619	0.0531438	0.234433	-0.037824	0.0591469	0.516833	-0.0483229	-0.0758191	-0.218677	0.0630619	0.360611	0.113271	-0.240982	0.249599	-0.121076	0.246503	-0.118346	-0.00172778	0.0292783	-0.21806	-0.198796	0.163704	0.160896	0.2039	-0.164277	0.0120021	0.131153	0.105178	-0.145485
atggat	-0.28431	0.00941133	0.230136	-0.863015	-0.586377	0.181335	-0.355179	-0.0263368	0.170753	0.388941	0.536751	0.0218354	0.215039	-0.431463	-0.562883	0.609571	-0.331735	0.0894492	0.229671	-0.0192637	0.765901	0.413543	-0.230005	0.47177	-0.598374	-0.217622	-0.108141	-0.240486	0.258752	-0.0170348	-0.0114778	0.301601	-0.665173	0.211855	-0.0740529	-0.28192
atggac	0.187944	-0.0831022	0.452442	0.465448	0.380354	-0.464031	0.0149855	0.0678951	0.196216	-0.147774	-0.391862	0.0424138	-0.1771	0.282101	-0.241602	-0.243196	0.128577	-0.622189	-0.255537	-0.166357	-0.101299	0.0483035	0.101046	0.253237	0.405481	0.0347643	0.0313442	0.0813951	0.193861	-0.0841963	0.0968749	-0.169583	0.372054	-0.0266587	0.0762977	-0.317018
atggaa	-0.0151812	0.0927828	0.780162	-1.52211	-0.440454	-0.0474782	0.187889	-0.112163	-0.146314	0.319011	0.726159	0.624697	0.724783	-0.715608	0.0630744	0.305023	-0.0587085	0.189359	0.215607	-0.334016	0.687311	0.132864	0.206668	-0.340641	-0.205763	-0.687337	0.0679592	-0.339758	0.117928	0.410712	0.0991911	0.0738244	-1.11568	0.289444	0.0964911	-0.561791
atggag	0.0337141	0.235424	0.0983617	0.152401	-0.00732719	0.219292	0.147235	-0.0296795	-0.181772	-0.112506	-0.108551	-0.404957	-0.317313	-0.0179399	0.218968	-0.0590538	0.0305837	0.173435	0.195258	-0.301123	-0.532265	0.16007	-0.067086	-0.683167	0.166599	-0.0486365	0.22715	-0.0165888	-0.0875619	0.127043	0.10098	-0.0461464	-0.111898	-0.0626908	0.0249723	-0.236942
atgtct	-1.76771	0.443594	-1.1474	-0.761413	1.1415	0.400351	0.0229828	0.215354	0.930456	0.122279	0.194866	-0.331376	0.302213	-0.309698	-0.42669	-0.638971	0.234796	-0.757394	0.475397	-0.296044	0.620709	-0.158034	0.364278	-0.614112	-0.217588	-0.612599	-0.268693	-0.606843	0.154132	0.434788	0.590956	0.113464	0.209628	0.485968	-0.284534	-0.343285
atgtcc	-0.417043	0.398707	-0.682443	0.174014	0.585868	-0.0206337	-0.0903305	0.98501	-0.260392	-0.552089	-0.436784	-0.156969	-0.0719913	0.400986	0.278176	-0.791235	-0.127715	-0.648435	0.349735	-0.520081	-0.012626	-0.125903	-0.142935	0.0205928	0.0366978	0.0168765	0.276697	0.0431187	0.330736	-0.193782	0.0296619	0.300675	-0.0864927	-0.646571	-0.116496	-0.551292
atgtca	0.140792	-0.0690255	-0.200807	-0.557448	-0.308657	-0.189887	-0.4089	0.479007	-0.145594	0.127885	0.69299	0.42965	0.150944	-0.210096	0.0453488	0.778775	-0.888876	0.771858	0.943409	-0.224682	0.610506	-0.43645	0.478372	0.161789	-0.570573	-0.690148	0.0513211	-0.902527	-0.140177	0.155634	-0.12474	0.887301	0.505958	-0.120073	-0.373659	-0.695979
atgtcg	0.796596	-0.102178	-0.0455608	-0.511454	0.962426	0.157533	-0.294179	0.49032	0.0775845	-0.108407	-0.50475	-0.943474	-0.502365	0.153714	-0.00851411	-1.29954	0.0955258	-0.136966	-0.61918	0.56215	1.139	-0.21318	-0.3032	0.816989	-0.247735	-0.384315	0.566003	-1.06468	0.199113	-0.666397	0.161479	-0.822937	1.51184	-0.277856	0.729472	-0.558755
atgcct	-0.0262262	-0.319812	0.997092	-0.382508	0.176907	0.277222	0.51054	-0.234202	-0.10004	0.189534	-0.0845901	-0.965251	0.280342	0.150079	-0.183951	0.174159	0.30897	0.249701	-0.291196	-0.139881	-0.0292644	-0.162451	-0.501345	1.06168	-0.105232	0.0685677	0.120125	0.357272	0.377313	-0.244951	-0.493682	0.195379	-1.41381	-0.864938	-0.139864	0.285515
atgccc	0.161703	0.544404	0.121593	0.361406	0.00586081	0.351117	-0.0537523	0.39065	-0.0693601	-0.0395108	-0.0582455	0.281449	-0.374684	-0.369803	0.543666	-0.807776	-0.0453777	-0.60359	-0.226319	0.18122	-0.257037	-0.283978	-0.524198	-0.781721	0.218189	-0.0445358	-0.0375243	0.561214	-0.122467	-0.203895	0.0846356	-0.435964	1.2015	-0.340131	-0.402904	0.425964
atgcca	-0.109847	-0.323921	0.70057	-0.582811	0.1839	0.0107186	0.336941	-0.141052	-0.0729352	0.222952	0.21818	0.181731	0.54294	-0.0800404	0.478995	-0.0692686	-0.300268	-0.445808	-0.0988614	-0.153689	0.824455	-0.675966	-0.0204406	-0.41725	-0.71029	0.0308002	-0.201963	0.961935	0.00233275	0.286279	-0.198961	-0.269312	0.0848067	0.597326	-0.114816	-0.475515
atgccg	0.396204	0.854216	0.92956	0.94471	0.74651	0.0210942	0.395916	0.125668	-0.00975484	-0.0248739	-0.739069	-0.308021	-1.59608	0.0687494	0.424969	0.760404	0.791851	0.209739	0.412861	-0.185804	0.957816	0.447678	-0.00327651	-1.0157	-0.629262	-0.0687394	-1.07963	-0.573452	0.654235	-0.075203	-0.444563	-0.398138	0.2722	-0.0934916	0.812359	-1.26819
atgact	-0.0797834	-0.34257	0.708447	-0.720929	-0.190509	-0.230028	0.309646	0.2274	0.236055	0.0630186	0.0317221	0.641497	-1.4149	0.0541807	-0.946529	0.226898	-0.409894	-0.153137	0.233136	0.23501	0.431358	-0.329214	0.123636	0.815684	-0.48667	-0.209271	-0.237033	-0.607804	-0.108407	0.837432	-0.0156997	0.0714684	-0.211719	0.557162	-0.664943	0.554773
atgacc	-0.236099	-0.23846	-0.275013	0.293975	0.0351768	0.00203733	0.0974622	0.159407	0.451877	-0.122073	-0.41252	-0.857645	-0.493503	-0.578898	-0.106773	0.346929	0.706086	0.19617	0.338665	0.021788	0.243532	-0.711676	0.557372	-0.437647	0.390326	0.420335	0.305162	-0.10613	-0.134158	-0.15608	0.10591	0.0396601	-0.251314	-0.171581	0.159055	-0.160228
atgaca	-1.17625	0.252023	0.401639	-0.686042	0.539631	-0.0142175	-0.100525	0.518555	0.0322733	0.0573152	-0.068884	0.191556	-0.368851	-0.0118162	-0.242207	-0.146516	-0.491408	-0.078783	0.77316	0.0461115	0.515674	0.363172	0.203704	0.0581195	-0.44294	-0.825996	0.0835394	-0.519853	-0.0176798	0.526107	0.264075	-0.162846	-0.522057	0.454682	-0.0562839	-0.128486
atgacg	0.432532	-0.300627	0.128126	0.812956	-0.0375102	0.627575	0.32234	-0.262684	-0.532192	0.0652772	-0.228955	-0.488237	0.497017	-0.573869	-0.819045	0.296004	0.457126	-0.23963	0.0505582	-0.446973	-1.55246	0.0652156	0.0125457	-0.506469	-0.0339585	0.196891	0.776306	-0.340841	-0.314572	-0.345147	-0.712532	0.75902	-0.0524805	0.038942	0.302937	0.979371
atggct	-0.412408	-0.282344	0.486087	0.161975	0.348499	-0.329379	0.00497744	0.511772	-0.0288501	0.265073	-0.442967	0.123842	0.442345	0.230058	-0.555123	-0.189999	0.44824	-0.0578811	0.110009	0.0594084	0.370854	-0.589297	-0.0581095	0.249222	-0.42908	0.113745	-0.224172	-0.218448	0.0454869	0.329362	-0.114332	0.12061	-0.464028	0.744611	-0.447981	0.249467
atggcc	-0.336455	-0.495173	-0.456668	0.189016	0.0173929	0.0347532	0.389316	0.00842625	0.288206	-0.0113428	-0.498664	0.262845	0.323501	0.139737	-0.103203	-0.614778	-0.00789662	-0.0123388	-0.100314	-0.277571	0.0392757	0.0054107	0.150007	0.120575	0.521665	0.404539	-0.0665412	-0.555709	-0.0148717	0.0387765	-0.0402929	-0.276887	0.228129	-0.623239	0.803929	0.313917
atggca	-0.440856	0.464478	0.208818	-0.0379006	0.360234	-0.232298	0.303827	-0.0842947	0.0946014	0.0674151	-0.297478	0.400499	-0.0878217	-0.0607978	-0.338493	-0.30877	0.274029	-0.16983	0.0415001	0.173323	0.0987378	0.422033	0.151408	0.184808	-0.346898	0.404589	-0.273837	-0.317417	-0.383106	0.212997	-0.440834	0.315501	-0.688654	0.504077	-0.0441813	0.361024
atggcg	-0.683192	-0.563345	0.440337	0.763764	0.94174	-0.510074	-0.127591	0.536018	0.312978	-0.0939313	-0.0999967	-0.436371	-1.44379	0.337386	-0.320047	-1.27193	0.438499	-0.103473	0.0892563	0.711565	0.818455	-0.222612	0.199078	-0.822151	0.489306	-0.122026	-0.501011	-1.79868	-0.632393	0.186477	0.0437476	0.151681	0.00873935	-0.468998	0.224227	0.261067
atgtgt	-0.734164	0.204884	0.160353	0.336983	0.566137	0.489792	-0.0912492	-0.320413	-0.108145	0.784097	0.342108	-0.0358872	-0.537161	0.0280937	-0.407897	-0.259178	0.178883	-0.406465	-0.475049	0.657516	-0.506236	0.119966	-1.22917	0.206328	-1.04522	-0.432163	-0.147327	-0.0654372	-0.212922	0.565153	0.565192	-0.147675	-1.03393	0.602513	-0.131324	-0.390791
atgtgc	-0.745633	0.958898	0.03191	-0.546751	0.0168054	-0.160382	-0.159979	0.0349059	-0.0134934	-0.383309	0.0724203	0.854344	-0.406291	-0.203556	0.610904	-0.408062	-0.0604411	0.0305397	0.431171	0.560219	-0.376391	-0.109506	1.19896	-0.48885	-0.32461	-0.429177	0.0989698	0.410065	-0.176067	0.593376	-0.161926	0.0520707	0.364944	-0.479314	0.419788	-0.521241
atgtga	2.29031	-0.137794	NA	-2.69457	2.39126	1.86912	0.901713	2.18853	-0.0991669	-0.521419	-0.860864	-0.921974	0.128324	0.257959	-0.028584	-0.820571	2.49311	0.34421	1.06208	0.454465	-1.01872	-0.625072	-0.761186	-1.04908	-0.809811	0.714453	-0.499086	-0.0339708	-0.526176	-1.23335	1.55736	0.0215592	1.01571	-1.36976	0.316134	-0.134851
atgtgg	-0.766948	-0.999807	-0.110647	0.390599	-0.340104	0.257366	0.0523288	0.151791	0.276445	0.209333	-0.0302179	-1.00935	-0.614617	0.472379	-0.321404	-0.7062	0.911237	0.688928	0.154577	0.332994	0.20801	-0.184249	-0.810412	-0.911753	-0.100114	-0.11257	-0.382443	-0.5284	-0.246029	-0.0408308	0.446973	0.155317	-0.7069	-0.383767	-0.744242	0.117723
atgcgt	-0.283827	-2.06924	0.27419	-0.7176	-0.492563	-0.778223	0.790143	-0.0884804	0.304297	0.726313	-0.052515	0.313947	1.57053	0.166774	0.124323	0.482975	0.423436	0.214484	2.26639	-0.0858389	0.237388	-0.128743	0.0962022	-0.41075	-0.0657254	0.28751	-0.472962	-1.40719	-0.27025	0.5123	-0.266682	0.770419	-0.928219	0.181175	-0.728367	-0.87459
atgcgc	0.742555	-0.317754	0.0720161	0.866247	0.68932	0.1105	-0.0200395	0.238173	-0.285573	-0.164708	-0.292119	-0.311229	0.420983	-0.319318	0.259759	-0.319707	0.248653	-1.4217	0.464359	-0.276856	-0.3017	0.947492	-0.48541	0.932167	0.75355	0.736986	-0.669915	-0.0902276	-0.311465	-0.475724	-0.315965	-0.0292836	2.55238	-0.954328	-0.497545	0.139872
atgcga	-0.4763	-0.488828	-1.15894	-1.09127	-0.366125	-0.327827	0.235105	0.183293	0.33386	0.191591	-0.113915	-0.641748	-0.910085	0.253996	1.70174	0.108925	0.0828266	-0.0420863	0.234883	0.581663	-0.223423	1.00617	0.187799	0.4283	-0.156777	0.310014	0.29913	0.915298	0.478841	1.64255	-0.340425	-1.26048	-1.92359	-0.0468126	-1.74175	-0.677119
atgcgg	0.0501622	-0.548533	-0.41906	0.704168	-0.790723	-0.4847	0.874441	0.245795	-0.0719582	-0.379026	0.127069	-0.944181	1.58388	0.336164	0.307307	-0.806485	-0.341055	-0.407983	-0.511189	0.253069	0.111049	1.10774	-0.340325	0.103227	0.331772	0.683035	0.321566	-0.786739	-0.029342	0.258618	0.435494	-0.540785	0.702516	-0.760386	0.117857	-0.0463743
atgagt	-0.00558633	0.176198	0.142225	-0.375759	-0.00115006	-0.16222	0.0292442	0.500086	-0.186322	0.3621	-0.174852	-0.307827	-0.85464	-0.121084	-0.549491	-0.443598	0.0932602	-0.937178	0.256036	0.401817	0.509345	0.524203	0.0082913	-0.181377	0.0642716	-0.216837	0.217025	-0.437025	-0.162614	-0.083506	-0.359917	0.288129	0.077966	0.0260979	-0.0872896	-0.288794
atgagc	-0.0780478	0.0179199	0.165108	0.38845	0.811718	-0.179533	-0.0689264	0.147294	0.282755	-0.0750403	-0.161153	0.200724	-0.167131	-0.301779	-0.141891	-0.109019	-0.0368113	-0.431101	0.318163	-0.257589	-0.210631	-0.242625	0.463326	-0.166531	-0.124151	-0.207687	0.539924	-0.260157	-0.178596	-0.0415651	0.0648437	-0.248338	0.39421	0.0649607	0.0558984	-0.0479615
atgaga	-0.310799	-0.311426	0.529544	-0.621413	-0.499614	-0.573542	0.0399171	0.554205	0.208636	0.541032	0.921246	1.54606	-1.01236	-0.313241	0.198589	0.546814	-0.236002	0.236807	-0.404357	-0.26637	0.565181	0.0704958	0.170345	0.498214	-1.11838	-0.873808	0.265546	-0.191447	0.0820552	0.0369619	0.47832	0.162914	-1.85153	0.731719	0.61532	0.26643
atgagg	-0.234487	-0.303822	-0.0260584	-0.0434807	0.440648	-0.147313	0.0357702	-0.0621159	-0.72148	-0.503314	-0.142267	-0.401317	-0.563028	-0.0331682	0.0263375	0.301996	0.349157	0.533427	-0.255932	-0.167335	0.105707	-0.248668	0.238328	0.131977	0.556385	0.0331837	0.525994	-0.0776761	0.225006	0.295791	0.335646	0.335084	0.141078	0.0275096	0.081048	-0.229283
atgggt	-0.182837	-0.621496	0.462132	0.0898091	1.19081	-0.313902	-0.135707	0.527424	0.555856	0.129333	-0.292987	-0.481912	-0.626486	-0.50333	-0.74241	0.170517	-0.347704	-0.470362	0.730936	-0.482405	0.774357	-0.33537	-0.213984	0.761834	0.0845555	-0.199321	0.4345	-0.844161	0.186772	-0.0949781	-0.125973	0.557769	-0.675617	-0.182617	-0.244994	-0.280931
atgggc	0.398796	0.000176048	-0.686379	0.422959	0.385193	-0.144596	0.359854	0.41592	-0.635019	-0.2992	-0.132306	-0.276027	-0.140015	-0.102326	0.376995	-0.320198	0.0858625	-0.240635	-0.164342	-0.104887	0.0876268	-0.667519	0.163205	-0.00340766	0.221174	0.320294	-0.0539087	-0.678735	-0.0127233	0.292417	0.113898	-0.305376	0.516832	0.0851575	0.297795	-0.20882
atggga	0.255486	-0.181472	0.0563435	-0.153323	0.306725	-0.00672135	-0.174543	0.410616	0.0922955	0.32596	-0.049629	0.160198	-0.795438	-0.0974246	-0.507309	-0.0416515	0.573173	0.260017	0.465777	0.0304452	-0.284816	-0.8029	-0.523065	0.799159	-0.325938	-0.18718	-0.560555	0.207715	0.408147	0.59966	-0.409877	0.263574	0.145426	0.42888	-0.827799	-0.160523
atgggg	0.221658	0.766371	0.0613885	0.708462	0.393343	0.0273083	0.185453	-0.0354246	-0.222731	-0.11479	-0.172482	-0.122617	-1.44971	-0.168013	-0.048209	0.522605	0.154381	-1.27525	-0.48546	0.404482	0.673496	-0.423942	-0.525333	-0.187795	0.884919	0.180254	0.473063	-0.510371	-0.340374	0.248292	-0.0427902	-0.45534	0.263889	0.0395309	-0.609525	0.110497
gttttt	-1.52067	-0.722713	-0.404657	-1.51242	0.212884	0.0930244	-0.310145	0.16583	0.937903	0.866493	0.533746	0.500756	0.649445	-0.0126673	-0.964788	0.35679	0.370631	-0.264441	0.0533424	0.109361	-0.422156	-0.54526	-0.166655	0.157039	-0.803144	0.176378	-0.647496	-0.246788	0.217183	0.794735	0.0733514	-0.174096	-1.38026	-0.00329865	-0.803095	0.206434
gttttc	-0.21461	-1.0517	0.240924	-0.221212	0.491266	0.450631	-0.779968	-0.440055	-0.247633	0.301902	-0.210616	0.849426	0.234921	0.313019	-0.71575	0.199885	0.260819	-0.0119884	-0.058261	1.01813	0.456259	-1.29838	0.318175	0.144374	-0.272127	-0.167601	-0.202761	-1.00383	0.216092	0.430983	-0.0362723	-0.0031548	-0.617706	-0.129251	0.314771	0.0403333
gtttta	0.320443	-0.6711	-0.133956	-1.47348	0.125096	-0.206158	0.281378	0.153783	-0.130734	1.0723	0.394474	0.870452	0.384265	0.244304	-0.499436	0.461026	-0.732514	0.63092	0.353267	-0.106867	0.725168	0.140084	0.159478	0.998241	-1.34354	-0.0804173	-0.45834	-0.95556	-0.432463	0.768195	-0.760122	0.538343	-0.617539	0.605899	-1.15187	0.188961
gttttg	-0.61014	-0.903207	0.36705	-0.897473	-0.0132441	-0.255815	0.659191	0.285953	0.546795	0.414239	0.718909	0.615474	-0.960506	-0.284991	-0.124902	0.496378	0.11046	-0.12458	-0.224829	-0.0416917	0.707912	-0.0889457	0.137611	0.0700754	-0.318817	-0.432877	-0.254504	-0.438223	0.709892	-0.144212	-0.444229	0.760004	-1.16241	0.119185	-0.735461	0.521068
gttctt	-0.676406	-0.747108	0.320769	-0.948591	-0.398893	-0.820645	-0.419782	0.230178	0.145889	0.520188	0.229352	0.193314	0.0427411	0.246159	-0.446283	1.67444	-0.374278	0.396587	0.704566	-0.0419617	-0.128955	0.168295	-0.431874	0.378981	-0.936834	-0.0150882	-0.140362	-1.03127	-0.262373	0.345437	-0.533158	0.709132	-0.863561	0.0333114	0.0687097	0.610965
gttctc	-0.990445	-0.322479	-0.660898	0.0129104	0.862221	0.21592	0.362954	0.0598753	-0.0336573	0.273064	0.292525	0.0079262	0.268957	0.139231	-0.229702	-0.0454461	-0.360681	-0.501137	-0.207733	-0.290984	-0.465713	-0.834058	0.434875	0.251113	-0.0838962	-0.191732	-0.354687	-0.173768	0.540719	0.29513	-0.0873647	-0.0719485	-0.668983	0.168953	-0.449056	0.204516
gttcta	0.44534	-0.701803	0.371337	0.240752	-2.03926	-1.17004	-0.41827	0.533975	0.00365035	0.148955	0.582472	-0.148566	-0.327407	-0.012063	0.557494	0.383488	-0.404945	0.97804	-0.230429	-0.143987	-0.380488	0.160982	1.61116	0.88126	-0.907649	-0.530464	-0.724587	-0.198361	0.232663	-0.249541	0.21516	0.608984	-0.300934	1.37629	-1.45683	0.602629
gttctg	-0.815471	-1.16237	0.204684	-0.466264	-0.713536	-0.357219	0.386434	-0.178881	0.0588817	0.164585	0.165766	-0.556442	-0.591133	0.549043	0.0844544	-0.0181892	0.174616	1.07832	0.251773	0.329977	-0.0474556	-0.659578	-0.223681	0.281145	-0.359897	-0.156305	-0.105197	-0.183946	0.0904783	0.348006	-0.231628	-0.236099	-0.140011	0.162884	-0.705042	0.460623
gttatt	-1.26621	-1.0146	0.828675	-1.23422	-0.531592	-0.222631	0.344666	0.607355	0.544812	0.252144	0.155177	0.286804	-0.780677	-0.604239	-0.2951	-0.589906	-0.0341864	-0.146718	-0.0141788	0.429604	0.0530944	-0.0463533	-0.582853	0.902326	-0.762547	-0.159271	-0.788597	-0.776902	0.489218	0.539794	-0.0750208	0.564189	-0.815242	0.949444	-1.11486	0.719413
gttatc	0.120605	-0.738785	0.199911	-0.040337	0.884286	-0.0134244	0.295915	0.176874	0.174793	0.776092	0.420078	-0.663572	-0.626178	0.156679	-1.46274	-0.126161	-0.00353146	0.280012	-0.102785	0.154296	0.186784	-1.82403	0.087311	-0.188282	-1.09607	-0.272489	0.255564	0.0429727	0.467762	0.203189	-0.816625	0.924966	-0.365689	-0.76633	-0.131742	0.717331
gttata	-0.881224	-0.597477	0.530807	-0.949275	-0.672794	1.01859	0.30382	0.490099	-0.250482	1.3833	0.265711	0.563551	-1.26932	0.589014	-0.0623199	0.140458	-0.360026	-0.137675	0.38593	-0.56085	-0.172509	1.08929	-0.315998	-0.0599535	-0.203796	-0.635881	-0.453476	-1.1471	0.101526	0.844908	-0.412936	0.197479	1.10992	0.875204	-1.39728	0.217694
gttatg	-0.0741	-0.633761	-1.07048	-0.893864	0.404244	-0.89812	0.258055	0.0114113	-0.0340264	0.965798	0.0715156	-0.202996	-0.435366	-0.00633757	-0.274615	0.431977	0.0673802	-0.831135	0.105717	-0.101913	-0.140285	-0.39734	0.608285	0.0579367	-1.95068	0.0982765	0.104733	-2.13989	-0.194184	0.749026	-0.869021	1.046	-1.28803	0.925738	0.0803368	-0.244129
gttgtt	-0.828027	-1.19891	-0.0607623	-1.21981	-0.505368	-0.355906	-0.0460307	0.549213	0.074874	1.23565	0.820078	1.01402	-1.82554	-0.466801	-0.356368	1.29722	0.0561389	0.941354	0.322898	-0.168234	0.714882	-0.408434	0.152609	-0.0196724	-0.455689	-0.446923	0.276688	-0.387635	0.265733	0.15448	0.125168	0.28993	-1.21986	-0.348138	-0.622533	0.610064
gttgtc	-1.53845	-0.53956	0.0845895	-0.932438	-0.0946	-0.36567	0.442215	0.971897	0.270108	1.04569	-0.155672	-0.287005	-0.642775	0.203695	-0.623246	1.2622	0.224181	-0.650014	0.0195049	0.172853	0.416268	-0.365037	-0.149768	-0.0179208	0.0576967	0.468461	-0.0915141	0.403482	-0.0762746	0.112545	-0.350031	0.00918585	-0.597986	0.374926	-0.404584	0.269201
gttgta	0.289259	-0.185076	0.301775	-1.10298	0.946753	-0.218611	-0.675291	0.126922	0.146627	0.0768329	0.453709	1.44856	1.02431	-0.204624	-0.663875	-0.471593	-0.226142	0.553068	-0.134008	-0.21411	-0.451415	-1.00058	0.22802	1.1908	-0.856933	-0.0744296	0.432723	-0.00574294	0.0211912	0.689786	-0.803257	1.07561	-1.82646	0.87693	-0.599315	0.506513
gttgtg	0.376234	0.19543	-0.0942217	0.258123	0.140498	0.179907	-0.00810249	0.208712	-0.98779	-0.19162	0.269354	-0.476105	1.36331	-0.302364	-0.705532	-0.168202	-0.0566729	0.701093	0.617236	-0.172012	0.353461	-0.317224	-0.863517	0.414838	0.295932	0.611756	-0.0694466	-1.1391	0.426697	0.675681	-0.252543	0.514963	-0.662278	-0.165083	-0.00542846	0.65306
gtttat	-0.663092	-1.06501	0.361264	-1.16786	-0.0388105	0.372773	0.312471	0.225091	-0.96561	0.255176	0.910955	0.85759	-1.06908	-0.272606	-0.797932	1.10278	-0.36279	0.245248	0.668542	-0.699876	-0.186326	0.00928919	0.602523	0.606341	-0.15477	0.215991	-0.0170839	0.173958	0.412296	0.0571814	-0.534562	0.873431	-0.885582	0.295761	-1.05462	-0.843878
gtttac	-1.13695	-0.0803069	-0.549476	-0.927286	0.837307	0.75156	0.23924	0.201472	-0.693261	0.0159249	-0.198467	0.514481	1.31452	-0.323631	-1.35465	0.813177	0.343419	-0.680865	0.328027	0.343741	-0.233214	-1.50803	-0.337851	1.22714	0.304385	0.352187	-0.647818	-0.163831	0.608516	1.14492	-0.40725	0.255626	-0.550192	0.445199	0.050846	0.527615
gtttaa	-1.20872	NA	NA	NA	1.18543	1.05646	0.0401128	0.623842	NA	-1.70253	-0.518686	NA	NA	NA	NA	NA	-1.17307	NA	NA	3.4787	NA	-1.47843	-0.693243	NA	NA	NA	-0.0468512	NA	-2.34777	NA	-0.281641	-0.69959	0.253512	NA	1.45196	-1.98282
gtttag	NA	NA	NA	-0.0729195	-0.0349774	0.373904	NA	-2.0097	2.59267	NA	1.73164	NA	0.474787	NA	NA	NA	NA	NA	1.04007	-1.06104	NA	1.49474	0.3842	0.214771	NA	-0.686214	NA	NA	-3.22689	0.482532	0.0777298	NA	NA	NA	NA	NA
gttcat	-0.318362	-0.358684	1.33041	-1.38001	0.241829	0.244785	-0.14519	0.233675	0.13872	0.322108	0.25197	-0.29702	-1.43677	0.520914	-1.01906	0.4208	0.0665319	0.971861	0.0172721	0.125355	-0.472547	-0.165039	0.359105	-0.109514	-1.16043	-0.313694	0.26623	0.139021	-0.29926	-0.178077	-0.19652	0.787923	-1.6574	0.0283786	0.229679	0.169637
gttcac	-0.298111	0.079033	-0.422583	-0.485158	-0.95896	-0.364611	0.37408	0.0507791	0.1665	1.01151	0.628523	0.645312	0.253576	0.381013	-0.349732	-0.267838	0.0206727	0.389963	0.736964	-0.0230194	-0.242179	-0.249822	0.299407	0.0685667	-1.49581	-0.714752	-0.158653	-0.518749	-0.505439	0.621976	-0.426492	0.484482	-1.05568	0.990718	0.0116459	0.270048
gttcaa	-0.00725057	-0.120635	0.788988	-1.09781	-0.327555	0.0919848	-0.0104764	0.670627	-0.202706	0.144689	0.476536	0.496618	-0.721031	-0.0056353	-0.44513	0.0109826	0.0756163	-0.532609	0.910012	-0.107482	-0.0343457	-0.21575	0.185113	0.339337	-0.682495	-0.772499	-0.111354	0.18184	-0.375894	0.675543	0.401445	0.0997725	-0.943772	0.604729	-0.0313334	0.0778862
gttcag	-0.35876	-0.668301	1.25393	-0.727225	-0.0297497	0.298473	0.109131	0.221991	-0.234595	0.226554	0.66958	-0.85337	-0.271879	-0.458578	0.0332778	0.0687412	-0.835204	0.407275	0.476151	0.0280239	-0.47887	-0.620632	-0.105728	0.140438	-0.771064	-0.482678	0.132001	0.0878986	-0.0417945	0.329877	-0.254598	0.493984	-0.499929	0.878753	-0.298567	0.503513
gttaat	-0.798478	-0.49116	1.15258	-1.65141	-0.407843	0.101689	-0.150115	0.444457	0.093476	0.232182	1.04478	1.74182	-1.11826	-0.399265	-0.0344521	0.349228	-0.81255	-0.207169	-0.0582016	0.324723	-0.321691	0.261551	0.696233	-0.204548	-0.617611	-0.362169	0.449094	0.0403554	0.182373	0.493361	-0.0526474	0.365387	-2.15585	0.826892	-1.01724	-0.349551
gttaac	-0.271987	-0.580945	0.765651	0.55252	-0.558079	-0.554351	0.267451	0.427584	0.663705	0.333371	-0.612324	-0.708554	-0.843064	0.531648	-0.944205	-0.116424	-0.148641	-0.57448	-0.218845	-0.0804045	-0.379866	0.854993	0.824856	-0.388924	-0.15179	0.0858247	0.237907	0.302493	0.0458509	0.711849	-0.487308	0.284491	-1.13944	0.577844	0.424571	-0.368583
gttaaa	-0.419804	-0.178658	0.260545	-1.52585	0.663174	-0.464577	0.0486952	0.103914	-0.132993	0.124244	0.785761	0.81518	0.190994	-0.231129	-0.732199	0.516937	-0.118459	0.616059	0.928289	-0.191498	1.16251	-0.660974	0.404604	0.233989	-0.68287	-1.02261	0.407874	-0.0560393	0.0893326	-0.0526248	-0.30452	0.751982	-0.586412	0.62709	-0.866062	-0.356441
gttaag	-1.0382	0.691458	-0.472273	-0.182196	0.612367	-0.857513	-0.0161319	0.248779	0.302559	0.171103	0.327806	0.135849	-0.230865	-0.88671	-0.0423909	-1.79059	-0.602263	0.445017	0.879106	-0.359946	0.896919	-0.527261	0.0851192	0.315026	-0.764961	-0.268887	0.234873	-0.0648539	-0.0248544	-0.0957033	-0.216356	0.543451	-1.32406	0.711359	0.300244	-0.0118375
gttgat	-0.377079	-0.830529	1.33723	-1.08809	0.373845	-0.421365	-0.01293	-0.0305149	0.384311	0.399852	0.405178	0.851605	-1.01517	-0.464269	-0.912646	0.728406	-0.0319714	-0.439387	0.115911	-0.407758	0.661098	0.506549	0.318966	0.390755	-0.460838	-0.0436822	-0.295893	-0.0970639	0.153244	0.408663	0.046519	0.359991	-1.09398	0.746772	-0.551151	0.168543
gttgac	-0.469254	-0.0440918	-0.377105	-0.413248	-0.0967869	-0.454395	0.135703	0.203318	0.17661	0.0340385	0.190274	0.414306	0.566823	-0.0412093	-0.340326	-0.00553409	0.0869825	-0.0282299	0.341801	0.0953028	0.947706	-0.121696	0.24253	0.223685	-0.837729	0.312823	0.230242	-0.783692	0.14225	0.478559	0.184493	0.284297	-1.63749	0.0867349	-0.473531	0.140954
gttgaa	-0.120009	-0.937315	0.294549	-1.27758	-0.297912	-0.325593	0.295363	0.561527	0.104023	0.634518	0.782387	0.766757	0.532897	-0.505765	-0.358969	0.464501	-0.417291	0.308608	0.105979	-0.0907545	-0.0133876	0.52485	-0.120558	0.212072	-0.7622	-0.711119	0.0963006	-0.987171	0.342592	0.0801621	-0.542214	0.330952	-0.699933	-0.0924117	-0.3518	0.499128
gttgag	0.0350936	-0.516344	0.617892	-0.618271	-0.441878	-0.391553	-0.177789	0.0691533	-0.520025	0.271944	0.441544	0.353578	0.256471	-0.190818	-0.362845	0.363596	0.404295	1.05016	0.579479	-0.222601	0.181942	0.17351	0.275187	0.0709126	-0.219576	-0.0821023	-0.425062	-0.828623	-0.0982405	-0.604054	0.407779	0.34532	0.00772755	0.240495	-0.267226	0.265412
gtttct	-0.181284	-1.01295	0.507739	-1.64424	0.308458	-0.295887	-0.17911	0.270848	-0.0550056	0.543562	0.518707	0.577237	1.08814	0.253491	-0.633223	0.58052	0.442595	-0.0524952	0.374085	0.327613	-0.194561	-0.753578	0.248354	0.673891	-0.86702	-0.411666	-0.235059	-0.442397	0.0477369	1.01153	-0.236384	0.455683	-0.833909	0.139821	-0.618893	-0.163169
gtttcc	-0.872387	-0.389821	1.03586	-0.470085	-0.696882	-0.157964	0.0235783	0.146593	0.422958	0.501447	0.224627	0.529713	-2.02122	-0.556485	0.180181	0.284371	-0.200454	-0.0507298	0.394554	0.042942	-0.279249	-0.580125	-0.059554	-0.121466	-0.683696	-0.0126212	-0.380561	-0.123699	-0.349812	0.641647	-0.302388	0.263545	-0.134436	-0.335549	-0.0888586	0.514148
gtttca	-0.450876	-0.751999	0.142469	-1.69492	0.445698	0.265185	-0.516221	0.0283506	0.315782	0.130845	0.842444	0.316348	0.783617	-0.337241	-0.212012	1.17512	-0.301021	-0.393966	-0.00482472	-0.00389125	-0.383764	0.219627	0.591875	1.21803	0.238909	-0.207487	-0.209767	-0.34392	0.262964	-0.0275876	0.0501558	0.671894	-0.136407	0.663038	-0.720529	0.526796
gtttcg	-1.0461	0.513207	2.49374	1.40431	-0.428756	1.74453	1.03733	0.274771	-0.471474	-0.037519	-0.689289	3.99683	3.38724	-1.37044	0.694141	-1.3895	-1.06882	-1.39519	-0.2859	-1.1034	-0.48244	3.97929	-1.13897	1.8439	-0.938525	-0.887433	-0.165931	-3.19476	-1.39706	3.48925	-0.871741	0.354825	-1.60771	0.897111	0.658119	1.10849
gttcct	0.0736019	-0.992292	0.90672	-0.324479	0.826082	0.15976	-0.00266017	-0.298796	-0.490757	0.342038	0.681607	0.0225774	-0.647715	-0.105497	-0.514641	0.633875	0.378848	0.365416	0.252535	0.111854	0.857664	0.107222	-0.0109888	-0.344943	-0.65576	-0.241548	-0.0412749	-0.333928	-0.0685553	0.113754	-0.313936	0.082008	-0.0722455	0.152529	-0.833346	0.12567
gttccc	-0.203666	-0.432394	0.498673	0.134566	-0.0287704	0.310757	0.184185	-0.244641	0.435197	-0.626292	0.60083	-0.413559	-0.26752	0.0838679	-0.470506	-0.663269	0.114764	0.0515238	-0.174688	0.727774	0.185551	-0.608363	-0.788802	0.273927	-0.206089	-0.382135	-0.526272	-1.06272	-0.0367827	0.270178	-0.0731042	0.266771	-0.427701	0.884359	-0.214654	0.696166
gttcca	0.190973	-0.410632	-0.0698716	-0.87452	-0.447666	-0.304688	-0.27229	0.401009	0.0474354	0.151583	0.92696	0.813789	-0.261461	-0.760182	-0.41361	0.48229	-0.28242	0.466962	-0.363711	0.203104	0.656647	-0.409773	0.643103	-0.555329	0.0283368	-0.424645	-0.356874	-0.729797	0.377361	0.592286	0.401761	0.451196	0.0738331	-0.730769	-0.368795	0.257194
gttccg	-0.245967	-0.247104	1.11556	0.0919154	-2.09492	-0.103923	-0.226367	0.926611	-0.221361	0.101667	0.225062	3.71497	NA	0.13902	1.01539	-0.230033	-0.751887	-1.3298	0.63704	0.696815	0.83141	0.640153	0.250544	0.6067	-0.488011	-0.338677	-0.392557	-3.09317	-0.355847	-0.868708	-1.16898	0.499013	NA	-1.8287	-0.864374	-0.160697
gttact	-1.01742	-0.371672	0.601652	-0.787413	-0.559214	-0.0983807	0.210593	0.644549	0.271253	-0.0868257	1.33689	0.970615	-0.0325328	0.362975	-0.834953	-0.689777	-0.508003	1.15294	0.448453	0.0895115	0.979457	-0.110169	0.334515	-0.167968	-1.80517	-0.771585	0.338597	0.447494	0.174865	-0.63129	-0.761802	0.843426	-1.08352	-0.0285978	-0.852258	-0.136258
gttacc	-1.14755	-1.10128	0.714784	-0.58629	0.190017	-0.218158	-0.0462266	-0.114495	0.290702	-0.417059	0.166672	-1.40765	0.218685	0.531138	-0.455431	0.122434	0.705966	-0.667665	-0.16983	-0.501487	0.399402	0.441403	0.156861	0.25068	0.898657	-0.504868	-0.21124	-0.490994	0.206017	0.187622	-0.156944	1.24048	-0.945101	0.0398289	-0.241424	0.134264
gttaca	-0.978983	0.1101	0.672439	-1.21027	0.363247	-0.342349	-0.059272	0.616787	0.202997	0.322577	1.39824	0.593734	-0.884714	-0.723602	-0.16402	-0.385142	0.228713	0.886906	-0.541586	-0.0588264	0.419747	0.267336	-0.176259	-0.03748	-0.465644	-0.264664	-0.895386	-0.614926	0.372772	0.831532	-1.03212	0.248952	-0.677509	0.911938	-0.911684	0.61684
gttacg	-1.38084	0.296377	-0.247661	0.829033	-3.0907	-0.167261	-2.56305	0.148551	-1.64201	-0.155439	2.64001	-0.947022	NA	-2.34957	0.0339924	-4.62371	1.11396	2.83449	NA	0.0252204	0.533048	2.81108	NA	1.48265	-0.42027	-1.47685	-0.393545	2.22305	-0.508964	-0.474768	-0.674432	0.641788	-0.473716	-0.685303	-2.64307	NA
gttgct	-0.792093	-0.183188	0.682065	-0.574968	0.097212	-0.166578	0.172563	0.361801	0.131687	0.225848	0.324022	0.954026	0.183463	-0.525032	-0.859852	0.980837	0.275191	0.168017	0.798216	-0.289044	-0.479711	-0.36189	-0.234583	0.298079	-0.262855	-0.285339	-0.346261	-0.347243	0.185655	0.576202	-0.192362	0.420246	-0.920249	0.0651355	0.072121	0.76827
gttgcc	-0.578517	-1.39293	-0.297437	0.284107	-0.0740812	0.562169	0.229454	0.791886	-0.418103	0.0935068	0.0612327	0.594874	0.16818	0.143255	-0.511692	0.568911	0.404682	0.08989	0.203078	-0.22089	-0.0730073	0.266997	-0.157914	-0.145641	-0.901678	0.117823	-0.109748	-0.910311	-0.184254	1.36212	-0.13605	0.0736198	-1.25225	0.562179	-0.192161	0.504971
gttgca	-0.916228	-0.881795	-0.27113	-0.0914282	-0.253847	-0.308999	0.450158	0.265899	0.219962	-0.173035	0.628708	-0.570224	-0.0936109	-0.384365	0.107258	-0.546376	-0.782246	0.0522893	-0.123118	0.286641	0.713711	-0.808554	0.240302	0.520473	-0.113896	0.0748343	-0.173286	0.127997	0.223058	0.101506	-0.63771	0.00542961	-0.372417	-0.326058	-0.244233	0.259423
gttgcg	0.00116151	-0.427245	2.52324	-0.223297	-1.34023	-2.88211	0.36609	-0.0681953	1.95393	1.63702	-0.627854	-1.01157	-1.75623	0.819056	-0.425318	1.05206	0.573788	0.313344	-0.676383	-0.507342	0.850286	-0.689762	-0.696525	-0.111058	2.02706	-0.80738	-0.353084	0.359978	0.887762	-0.287036	0.0416607	-0.226664	0.520926	-1.23453	-0.26375	-1.02404
gtttgt	-0.0110164	-0.64081	-1.79839	-0.889971	0.71372	0.943591	-0.612513	0.00867117	-0.0123757	0.361002	1.06958	0.463015	0.0458998	-0.467314	-0.384329	0.423851	-0.357854	1.57677	0.200506	0.234661	0.374691	-0.241178	0.261968	-0.624684	-0.749156	-1.30822	-0.264947	-1.76932	0.243135	0.794251	0.270607	0.312339	-1.77689	2.03367	0.415383	0.167373
gtttgc	1.71638	-0.648378	-1.15997	-1.0368	-0.635505	0.644331	-0.0507549	0.719998	1.60551	0.332778	0.779486	0.422696	-1.87695	0.571562	-1.41713	0.96543	-0.132442	0.497711	-0.892288	-0.231547	-0.454027	-1.40696	-1.03306	-0.345975	-0.719333	-0.516727	-0.0401333	0.263649	0.435666	0.744007	-0.583255	0.185294	-0.276478	1.10818	0.868516	-0.209393
gtttga	NA	NA	NA	0.634394	1.119	NA	1.0419	-1.18328	NA	NA	1.9149	NA	NA	NA	NA	4.28307	NA	NA	1.51661	0.463197	0.00753409	NA	2.54502	NA	-0.77919	-5.86452	-1.64321	-0.190458	-3.56294	NA	1.11988	NA	NA	-1.12732	NA	NA
gtttgg	0.206289	-0.327566	0.222761	-0.526312	-0.282191	0.651297	-0.325934	-0.308511	-0.487817	0.631645	-0.244315	0.185648	1.11585	0.467422	-1.33824	1.09586	0.139382	0.208942	-0.947272	-0.504219	0.738933	-1.09289	-0.216766	0.261998	-0.691941	-0.354802	0.644709	0.0121893	0.173241	0.638988	0.355196	0.524606	-1.55518	0.557174	-0.0877734	0.427251
gttcgt	-0.965353	0.241347	1.40672	-1.00158	0.0726961	0.00473094	1.17471	1.10291	-1.28352	0.0750695	1.23532	0.0350086	-1.3012	-0.25337	-0.261454	-0.146691	-0.249199	1.27856	0.644453	-0.936656	-1.03753	-0.429605	0.407284	1.51553	-1.25254	-1.25318	-0.426998	0.218565	-0.400532	0.353074	1.00061	0.375996	0.261644	-0.639296	-0.584274	-0.784939
gttcgc	0.452096	0.0374945	0.445887	0.821633	0.521627	-0.0424107	-0.0523956	0.850384	-0.863443	0.245526	1.0019	-0.399374	0.392409	-0.419904	0.0202197	-0.755588	-0.259494	-1.04297	0.594829	0.00623904	-0.366488	1.1908	-1.62337	-0.390472	-0.0577286	-0.214839	0.23093	1.06503	-0.0447146	0.333703	0.00818719	-0.654519	1.08146	-1.05581	-0.604032	-0.638945
gttcga	-0.211929	-0.867592	0.357435	-0.442124	-0.892254	-0.534573	-0.13622	0.559624	0.635033	1.06678	1.12676	-1.48604	-2.37169	-0.450838	0.210913	-0.451903	-0.551188	-0.0579193	0.101086	0.235865	0.114795	0.331747	-0.156648	0.955443	-1.15445	-0.056118	-0.377463	-1.35102	0.205374	0.0208202	-0.455157	-0.0391527	-0.554243	0.0521853	-0.187169	0.446825
gttcgg	0.507284	-0.3868	-0.756292	0.0855887	-0.822598	0.14883	0.631649	-0.369278	-0.302082	0.560587	-0.611689	-2.29791	3.13599	0.198976	0.512664	0.192441	0.351415	-0.582319	0.0544072	-1.0081	0.614895	0.714939	0.316338	-0.565565	2.06625	0.355389	-0.33794	-1.1026	0.243499	0.400212	0.253415	0.253603	-0.640624	-0.151041	1.25105	-0.443663
gttagt	-1.13739	-0.47406	0.685396	-1.37795	0.617838	-0.258015	0.563779	-0.106363	0.341435	0.524107	1.00556	2.16938	0.745977	0.233956	0.0154587	1.04308	-0.176095	1.7671	0.744171	-0.139044	0.208995	0.0918052	0.167524	-0.215901	-0.571551	-2.09513	-0.0540749	-0.107785	-0.217256	0.40381	-0.802641	0.119886	-0.737991	0.744456	-0.587363	0.375276
gttagc	-0.681017	0.00553056	0.59524	0.479798	-1.02852	-0.321084	0.0570809	0.415314	-1.06676	-0.43735	0.346233	1.15786	1.03539	-0.194569	-1.53214	-0.234599	-0.0327296	0.310522	1.61451	0.513474	-0.297506	0.953656	0.671765	0.519105	-1.12124	0.219768	0.3318	0.619563	0.440166	-0.858557	-0.12604	-1.05734	-0.352574	0.0611082	-0.642418	-1.18113
gttaga	-1.42939	-1.1386	0.184401	-1.28661	-0.559764	-0.412035	0.923163	-0.0915974	-0.988595	0.536695	1.02236	-0.164264	-0.0161693	0.028965	-1.03535	0.0702229	0.430146	0.276184	0.909704	0.0259712	0.791053	1.34417	2.00261	-0.730911	-0.0827701	-1.15763	-0.345927	-2.13988	0.331522	1.40569	0.376385	0.0261794	0.697074	0.658573	-2.13288	-0.92079
gttagg	-2.42553	-0.713547	0.956172	-3.07618	1.41945	1.23673	0.32544	-0.813565	-0.245976	0.624297	1.5368	-0.262593	-1.3756	-0.684566	0.0871441	0.966081	0.415237	-0.215647	1.00127	-0.221042	-1.19532	1.30397	-0.897564	0.656984	0.164044	-0.0716508	-1.26851	-0.836118	0.116368	-0.299785	0.722282	0.202552	0.755759	0.832942	-0.57987	-0.50649
gttggt	-1.09031	-0.155936	-0.394923	-0.898121	0.332369	-0.866635	1.1012	-0.00651108	-0.311433	0.673198	0.118563	-0.368593	-1.96027	-0.341772	-0.859634	0.0529249	0.184582	-0.76478	-0.121185	0.346852	-0.598422	-0.172979	0.455972	0.413724	-0.298127	0.400379	-0.401539	-0.0651892	0.17181	1.00453	0.036651	0.972024	-1.51188	0.467382	-0.275051	-0.398326
gttggc	0.673392	-0.878608	-0.697845	0.136498	0.869871	-0.248383	-0.167228	0.330677	0.429386	0.52571	0.640206	0.837259	-0.708118	-0.111391	-0.701937	-0.303144	0.406977	0.0800508	-0.175338	-0.309061	-0.269993	-0.379565	-0.328274	-0.0426812	-1.29183	-0.0726134	0.28891	-0.918817	0.282003	-0.234746	-0.370281	-0.119789	0.0849824	-0.829906	-0.423387	0.822703
gttgga	-0.913546	-0.94507	-0.294504	-0.541276	-0.157782	-0.55426	-0.52436	0.400376	0.227377	0.739461	0.211779	0.325131	-0.448007	-0.28862	-0.580334	0.893915	-0.439413	-0.0634565	0.089952	0.0305728	0.769372	-0.405079	0.307594	0.18038	-0.750686	-0.0159238	-0.350282	-0.731979	0.241153	0.331998	-0.11733	0.662591	-0.620179	-0.00317356	0.213708	0.0270184
gttggg	0.0836123	-0.532767	0.588151	-0.795588	1.08519	-0.102769	0.319228	-0.467415	-0.423224	0.479531	-0.00810221	-0.251559	0.0742271	-1.1142	-0.291288	-0.471013	-0.0752911	1.24681	0.116281	0.255318	0.512473	-0.595735	0.0730265	-0.238118	-0.122835	0.200188	-0.413665	-0.411296	0.156907	-0.388099	0.416296	0.130905	-0.310084	-0.129601	0.168781	-0.0445484
gtcttt	-0.979559	-0.619894	-0.160819	-0.605744	-0.00236656	0.978641	-0.0223197	0.0586985	-0.0153619	0.377997	0.138091	0.80265	0.0456476	0.0779598	-0.532634	0.544488	0.244868	0.3633	0.116394	0.344384	-0.180853	-0.226212	-0.416974	0.450789	-0.115847	0.144308	-0.120368	0.263099	0.0578686	0.516168	-0.32434	0.115711	-0.272647	-0.234399	-0.286806	0.134404
gtcttc	-0.270282	-0.0651593	-0.50981	0.784366	-0.287787	-0.221284	0.120403	0.342106	-0.341491	0.0109978	-0.738446	-0.000464578	0.30733	0.223979	0.0200305	-0.426752	0.400602	-0.0107608	-0.0837679	-0.0442993	-0.330688	-0.19825	-0.271186	0.179297	-0.264607	0.380612	-0.267128	-0.228851	0.367647	-0.291058	-0.024555	0.244384	0.761346	-0.268166	0.206473	-0.273321
gtctta	0.5922	-1.19628	0.290759	-0.149288	-0.754776	-0.0484318	-0.893271	0.726193	-0.841386	0.616724	0.350613	0.625021	0.196041	-0.810127	-0.17858	-0.559871	-0.869602	1.06886	0.26371	0.44788	0.387148	0.962997	-0.301413	-0.0436861	-0.895024	0.356747	-0.119524	0.34511	0.092504	1.37948	-1.02156	-0.690695	-1.63828	0.15104	0.173897	-0.0506145
gtcttg	-0.357618	-0.178233	-0.838921	0.364674	-0.257857	0.329863	-0.0184213	0.137265	-0.0429684	0.356501	-0.389756	-0.236522	0.125267	1.14588	-0.65756	-0.750763	0.0432774	0.74586	-0.129409	0.20548	-0.0268863	-0.163383	-0.644508	0.347065	0.35573	-0.370461	0.528655	-0.00424829	-0.0154878	0.492992	-0.222067	0.0677618	-0.0275783	-1.11167	0.142775	0.127461
gtcctt	-0.39627	-1.12568	-0.626007	-0.384291	1.20145	0.67654	0.687881	0.37155	-1.35372	0.375718	0.19724	-0.131698	-0.809264	-0.186923	-0.534933	-0.0912826	0.114156	-0.657819	0.349696	0.37339	0.118868	-0.475404	-0.313438	-0.555874	0.133915	-0.194741	-0.642781	-0.71453	0.255448	0.437741	-0.195501	0.512359	-0.817518	0.0218082	-0.231639	0.0180889
gtcctc	-1.04923	-0.509422	-0.593831	0.750524	-0.623246	0.109329	-0.220872	0.119589	0.172244	0.0619744	-0.487153	-0.307939	-0.996958	-0.233183	-0.308995	0.671794	0.637173	0.581851	-0.00332347	-0.0565771	-0.0156048	-0.188015	-0.176206	-0.197173	0.256583	0.59431	-0.359595	0.261054	0.386497	-0.249479	-0.622162	0.341961	0.628136	-0.652055	0.176586	0.282085
gtccta	-1.55569	0.0311573	0.722723	-0.0712148	-1.43924	-0.757357	0.211957	0.227115	-0.670964	0.117336	-0.202389	0.876147	1.46604	0.246224	-0.248675	-0.0153866	0.00735059	1.71018	0.379285	0.312747	-0.304085	-0.712283	0.17806	-0.953134	-0.331192	-0.364758	0.338714	-0.568216	0.766451	-1.10625	-0.0886836	0.479016	-0.381368	0.0760323	-0.881948	0.141689
gtcctg	-0.255241	0.0648284	-0.364594	0.725005	0.147915	-0.189462	0.0274416	-0.266016	-0.470434	-0.160363	-0.233664	-0.322503	0.100178	0.618706	-0.0305872	-0.162242	0.523018	-0.177172	-0.365995	0.125739	-0.0340359	-0.849783	-0.25442	0.0724619	0.893032	0.501352	0.0234239	0.282433	0.173894	0.125871	0.221715	0.0402616	1.137	-0.672006	0.0446862	0.408826
gtcatt	-0.971267	0.277311	0.138243	-0.337594	-0.7698	-0.277414	0.106951	0.710217	0.365486	0.580465	0.100758	-0.359262	-0.0499205	-0.107573	-0.772676	-0.384261	0.0285071	-0.425835	0.275768	-0.056468	-0.31245	-0.428027	0.633787	0.63441	-0.74227	-0.393403	-0.457181	0.254753	0.463033	-0.0894572	-0.379934	0.581803	-0.923458	0.612206	-0.185487	0.0935957
gtcatc	-0.154428	0.242986	-0.238232	0.677021	0.0967756	0.0629096	-0.0217902	0.305154	0.220169	-0.187826	-0.450592	-0.249329	0.891573	0.0326933	-0.074183	-0.409986	0.407892	0.286797	-0.139838	0.0378461	-0.3024	-0.668376	-0.389266	0.199709	-0.143126	0.322475	-0.0242608	0.229992	-0.297392	-0.0133964	0.0415457	-0.198217	0.666735	-0.565841	0.328829	0.00128033
gtcata	-0.389957	-0.649091	-0.769033	-0.77388	-0.489646	0.792729	-0.450921	0.341516	-0.223807	0.619543	0.904276	-0.19007	-0.463312	-0.188186	-0.210869	-0.505481	0.0361567	0.797289	0.375538	0.218445	0.312056	-0.563448	-1.46916	0.181209	-0.43914	-0.703843	0.210398	-0.579701	0.714107	0.302691	-0.8296	0.498591	-0.735046	1.13233	-0.0978003	-0.698507
gtcatg	0.11969	-0.54405	-0.177811	0.26165	-0.365447	0.0610995	0.258956	0.115749	-0.604359	0.133231	-0.513948	-0.320731	0.27326	-0.137842	-0.345819	0.409572	0.653399	-0.215606	-0.414613	0.0632341	-0.53742	-0.279193	-0.225404	-0.00474757	0.276176	-0.122529	0.0141154	-0.446547	0.268465	0.0524792	0.0263112	0.312668	0.964348	-0.742322	0.443802	0.205154
gtcgtt	0.0335104	0.778591	1.36644	-0.767429	0.162218	-1.34265	0.751696	-0.042964	-0.494189	0.417158	-0.95157	-0.174675	NA	-0.597774	-1.00651	-1.95915	1.26567	-1.17002	-0.938419	-0.631786	-1.41398	-0.189444	-0.828831	1.49076	-0.804507	0.52893	-0.0583799	0.222644	0.341443	-2.89886	0.529275	-1.50358	0.604898	1.26682	0.327567	-0.537867
gtcgtc	-0.865688	1.32535	-0.216425	1.69172	0.46885	0.136507	0.474183	0.728878	-0.571885	0.0195354	-0.429165	-0.131496	0.671356	0.727573	0.606658	-0.442381	1.26043	-1.12826	-0.35951	-0.211485	-1.08148	-1.00823	0.139779	-0.81066	-1.39427	0.627974	-0.798933	-0.0860949	-0.0352044	-0.333292	-0.830842	-0.825308	0.92112	0.201981	0.139102	-0.0428085
gtcgta	0.0999894	-0.513303	3.3399	0.769037	-0.205012	-2.61714	-0.333677	0.192672	1.1344	0.110063	-0.643022	-2.09578	3.12955	-1.69953	-2.45784	-0.127335	1.23462	-0.254939	-0.522146	1.08008	-2.57238	1.01731	-0.191218	-0.55004	0.508798	-0.94956	0.0476836	-0.58489	1.88876	0.222825	1.20519	-0.295198	-1.47858	-1.32608	1.17394	0.971875
gtcgtg	0.506818	0.345927	-0.685791	0.979471	-1.66709	-0.374558	0.747011	0.214994	-0.125673	-0.349828	-0.464464	-0.647059	-0.238444	0.0559033	0.359912	-0.680852	0.233118	-0.127131	0.567667	0.14538	-0.733774	-0.709122	0.0114877	0.19303	0.168901	0.246346	-0.661478	-0.453305	-0.0947685	-0.59248	-0.195971	-0.00750798	1.53509	0.450307	0.282345	0.116671
gtctat	-0.402997	-0.590453	-0.0310652	-0.453731	0.251964	-0.0985517	-0.194038	0.360194	-0.0884936	0.651151	-0.403788	0.391217	0.197116	-0.411755	0.183861	-0.18343	0.322384	-0.540818	0.229559	0.0562118	0.5632	-0.50514	-0.690024	0.194294	-0.833081	-0.200489	0.00748192	-0.27837	0.443853	0.38892	-0.860089	0.310611	-0.204727	0.439767	-0.388366	0.775857
gtctac	-0.571139	0.0103607	-0.364192	0.541992	-0.197643	0.121349	-0.451184	0.587733	-0.315847	-0.302585	-0.564049	-0.0629098	0.150818	0.706897	0.015183	0.158767	0.252541	-0.545488	-0.73979	0.0725626	0.393003	-0.393724	0.358273	0.170417	0.576208	0.282108	0.354327	-0.11267	-0.0652999	-0.106121	-0.141836	0.0415605	0.0838724	-0.289502	0.0824633	0.175322
gtctaa	NA	1.88958	-0.850974	-0.209341	2.70536	NA	-0.964	0.145348	NA	-0.0840538	-3.46954	NA	NA	NA	-1.38868	1.15292	4.29227	1.37205	1.43764	-0.270174	NA	NA	-1.55435	0.770949	-0.38221	2.37103	-0.840067	-1.16221	-0.060395	0.648666	1.61677	NA	NA	NA	1.5799	2.74442
gtctag	NA	NA	NA	NA	0.384071	0.0418671	NA	-1.69729	1.08642	2.52517	NA	NA	NA	NA	NA	NA	NA	NA	NA	NA	-1.08734	NA	1.20702	NA	NA	NA	-0.633554	NA	-1.56477	1.2142	-1.01304	0.557012	NA	NA	NA	-0.695824
gtccat	-0.0974051	-0.646809	-0.641569	-0.37327	0.581033	-0.306657	0.237901	-0.267472	0.609228	0.518673	0.815052	-1.54019	0.554062	-0.106279	-0.00409864	0.160423	-0.0393512	0.10818	0.286639	0.155231	-0.274972	-1.1355	0.786573	1.5352	-0.292107	-0.0775075	-0.431266	0.0804498	-0.148436	0.4447	-0.785783	0.383667	0.236686	0.300234	-0.268752	-0.0225596
gtccac	0.519127	0.0341431	0.337833	1.26952	0.051877	0.00234072	-0.211068	-0.0874651	0.426425	-0.777331	-0.483604	-0.285856	1.11959	0.274316	-0.19469	-0.0687913	-0.0733234	-0.369323	-0.172681	0.258477	-0.204337	-0.0613939	-0.0491633	-0.209589	0.0923444	0.580406	0.0724981	0.717427	0.228943	-0.240488	0.474596	-0.332795	1.17174	-0.385266	0.0942854	-0.613744
gtccaa	0.626489	-0.389111	0.713287	-0.280043	0.533585	-0.130228	-0.361322	0.278374	0.641402	0.183909	0.328059	1.06234	1.31205	-0.313693	-0.335502	1.13615	-0.0285128	-0.304594	0.0466387	-0.18012	-1.19431	-0.043623	0.207459	0.0846963	0.917333	-0.0878818	0.122756	0.168466	-0.102124	-0.184102	-0.584419	-0.0718855	-0.786249	0.248948	-0.780774	-1.01756
gtccag	-0.290876	0.449625	0.274032	0.0936252	0.132194	0.255247	0.0599087	0.0079069	-0.0641031	-0.0715685	0.13238	-0.11595	-0.221012	-0.388766	-0.133786	0.639769	-0.0689317	-0.291443	-0.277411	0.0835	-0.246396	-0.0611962	-0.222365	0.0783474	0.607123	0.405151	0.229006	-0.350646	0.200624	0.0847526	0.0419598	-0.723829	0.0840152	-0.372296	0.256827	0.11156
gtcaat	0.45288	0.011479	0.425713	0.107885	-0.0788109	-0.830736	0.101732	0.0476861	0.233385	0.347113	-0.0109372	-0.72788	0.410735	0.486896	-0.541651	0.583811	0.045165	-0.054066	0.0352589	0.250721	0.574841	-0.276904	-0.0284689	0.223408	-0.290338	0.26385	-0.122313	-0.243627	-0.25238	0.0363806	0.317419	-0.106581	-0.352001	0.48254	-0.76642	0.310313
gtcaac	-0.424069	0.116584	0.072685	0.691223	-0.488387	-0.346995	0.027705	0.464437	0.0516568	0.0896467	-0.483038	0.371761	-0.287032	0.104833	0.0919535	0.0491708	1.05085	0.244017	-0.467201	-0.141851	-0.119834	0.225045	-0.0421315	0.0156388	0.0751321	0.142819	-0.112571	0.464192	-0.138524	-0.599554	-0.406313	-0.370713	0.294435	0.0284403	0.272669	-0.12796
gtcaaa	-0.963664	-0.410638	0.844552	-0.544721	0.264042	-0.0147995	0.115287	0.314413	-0.534733	0.193747	-0.17141	0.958438	-0.982402	0.102877	-0.342705	-0.207775	0.141778	0.396291	0.205443	0.257669	0.525015	0.115609	-0.0350387	-0.0218078	-1.10827	-0.300003	-0.299035	-0.264924	0.242909	0.776777	0.255171	-0.311578	-0.401359	0.139532	-0.0931972	-0.176781
gtcaag	-0.247206	-0.0688403	-0.153168	0.40758	-0.340607	-0.288104	-0.189393	0.147401	0.334582	-0.138301	-0.291619	-0.562972	0.114824	0.00892484	0.130127	-0.584991	-0.16803	-0.737262	0.320946	-0.322949	0.00242144	0.122424	-0.223397	-0.227565	0.61367	0.274801	-0.329724	0.61846	0.453066	-0.00235071	-0.382982	0.355227	0.78354	0.0736394	0.338754	-0.116433
gtcgat	-1.30701	-0.191845	2.40927	-0.493904	0.36268	-0.194428	0.78524	-0.0826405	0.0599203	0.491559	-0.02086	1.25409	-0.344526	0.490117	-0.634774	-1.00982	-0.552539	0.917802	-1.28742	0.332797	2.19415	0.732065	-1.72259	0.986978	0.360278	-0.74251	-0.127628	-1.74879	-0.0911337	0.603431	0.966685	0.572959	-1.53779	-0.337215	0.600404	-1.93172
gtcgac	0.650794	0.228148	-0.807551	-0.104686	0.335031	-0.273091	0.398654	0.100415	-0.0667168	-0.834554	-0.387687	-0.10873	-0.125223	0.113169	0.0266258	-1.93905	0.170743	0.851196	0.179667	0.446065	-0.68797	0.446142	0.676499	0.171711	0.204799	-0.508351	0.606125	-1.3919	-0.0891683	0.294246	-0.677592	-0.704855	0.988924	0.140289	0.262781	0.614186
gtcgaa	0.734206	-0.54837	0.282755	-0.61884	0.535859	0.277068	-0.215459	0.729178	-0.360604	-0.594283	0.775592	0.998498	-2.84692	-0.975117	1.68613	0.411476	-0.318302	-0.910815	-0.560559	0.168761	1.72682	1.12761	0.694662	-0.597795	0.903417	-0.326869	-0.185513	0.815832	0.112484	0.126079	-0.254048	-0.488373	2.8348	1.00491	0.0525966	0.26197
gtcgag	0.339531	-0.0475859	0.629106	1.50559	0.491727	-0.333185	0.430973	0.176183	0.5629	0.380748	0.405568	-1.14841	-0.696142	-0.677928	0.0592348	-0.692154	0.996766	-0.248337	-0.163342	0.24415	0.388359	-0.0366653	0.0778682	-0.214998	-0.750843	0.685028	-0.392417	1.08476	-0.553934	-0.041488	0.566899	-1.01622	1.31325	-0.35501	-0.385549	-0.773396
gtctct	0.776402	0.531995	0.14278	-0.481061	0.138205	-0.244479	0.284431	0.141441	0.160403	-0.236299	-0.207228	0.580393	-0.548056	1.16435	-0.66274	-0.255815	0.506615	-0.414252	-0.0788927	-0.409829	-0.836778	-0.166438	-0.0523144	0.272415	-0.863963	-0.00713532	0.340087	-0.969932	0.215741	0.449208	0.157705	-0.602096	0.0342982	-0.309634	0.309054	0.282633
gtctcc	0.664197	-0.060996	-0.632183	0.546337	-1.03406	-0.155879	-0.0557275	-0.10048	-0.781183	-0.779533	-0.763649	0.16809	0.540729	0.850312	0.0475572	-0.108348	-0.20721	0.450833	-0.51038	0.202919	-0.395833	0.253978	-0.557018	0.553682	0.581979	0.739018	-0.0708752	0.522827	-0.0199983	-0.0639354	0.305723	-0.309907	0.33201	0.212807	0.154037	0.496604
gtctca	0.0829489	-0.302477	0.295306	0.0950373	0.124136	0.196107	-0.372771	0.024877	0.164808	0.0228928	0.218531	-0.206878	0.579774	-0.0140612	-0.141612	0.558538	0.255738	0.0374816	-0.00743677	0.108098	-0.521868	-0.787284	-0.580292	0.143673	-0.72604	0.245318	-0.538335	-0.266894	0.943959	-0.424042	0.360374	0.189932	-0.461821	-0.590775	-0.724232	-0.214574
gtctcg	-0.676766	0.376431	-0.00924731	1.47392	0.767967	0.0215458	0.125341	-0.440068	0.757528	-0.0620805	-0.117519	-0.384052	0.269022	-0.0416592	0.446405	-0.630886	0.852884	-2.01625	-1.42058	0.408207	-1.21372	-0.148518	-1.09326	-2.67163	-0.175308	0.213177	0.350489	-0.987742	0.295013	-0.137117	0.816623	-0.535123	0.208627	-0.248979	0.832601	0.610514
gtccct	0.018231	-0.294673	0.0403881	0.600473	1.08297	0.0389933	-0.214058	-0.015848	0.645883	-0.284209	0.023209	-0.0243966	0.281387	0.0660595	-0.361561	0.620503	0.151777	0.986095	0.144071	0.00825957	-0.0841597	0.216478	-0.132899	-0.238563	0.468646	0.0523124	-0.304982	-1.29166	-0.0306261	-0.450389	0.288792	-0.581509	0.318551	0.302062	0.0660583	0.466933
gtcccc	0.364019	0.642591	-0.756412	1.48504	0.0587426	0.105324	-0.191946	-0.224861	-0.151443	-0.210209	-0.670302	-0.523672	0.484636	0.510974	0.155044	-0.517632	0.165757	0.279432	0.219844	-0.114763	0.031352	-0.035205	-0.805907	0.152389	0.337965	0.50295	0.274397	0.710529	-0.553225	-0.48011	0.566234	-1.02996	1.41247	-0.410224	-0.269771	0.164489
gtccca	0.732623	0.768449	-0.551373	0.260904	-0.543162	-0.0119118	0.0689581	-0.462939	-0.452333	-0.0201614	-0.0827832	0.252661	1.0374	-0.241603	-0.257002	0.300285	-0.0763479	-0.698265	0.794862	0.332494	0.132454	0.393483	-0.476245	-0.0352047	0.0222476	-0.00801713	0.0870434	0.00786418	-0.204157	-0.0744762	0.511319	-0.543751	-0.290049	0.153491	-0.524785	-0.366058
gtcccg	-0.393836	0.918033	-1.76427	0.709928	0.142162	-0.126644	0.093362	-0.199167	-0.832229	0.212298	-0.246877	-0.846131	0.210481	-0.795448	0.927807	-0.720294	0.583755	1.27324	-0.92601	0.408966	0.389389	-0.0229274	-0.412417	0.311267	0.0643182	1.17807	0.354135	0.738567	0.51863	-1.23117	-0.415514	0.184765	0.796206	-1.03988	0.525007	-0.13718
gtcact	0.896561	1.26088	0.899364	-0.0808516	0.74242	-0.451081	0.241176	-0.106575	-0.547021	0.0610534	-0.63758	0.134001	-0.277964	0.0484413	-0.455467	-0.290152	-0.00492297	-0.153361	-0.0739061	0.414781	-0.479757	-0.565725	-0.246604	0.147444	-0.604123	-0.0866807	0.278607	0.265415	0.40227	0.25995	0.329404	-0.11421	0.542189	0.142464	-0.195099	-0.352878
gtcacc	0.119634	0.10401	-0.0729926	0.642105	0.0551623	-0.118202	0.00744972	0.339677	-0.22932	-0.370126	-0.48806	-0.0045962	-0.0783819	0.22081	0.0179577	-0.46811	0.405875	-0.210866	-0.336932	0.229087	-0.269594	-0.0831506	-0.235054	0.324519	0.247219	0.420868	0.328372	0.204786	0.0542832	-0.132011	-0.375272	-0.539422	0.251152	-0.367516	0.443416	0.23389
gtcaca	0.278796	-0.404905	0.380647	0.307717	-0.229257	-0.225816	0.167659	0.176482	-0.576118	0.134669	-0.380478	-0.117365	0.551582	0.518994	-0.440418	0.697349	0.228803	0.731112	-0.620033	0.248008	-0.693309	0.172221	-0.575373	0.639949	-0.525448	-0.211095	0.188806	0.381739	-0.0491689	-0.197073	0.271716	0.268154	-0.072893	-0.316332	-0.0887329	0.313464
gtcacg	-0.171924	0.222131	0.483903	0.532339	-0.480523	-0.20512	0.640783	-0.0836189	-0.829699	-0.292172	-0.255462	-0.498132	-0.0710809	0.191282	0.962385	-0.364733	-0.0803171	-1.15043	-0.159716	0.261779	-0.864643	-0.678728	-0.514753	0.244382	0.522075	0.249269	-0.285432	0.345697	-0.180271	-0.647912	0.542959	-0.349851	0.435864	-1.04273	0.388109	0.717516
gtcgct	-2.05603	1.79825	0.269853	0.462613	0.877401	-1.25976	0.12618	0.187242	0.275744	-0.701248	-0.72491	1.80687	0.0341552	-0.402774	1.90268	0.49285	0.810719	-0.553487	0.704184	0.0365134	0.271547	-0.0758602	-0.541353	0.623428	1.47503	1.31677	-0.494263	-1.11195	-0.336686	1.36072	0.820005	-0.742342	0.505101	-0.946991	-1.11082	0.810601
gtcgcc	-0.557484	-0.302554	-0.26971	1.34662	0.0571134	-0.196141	0.407319	0.460974	-0.276143	-0.779567	0.0207052	0.389886	-0.373782	0.183928	-0.324288	-0.559265	0.967344	0.0381601	-0.186275	0.307448	0.682881	0.502214	-1.41055	0.42305	0.602823	0.0492784	-0.710663	-0.0829741	-0.109992	0.0241782	0.0167446	-0.523341	1.46548	-0.791663	-0.420155	0.324931
gtcgca	-1.00834	-0.857362	2.02272	1.42332	0.870717	-0.968698	-0.59463	0.473511	0.242815	0.253997	0.746479	-0.886167	-1.38077	1.50314	-0.665145	0.305679	-0.5076	1.47548	0.0627801	-0.540424	0.227247	-1.76981	-1.28355	0.440776	0.673383	1.72502	-0.0896345	-0.829394	-0.0292386	-0.0128937	-1.42035	-0.245683	-1.33066	-0.764006	0.396837	0.804413
gtcgcg	0.92184	1.53592	1.15243	0.267652	-1.59664	-0.789606	0.425767	0.192314	0.282344	0.765764	-1.54188	0.696085	-0.118924	0.526328	-0.14271	0.326342	0.879322	-0.622524	0.7174	0.472594	-0.529255	0.0747546	0.394861	-0.748194	0.0941168	0.415086	0.636198	-2.55951	-0.975639	-1.06757	-2.47569	-0.756899	0.237932	-1.27349	1.9944	-0.313635
gtctgt	0.360912	-0.506684	-0.859426	-0.0523291	0.0845556	0.364155	0.114428	-0.0274142	0.0277348	0.356582	-0.25402	0.688096	1.28074	-0.618703	-0.574462	0.455701	-0.944649	0.187244	0.949648	-0.285043	0.487549	-0.874554	0.117092	-0.516017	-1.10463	-0.376586	0.456191	0.587296	0.117645	0.661693	-0.519127	-0.163717	0.705791	0.321415	-0.123904	-0.580719
gtctgc	0.692747	0.479296	-0.137642	0.4842	-0.0591972	-0.405228	0.230245	-0.0654567	-0.355604	-0.381589	-0.389482	0.341126	-0.0619323	-0.058244	0.824622	0.170459	0.0514135	-0.225401	-0.397773	0.213633	0.293872	0.0643562	-0.705443	-0.291685	-0.0934034	0.0748763	0.363428	0.605491	-0.0359696	-0.336452	-0.129161	0.176135	0.136208	0.000271228	0.581596	-0.531648
gtctga	-1.93125	-1.81723	-2.83996	-0.391091	NA	-0.748676	1.25661	-0.742627	0.410014	1.17455	0.235833	-0.661907	NA	2.16786	0.440013	-2.08948	2.86297	2.16436	0.0362851	NA	-3.37669	-1.61136	-1.95211	-0.427421	-1.3459	NA	1.08854	1.93842	0.537566	1.26364	1.30497	0.260375	NA	-2.00721	1.94175	0.287944
gtctgg	0.135144	-0.833488	-0.689635	0.119438	-0.0520703	0.355332	0.21722	0.200561	0.337715	-0.225418	-0.291312	-0.0927563	0.531236	-0.00172797	-0.186582	-0.0717666	0.740928	-0.0717121	-0.812523	0.232397	-4.85606e-05	0.179533	0.56739	-0.641471	0.0269434	-0.226741	-0.055497	0.435961	-0.111079	-0.065768	-0.507824	0.0369115	2.06202	0.0055743	0.422133	0.212778
gtccgt	0.4956	1.47527	-0.524177	1.3818	0.0207966	-0.210676	0.887205	-0.0877298	1.41545	-0.129776	0.228217	-1.64763	-1.2131	0.191645	0.780123	0.19836	-0.269222	-0.758776	0.138495	0.563533	-0.970458	0.118766	1.0892	0.730476	-0.0630496	0.0642475	-1.18448	2.50815	-0.881398	0.773642	0.535341	-0.296667	-0.439417	-0.750466	0.219436	-0.955793
gtccgc	-0.356027	1.70764	-0.352106	1.14371	-0.559153	-0.110349	0.273277	0.233574	0.142666	-0.21615	-0.628991	-0.0872251	-0.196409	0.693489	0.325566	-0.589263	0.367521	0.708602	-0.148959	0.188233	-0.32966	-0.131462	-0.879677	-1.12991	0.799398	0.352421	-0.682182	-0.478312	-0.237177	-0.268901	0.271332	0.101534	2.01931	-0.505072	-0.116605	0.107504
gtccga	-0.511644	0.95946	-0.765216	0.0672114	-1.28154	-0.842709	0.452503	0.246284	0.441069	0.378831	-0.581495	-1.40815	-1.13829	-0.354491	-0.32112	-0.486615	1.12548	-0.707503	-0.202691	0.117539	-0.991429	-0.120788	0.0113349	0.142135	0.803135	-0.126674	0.047129	0.952896	1.13535	-0.539499	-1.00119	-0.263537	-0.134178	-0.232482	0.0702645	0.0238473
gtccgg	0.362646	0.419138	-0.320409	1.32129	-0.408445	-0.754887	0.589659	0.0750271	0.098403	-0.0603393	-0.587709	-0.17688	-0.847052	0.352793	0.484522	-0.416449	0.505684	-0.166381	-0.820516	0.828226	0.78117	-0.67945	0.228958	-0.615007	0.585484	0.510072	-0.283902	0.0185497	-0.0888612	-1.29702	0.186649	-0.470778	2.45419	-0.503054	1.05686	0.367614
gtcagt	0.0359345	0.149892	1.0316	-0.510424	-0.457591	0.194603	-0.566732	0.0722602	-0.302079	0.216276	0.685167	0.386048	0.103402	-0.026343	-0.525964	-0.0080241	-0.159155	0.538964	-0.0946134	-0.355543	-0.272071	-0.81806	-0.3592	-0.0253118	0.292408	0.450289	0.0492891	-1.17169	0.4583	0.586105	0.469353	0.208557	-0.207971	-0.339532	-0.152833	0.2485
gtcagc	0.753892	0.075283	-0.204399	0.533239	-0.338867	-0.0530973	-0.201054	-0.0537938	0.0528421	-0.197585	-0.607663	0.322205	1.0741	0.585151	0.799014	-0.230697	0.138977	0.193637	0.255471	0.153601	0.018162	-0.548387	-0.717515	-0.204013	0.973124	0.11712	0.21114	-0.0298688	-0.229673	-0.00700848	0.243366	-0.134504	0.242832	-0.38761	-0.0766822	0.155836
gtcaga	-0.240629	0.610119	0.390378	-0.821948	-1.21922	-0.994097	-0.107754	0.0706669	-0.328589	0.726468	1.03967	1.05311	-0.484439	0.388832	-0.198511	0.27626	-0.124711	-0.00623664	-0.199874	-0.11165	1.00955	-0.254476	-0.0850717	0.0114075	-0.818855	0.473849	0.118367	-1.14128	0.445013	0.740181	-0.20538	0.511598	-1.39116	0.697756	-0.572557	-1.0456
gtcagg	0.212683	0.565539	-0.57705	0.530512	-0.525982	0.10514	-0.207924	0.762165	-0.766962	-0.260435	-0.117821	-1.06529	0.317104	0.186964	-0.20899	0.299129	0.437913	0.347147	0.393309	0.268278	-0.860946	-0.0411048	0.557373	0.11656	-0.000182528	-0.621462	-0.907649	0.495039	-0.0125481	-0.904619	0.303869	-0.000938096	-0.200365	0.264003	0.129648	-0.0734083
gtcggt	-0.248161	-0.0189276	1.40776	1.16896	-0.794521	1.0753	0.483757	1.23265	-0.480485	0.701399	-1.18491	-2.59673	NA	0.7556	-0.409985	-1.17567	0.897247	-1.0806	-1.05194	0.0857242	-0.360236	-5.12559	-3.22366	-0.17698	1.26967	1.16241	-0.615077	1.63124	0.816358	-1.45032	0.569444	-0.225026	-1.33142	-0.494134	-0.601133	-0.396874
gtcggc	-0.858729	0.859618	-1.64171	0.730914	0.414511	-0.743873	-1.07201	-0.385837	-0.175293	-0.347856	-1.00788	0.0421717	0.122257	0.435736	-0.615131	0.107189	-0.158853	1.27631	0.715613	-0.729484	0.12352	0.578685	-0.0731862	-1.32366	1.21331	0.134352	0.64176	0.298358	0.62244	-0.376288	-0.847918	0.787315	-0.158971	0.248953	2.10293	-0.164859
gtcgga	-0.36115	1.44457	0.724878	1.32814	-0.795238	0.37588	-0.43089	0.0882989	-0.900146	-0.886573	0.338514	0.643381	-1.50122	1.06704	-0.528925	1.71948	0.430048	-0.583089	-0.347852	0.505607	2.28975	0.313103	-1.1213	-0.164474	-0.941539	1.82502	0.265182	0.032599	0.267907	0.394643	-0.864018	-0.785626	2.6174	-1.30881	-0.572874	-0.715885
gtcggg	0.78094	-0.789073	-0.175595	0.279797	0.255079	-0.218724	0.649578	0.0138347	-0.48999	-0.0491811	-0.592155	-0.140537	0.194564	0.252766	-0.694691	-0.367229	1.10869	0.0178183	-0.733042	1.29573	-0.487968	-0.597423	0.148861	0.0292521	0.0992721	0.508272	-0.340289	-0.57833	-0.37661	-0.518136	-0.447539	0.581749	0.356978	-1.20853	-0.0676038	0.196236
gtattt	-0.140819	-1.04241	-0.456465	-0.662673	-1.6662	0.566778	-0.0484813	-0.175389	0.413507	0.853473	0.850128	-0.0117436	0.185897	0.0216307	-0.553722	-0.351513	0.265314	1.22318	0.199935	-0.0393004	-0.0966906	-0.48346	0.615441	-0.101153	-0.0522047	-0.355019	-1.24307	-0.53622	0.390569	-0.116022	0.431387	0.479358	-0.660625	0.645913	-0.675821	0.430257
gtattc	-1.14322	-0.599776	0.661077	-0.522975	-0.149667	0.0935026	0.136552	-0.197569	0.253798	0.731402	1.00414	0.323633	-2.30158	0.272343	-1.47239	0.630806	-0.872015	-0.279696	-0.663957	0.0775875	0.663628	-0.71198	-0.24031	0.533984	-0.411999	-0.395955	0.173726	0.44815	0.316418	1.19622	0.022447	-0.01575	-0.533336	0.578462	-0.627614	0.18189
gtatta	-1.13374	-1.12181	0.83408	-1.92537	1.23993	-0.120084	-0.312443	0.940305	0.552433	0.840462	1.21466	1.47067	NA	-0.55667	-0.599851	1.40205	-1.34098	0.378286	1.02747	0.732214	-0.428818	-0.560103	-0.165621	0.263019	-1.50986	-0.499852	-0.57213	-0.785392	0.443326	1.38564	-0.158132	1.71583	-0.133263	0.83565	0.396603	-0.266789
gtattg	0.180788	-0.444573	1.67747	-1.5044	0.620496	-0.9476	-0.426309	0.329271	-0.0619945	0.315987	0.497079	0.873526	-0.423353	0.0637174	-0.650457	0.680614	-0.818907	-0.583845	0.0968207	-0.441694	1.70825	-1.03816	-0.185757	0.929453	-1.27877	1.08947	-0.30215	-0.953367	0.165307	0.218777	0.105688	0.912921	-0.873236	-0.0479519	-0.510646	-0.237086
gtactt	-0.888946	-2.28141	0.407164	-1.84986	0.358795	-0.174793	-0.589794	-0.359385	0.200248	1.74095	1.43955	0.695914	-0.635259	0.739999	-0.469692	0.29561	0.253763	-1.30706	0.965815	0.268277	1.08332	1.4684	-0.155842	-1.06104	-1.08219	-0.307518	0.0546956	-1.50577	0.419646	-0.865652	-0.86801	0.246676	-0.857212	0.303022	-0.367914	0.688431
gtactc	-0.211352	-2.10861	0.439414	0.207618	0.568408	-0.447832	-0.993177	0.297188	0.424573	1.47464	0.117874	0.879933	-1.04563	0.0466233	-0.498748	-0.462428	-0.174092	-0.61639	0.091036	0.700356	-2.24657	-0.94459	0.254112	-0.671934	-1.52595	-0.208331	-0.3223	1.06094	1.17021	-0.142264	0.583498	0.67217	0.471831	0.140223	0.253075	0.246216
gtacta	-0.195411	-0.40311	-0.149677	-0.93921	1.02593	-0.560098	-1.17814	-0.0413764	0.679286	0.224206	0.555866	-0.532248	-1.73778	-0.643576	1.38018	0.724306	-0.173608	0.660942	1.06176	-0.230521	0.110886	-0.456519	-1.68199	-1.02821	-1.89949	0.182966	0.0459449	-3.07928	0.21897	0.220802	0.244961	0.607109	0.0922481	1.50823	-1.29897	0.215307
gtactg	-0.584176	0.449885	-0.442473	0.189247	-0.150192	-0.535222	-0.0489915	0.540527	-0.399776	0.328361	0.648136	-1.27909	-1.7868	0.409347	-0.365801	-0.434378	0.247122	-0.109347	0.168639	-0.104003	0.352907	-0.135097	-0.0323591	1.11275	-0.27153	0.193018	-0.504112	0.313581	-0.681589	-0.488703	0.375177	0.197537	1.53196	0.0687278	0.0517725	0.217683
gtaatt	-1.04068	-1.12923	1.20717	-0.712658	0.270596	0.0287891	-0.10427	0.639093	0.304811	0.616542	0.654867	-0.116688	-0.503415	-0.0612812	-0.787321	0.145568	0.13199	-0.341053	0.239993	-0.590801	0.532001	0.196781	-0.0413287	0.522785	-0.714641	-0.302655	0.267545	0.508905	-0.0309167	0.0692727	-0.379542	0.561448	-1.38816	0.560597	-0.469793	0.297584
gtaatc	0.864566	-0.931073	0.626797	-0.439816	-0.553211	0.45744	-0.3664	0.497891	0.156314	0.789177	-0.0947307	-0.500599	-2.50759	0.844793	-1.67635	1.36992	0.483375	0.259039	-0.0871819	-0.194439	0.851372	-0.639231	1.0538	0.525032	-1.30175	-1.73539	-0.710348	0.788795	-0.649569	-0.6923	0.0115155	1.5941	0.290011	1.06098	-0.00343775	0.680496
gtaata	-1.51753	-1.0208	0.229429	-0.583065	1.22142	-1.39556	-0.564432	0.663193	-1.01705	0.533504	1.54628	-1.28993	0.078975	-0.775709	-0.41419	0.40128	0.171544	-1.09818	1.25366	-0.120097	-0.288978	-0.406456	0.261566	1.21525	-1.14924	-0.471292	0.139014	-0.0408244	0.391006	2.79139	-1.50669	0.626402	-1.85743	1.60627	-0.555168	0.0334784
gtaatg	0.346901	-1.42679	0.829255	-1.26887	1.81505	-0.696454	-0.357702	0.381683	0.549278	0.523971	1.75039	-2.68903	0.599804	-0.216862	0.05396	0.710552	-1.16765	-0.161027	0.0782429	0.209676	0.377922	-1.14414	0.613161	0.635351	-0.283618	-0.101016	-0.346035	-0.0163329	-0.76443	-0.0656606	-0.570214	0.784838	-0.339068	0.688849	-0.673005	0.0373664
gtagtt	0.223891	-0.14832	-0.355406	-1.31095	0.302769	-0.452026	0.966299	0.594044	-0.826924	0.7254	0.557274	-1.12335	-0.5777	-0.00656591	-0.931296	-0.0432463	0.0740937	0.789024	-0.174943	0.628755	1.2145	-0.954485	0.721868	-0.318995	0.16882	1.04605	-0.319583	-1.32819	0.0783984	0.217957	-0.435632	0.650472	-1.47057	-0.81911	-1.36712	-0.45848
gtagtc	-1.53204	-0.672371	0.474015	0.4562	0.878697	-1.60901	-0.766669	0.336094	-0.0895692	1.45707	-0.0471906	-0.569311	-0.00251823	-0.796908	-1.2984	1.01918	-0.00381247	0.861915	0.251747	-0.458746	1.10775	-0.199489	0.484133	-0.848134	0.351812	0.956107	-0.783532	-2.63813	0.952301	1.275	-0.377399	0.497203	-0.17021	-0.163867	-0.740166	1.03638
gtagta	-0.811352	-0.71998	0.989405	-2.07395	0.2255	-0.037704	0.378816	0.449045	1.4827	0.00074846	1.00719	0.647982	0.0656757	-0.713516	-0.858038	-0.29086	-0.198815	1.76641	0.067944	-0.0561713	-0.784928	-0.987171	0.0688065	-0.205823	0.395514	-0.595003	-0.386764	0.957191	0.225473	-1.78403	-0.466813	-0.29607	-0.0454199	1.14546	-0.605914	0.261239
gtagtg	0.0633333	-0.751117	-0.604522	-0.419085	0.203086	0.632683	0.0368214	0.188414	0.0534149	0.0815441	0.478645	-1.39737	0.158722	-0.326789	-0.301438	-0.25184	0.451716	-0.733411	-0.171376	-0.279168	-0.276918	-0.99115	-0.123481	0.355277	0.315805	0.271087	-0.252176	0.831992	0.62838	0.336553	-0.763025	0.551258	-0.432454	-0.739514	-0.699097	0.734187
gtatat	-0.460786	-0.799609	-0.92439	-1.90342	0.21037	0.700683	-0.0913338	0.116678	-0.454449	0.532047	0.905747	0.000385024	-0.597424	0.0141637	-0.49126	0.283137	-0.765749	0.625182	0.980666	-0.227563	0.748983	1.25603	0.898942	-0.670429	-0.0471751	-0.730896	0.53105	-0.925884	0.271253	-0.214488	-0.414859	0.989614	-1.95915	0.61153	-0.262364	-0.121098
gtatac	-1.35543	-1.73356	-0.59915	-1.27139	0.218302	0.285546	-0.569409	0.314003	-0.376775	0.405675	0.337047	-0.504873	0.0279886	0.807464	0.0290385	-0.250766	0.597053	-0.101283	0.936936	0.00244287	0.98497	-0.742149	0.48624	-0.282111	-0.139934	-0.354491	-0.00522871	-0.29276	0.429684	0.190737	-0.496203	0.533819	-0.8443	0.839639	-0.265709	0.103012
gtataa	NA	NA	-1.07955	NA	3.37983	-0.983732	NA	NA	NA	1.67321	-1.21918	NA	NA	NA	1.36874	NA	NA	NA	NA	-3.96976	NA	NA	1.15536	NA	NA	NA	NA	-0.664457	NA	NA	NA	2.588	NA	0.200986	NA	NA
gtatag	NA	NA	1.25181	0.365351	NA	0.399438	NA	-0.93589	NA	1.07634	-0.977883	NA	NA	NA	NA	NA	0.796488	-0.0214701	NA	1.83959	NA	NA	NA	0.366611	NA	-3.23439	2.84693	-0.320855	1.20209	NA	NA	-1.04705	NA	1.20702	1.2182	NA
gtacat	0.301711	-1.03205	-1.19272	-0.471239	-1.51952	0.957337	-0.122162	0.464061	0.819745	-0.212482	1.20743	-1.77626	-0.933843	-0.609513	-0.212728	-0.660113	-0.747053	1.14785	1.26821	-0.541698	-0.956294	-1.10912	0.820602	-0.685842	-1.3645	-0.0881846	-0.0397739	0.129499	0.834907	-0.0863807	-0.271535	1.97544	-1.80762	-1.59485	-0.382973	-0.570116
gtacac	0.0370015	0.69555	0.392346	-1.60503	0.613064	-0.718782	0.549829	-1.09421	1.72973	0.510276	0.78226	-0.103725	0.106672	0.584547	-0.549255	1.60562	-0.0345628	-0.495743	0.445389	-0.385811	0.129797	-0.834311	1.40691	-0.366495	-1.23598	0.145679	0.183009	-0.966263	1.1801	-0.338241	0.0363323	0.311441	-0.772611	-0.242501	-0.20881	-1.65887
gtacaa	-0.263298	0.256746	-0.183225	-2.26249	-0.042825	0.565366	0.172299	-0.261488	0.148772	0.537892	0.467068	-0.875475	0.590039	-0.334387	0.365984	-0.00824045	-0.867196	0.404491	-0.155348	0.575827	0.736236	-0.0117943	0.178518	0.512538	-0.0269582	-0.995751	-0.151618	-0.384472	0.0721997	0.0303924	-0.0121617	0.387558	-0.274654	0.852822	-1.24709	0.192197
gtacag	-0.167027	0.417425	-0.36627	-0.331734	0.742758	-0.352486	-0.145698	-0.293351	-0.273876	-0.0622895	0.420397	0.339887	-0.329796	-0.0164131	-0.466462	-0.418816	0.162051	-0.0467586	0.387131	0.114329	0.231093	0.24106	-0.217191	0.320297	-0.12946	-0.192631	0.0918534	-0.74506	-0.113161	0.214522	0.329511	0.0720347	-0.219838	0.937582	-0.649826	-0.0635896
gtaaat	-0.437058	-0.0615132	1.2463	-1.70261	-0.0437962	-0.518871	-0.297738	0.440609	0.309998	0.58044	1.20354	1.19307	0.298356	0.272158	-0.936906	0.79388	-0.853625	0.105343	0.79058	-0.130792	0.0926965	0.223497	0.175297	0.225969	-0.176014	-0.0336951	-1.0599	-0.0786232	0.0588369	0.146892	-0.107448	0.581775	-1.09322	0.169991	-0.671765	-0.0153313
gtaaac	-0.505585	0.411721	0.534846	-0.49796	0.354347	-0.540634	-0.386555	0.417233	-0.840567	0.553765	1.32801	0.616817	0.171876	0.574153	-0.632655	-0.90693	-1.05721	0.351992	-0.0397092	0.196541	0.94857	0.904687	-0.260027	0.541167	-0.0768276	-0.557773	-0.277115	-1.50325	0.0559742	0.920309	-0.425691	0.573378	-0.863154	0.795927	-0.627756	-0.394278
gtaaaa	-0.4153	-0.0793353	0.543274	-1.54095	-0.614757	-0.0960909	-0.333505	0.422254	-0.071732	0.652295	0.844071	0.844488	-2.83433	0.115898	-0.104997	-0.458123	-0.619572	1.11649	-0.266832	0.223645	0.203366	-0.433455	0.233548	0.292339	-0.72733	-0.377289	-0.651502	-0.533226	0.385939	-0.239244	0.00113369	0.385926	-1.35661	0.794384	-0.334538	0.0496931
gtaaag	-0.288083	-0.344594	0.386227	-0.728512	-0.772702	-0.49521	-0.202112	0.598607	0.0355885	0.53898	1.26249	-0.923649	-0.208166	-0.587548	0.0693612	-0.290437	-0.0388508	-1.56757	-0.0626574	-0.0924426	0.496903	-0.277714	-0.866944	0.240848	-0.460563	-0.23103	0.122135	0.04229	-0.178189	0.478909	0.199261	0.499478	-0.417298	-0.0225825	0.139071	0.321717
gtagat	0.36327	-0.0749929	0.589677	-1.3743	0.176475	-0.0809253	0.168497	0.224005	0.0330328	0.318317	0.492333	0.808828	-0.676847	-0.254615	-1.21814	0.477096	-0.111895	0.754175	-0.245143	0.0632817	-0.198438	-0.0427633	0.776631	1.05472	-0.545597	-0.349214	-0.256191	-0.383548	0.166085	0.104871	-0.142811	0.220693	-0.561922	-0.200437	-0.174874	0.166165
gtagac	-1.11306	-0.414828	0.436002	-1.17207	1.11318	-0.629113	0.0174629	0.367432	0.0917675	0.285122	-0.419813	-0.0646257	-0.156831	-0.371473	0.0415167	-0.0618906	0.342821	-0.0332795	0.363507	0.454903	-1.29076	-1.24146	0.176499	-0.408687	-0.399448	0.58862	-0.113297	-0.417077	0.245226	0.0593766	-0.630729	0.326549	0.0239806	-0.424395	0.0939881	0.399636
gtagaa	-0.598944	-0.185531	0.810767	-1.30413	0.111217	0.0327211	-0.0636838	0.284842	-0.129031	0.349279	0.790227	0.683934	-0.261024	-0.0832912	-0.661923	0.534234	-0.273852	-0.347746	0.163775	-0.165931	-0.209414	0.318192	0.270051	0.993716	-0.469547	-0.921123	-0.161138	-0.425426	-0.307479	0.850786	-0.121959	0.463293	-1.4897	0.903978	-0.137595	0.0443577
gtagag	0.476255	-0.814071	-0.534989	-0.928045	0.91832	-0.151164	0.0789266	0.466499	0.192429	0.160285	0.129839	-0.292305	0.433014	-0.11088	0.120547	0.224155	-0.236625	0.101959	-0.239221	-0.254732	-0.926638	0.290913	0.199948	0.0944607	-0.327274	0.0989026	-0.364491	0.0660797	-0.00460705	-0.139363	0.371236	0.380226	-1.02352	0.5208	-0.0638958	0.366585
gtatct	0.00907142	-0.7251	-0.852968	-0.8866	-0.176772	-0.149341	0.274061	0.0289955	0.175955	0.531207	0.95031	1.27361	1.96956	-0.948541	-0.283483	0.0838763	-0.845693	0.409749	0.0383508	-0.376192	0.0739425	-0.0483224	0.885436	0.568264	-0.581599	-0.508769	0.0293895	0.229698	0.779915	0.0680802	0.187276	0.901039	-1.47226	-0.110963	-0.471988	-0.490294
gtatcc	-0.0520864	0.570917	0.0693453	-1.13925	0.688709	0.806176	-0.736952	0.875285	0.147764	-0.173375	0.274417	-0.627415	-1.65435	-0.0573407	0.231141	0.631944	0.74071	0.284176	-0.719005	-0.157201	-0.477549	0.106734	0.310111	0.41881	-0.632002	-0.460425	-0.677939	0.210958	-0.0907329	0.386478	-0.218347	0.525476	1.32881	0.628793	-1.6207	0.61026
gtatca	0.0713603	-0.17949	1.54633	-1.2952	0.96765	0.128969	-0.0897245	-0.232494	-0.505763	0.444957	0.960128	1.24424	-0.451305	-0.223433	-0.425106	0.0429356	0.00841266	-0.0945298	-0.0525557	0.20988	0.386849	0.419756	-0.438346	-0.138196	-1.1303	-0.360074	-0.412525	-0.714799	-0.287812	1.28033	0.215609	-1.10944	-0.543046	1.46438	-0.0633395	0.647935
gtatcg	-1.22775	2.01316	-1.45853	-2.21775	NA	1.88119	0.065716	-0.090596	0.713952	0.693283	2.36972	2.58328	NA	-0.828361	-0.107717	-0.0420073	-0.744373	1.50238	0.368787	-0.808348	-1.54068	-0.609346	-1.40567	0.342878	-2.69516	-0.213233	0.106497	-0.528422	-0.52288	-2.30225	0.342962	1.01541	NA	-1.15143	-1.5312	NA
gtacct	-0.22933	-1.20835	0.348187	-1.22406	-0.336426	0.0980703	0.321541	-0.294831	-0.669587	0.162991	0.663417	0.348031	-1.4618	-0.3746	0.408672	0.351475	0.366968	0.31184	0.890888	-0.178886	1.69938	-0.0594943	0.255199	1.4711	0.18064	-0.566481	-0.0655813	0.342983	0.391079	0.284686	-1.2634	0.0259353	-0.213569	1.00153	-0.742648	-0.187919
gtaccc	0.689778	0.551852	-1.0159	1.37694	-0.567688	0.638466	-0.0396722	-0.39866	0.376497	0.625362	0.249761	0.157135	-1.64441	0.456766	0.454309	-0.797962	-0.0209895	-1.73343	0.263326	0.251974	0.988513	-0.729893	0.217536	-0.770381	0.168617	-0.761268	-0.383916	0.448237	-0.0588018	-0.279415	-1.49184	-0.102021	-0.182533	-1.24951	0.801084	0.236375
gtacca	0.363092	-0.401485	0.687932	-1.14523	-0.0449851	-0.867844	0.0792312	0.141332	-0.940142	-0.0340417	0.475952	1.36809	-2.90574	-0.750304	0.0215183	0.864009	0.0240057	-0.483311	0.646192	-0.151235	-0.335277	-1.2245	-0.0507578	0.51902	-0.740705	0.120394	0.0463517	0.951178	0.249216	-0.332342	0.239998	0.0426213	-0.666635	1.00029	-0.433869	0.168877
gtaccg	1.2681	1.03215	0.0542725	-1.57803	NA	0.699142	-4.03467	0.524216	-0.385393	-0.826189	-0.541971	0.793975	NA	1.1498	0.363886	1.11227	0.19445	0.320898	1.52564	0.361194	1.07779	2.17855	1.81996	2.30259	0.395173	-0.863287	-0.494093	1.31369	2.87853	-0.576489	1.76941	-2.01034	NA	1.40963	0.186043	-2.08435
gtaact	-0.129508	-0.947523	0.566527	-0.905054	0.162723	0.338653	-0.0636292	0.516348	0.50259	0.122746	0.535272	0.673706	-2.24126	-0.435434	0.271959	-0.0245897	-1.29074	-0.0175095	0.106485	-0.251047	0.495846	-0.0506482	-0.295126	0.245636	-0.595429	-0.144752	-0.548901	-0.492839	0.331064	-0.525753	-0.373023	1.33457	-0.67849	0.220412	-0.511627	-0.286471
gtaacc	0.0767876	-1.13601	0.668224	-0.334152	-0.36654	-0.72179	0.534996	1.16455	-1.11572	-0.432644	0.0956415	1.17313	-0.852148	-0.87374	-0.535124	0.293543	-0.385049	0.251252	1.53264	-0.0146829	0.551687	0.420332	0.276676	-0.525307	-0.519674	-0.683051	0.00398375	0.0958901	0.304851	-0.0827488	-0.3044	-0.0484684	0.275731	0.024883	1.48802	-0.926519
gtaaca	0.669172	-1.64943	-0.403676	-1.01259	0.163193	-0.0714286	0.0607001	0.552026	-0.164669	0.265647	0.866866	-0.371118	-0.581042	0.185585	-0.625521	0.544925	-0.282984	0.681582	-0.0635338	0.295696	0.627645	1.95081	0.222369	0.935769	-1.36863	-0.294039	-0.0180743	-1.8545	-0.116192	0.278089	-0.968157	0.158894	-0.915729	-0.750544	0.276765	0.309085
gtaacg	-0.846233	0.874658	1.7148	1.15494	-3.0968	1.0604	1.12555	0.0638582	-1.27962	1.37159	0.366134	0.27768	NA	-2.46236	0.935337	-0.933846	-0.3748	0.12862	-0.550063	0.402561	1.04708	-1.0938	0.0742242	-2.76526	-0.855594	-0.355584	-0.360733	-2.83837	0.094582	1.48657	0.931205	-1.73478	-1.48295	-1.03836	2.55451	-1.564
gtagct	-0.47739	-0.303648	-1.19445	-0.575963	-0.523186	-0.237644	0.56751	0.237992	0.793626	0.658075	0.310059	-0.160943	-0.309062	-0.0151044	-0.787961	0.671629	0.418628	0.246566	0.0562253	0.286147	-0.196309	-0.982357	0.0901828	0.106282	-0.38606	-0.0136589	-0.385559	-0.317311	-0.256138	0.690421	-0.145707	0.278082	-0.529233	0.159122	-0.179052	0.129396
gtagcc	-0.677871	0.448558	0.0150498	-0.312181	-0.424027	-0.192677	0.00166226	-0.128107	0.525476	0.0351565	0.253829	-0.23123	-0.719472	-0.491058	-0.0804938	0.0415487	0.845814	-0.00526602	-0.0750168	-0.28079	0.323153	-0.233083	-0.193946	0.290359	-0.0717752	0.0594528	-0.129316	-0.614977	0.510296	-0.355922	-0.941551	-0.315128	0.0290812	0.330026	-0.428443	0.246945
gtagca	-0.541364	-0.949179	0.635796	-0.552134	0.747713	-0.295285	0.160124	0.273878	-0.000926535	0.477208	0.588321	0.0675312	-0.915235	-0.679708	-0.822634	-0.193553	-0.59366	-0.0210689	-0.0153344	0.519444	-0.148602	-0.653798	0.384811	0.121641	-0.357992	-0.359409	0.221638	-0.306304	0.00440611	-0.296711	-0.594111	-0.0854263	-1.72153	0.254272	-1.15553	1.07165
gtagcg	0.862392	-1.94377	-1.36789	1.22296	0.840525	0.0597927	0.892066	-0.257555	0.702767	-1.07728	-0.168236	0.414318	NA	1.09746	1.23759	-1.24556	-0.221678	0.0957377	-0.827262	0.538923	NA	0.400528	0.234394	-1.35127	-0.896772	1.28079	0.838683	0.121074	-0.93136	1.3233	0.41497	0.0786241	1.67054	-0.460007	2.02636	-0.612119
gtatgt	-0.478514	-0.0709232	0.378459	-0.684142	1.10571	-0.635002	-0.175138	-0.22453	1.46993	0.75474	1.19166	0.129117	NA	-0.887946	-0.500479	1.28707	-0.901122	0.661742	-0.762632	-0.82283	-1.40563	-0.398291	-0.276873	0.532054	-0.460936	-0.732255	-0.185514	1.90716	0.67258	-0.398819	0.489445	-0.434236	0.0624071	1.37638	-0.237843	0.481307
gtatgc	-0.481614	0.0807539	0.546258	-0.244797	0.0120041	1.12564	-0.604842	-0.143254	-0.777775	1.38554	0.429964	-1.63747	-0.602944	-0.187243	-0.0777055	0.25457	-0.985799	0.85723	0.115042	-0.0229929	-0.6271	-0.953171	2.34926	0.867421	-0.777507	-1.67317	-1.65908	-0.843012	-0.270852	0.760796	-1.2413	-0.248245	0.888342	0.33397	1.22632	-0.163298
gtatga	NA	NA	-0.0206114	NA	NA	3.01722	NA	-0.621128	NA	-2.27667	-2.82115	-0.185698	NA	3.46882	NA	NA	NA	NA	NA	NA	NA	-1.75769	0.614952	NA	0.412492	NA	0.700252	NA	0.0422256	2.63245	NA	NA	NA	NA	NA	NA
gtatgg	-1.05323	-1.66635	0.464265	-1.74235	-0.917522	-0.19907	0.192307	0.453628	-0.126331	0.506155	0.169278	1.39365	-0.341169	0.263784	-1.19232	-0.783449	-0.318705	-0.198212	-1.1227	0.608767	0.909814	-0.289601	0.192735	0.900679	-0.91194	0.699937	-0.0725726	0.632758	0.435014	0.407955	-0.574458	1.09588	-0.543344	0.882538	-0.277926	0.802542
gtacgt	0.478889	0.942914	0.992454	0.105758	-0.831917	-0.816654	0.604098	0.171731	1.55408	0.583025	0.417817	-0.733909	0.187836	NA	1.60266	-0.48247	-1.08794	0.457849	1.44238	0.922853	NA	0.214002	-1.80174	0.552093	-0.60546	-1.41112	-1.93709	-2.74492	0.605051	0.868061	-0.334815	0.344263	-1.12272	-0.112818	0.0259626	1.57725
gtacgc	-1.32227	1.11507	3.27573	-0.446965	1.3085	-0.377636	-0.505205	-0.562048	1.16718	-1.31176	-0.0137266	0.640329	1.16139	-1.14376	1.09513	-2.08782	-0.304138	-1.78326	1.59981	0.627231	-2.57293	-0.974822	-0.233105	0.138723	1.04823	0.262195	0.386905	-0.963739	1.07656	0.452672	-1.14641	1.8112	-1.59392	0.99009	-2.273	-0.475921
gtacga	-0.705337	-0.232793	1.00038	-0.194608	-3.38684	-1.41334	0.528837	0.61901	0.80237	0.0353803	1.02143	0.786234	-2.50002	0.159169	-0.58592	-0.230928	0.0560263	0.077264	0.549861	-0.330184	0.715066	-0.343465	0.0679458	-1.99607	-0.922499	-0.954521	0.353438	-2.26161	-0.85509	0.813571	-0.554068	0.512599	1.40171	0.584756	0.267556	1.11194
gtacgg	-2.53785	1.24047	0.795166	-0.342886	0.094025	-1.21743	0.131748	-0.279881	-0.494047	-0.140762	1.95156	-0.708791	0.757675	-0.327612	0.504382	-1.7447	0.386969	0.665951	-1.05527	0.320457	0.774628	0.900017	-1.3927	2.04552	1.05888	0.105067	1.00532	1.35694	-0.638599	0.693908	-1.53963	-0.104394	0.791871	-1.21875	0.292832	-0.347372
gtaagt	0.75177	-1.18607	-0.63722	-0.461834	0.544234	0.58957	-0.125916	-0.119746	0.215214	1.60053	0.302159	2.48071	0.753035	-0.0249653	-0.379211	0.651712	0.00272231	0.386193	-0.487332	-0.24797	0.345125	0.544829	-0.616064	1.39218	-0.835659	0.381645	-0.652374	1.60811	-0.430031	0.0600267	0.99613	1.84875	0.150768	-0.342361	-0.274837	-1.71395
gtaagc	0.581635	0.426236	1.83881	-0.854887	0.0329875	0.483524	-0.336152	-0.247888	0.83725	-0.430007	0.51701	0.823997	-1.08939	0.136989	0.847762	-0.602575	-0.0090369	-1.44668	0.229087	-1.07674	1.10465	0.842401	0.689923	0.32053	-0.298982	-1.41021	1.00691	-1.55344	0.790418	0.222742	0.339756	-0.0168881	-1.11542	-0.511768	-0.13271	0.727365
gtaaga	1.20867	-1.55406	0.711497	-2.67712	-1.48644	-0.355369	-0.0177607	0.652997	0.575206	-0.104468	1.38774	0.894914	1.49449	-0.599379	-0.670049	1.19085	-0.911637	0.726138	0.135994	1.06309	1.03935	1.042	0.681246	-0.255211	-1.53151	0.0547855	-0.092891	-0.615633	-0.528742	-0.0969689	-0.128895	0.301545	-0.426327	0.155167	-0.585448	-0.414423
gtaagg	0.634871	0.966325	0.312441	-0.407514	-0.196839	-0.194305	0.296841	-0.32925	1.08221	1.19433	0.246494	-0.0488076	-1.24722	0.325208	-0.0557366	0.154664	-0.689841	-1.38916	0.450897	0.961625	-1.69118	0.430453	-0.708265	0.535095	0.228347	0.708281	-0.556035	0.444926	-0.373645	0.676024	0.608262	0.589373	-0.67141	0.995522	-2.62968	-0.633261
gtaggt	-1.20493	0.141547	-1.96323	-1.17193	0.811845	0.0191587	-0.108433	1.34565	1.05132	0.626014	-0.527921	1.30789	-2.4275	-0.754855	-1.58663	0.933718	0.445676	0.57458	-0.887994	-0.0754546	-1.0296	-0.41651	1.44738	-0.669183	-0.824256	-0.30929	-0.0162086	-0.737298	0.0805081	0.284083	0.698162	0.8877	-0.259904	1.93294	-1.15071	0.207548
gtaggc	-0.120149	-0.291966	0.163934	-0.149073	0.452952	0.201581	0.0984137	0.666262	-0.262636	-0.0947648	-0.0732281	-0.314349	-0.20466	-0.25525	-0.27868	-1.06683	0.0989677	0.133969	-0.0855412	-0.51139	0.318061	-2.00362	0.602378	-0.0796961	0.00571564	0.354649	0.0449267	-1.09913	0.150593	1.00705	0.125759	0.226175	-0.218011	-0.587964	-0.406773	2.31308
gtagga	-0.204386	-0.940645	1.08173	-1.00634	-0.165567	-0.055411	-0.0944842	-0.112635	-0.382686	0.22233	0.954161	0.622383	-0.294714	0.013849	-1.06647	1.27131	-0.804593	-0.904599	0.144878	-0.00573583	-0.184385	-0.559652	-0.00195544	1.12881	-0.372891	0.0274787	0.00682717	0.322928	0.147589	0.499922	0.318652	0.612521	-1.42882	0.48229	-0.0179592	0.249311
gtaggg	0.220095	0.223936	0.0629802	-0.687407	-0.163738	0.69221	-0.0707102	-0.0442146	-1.69441	-0.294515	0.00726093	1.38678	-0.515972	0.287733	0.0671356	0.588884	0.271889	0.00312434	-0.635351	0.0797979	1.8556	-0.916368	-0.339121	2.65599	0.142503	0.0926141	-0.257562	-2.16942	0.369482	0.510794	-0.277084	0.466606	-0.683023	0.910814	-0.490886	-0.0794616
gtgttt	-0.38704	-0.593378	-0.29709	0.474028	-0.283781	0.0981082	0.0236547	0.269741	0.145211	0.0484078	0.0361678	0.0184251	0.402503	-0.397199	-0.132788	-0.228978	0.138754	0.468062	0.284351	-0.0250479	-0.305464	-0.533587	-0.0814235	0.0115948	-0.961734	0.362798	-0.292675	-0.229221	0.618416	0.393857	-0.207447	0.276898	-0.400066	0.0346228	-0.692737	0.348857
gtgttc	-0.0654108	0.142773	-0.446079	0.721392	-0.477448	0.2585	-0.0086764	0.303651	-0.901794	0.103168	-0.286255	-0.108016	0.776699	0.517325	-0.497153	-0.223929	0.359822	-0.696444	-0.0564613	0.0749461	-0.204217	0.0220572	-0.231988	0.103253	-0.128303	0.473276	0.0708471	0.684211	0.147959	-0.251003	-0.0358405	-0.307369	-0.113971	-0.238052	0.619983	0.34007
gtgtta	-1.29087	-0.545445	1.1482	-0.12101	-0.611643	0.849665	0.367048	0.153739	0.53883	0.0665723	0.132888	-0.553196	0.881121	0.724001	-0.391416	-0.755433	-0.0887553	-0.27538	0.212266	-0.333358	-0.213167	0.16771	0.262676	0.163895	-1.09708	-0.411338	-0.45954	0.969268	0.138362	0.692355	-0.305401	0.406648	-1.25953	0.114574	-0.540117	0.204254
gtgttg	-0.852358	-0.21389	-0.431528	-0.483308	-0.0986981	-0.0328272	0.0737564	-0.00642842	0.13383	0.473907	0.675963	-0.796033	-0.269289	-0.0530424	-0.278145	0.357782	0.185939	0.446423	0.337392	0.189827	-1.03963	-0.334881	-0.449143	-0.00582414	-0.352798	0.546531	-0.163319	1.34641	-0.0207807	0.234568	0.0786157	-0.283155	-0.577769	-0.40641	0.0106386	0.216532
gtgctt	-0.658773	-0.816491	-0.340347	0.130317	-0.737878	0.405309	-0.0376464	0.0166568	-0.719331	0.193294	-0.146066	0.030864	0.0200345	0.873874	-0.0189653	0.137278	0.656627	-0.160708	0.585857	0.35335	0.403387	-1.00701	0.301472	0.386896	0.0481666	0.246754	-0.321486	-0.0230442	0.0139658	0.179051	-0.686493	0.0916953	0.512545	-0.52753	0.315368	0.0510861
gtgctc	-0.315043	0.0570721	-0.370769	0.977719	-0.435955	0.0404484	0.0882274	-0.263255	0.217344	-0.121631	-0.458048	-0.0949473	0.533086	0.394418	0.343965	-0.0547181	0.31188	0.0550505	-0.503523	-0.0317145	-1.2449	0.126579	-0.433139	-0.467843	0.348222	0.111652	0.249398	1.02567	0.259088	-0.378613	-0.503026	0.0620078	0.731334	0.000928284	-0.254769	0.0936365
gtgcta	-0.335511	-0.239264	-0.11515	-0.0207023	0.105945	-0.294433	-0.949937	0.1019	-0.157071	-0.233248	-0.0182294	-0.844685	-0.813461	0.505662	-0.774288	0.144173	-0.317297	0.870314	0.288367	-0.00897947	-0.0692663	0.317512	0.0424697	-0.00652064	-0.356205	-0.265487	0.924951	1.52921	-0.234246	0.589769	-0.265335	0.449364	0.549968	-0.666479	-0.366986	0.913644
gtgctg	-0.160721	-0.0360977	-0.464461	1.08565	-0.473169	-0.484947	-0.0438588	-0.018822	-0.177255	-0.425353	-0.636626	-0.387597	0.276715	0.435367	-0.0047045	-0.303394	0.282748	-0.0159703	-0.0303958	0.150307	-0.56757	-0.302259	-0.184619	-0.230644	0.5196	0.141865	0.195156	0.144133	0.0246547	-0.114604	0.0734184	0.160586	1.05686	-0.389769	0.441851	0.330655
gtgatt	-0.366317	-0.558189	0.209675	0.00478455	0.153392	-0.763054	0.470419	0.0247423	0.646693	0.177237	0.027322	0.0620811	1.17574	-0.00637309	-0.108694	-0.16412	-0.0945844	-0.382392	-0.336674	0.514422	-0.676876	-0.158636	-0.531871	0.213964	-0.755627	0.0522424	-0.256761	-0.502728	0.106564	0.196637	0.0755882	0.870342	-0.836563	-0.314669	-1.01971	0.00250281
gtgatc	-0.629442	0.518564	-0.0842601	0.0970299	0.388744	-0.454794	-0.103889	0.279582	0.0725285	-0.433213	-0.208128	-0.397535	-1.01404	0.214255	-0.65795	-0.0702151	0.545174	-0.246454	-0.564835	0.090858	0.288135	-0.749689	-0.234407	-0.133149	-0.280272	0.3689	0.574041	0.346946	0.249403	0.546337	-0.242199	-0.32531	0.889056	0.606968	-0.139975	0.102085
gtgata	-0.147045	-0.329241	-0.981667	-0.681795	0.412479	-0.126899	-0.40003	0.47849	-0.212703	0.25953	0.108399	1.36854	-0.105404	-0.766327	-1.14375	0.142851	0.691643	0.406859	-0.56826	-0.00731972	-0.703238	0.196861	0.277047	0.472264	-1.09616	0.257796	-1.03964	0.298606	-0.217966	-0.160668	-0.0452774	0.787517	-0.244111	1.13325	0.252585	-0.529388
gtgatg	-0.549219	-0.312395	-0.251745	0.284244	0.144362	0.46646	-0.10765	0.503039	-0.0219434	-0.150844	-0.402135	-0.520245	-0.471856	0.108803	-0.185666	0.0522836	0.000986779	-0.0590194	0.136867	0.293906	0.458079	0.243216	-0.076314	0.176439	-0.304815	0.0581546	-0.0743528	0.0944462	-0.0669432	0.038408	0.140463	-0.285041	-0.395536	-0.158698	-0.385073	-0.014132
gtggtt	-0.587879	-0.252882	-0.00516799	-0.275991	-0.220327	-0.0554382	-0.163095	0.181929	0.430551	0.250422	-0.257806	-0.678517	0.21142	-0.534336	-0.560031	-0.119211	0.87143	0.388645	0.169136	0.241897	0.3069	-0.530516	0.303401	0.499631	-1.018	-0.232247	-0.361356	-0.724385	0.38228	0.692703	-0.0326641	0.229976	-1.32377	0.463425	-0.302502	0.671844
gtggtc	-0.709778	0.0573963	-0.163542	0.988598	-0.277873	0.230022	0.18593	0.235684	-0.0437378	-0.328732	-0.70646	-0.188396	0.19294	0.138107	0.171074	-0.29195	0.646159	-0.311688	-0.461732	0.455648	-0.247592	-0.519261	0.120041	0.212715	0.348319	0.148428	-0.0618083	-0.483097	-0.13667	0.322586	-0.508445	-0.047938	0.488094	-0.617261	-0.148735	0.777776
gtggta	-0.319247	-0.542288	-0.178982	-0.224592	1.07326	0.0651556	0.2974	0.591227	0.548185	-0.0254779	0.279097	-0.16174	-0.294181	-0.208274	-0.339739	-0.737739	0.235788	-0.305983	-0.830331	-0.171392	0.282818	-0.837725	-0.575574	0.429246	0.110473	-0.0855847	-0.124115	-0.22557	0.368117	-0.146991	-0.0975288	-0.224946	-0.227952	0.446738	-0.73598	0.34823
gtggtg	-0.248917	-0.0813828	-0.701891	0.999537	-0.410055	-0.157756	0.380736	0.0415234	-0.107593	-0.281922	-0.516431	-0.282787	0.0525009	0.189353	0.0768482	0.0241864	0.361559	0.103194	-0.124713	0.266833	-0.214077	-0.49509	-0.271169	-0.195815	0.0712626	0.463923	0.187522	0.353004	0.0808851	-0.42613	-0.11096	-0.194852	0.547148	-0.404575	0.0728287	0.279388
gtgtat	-1.38246	-1.9669	0.885342	0.179971	0.109065	-0.722618	0.0218939	0.464821	-1.00115	0.248062	0.443039	0.716648	0.543627	-0.521958	-0.571251	-0.41157	-0.0916285	-0.508475	-0.461661	-0.254077	-0.29399	0.688552	0.917042	0.920315	-0.510691	-0.384865	0.00499839	-0.397857	0.494944	0.153614	-0.462152	0.521304	-0.535817	0.675768	-0.302911	0.169663
gtgtac	-0.142425	-0.128684	-1.03632	0.769886	-0.324879	-0.0365809	-0.228157	0.0938505	0.562235	-0.316076	-0.325814	0.371393	0.326992	0.316647	-0.422852	0.127916	0.892263	-0.716234	-0.42289	0.203861	-0.146255	-0.149595	0.276771	0.446354	0.360791	0.25897	-0.010374	-0.357013	-0.170982	-0.3103	-0.203274	-0.182771	0.212399	0.000721498	0.177084	0.0188719
gtgtaa	-1.1276	NA	-0.299977	1.74584	NA	1.44489	NA	4.15545	NA	-0.41162	-2.88504	-0.0220862	NA	1.5151	0.749857	NA	NA	NA	-0.390289	1.95659	NA	-0.492094	NA	NA	NA	-2.35082	1.22129	NA	-0.494157	0.05118	-1.14657	-0.021622	NA	-1.14725	0.943679	NA
gtgtag	NA	-1.44944	NA	-1.20854	0.428108	1.64512	0.891236	2.43141	NA	0.175029	4.28845	NA	2.97969	NA	0.307915	0.187763	-2.42443	NA	0.814804	-1.49583	-0.935729	NA	-0.369934	-1.80188	NA	1.85429	0.309643	-1.51713	-1.31391	-2.08236	-1.0305	0.657539	1.07916	1.16521	-0.503625	NA
gtgcat	-0.444533	0.000620465	-0.213038	0.291173	0.183912	0.275429	-0.00986726	0.20158	0.623066	-0.247741	0.310513	0.337592	-0.357915	-0.437533	0.0322488	-0.204326	0.205489	-1.29656	0.610194	-0.112435	-0.672832	-0.804252	0.529382	-0.277749	-0.863994	-0.106262	0.119825	0.283509	0.588764	0.0723775	-0.191708	0.0895151	0.130033	0.473606	-0.0605954	0.246863
gtgcac	0.0985441	0.171491	-0.620217	0.941169	0.0247492	-0.0712462	0.0200737	-0.254015	0.0782055	-0.220984	-0.890951	-0.123103	0.056288	0.273868	0.326319	-0.1097	0.146674	0.0142106	-0.202353	-0.00355199	-0.248109	0.0114983	0.195545	0.187845	0.864813	0.446786	0.236243	1.09379	-0.202844	-0.405107	-0.0837152	-0.617711	1.22348	-0.593398	0.0362666	0.269456
gtgcaa	0.234177	0.422013	0.323589	0.0376955	0.0672442	-1.45915	-0.154176	0.0352927	-0.586406	-0.0832716	-0.0332428	0.522533	-0.09093	-0.570714	-0.600645	0.561215	-0.223799	-0.259118	0.0231435	-0.051245	-0.455903	-1.02635	-0.0435118	-0.0988065	-0.0476782	-0.375924	-0.0552503	0.792209	0.192055	-0.0342548	0.425568	0.0803943	0.971974	0.433061	0.426733	-0.263727
gtgcag	0.274197	0.298088	-0.0876895	0.906891	-0.125889	0.221429	0.0407731	-0.0435853	-0.00874721	-0.377767	-0.149924	-0.158542	-0.122975	0.00212724	0.425149	-0.527021	0.217143	0.288502	0.222732	0.188683	-0.111168	0.254845	-0.0973075	-0.47741	0.305339	0.369562	0.0917891	0.176638	-0.26589	-0.212241	0.163313	-0.413812	0.463853	-0.579033	0.578692	-0.00429561
gtgaat	-0.403538	-0.430183	-0.0940742	0.139089	-0.316591	-0.00764921	-0.389862	-0.087798	-0.0202874	0.322346	0.252309	0.883611	-0.394654	-0.298683	-0.0397454	0.403897	0.121104	0.264384	0.327938	-0.0924872	0.288406	-0.0932654	0.221012	0.223382	-0.426582	-0.0294686	-0.301969	0.121916	0.246108	0.0034731	-0.104342	0.411911	-0.0680026	0.435291	-0.422746	0.344801
gtgaac	0.460167	0.0860609	0.0332634	0.373179	-0.0107403	0.388965	0.0751051	0.260839	0.403025	-0.349008	-0.653408	-0.349668	0.0407116	0.214878	0.377105	-0.584154	0.265466	-0.211654	-0.492606	0.00717416	0.0727208	-0.315041	0.0847564	0.168309	0.143384	0.516578	0.0229958	-0.0910302	-0.158524	0.150342	-0.0644553	-0.265254	1.00445	0.0315235	-0.000724109	-0.116561
gtgaaa	0.135256	0.0558666	0.956088	-0.791555	-0.598185	0.00983737	-0.315745	0.0341333	-0.505029	0.202125	0.606185	0.23173	-0.954304	-0.484949	-0.0406949	0.267597	-0.129902	0.263681	0.611154	-0.0816606	0.304658	-0.258823	0.349787	0.00626863	-0.385322	0.227817	-0.250697	-0.257133	-0.120953	0.288478	-0.0758371	0.424064	-0.661896	0.178127	0.17417	0.0652553
gtgaag	0.0721389	0.123431	0.302717	-0.0020999	0.0452011	-0.299815	0.119913	0.112759	0.167093	0.0385063	-0.189452	-0.803683	0.298767	-0.119444	-0.0547733	-0.130585	0.00858268	0.21987	0.00892986	-0.209841	-0.0989695	0.287301	-0.139845	0.144109	0.253978	0.494481	-0.0552611	0.0275115	0.0790244	-0.222507	0.114076	-0.146621	0.185493	-0.0201891	0.288679	-0.100691
gtggat	-0.162026	-0.190267	-0.394246	0.122055	0.130167	-0.248584	0.311121	0.117792	0.432563	0.0534107	0.0365746	0.325368	-0.533411	-0.0937035	-0.634044	-0.0703995	0.177811	0.242944	0.151607	-0.260422	0.0529236	-0.257066	-0.00587967	-0.118712	-0.588959	0.159675	-0.123253	-0.228212	0.183916	0.162422	-0.120799	0.139201	0.0623452	0.298107	-0.198773	-0.144797
gtggac	0.0874483	0.0611471	0.366197	0.535024	0.129546	-0.0611109	0.0741197	0.0643999	0.0612032	-0.414647	-0.336395	0.0950596	0.48625	0.371986	0.43169	-0.0665502	0.343239	-0.42024	-0.14973	-0.0824316	0.0771169	-0.053384	-0.204333	-0.400398	0.265364	0.136951	-0.0193887	0.195896	-0.268932	-0.125614	-0.211234	-0.330475	0.370723	-0.281957	0.478112	0.219616
gtggaa	-0.139629	0.0501323	0.470398	-0.5939	0.0137945	0.16171	-0.0663505	0.0671094	0.130765	-0.183992	0.127089	0.480628	0.248716	-0.0653502	0.110138	-0.362798	-0.244936	0.48241	0.215468	-0.226177	0.298699	0.215408	0.148451	0.818297	-0.780942	0.00966854	-0.0705983	-0.350059	0.0586705	0.0252163	0.019387	-0.00345236	-0.494013	0.171647	-0.442106	0.209193
gtggag	0.09967	0.648285	-0.314423	0.642658	-0.121279	-0.321374	-0.0382775	-0.0606943	0.134824	-0.389577	-0.543575	-0.176977	-0.0103379	0.258251	0.485147	-0.201105	0.14173	-0.048837	0.269418	-0.0547602	-0.25912	0.120245	0.10883	-0.0269291	0.333118	0.275526	0.19596	0.0767689	-0.126641	-0.277329	0.275065	-0.316545	0.503112	-0.335135	0.223317	-0.106673
gtgtct	-0.201793	-0.0604926	-0.208795	0.124508	0.233224	-0.385861	0.161068	0.0521645	0.0241259	-0.308037	0.35636	-0.259363	0.223104	-0.205875	0.201255	0.0323584	0.244237	0.265693	-0.38467	-0.0310539	-0.159282	-0.154182	-0.422487	-0.00879173	-0.126263	0.00625895	0.352231	-0.0896487	-0.232443	-0.110647	-0.172383	-0.070302	0.256084	-0.0572431	0.00346234	-0.168153
gtgtcc	-0.0874431	0.472857	-0.567311	0.873117	0.758516	0.0880863	0.00840317	-0.0111326	-0.737272	-0.385753	-0.378858	0.469077	-0.113719	-0.151565	0.39596	-0.470334	0.10771	-0.299734	0.134394	0.0818699	-1.20167	-0.226483	-0.474346	0.168387	0.309828	0.636699	0.347718	-0.0626764	0.0533044	-0.444233	0.0895451	-0.430335	0.722505	-0.695805	0.297692	-0.227025
gtgtca	0.531479	-0.221978	0.688443	-0.649608	0.340857	0.385678	-0.0778692	-0.127674	-0.0656839	-0.143388	-0.758663	0.434648	0.653682	-0.00646522	0.154737	0.430458	-0.335283	0.292607	-0.512316	0.55602	-0.628794	-0.191148	-0.0508426	-0.343425	0.217114	-0.281515	0.198445	0.989703	-0.232174	-0.151358	0.277155	0.55372	0.266385	-0.113238	-0.504696	0.446767
gtgtcg	0.814404	0.460357	-0.436769	0.607483	1.25367	0.406694	-0.343054	-0.221512	-0.137018	-0.985788	-0.659506	-0.00943477	-0.397004	-0.559115	0.866155	-0.0887984	0.233975	0.0760895	-0.216614	0.200185	-1.03578	-0.612089	-0.100942	-1.5148	0.337564	0.782058	0.506895	0.488527	-0.0126395	-1.82682	0.580792	0.331642	0.68004	0.108947	0.469329	0.0504138
gtgcct	-0.0579971	0.650485	0.0706372	0.213817	-0.0207605	-0.529027	0.275129	-0.261724	-0.00947624	-0.244117	-0.227326	-0.189872	-0.383354	-0.0768071	0.0845116	0.0965323	0.625368	-0.125607	-0.00748026	-0.0357285	0.0833209	0.401107	-0.397814	-0.0864278	0.27714	0.457823	0.0739018	0.227732	-0.165533	0.249338	0.180641	-0.173312	0.523987	-0.101855	0.22434	-0.00180359
gtgccc	0.440328	0.300269	-0.193785	1.24748	0.530898	0.0313354	0.0834789	-0.155695	-0.0703651	-0.561318	-0.492543	0.0668295	0.640928	-0.216451	0.621147	-0.214811	0.774849	-0.551716	-0.457842	0.145266	-0.363734	-0.266148	-0.369756	-0.460788	0.714596	0.343827	-0.141531	0.445725	-0.140762	-0.432285	0.161127	-0.889514	1.40596	-0.703538	0.344531	0.152983
gtgcca	0.523778	-0.514694	0.45424	-0.000683896	0.4395	-0.386455	0.286103	-0.130649	0.118813	-0.347949	0.540618	0.0327964	0.571759	-0.295981	-0.06683	-0.390652	-0.374745	0.618206	0.146037	0.296015	-0.457707	-0.00652716	-0.367879	-0.416359	-0.0502665	0.135688	0.0162323	-0.196562	-0.0683366	0.146079	-0.020699	-0.273694	-0.014619	0.168547	-0.74335	0.328258
gtgccg	-0.31633	0.808377	0.3441	1.9613	0.515994	-1.27302	0.275258	-0.520263	-0.18071	-0.271247	-0.635931	-0.938909	-0.369189	-0.471107	0.842965	-0.0913186	0.220486	-0.875948	0.330238	0.378629	-0.726588	-0.609007	0.0468731	-0.523447	1.27506	0.275775	-0.0191181	0.209319	-0.0226809	-0.724683	0.408962	-0.778876	-0.32819	-0.520946	0.556632	0.164527
gtgact	-0.117949	-0.34405	-0.735352	-0.116094	-0.0738605	0.321968	-0.278753	-0.166981	0.214405	0.0838652	0.2793	1.25065	1.4248	0.167167	-0.379224	0.299141	-0.108735	0.584826	-0.530805	0.253051	-0.19954	-0.518337	-0.708403	0.194047	-0.679175	-0.248314	0.232777	0.444191	0.108427	-0.142282	0.475692	0.204683	0.346652	0.297864	-0.288799	-0.292628
gtgacc	-0.277632	0.0708851	-0.0551033	0.747786	0.0358665	0.0141144	0.244803	0.0881292	0.0463951	-0.556223	-0.235394	0.136906	0.419529	0.0183168	-0.100248	0.0367349	0.0841965	-0.356746	-0.0647098	0.0510437	-0.762999	-0.297997	-0.0963964	-0.165424	0.228642	0.221774	-0.0282347	0.363442	0.211299	-0.119564	-0.411248	-0.221832	0.861127	0.286982	0.424502	0.181331
gtgaca	-0.663299	-0.175808	-0.23481	0.392062	0.556579	-0.210664	-0.299283	0.249382	-0.408961	0.145135	0.185848	-0.0145498	0.0723297	-0.210819	-0.710622	0.135609	-0.251722	0.638103	0.372013	-0.128465	-0.526145	-0.118347	-0.216913	0.0305014	0.149115	-0.00310608	0.142873	-0.139449	0.200915	0.0507852	0.211636	0.17216	0.00709607	-0.079476	-0.316044	0.379583
gtgacg	-1.47831	1.58521	-0.54331	0.351283	0.522995	0.619354	-0.0426574	0.0325935	-0.668933	-0.997935	-0.793364	-0.390847	1.13543	-0.334727	0.0478497	0.895282	-0.282878	0.437644	-0.397638	0.206842	-0.331655	0.861061	-0.337907	0.458595	0.236592	0.254295	0.104204	0.648289	0.041557	0.080781	0.200357	-1.16531	1.76331	-0.165197	0.868924	-0.0393712
gtggct	-0.0641057	-0.07744	0.109056	0.469008	0.0923397	0.305295	0.004431	-0.235662	0.240622	-0.099414	-0.180044	0.147703	0.566644	0.30876	0.0381904	-0.447535	0.272941	-0.219319	0.319859	0.1779	-0.415287	-0.71742	0.00494049	-0.135574	-0.105329	0.120755	-0.129091	-0.31549	0.100638	0.281767	-0.0998267	-0.0266708	0.463332	-0.230419	-0.275424	0.202526
gtggcc	-0.175064	0.259	-0.199623	1.13698	-0.010299	-0.087647	0.143856	0.086538	-0.341252	-0.450461	-0.762063	-0.386738	0.220137	0.565005	0.408463	-0.17528	0.489702	-0.474469	-0.356409	0.0487628	-0.555849	-0.503161	-0.392204	-0.17668	0.389653	0.496849	-0.114559	-0.115574	0.140905	-0.224095	-0.169646	-0.36329	1.39493	-0.192252	0.43764	-0.0426405
gtggca	0.0296045	0.234977	-0.234603	0.437753	0.106249	0.274166	-0.0280572	-0.00688133	0.0694755	-0.0581715	0.301921	0.354869	-0.293483	-0.00153654	-0.0393799	-0.228452	0.219522	-0.468303	-0.257224	-0.189467	-0.237634	-0.462486	-0.471005	-0.0832368	-0.184606	0.210684	-0.194793	-0.232092	-0.0421371	0.373487	0.305875	-0.0261065	0.386838	-0.068986	-0.00215669	0.11063
gtggcg	-0.00149807	0.339744	0.0545131	0.851098	0.356222	-0.95957	0.794252	-0.368753	0.601747	-0.0523586	-0.0311696	-0.865156	-0.202826	-0.373087	0.24804	-0.198307	0.799596	-0.0816201	-0.316409	0.289715	-0.434848	0.175691	-0.821016	-0.461533	0.615077	-0.117715	-0.164122	-0.0835885	0.392573	-0.0330405	-0.366515	-0.66179	1.1692	-0.722695	0.67158	-0.0440646
gtgtgt	0.215824	-0.361159	0.782024	0.187996	-0.0322607	0.0648676	0.143469	-0.12888	0.174858	-0.369281	-0.408119	-0.046817	0.997694	0.023369	0.152838	0.120008	0.822571	-0.546605	-0.6744	0.300709	-0.448212	-0.416347	0.0255436	-0.454288	-1.23615	0.112053	0.0700684	0.109186	-0.011849	0.031676	-0.258867	-0.300285	-0.0683293	0.188084	0.645369	-0.317722
gtgtgc	0.0437735	0.1401	0.297608	0.721729	0.489809	0.438306	0.0363019	0.0165517	-0.0619607	-0.332421	-0.662662	-0.357609	0.394956	0.596451	0.17883	-0.069345	0.822386	0.122021	-0.212164	0.0231775	-0.63812	-0.0190336	0.381617	-0.587906	-0.411478	0.258984	-0.35643	0.410663	0.0604467	-0.484194	-0.153113	-0.570386	0.902555	0.299055	0.821109	-0.450494
gtgtga	1.20104	0.820928	0.347865	6.25036	1.42704	-1.22026	-1.60629	0.454488	0.284844	-1.7483	-1.91036	-1.90331	-1.37093	-0.313392	-0.875328	1.68731	-0.192708	-1.62273	-2.02683	1.05735	0.25677	-0.891062	0.253814	1.54924	-0.54407	0.121334	0.195365	-1.02921	-0.0808392	-0.758481	0.340425	-2.33086	NA	1.02951	-0.714928	0.199986
gtgtgg	-0.281524	-0.50197	-0.159907	0.7164	0.0477086	-0.203835	0.0289241	-0.415659	1.15784	-0.684255	-0.483866	-0.386801	0.178484	0.340832	0.492338	-0.229433	0.845411	-0.0843393	0.014339	0.216152	0.0870487	-0.287875	-0.438633	-0.029162	0.181024	0.797537	0.291074	0.469971	0.121922	-0.933866	-0.0485797	-0.617793	0.0312418	0.15175	-0.372966	0.497177
gtgcgt	2.69254	0.833046	-0.521282	1.06804	-0.828066	0.0761493	0.601684	-0.650722	-0.152762	-0.302027	0.104505	-1.0769	0.09292	-0.268039	0.188521	-0.341974	-0.0195903	-0.517618	-0.892414	0.488748	-0.940467	1.10162	0.552078	-0.172362	0.479471	0.687108	0.11793	-0.253116	0.0411114	-1.73953	-0.183793	-0.13077	2.12643	-0.594396	-0.819448	0.232771
gtgcgc	0.352478	0.598067	-0.0592824	1.54392	-0.108154	0.102769	0.0783912	0.0190997	-0.308714	-0.177238	-0.719851	-0.180805	-0.44551	0.553031	0.123233	-0.769675	0.553468	-0.546561	-0.201421	0.0335299	-0.293945	1.29542	-0.222397	0.0153129	1.12174	0.18932	-0.49335	0.107518	0.512969	-0.686116	0.173477	-0.12893	0.622367	-1.03158	0.354114	-0.972179
gtgcga	-0.910115	-0.263174	-0.341792	0.560473	0.761633	-0.202988	0.155161	-0.00845377	1.3774	0.763676	-0.880365	-0.975674	-0.242541	-0.293208	0.0548727	-0.417463	0.0606805	-1.76486	-0.202722	1.10473	0.430863	-0.836062	-1.22899	-0.523323	0.818523	0.647412	-0.435082	-0.455272	0.537586	0.448951	-1.15199	0.444658	-0.214202	-1.14836	0.339418	-0.114965
gtgcgg	-0.41484	-0.385623	-0.119934	1.36466	-1.6434	-0.619832	0.606879	-0.0827935	-0.149968	-0.212454	-0.466364	-0.96004	0.410058	0.637796	0.436557	-0.86989	0.681437	0.0634238	-0.0462556	0.258313	0.179189	0.0161741	-0.466137	0.0750425	0.539804	0.349212	-0.354582	0.201695	0.298891	-0.698546	0.0451676	-0.288534	0.833054	-0.370411	-0.510444	-0.0757567
gtgagt	0.213167	0.0659097	0.485945	0.164759	0.708082	0.134886	-0.340059	0.123398	0.292533	0.0613477	0.135686	-0.0772998	-1.05758	-0.319029	0.337835	0.224951	0.580787	-0.251702	0.218746	-0.234922	-1.30307	-0.184084	0.346409	0.118054	-0.4708	-0.609027	-0.34678	0.380729	0.451909	-0.110956	0.638942	-0.591522	-1.08005	0.0536674	-0.352153	0.759332
gtgagc	0.353242	0.0371201	-0.304668	0.350576	-0.0662904	0.106359	0.0901506	-0.114575	0.291862	-0.128575	-0.733132	-0.0727168	0.66449	0.405811	0.578149	0.0926293	-0.104569	0.162741	-0.567527	-0.270314	-0.54188	0.201393	-0.271811	-0.311029	0.55302	-0.114287	-0.195206	0.366178	-0.0612202	-0.530902	0.592976	0.10884	0.569355	-0.278738	0.985109	0.0398544
gtgaga	0.463446	-0.0804153	0.176898	-0.465944	-0.368484	0.387397	0.23003	0.398244	-0.0473508	-0.0917761	0.672241	0.496282	-1.01433	-0.040937	-0.860943	-0.701119	0.127644	1.02794	-0.625192	0.31005	1.47715	-0.566913	-0.116091	-0.0435914	-0.53287	0.104593	-0.260603	-0.85176	-0.255111	-0.150366	0.155096	0.159764	-0.503839	0.79784	0.400963	-0.569488
gtgagg	-0.499932	0.717141	-0.654695	0.0122848	-0.85594	0.243652	-0.308712	-0.267367	-0.393305	-0.282765	0.187133	0.0588908	0.0138862	0.275693	0.139188	0.0502353	0.100029	-1.07813	0.0876712	0.518167	1.42327	-0.594907	0.0811547	-0.696594	0.512015	0.563764	0.222145	0.581224	-0.167616	-0.389779	0.360793	-0.331935	0.991384	-0.276102	-0.32336	-0.45921
gtgggt	-0.194039	-0.0348037	-0.426481	0.624932	-0.0471055	0.0693134	-0.109811	0.18442	0.357749	-0.0795627	0.00578157	0.0830031	-1.56996	-0.451111	-0.269913	-0.452628	0.773936	-0.504065	-0.228888	0.0773643	0.0369979	-0.397253	0.0350199	0.0417644	-0.922423	0.0332456	0.552313	-0.27139	0.198234	-0.513677	-0.0837283	0.143291	-0.423331	-0.126377	0.0852868	0.644919
gtgggc	0.312422	0.153631	-0.353701	1.13099	0.062159	-0.583046	0.229332	0.0416397	-0.135975	-0.436393	-0.768336	-0.329087	-0.269724	0.412545	-0.331063	-0.489721	0.589372	-0.364648	-0.364613	0.173851	-0.463454	0.0511193	-0.443156	0.256542	0.414754	0.466973	0.0224191	0.520582	0.242072	-0.794542	0.181168	0.0297895	1.28702	-0.492057	0.258911	-0.203948
gtggga	-0.386266	0.11405	0.054188	0.396412	0.115181	0.174255	0.0943088	-0.0473108	0.0151244	0.446605	-0.582542	0.546625	-1.13596	-0.170776	-0.502315	0.432036	0.494157	-0.0458546	-0.169441	-0.127632	0.378387	-0.458354	-0.383324	0.599271	-0.385529	-0.151796	-0.141175	-0.588344	0.318567	-0.354444	0.0735584	-0.0220235	-0.549555	-0.0967856	0.115927	0.0425543
gtgggg	0.0848533	-0.0148216	-0.101494	1.2686	-0.167561	-0.0324257	0.411548	-0.0384329	0.207461	-0.16607	-0.708566	-0.558333	-0.129551	0.279915	0.154222	-0.474355	0.343646	-0.826872	-0.00548288	0.293676	0.50034	0.0519085	-0.266195	0.365298	-0.0396916	0.124395	-0.0100275	-0.00367823	0.0162484	-0.316432	-0.11695	-0.372792	0.456113	-0.39707	0.547408	-0.338297
tatttt	-0.372273	-0.735387	-0.117316	-0.664199	-0.0340927	0.520713	-0.519228	-0.0815707	-0.680152	0.968361	0.384185	1.85007	-0.81077	-0.302811	-0.265826	0.306916	-0.356916	0.318149	0.271661	0.43533	1.5278	0.296132	-0.118891	0.118038	-0.962187	-0.433558	-0.339269	-0.306293	-0.0777568	0.445684	-0.175906	0.788994	-0.987311	0.405611	-0.0691739	-0.0957324
tatttc	-0.23423	0.0833288	-0.292719	0.122584	-0.150421	0.414054	0.0379017	0.753339	-0.2779	0.541875	-0.203023	0.265604	0.392304	0.105113	-0.857327	0.310468	-0.294701	-0.731074	-0.156227	0.274739	-0.167703	-0.520406	0.708175	0.171731	-0.621472	0.772608	-0.568641	-0.966338	0.158079	0.341187	0.485626	-0.605922	-0.766294	-0.465376	-0.879796	0.184422
tattta	-1.1103	-1.50459	0.0964115	-0.6717	-0.814778	0.0573133	0.0613334	-0.140765	0.0019118	0.528132	0.47147	-1.1189	0.402639	0.486592	-0.112685	-0.17223	0.215154	0.494407	1.27761	0.457699	-0.399074	0.223205	0.802614	-0.497841	-1.18202	-1.63781	-0.425272	-0.352158	0.170651	0.959128	-0.0336243	0.712505	-1.32243	0.208209	-0.109328	0.399246
tatttg	-0.735788	-0.589757	1.25033	-1.05419	0.431675	-0.00769449	0.104755	0.147874	0.151194	0.537102	0.7501	0.286301	-1.59533	0.302324	-1.41585	0.0584262	-1.06272	0.277109	1.50617	0.665179	0.790185	-0.124426	-0.23532	0.193687	-1.85645	-0.19117	-0.769509	-0.941341	0.414451	0.245451	-0.574834	0.353768	-0.256303	0.295509	-0.866918	-0.362893
tatctt	-1.08559	0.0521763	-0.0936504	-1.54165	0.787036	0.515083	-0.472265	0.687687	-0.247108	0.146021	0.31132	-0.269545	0.911356	-0.133743	-0.477217	0.57566	-0.0598186	-0.035785	-0.436358	0.681201	0.725989	-0.214296	1.28821	-0.0214229	-0.135853	-0.16149	-0.0943336	-0.887063	-0.119609	0.89451	-0.184485	0.93606	-1.04229	0.506733	-1.64541	-0.365704
tatctc	-1.45201	-1.15989	-0.289283	0.158404	-0.685543	0.450231	0.164197	0.100392	1.05179	0.42794	0.0735113	-0.835772	0.115971	0.387428	-0.281887	0.775148	-0.350269	1.45137	-0.326993	0.897655	2.10967	0.103279	0.14524	-0.230012	-0.914803	-0.40648	-0.969855	-0.638836	-0.395783	0.307279	-0.558576	0.873126	-0.640256	0.387012	-0.402989	1.14613
tatcta	-0.656694	1.84681	-1.35685	-0.997432	-0.952562	0.0627728	0.501541	-0.557726	-0.522116	0.231978	0.0334611	1.28915	-0.940548	0.425175	-0.11607	-0.603402	-0.0616454	-0.459915	-1.00297	1.04677	-1.15649	-1.06929	0.622416	0.875201	-0.526772	-0.217134	-0.107408	0.0670629	-0.140376	0.909101	0.352205	0.501969	-1.31459	0.697802	-0.927562	0.709505
tatctg	-0.892513	0.649076	0.480276	-0.887162	-0.704798	-0.0541255	-0.513223	-0.0986068	0.317589	0.251716	-0.10185	-0.179091	-0.957277	-0.202474	-0.0640228	-0.0630461	-0.0541421	0.863947	0.444511	0.480767	0.0905313	-0.343393	0.508138	0.0378284	-0.636078	-0.244135	-0.215638	-0.337017	0.730389	0.350274	0.0288739	0.249132	0.358701	0.0699347	-0.751222	0.602456
tatatt	-1.28063	-1.00086	0.0672495	-0.370825	-0.153968	0.479053	0.180944	0.530498	-0.368669	0.861553	1.28601	0.352114	0.958219	-0.510086	-0.363073	0.247642	-0.381952	0.864826	0.650132	-0.151098	1.06988	0.247869	0.525395	-0.144296	-1.54474	-0.975118	-0.510739	-0.394823	-0.0891787	0.793745	-0.630859	0.919268	-1.01948	-0.289616	-0.428542	-0.453575
tatatc	-0.919934	1.26483	-0.704183	-0.160066	0.4347	-0.314142	-0.0961749	0.270008	-0.787359	0.410831	0.089341	0.678151	-1.92885	-0.560073	-0.813586	-0.115133	0.218638	0.589026	-0.908464	0.01952	0.672762	0.132255	-0.386054	0.366275	-0.468262	-0.388168	-0.571174	-0.125729	-0.148524	0.733961	-0.22298	1.34618	-0.512816	0.643963	0.163688	0.236762
tatata	-0.215816	-1.60436	0.273003	-1.01486	1.26262	-0.16604	-0.289088	0.769623	-0.649636	0.907716	0.750741	1.7621	-2.30631	-0.403682	-1.8709	-0.68884	-0.0350423	-0.0942117	1.43999	0.527107	0.387628	-0.206717	1.40882	-0.256985	-0.607607	-0.416935	-0.203048	-2.51935	-0.563393	-0.180722	0.584305	1.44973	-1.12497	0.218661	0.395871	-0.539963
tatatg	0.333666	-0.711343	0.788089	-0.0803118	-0.986531	0.0872663	0.308887	0.503165	-0.670333	0.555978	1.04174	0.402785	-1.16839	-0.294388	-0.164813	-0.0581932	-0.508961	0.243849	-0.0300062	-0.290952	0.585601	0.0789398	-0.347252	0.547482	-0.639018	-0.599505	-0.703238	-0.371077	0.0613744	0.169819	-0.343744	0.725588	-1.60211	0.362485	1.01087	-0.680692
tatgtt	-0.03358	-0.777679	-0.267838	-1.68407	0.426796	0.296972	0.720109	0.172381	-0.288749	0.603483	0.909856	0.678592	-0.985127	0.167816	-1.12512	0.209752	-0.433624	-0.113884	0.196481	-0.313573	1.01554	0.429644	0.0710298	-0.54395	-1.33159	-0.121586	-0.270753	-0.528409	0.00923081	0.752665	-0.335401	0.789688	-1.60755	0.216371	-0.342775	0.879699
tatgtc	0.187589	0.150341	-0.0828648	-0.539157	0.397949	0.308983	0.0410175	-0.286774	0.187293	-0.208106	0.141577	0.737276	-0.278182	-0.0664103	-0.406441	0.686109	0.64093	0.246795	-0.0515401	0.39086	-0.881478	-0.426158	-0.0760134	0.177379	-0.912566	0.160955	0.113308	0.0538772	-0.219674	0.508323	-0.00196094	0.363557	0.200725	0.126295	-0.531663	-0.288963
tatgta	-0.159515	-0.282076	0.899254	-1.50397	-0.179988	0.71395	-0.441226	0.012681	-0.618571	0.371752	0.688303	-0.838425	-1.09549	-0.0123996	0.076807	-0.369157	-0.452362	0.503976	0.490886	0.329353	1.1527	0.0939103	0.998722	0.254317	-1.20142	-0.691396	-0.322468	-0.973664	0.128699	0.225973	-0.537693	0.321015	-1.46603	0.0553792	-0.955763	0.767759
tatgtg	-0.667394	-0.513583	0.20439	0.104951	0.298916	0.205288	-0.0922279	0.031152	0.362189	0.193725	-0.279105	-0.00859344	0.890962	-0.0182048	-0.36893	0.137013	0.276769	-0.37965	0.499171	0.300021	-0.227588	-0.19311	0.212608	0.295759	-0.734398	-0.0751427	-0.363403	-0.156131	-0.102511	-0.250087	-0.0668417	0.157055	-0.0102211	0.224339	-0.201914	0.406513
tattat	-0.612721	-0.221684	0.197118	-0.966996	0.691592	-0.0250546	0.317138	0.280496	-0.864727	0.678224	0.819679	-0.285572	-0.559606	-0.906466	-0.0181968	1.26515	-0.567491	-0.307226	0.757644	0.0972074	0.0454892	-0.0343491	-0.355622	0.140727	-0.202436	-0.560251	0.433073	-0.643743	0.10327	0.488347	-0.649557	0.715642	-0.680467	0.445808	-0.979415	0.0933456
tattac	-1.35697	-0.323942	0.846774	-0.330771	-1.11336	0.519004	-0.622594	0.769869	0.710181	0.748775	-0.151907	0.135992	-0.404277	-0.309795	0.0120728	0.261	0.277453	0.704833	-0.276095	-0.699561	-0.546406	-0.429206	0.384221	1.13855	-0.363513	-0.115403	0.294824	-0.154591	-0.0172928	-0.579869	-0.485411	0.71933	-0.700797	0.270794	-0.300912	0.102173
tattaa	NA	NA	-1.39978	2.22472	NA	NA	1.25653	1.62206	NA	-1.51437	-0.152988	-0.178318	NA	-0.834709	NA	-0.666096	NA	NA	-0.926519	-0.931637	0.88316	0.409857	4.27463	NA	NA	-1.0662	-2.50666	NA	-0.165441	NA	NA	0.0302428	-3.78509	NA	NA	NA
tattag	2.89634	NA	NA	NA	NA	NA	-1.3937	-2.11859	-0.314461	-1.41133	1.3889	NA	NA	NA	NA	NA	NA	NA	-2.40352	NA	NA	NA	NA	-0.0590032	NA	NA	-0.79111	NA	NA	1.2307	NA	NA	NA	NA	1.07203	NA
tatcat	-0.447058	-0.539817	0.672215	-1.71621	0.292211	0.338415	0.333484	0.0591974	0.22275	0.346863	0.872025	-0.0998224	-3.77062	-0.470081	-0.586474	0.912914	-0.116347	-0.322653	0.910383	0.185043	0.431246	-0.284195	-0.0273865	0.0915833	-0.600582	-0.34073	-0.281554	-0.750013	-0.197567	-0.10465	-0.88724	0.879852	-1.86027	0.0831621	0.440134	0.500734
tatcac	0.389574	0.455097	-0.0970333	-0.784779	-0.94796	-0.31936	-0.561089	0.886874	0.152597	0.162534	-0.0523218	-0.113954	0.591371	0.642634	0.237081	0.307571	-0.245887	0.265407	0.0288103	0.181066	0.815291	-0.289196	0.878846	-0.458058	-0.00586179	-0.25626	-0.41669	0.259758	-0.0709382	-1.24404	0.981638	0.685208	-0.086355	0.867875	-0.472951	0.00394517
tatcaa	-0.548229	-1.16771	1.30376	-0.970781	0.458973	-0.269339	-0.218083	0.877967	0.053503	0.838133	0.430159	-0.0426671	-1.9974	-0.706	-0.343026	1.04256	0.0325882	0.748275	0.306562	-0.154343	0.51362	0.276549	1.05145	-0.280713	-1.37447	-0.998	-0.0172288	-1.50804	-0.0886042	1.78594	0.426008	0.0795327	-1.34772	0.8806	0.299735	-0.510973
tatcag	-0.59631	-0.249497	0.794521	-0.274943	-0.404099	0.178568	-0.243201	0.0260681	-0.530515	-0.0197591	0.870725	0.555708	0.00780333	0.260971	-0.714447	0.265899	-0.519657	0.70084	-0.00894968	-0.0589138	-0.805996	0.181132	0.00954461	0.470476	-1.10392	0.00938366	-0.119654	0.194638	0.040482	0.457376	0.168698	0.375989	-1.12013	0.00406152	-0.444731	0.242606
tataat	-0.405722	-1.11504	0.970499	-1.17158	-0.218398	0.203367	-0.718163	0.282225	-0.238909	0.371852	0.948445	0.653318	1.16112	-0.101604	-0.828252	0.785881	-0.81739	-0.355056	0.84684	-0.0323086	1.71112	-1.21951	0.145501	-0.365758	-0.433857	-0.141982	-0.691572	-0.2045	0.326956	1.30118	0.103706	0.169692	-0.167751	0.30533	-1.89868	-0.00752309
tataac	-0.62502	-0.425492	0.0607324	-0.848819	0.322364	0.359005	0.192209	0.107935	-0.602444	0.371001	-0.092346	0.208351	-0.551587	-0.956937	-0.352575	0.264938	-0.773879	1.36141	0.106211	0.19182	0.236279	-0.00204159	0.792391	0.230154	-0.761763	0.190001	-0.271821	-1.0788	0.485436	0.397324	-0.327697	0.646527	-0.849288	0.63851	-0.11846	-0.414197
tataaa	0.0308817	-0.324566	0.225584	-1.29557	-0.375875	0.312045	0.000423445	-0.00095125	0.0680128	0.402384	0.707548	0.419926	-0.924045	-0.478213	-0.473477	-0.273893	-0.435314	-0.325562	0.43568	-0.210656	0.806983	-0.381654	0.221713	0.545047	-0.956077	0.0349931	0.350209	-0.985914	-0.100918	0.482969	-0.158041	0.403604	-0.283308	0.588578	-0.370025	0.539356
tataag	-0.407012	0.0484003	1.22707	-0.177225	-0.361505	-0.199289	0.387737	0.389897	0.714435	0.52331	0.458733	1.12302	-0.583564	-0.479933	-0.728414	-0.402516	-0.0688796	0.468849	0.303493	-0.514878	0.0155753	0.527408	0.519766	0.521577	-0.343656	-0.806826	-0.385631	-0.496927	0.0429817	0.41675	-0.446543	0.182325	-1.60812	0.385927	0.582296	-0.678169
tatgat	-0.729963	-0.158334	0.462687	-0.825287	0.498664	0.378326	-0.419986	0.599569	-0.16422	0.107641	0.450006	0.206447	-0.342075	-0.427277	-0.447325	0.599414	-0.510877	-0.074808	0.452782	-0.167813	0.583281	-0.0492574	-0.0277857	0.439998	-0.885345	-0.131966	-0.390718	0.0824053	0.113862	0.893288	-0.351309	0.778257	-1.17389	0.568137	-0.489653	0.0744707
tatgac	-0.181249	0.406851	0.169722	0.232359	-0.0183826	-0.0142661	-0.583694	0.469631	-0.12063	-0.012114	-0.211706	0.272291	0.310506	-0.339398	-0.625392	0.392555	0.156945	-0.677605	0.115375	0.0531239	0.345036	-0.00542979	0.261477	0.135676	-0.338292	-0.417856	-0.27213	0.061158	0.55169	0.563833	-0.13168	0.30057	-0.0180479	0.563609	-0.169869	-0.0337455
tatgaa	-0.296181	0.115403	0.58463	-1.25236	-0.808748	0.329487	-0.0184038	0.0662219	0.00440717	0.216134	0.814966	0.821464	0.431523	-0.215766	-0.646665	0.126882	-0.156924	0.113739	0.424916	-0.0113441	0.361042	0.124128	0.738493	-0.459924	-0.882655	-0.557619	-0.220035	-0.784123	-0.340527	0.475109	0.0561759	0.594757	-0.786068	0.818798	-0.314598	0.0555556
tatgag	-0.051095	-0.1337	-0.851146	-0.316657	0.193982	0.484318	-0.0334363	-0.12003	0.306632	0.128109	-0.268424	0.072166	-0.0725676	-0.0137593	-0.325868	0.0101538	0.192029	-0.0158618	-0.00852469	-0.0378904	-0.153625	-0.170438	0.102886	0.0684632	-0.687933	0.0217068	-0.101544	-0.37418	0.270902	0.0232743	-0.0354048	0.300505	0.19919	0.351122	0.027971	0.129327
tattct	-1.29381	0.531974	-0.333967	-1.83486	-0.33275	0.48116	-0.440306	0.139385	0.278631	-0.00910228	0.549591	0.750682	0.271211	-0.621325	-0.93291	1.21981	-0.454762	0.359387	0.74424	0.63287	-0.773776	0.97775	0.55505	0.521935	-0.883613	-0.651406	0.248173	0.0324197	0.410604	0.00703684	-0.466485	-0.108446	-1.38719	0.267537	-0.860998	-0.157818
tattcc	-0.564639	-0.225297	0.0641887	-0.342365	-0.249702	0.0439112	-0.617481	-0.162798	-0.249681	-0.00317128	0.00905595	-0.208252	-0.98558	0.524456	-0.240024	1.22322	0.391132	0.0808205	-0.334764	0.430838	0.503866	-0.597394	0.0772614	-0.219687	-0.346742	0.392988	-0.0666314	-0.15956	0.184585	-0.278784	-0.181719	0.78237	-0.57338	0.993426	-0.884351	-0.512998
tattca	-0.029303	0.210405	-0.290346	-1.1886	-0.192456	0.577552	-0.637023	-0.139836	-0.610502	1.14303	0.677024	0.374821	0.35359	-0.282333	0.331177	0.767167	-0.915452	-0.0444302	0.761339	-0.248208	1.38827	0.0536296	-0.101131	1.07826	-0.308238	-0.405987	0.420907	-0.068173	0.187623	0.203749	-0.679175	0.609267	-0.580807	0.45743	-1.79923	-0.111371
tattcg	-0.729242	-5.06239	1.21646	-2.08962	2.18973	1.04633	-3.1136	1.45682	NA	1.4212	0.92861	NA	-0.426439	-0.412391	1.75887	3.22864	-2.33805	1.90876	NA	0.218141	-1.81922	-1.20424	NA	0.669729	0.122867	0.054206	0.234657	1.15259	-1.00237	0.624893	0.147888	0.0466619	0.468467	0.10461	-0.165981	-1.95195
tatcct	-1.055	-0.608146	0.030145	-0.799869	-0.0123121	-0.0341096	0.237124	0.160527	0.0979308	0.860315	0.747247	-0.16731	-0.652298	0.140743	-0.900765	1.20685	0.654731	-0.926813	0.24958	0.277283	-0.408432	0.957302	0.432167	-0.635129	-0.584678	-0.89914	-0.332152	-1.1835	0.580973	0.40394	-0.222425	0.46557	-0.319805	-0.13217	-0.765932	-0.303111
tatccc	-0.330909	-0.204337	-0.519887	-0.875774	0.207641	0.445369	0.696778	-0.407144	-0.617106	0.0265937	0.0471957	0.520123	1.18675	0.944243	-0.344175	1.32995	0.745327	-0.722191	0.374926	0.762867	-0.367078	-1.6227	0.607335	-0.3202	-1.26234	0.174708	-0.432935	-0.936302	0.658732	0.535767	-0.105006	0.762097	0.539925	-0.566601	-0.771374	0.544731
tatcca	-1.76035	0.103756	-0.537532	-1.15549	1.44086	-0.395283	0.0022984	0.467778	-1.54851	0.391295	0.54832	0.661166	0.0957082	-0.406818	-0.770334	1.48038	-0.238567	-0.742289	-0.437638	0.0547833	0.0978852	-0.132386	-0.183885	-0.314602	-0.770044	0.345832	-0.309873	-0.286613	0.396505	1.19784	-0.89624	0.625912	-1.54971	0.515018	-0.68542	0.275779
tatccg	0.774144	-2.12661	-1.36852	0.700573	2.64826	1.78529	0.653934	0.284842	0.547249	0.0261439	0.44868	-1.9111	-2.03424	1.79121	0.264666	0.103644	2.60333	-0.824419	-0.328794	0.26451	1.74838	2.41811	-1.39886	-0.812714	-1.54314	0.672254	-0.383479	-1.46595	-2.12011	-1.36371	0.601561	-0.30567	-3.52893	1.22861	1.56686	-0.630229
tatact	1.32631	-1.88687	1.08037	-0.960713	-0.592391	0.263132	0.350143	0.175973	-0.0633799	-0.133781	0.622327	-0.275596	0.372576	-0.0620894	-1.0597	2.44801	0.248301	0.732464	-0.0538384	-0.182564	1.49442	-0.0925792	0.797649	0.70572	-0.663976	-0.423738	-0.733811	0.636283	0.142313	0.561298	-0.306616	0.756167	-0.834831	-0.309814	-0.36479	0.0163952
tatacc	0.040564	-0.382243	0.41908	-0.474071	1.07306	-0.0899892	-0.095515	0.250074	0.381004	0.401927	0.216955	0.234824	1.31292	-0.344007	-0.188535	0.38881	-0.382422	-0.206308	0.382432	-0.0682161	-0.432437	-0.525208	-0.218999	-0.102103	-0.511159	-0.220143	-0.146442	0.623853	0.183351	0.491455	-0.205913	0.179395	-0.482474	-0.127691	-0.744021	-0.869507
tataca	-0.913595	1.00442	0.773733	-1.8651	-0.758166	0.484961	-0.0731404	0.613023	-0.261951	0.0665011	1.04158	0.260178	0.606926	-0.873013	-0.377428	0.381813	-0.508746	-0.296102	-0.639851	-0.162542	0.297399	-0.490793	0.779841	0.471001	-0.683476	-0.430438	0.282647	0.790023	0.229667	0.161952	-0.09092	0.487164	-0.817013	0.126306	-1.03259	-0.0738412
tatacg	-0.923231	3.08791	1.95908	-0.265016	0.520004	-0.485975	-0.38669	-0.295963	0.525714	0.480294	-0.749108	0.790102	-1.34339	-0.558854	-0.445988	-5.4903	-0.41484	0.500333	0.720982	0.767691	1.35801	0.913862	-3.53087	-2.09964	0.239754	1.08377	-0.419196	-0.0107366	0.233419	1.39783	-0.39509	-0.589587	0.216213	0.940138	0.526303	1.47652
tatgct	-0.706713	-1.60678	-0.144429	-0.73087	-0.44505	0.394527	0.273816	0.830514	0.186367	0.691971	0.393716	-0.209734	-1.08605	0.243458	-0.487486	0.459326	-0.374147	-0.458056	0.136333	0.311174	-0.680102	-1.20386	0.377157	0.873491	-1.05586	0.231416	-0.827115	-0.339939	0.279826	0.716458	-0.730743	0.296996	-0.824682	0.666776	-0.645248	0.418653
tatgcc	-0.646218	-0.561404	-0.643683	0.0263623	-0.0448937	0.535807	-0.0603169	0.249451	-0.0197716	-0.306759	0.0817281	0.381612	0.187576	-0.146572	-0.206705	0.27371	0.387316	-0.0535281	-0.0662258	0.0545778	-0.267078	-1.28471	0.075299	0.202468	-0.330548	0.518765	-0.567474	-0.296994	0.348604	0.527491	-0.253295	-0.662815	0.0641657	0.20564	0.0804128	-0.0948392
tatgca	-0.0420879	-0.336008	-0.178744	-1.09113	0.234531	0.0843784	0.150118	0.321347	0.4613	0.0963807	0.568039	0.448267	0.112369	-0.531673	-0.438909	0.581235	-0.334635	-0.657423	-0.552439	0.332992	-0.746617	0.278745	-0.460135	0.450499	-0.659451	-0.304212	-0.173176	-0.238141	-0.174434	0.592585	-0.326771	0.236524	-0.506489	0.6822	-0.13108	0.468602
tatgcg	-0.112307	0.823026	-0.93003	1.13333	1.24758	-0.65396	-0.156836	-0.455582	-0.370468	-0.101813	-0.355695	-0.850895	0.367495	-0.732883	0.546725	0.328602	-1.17874	0.449758	0.156761	0.029225	0.990418	-0.71716	-0.559638	0.240695	1.60339	0.145819	0.21097	-0.470704	0.0316641	0.247941	0.384743	-0.487589	-0.609019	0.212088	0.0615129	0.0246273
tattgt	-1.04088	-1.07728	1.24183	-0.108165	-0.269096	0.652832	-0.139872	0.0781934	1.33332	0.132966	0.0576384	0.0898458	1.13139	0.50236	-0.87641	0.0589251	0.0533698	-0.661719	-1.25317	0.280051	0.823121	-0.869668	-0.13661	0.371786	-0.871508	0.473561	-0.389187	0.711214	0.795711	-0.205806	-0.1194	0.250739	-0.213136	-0.485371	0.395119	0.196079
tattgc	0.952276	-0.178271	0.187827	-0.00730599	0.624484	0.745834	0.310349	-0.384644	-0.223599	0.335253	0.69372	3.96989	-0.0162986	0.0781395	0.889149	0.314181	-0.456541	0.203442	-1.06884	-0.1221	-0.335087	-1.57719	-0.586109	1.0362	-0.424687	-1.40324	0.116481	0.464925	-0.606253	0.218222	-0.753908	0.653861	-0.215568	0.579473	0.652111	-0.343912
tattga	NA	NA	NA	NA	-4.11992	-1.0399	3.00395	1.80929	-0.294341	NA	-4.10333	NA	NA	NA	NA	NA	0.329505	0.181646	2.42236	3.16077	NA	NA	NA	NA	NA	0.120036	3.55692	NA	0.19504	NA	1.6888	-1.05313	NA	NA	-1.35545	2.4767
tattgg	-0.231423	-0.969153	-0.934227	-0.542156	-0.740098	0.626757	-0.129001	-0.170366	-0.34555	0.382329	-0.470828	1.10756	-0.470786	0.510612	-1.26148	0.207195	0.909468	0.130551	0.134403	0.269468	0.852337	-0.0748381	-0.128108	-0.226648	-0.791134	-0.536627	0.373305	-0.57763	0.141696	0.712572	-0.0297659	-0.853874	-0.224646	-0.0236903	-0.221428	0.401661
tatcgt	-0.786101	-0.681301	1.41466	-1.08032	0.471056	0.687962	-0.501474	-0.229305	0.37062	1.13572	-0.196402	0.51806	-1.05745	1.35057	0.233883	0.234008	-0.0425513	-0.663047	-0.176082	-0.621218	-0.440461	1.90561	-1.26958	-0.637776	-1.34067	-0.728374	-0.523987	0.0639618	-0.500527	0.324815	-0.973111	1.02537	-0.239049	1.35868	0.88302	0.413372
tatcgc	-0.48733	0.218448	1.06738	-0.0221776	-2.01623	-0.155054	-0.602876	-0.50902	0.159515	0.31166	-0.669187	-2.25686	1.72758	-0.541942	-0.951155	-0.0236439	-0.00201091	0.920009	-0.705163	0.822306	1.82755	0.410332	0.35158	0.442724	0.125666	0.563762	-0.842336	-1.01823	-0.377989	-0.315082	0.937084	1.15466	-0.221937	0.332417	-0.741931	0.537576
tatcga	-0.650717	-0.287805	0.355917	0.0574884	-0.0301234	-0.658496	-0.151191	0.533448	-1.13497	0.323972	0.978484	1.255	-0.987114	-0.00909325	1.54716	0.385081	0.734578	-0.146677	-0.378216	-0.0264464	0.429184	1.27295	0.286792	1.25098	-1.6467	-0.832356	0.168919	-0.498436	-0.137949	-1.38861	0.864443	-0.465565	-0.478197	0.591886	0.591302	-0.60007
tatcgg	0.364681	0.118238	-1.18281	-0.135275	-1.19197	-0.324082	-0.897402	-0.211247	-0.229346	0.0246281	-0.0593035	-0.670793	-1.00896	-0.154033	0.34652	-0.375881	0.446961	-0.0934855	0.162083	-0.470945	0.972389	0.440984	1.06267	-1.37811	-0.531713	0.453715	-0.0336318	1.25357	0.340281	0.265307	-0.304147	0.247897	-1.47042	0.239587	-0.13475	0.399361
tatagt	-0.441031	0.519203	0.682191	-0.811916	-1.22364	-0.169196	-0.873344	0.319776	-0.590666	-0.185358	1.86873	1.72627	-0.665075	-0.383109	-0.226442	0.706685	-0.712624	0.336033	-0.116746	-0.0654983	0.342659	-0.179577	0.68713	0.530054	-1.1888	-1.07414	-0.399214	-0.535991	0.171777	0.0441486	0.441708	0.299235	-0.0926418	0.583336	-0.125608	0.440555
tatagc	-1.21445	0.225488	1.03933	0.0136357	-1.60123	0.388225	0.397737	0.370957	-0.102243	0.370155	1.87359	-0.751835	-1.14323	0.493945	-0.507452	0.379066	0.0456508	0.693478	0.0137308	0.715006	-0.189529	-1.34675	0.927886	-0.916761	-1.15695	-0.688389	-0.431156	-0.244767	-0.85078	0.562924	-0.763269	-0.192542	-1.39133	-0.13658	0.201104	0.737039
tataga	-0.0617239	-0.973303	-0.200928	0.112374	-0.110521	0.136197	-0.246458	0.162165	0.624444	0.459664	0.744555	-0.33936	-0.674191	-0.304519	-1.03834	1.17603	-0.988089	0.672833	0.71935	-0.645093	0.70961	0.43694	0.960919	0.0586953	-0.658528	-0.364593	-0.176895	-0.61576	0.105073	0.673965	0.150934	-0.0172738	-1.16554	0.401006	-0.566069	-0.948327
tatagg	-0.257179	-2.04498	-0.588064	-1.1024	-1.23613	1.22753	-1.01868	0.0503703	0.283125	0.220101	0.816869	-0.812412	2.03206	0.441287	0.199372	0.431779	-1.16187	0.169645	-0.0973366	-0.0256586	0.248711	1.94171	0.301208	-0.783197	-2.02474	-1.07075	0.0573961	0.00197742	1.81429	-0.40409	0.479063	1.1468	-0.506397	0.468117	-0.745679	0.56324
tatggt	0.249868	-0.464431	0.330772	0.138163	0.226636	-0.38686	0.0508922	0.181071	-0.26782	0.129885	1.47609	-0.528202	-0.627758	-1.14747	-1.28079	0.53858	-0.598608	-0.311963	0.441448	0.436007	0.612269	-0.160095	0.348828	-0.539926	-1.02826	0.0805712	-0.345827	-0.369996	0.278762	0.114511	-0.409787	0.557469	-1.08221	1.60466	-0.517044	0.252032
tatggc	-0.21913	-0.891881	-1.08312	-0.208123	0.34416	0.112778	0.159972	0.0362774	-0.0502065	-0.0619325	0.064771	0.762452	0.126937	0.030952	-0.409145	0.155067	-0.0748191	-0.467826	-0.278233	0.0674903	0.756936	0.849215	-0.0265665	0.933663	-0.467291	0.270481	0.0481274	0.505451	0.0706188	0.731264	-0.419084	-0.0218505	-0.223423	-0.223745	-0.299604	-0.228704
tatgga	-0.177654	-1.06931	-0.363914	-0.230483	1.08141	-0.154472	-0.255758	-0.0257649	0.551738	0.37831	0.0672587	0.663767	-0.877617	-0.596823	-0.361761	0.30314	-0.150717	-1.1316	-0.183809	0.403964	0.541193	-0.14372	0.841459	-0.182325	-0.577244	0.322016	-0.576527	-0.57754	0.438704	0.598071	-0.114696	0.238456	-0.423657	0.325276	-0.919102	0.470038
tatggg	0.303143	-0.165525	-0.617644	0.192284	-0.401631	0.104587	-0.0130821	-0.0474561	0.21856	-0.0100681	-0.247102	-0.493129	-0.721343	-0.416795	0.523548	0.092677	0.23789	-0.145564	-0.198109	-0.13764	-0.0503896	-0.310363	0.79535	-0.0618006	0.126007	0.613716	0.209959	0.666346	0.298132	0.0911727	-0.348675	0.0978802	0.224396	0.430821	0.0727845	-0.470309
tacttt	-1.13679	0.125936	-0.274486	-0.350554	0.29278	0.646383	-0.116295	0.512069	0.0108753	0.523091	0.14182	-0.0905143	-0.651009	0.278996	-0.043924	-0.644889	0.139491	-0.115764	-0.240247	0.168295	-0.516565	-0.0492686	-0.312182	0.803924	-1.27897	-0.117629	-0.609627	-0.674969	-0.0621938	0.384797	-0.235941	0.226117	-0.472711	0.486722	-0.406951	0.313233
tacttc	0.0535326	-0.0527315	-0.478809	0.627818	-0.232234	-0.126629	-0.511713	0.316244	-0.371426	0.0908958	-0.261865	0.610436	-0.101045	0.411981	0.34788	0.0566399	0.529846	-0.686288	-0.315223	0.102284	-0.10142	-0.653497	0.209673	-0.125063	0.202076	0.264174	-0.229957	-0.041008	0.245527	-0.270643	0.251717	-0.0196782	0.712209	-0.282311	0.392147	-0.363858
tactta	-1.71083	0.650725	-0.686166	0.377516	-0.0491993	-0.138893	-0.11491	0.0462627	1.34267	-0.0694721	0.365318	2.14894	-0.994583	0.0406096	-0.955149	0.317526	-0.814949	-0.433429	-0.486848	0.63387	1.42062	0.818721	0.412479	0.00435988	-1.00776	0.130853	-0.0719414	-1.58581	1.16917	0.816155	0.210202	0.623319	-0.0255742	0.932844	-1.00664	0.119976
tacttg	-0.407767	-0.201525	0.795602	-0.123067	-0.152089	0.175388	-0.299953	-0.131732	0.508956	0.269371	0.428832	0.397943	0.0840781	-0.606481	-0.244114	-0.117867	0.170932	0.488037	-0.897096	0.202132	-0.828125	-0.392001	0.015662	0.56753	-0.434957	0.657715	-0.537767	-0.191193	0.138264	0.181393	0.113808	-0.43988	-0.0520672	0.0544634	-0.982534	-0.0426012
tacctt	-0.37402	0.0285333	-0.778712	-0.647958	-0.389924	-0.160162	-0.0727843	0.269958	0.0242272	0.560519	0.482242	-1.33934	0.67135	0.655503	-0.149436	0.418099	0.0029367	0.731594	0.0952142	0.404826	-0.0609842	0.0197139	0.153314	0.114093	-0.978364	-0.210988	-0.787702	-0.428191	0.300599	-0.26987	0.368601	0.297225	0.43086	0.126794	-0.838513	0.123874
tacctc	-1.06865	-0.512959	0.00263954	0.116287	-0.604101	0.587833	-0.278954	-0.245213	-0.0209103	0.0982914	-0.6465	-0.100567	0.229301	0.0921974	-0.277389	0.322019	-0.00373257	-0.242067	-0.30363	0.16313	0.962922	-0.853791	0.325052	0.158663	-0.216299	0.629159	0.37469	-0.0850673	0.462504	-0.636705	0.486969	0.224782	-0.719142	-0.253399	0.214845	0.408639
taccta	-1.24395	-0.73065	-0.724993	-0.121426	-0.127504	-0.449119	-0.500282	0.547743	0.596323	0.139906	-0.175984	0.649947	0.0262337	0.117256	-0.599705	1.27388	0.898432	-0.11463	0.50089	0.120943	-0.389499	-0.803057	0.0586457	-0.593399	0.0167579	0.686982	0.340121	-1.22182	0.406332	-0.171051	-0.39007	0.774981	-0.132271	-0.62434	-0.741219	0.422508
tacctg	-0.478141	-0.0259747	-0.931595	0.578634	-0.0944781	-0.0643987	-0.234073	0.0121188	-0.325315	-0.213277	-0.399371	-0.362857	-0.0454203	0.428143	-0.0811081	-0.24984	0.609043	-0.239544	-0.343269	0.191042	-0.0202678	-0.112149	0.0974135	-0.00766538	0.708291	0.263645	0.332061	0.15154	0.0278802	-0.322234	0.422393	-0.0893002	0.634841	-0.510913	-0.397472	0.419906
tacatt	-0.816806	-0.310648	-0.785756	-0.254592	-0.255151	0.0757512	-0.191794	0.364147	-0.530511	0.521585	0.472903	0.221994	-1.54907	-0.594723	-0.407385	-0.37819	0.00598234	0.146175	-0.238792	-0.0639606	-0.378298	0.495766	-0.738845	0.156885	-0.413515	-0.366493	0.23607	-0.74203	0.619456	0.384235	-0.681551	0.546384	-0.657878	1.26292	-0.672076	0.0700019
tacatc	-0.447604	-0.104835	-0.281517	0.451782	-0.0457643	-0.0487038	-0.203643	0.339259	0.205825	-0.117102	-0.310452	-0.669391	-0.150192	-0.02187	0.326907	-0.0977869	0.02507	-0.0639888	-0.306013	0.172802	0.19411	0.0607078	-0.391049	0.413338	0.185529	0.185132	0.22696	-0.453255	-0.189157	0.593823	-0.218666	0.0531076	0.734013	-0.060589	-0.0691859	0.209777
tacata	-1.36665	-1.891	0.418725	-1.11151	-0.547476	0.54327	0.152314	0.0706424	0.342686	0.754341	0.434907	0.344534	0.257901	-0.295018	-0.100947	-0.531043	-0.551877	0.647198	0.084946	-0.352136	0.24109	0.908668	0.261362	0.353813	0.0611914	-0.554888	-0.0378608	0.144187	-0.53248	0.538653	0.30699	0.386358	0.0612924	-0.271267	-1.3431	-0.0298512
tacatg	-0.946423	-0.628289	0.132829	0.187436	-0.592075	0.602204	0.347263	0.136839	-0.27938	0.592163	-0.172805	-0.529891	-0.347204	-0.264616	0.0973852	-0.21922	0.0819183	0.202294	-0.407236	-0.104672	0.0195253	-0.347985	0.146048	0.0916169	-0.6179	-0.0154752	-0.41764	0.0909256	-0.141389	-0.0945975	-0.156158	0.229594	0.0406592	-0.112913	0.312754	-0.0701481
tacgtt	-2.146	-0.245096	0.172185	-1.11456	-2.81458	0.846754	0.573931	0.978409	-0.0603581	0.525151	1.58411	-1.23984	-1.22062	1.41629	0.875301	1.25465	-0.471083	-2.30007	2.52241	-2.16248	0.999135	-3.99458	0.609178	-1.2689	-1.00428	-0.685408	0.325347	-0.520132	0.921216	0.776993	0.0935101	-0.369001	-1.09795	0.220763	-0.385755	-0.388319
tacgtc	1.41661	-0.0928915	-1.00499	1.14266	-0.0379895	-0.785311	-0.0621317	-0.50451	0.629822	-0.376183	0.0961671	-0.168116	1.06534	0.770923	0.629176	-0.369442	0.400802	0.534918	-0.283369	0.273657	0.182899	-0.663845	-0.277871	-0.107949	0.368303	0.149369	-0.291005	-0.676399	0.55562	0.0454085	0.196162	-0.0359302	0.527424	-0.587679	-0.576355	-0.115366
tacgta	-2.0785	-0.0730836	-0.135817	-1.00314	-1.16762	-1.04298	0.306545	-0.350011	-0.173783	-0.686804	-1.58744	0.532797	-3.91568	-0.750402	1.02505	-0.711388	-0.81424	-0.332064	0.14528	0.158011	NA	1.68087	1.84925	-0.649564	0.330163	0.193864	-0.159911	1.62593	0.98913	-0.744594	0.370055	0.365164	-0.727376	-0.553509	1.59593	0.454481
tacgtg	0.707208	-0.217702	-0.366876	0.806439	0.491108	-0.0797369	0.00677332	0.617315	-0.339204	-1.00699	-0.556411	-0.249713	-0.00277203	0.286016	0.399805	0.208546	0.902411	-0.562131	-0.479959	0.218474	-0.467299	-0.296915	-0.402892	-0.0305826	0.490556	0.614808	0.337605	0.451688	-0.460837	-0.706317	0.0368115	-0.0390855	1.28449	-0.468374	0.24332	0.215562
tactat	0.117174	-0.806	0.263109	-0.518361	-0.784099	0.428366	-0.415733	0.0279035	-0.227077	0.233255	0.182535	0.201927	-0.267262	-0.618145	-0.0727335	-0.225044	0.0407303	-0.371643	-0.909747	0.703908	0.231677	0.387972	0.322818	0.228963	-0.700338	-0.38936	0.265905	-0.219141	0.452351	0.157892	0.25539	0.354785	-0.817254	0.604515	-0.65812	0.606919
tactac	-0.440561	-0.213677	-0.878764	0.930627	-0.217707	0.188288	0.181068	0.184961	-0.216258	0.25415	-0.28233	0.0243437	-0.751681	0.464767	-0.336986	0.678019	0.511467	0.129985	-0.142475	0.0930327	0.503428	-0.0400146	0.437437	0.955602	0.0964132	-0.315665	0.00452788	0.613215	0.168144	-0.401592	-0.446037	-0.0147908	-0.31001	-0.708756	-0.219321	-0.0575206
tactaa	-4.05554	1.67581	-3.36885	-0.270827	NA	-1.11987	-1.2215	0.168456	0.352607	0.49741	1.07538	NA	NA	0.865284	-1.99082	NA	1.26211	-1.62094	1.00309	0.0840953	NA	0.356467	-0.402337	NA	NA	1.28253	0.583651	-1.08669	0.113875	0.414523	0.934176	-1.24327	NA	NA	NA	0.33598
tactag	NA	NA	NA	NA	NA	1.32133	NA	NA	NA	0.544249	-1.58641	NA	NA	0.406924	NA	0.0793981	0.0543304	NA	NA	NA	NA	NA	NA	NA	1.38069	NA	-1.57563	NA	NA	NA	1.55943	-1.58879	NA	1.77512	NA	NA
taccat	-0.270052	-0.00342044	-0.244406	-0.118855	-1.79745	-0.622062	0.422982	0.0381869	-0.206501	0.280554	0.462872	0.989606	-0.737292	0.293758	0.045533	0.303586	-0.0704685	0.767834	0.152873	-0.647061	0.552183	1.23132	1.10326	-0.657657	-0.825752	0.453513	-0.742244	1.05166	-0.175172	-0.274775	-0.560023	-0.219201	-0.783169	0.853968	-0.822125	0.140262
taccac	-0.997281	-0.254623	0.19999	0.644404	-0.207888	0.117095	0.0602159	-0.151285	-0.247426	-0.238955	-0.4903	-0.635406	0.51533	-0.153491	0.215087	0.479128	0.688289	-0.097884	-0.146107	0.301838	-0.375764	-0.1664	0.0227465	-0.133769	0.26997	0.118245	0.467426	1.01053	-0.107053	-0.334578	0.252737	0.00591752	0.338773	0.255192	-0.303691	0.000344235
taccaa	-0.296469	0.218879	-0.430134	-0.869143	0.52734	0.54152	-0.404546	-0.189415	0.224985	0.219912	-0.345418	-0.572814	-0.00912683	-0.0532633	0.754352	1.41294	-0.550733	-0.028276	-0.90549	0.317262	-0.278632	-0.537555	0.913319	-0.0693259	0.11507	1.09729	0.205502	-0.368422	0.40353	0.918364	-0.0244866	0.533435	-0.937121	0.299416	-0.360381	-0.255819
taccag	0.260774	-0.13527	-0.286995	0.0462996	-0.209425	-0.075197	0.0895032	-0.279668	-0.19902	-0.272473	-0.67167	-0.357937	0.673878	0.834815	0.0489472	0.534997	0.327643	-0.433593	-0.231634	0.0329777	-0.163453	0.61605	0.589431	0.132792	0.047471	0.515461	0.409074	0.234506	-0.214295	-0.104157	-0.195939	-0.193645	-0.0896498	-0.0755315	0.306985	0.264305
tacaat	-0.53106	-0.121964	0.131288	-0.285947	0.492263	0.651908	-0.14798	0.0370255	0.380643	0.456296	0.550849	0.0852681	-0.407012	-0.0553899	-1.07911	0.66642	0.326492	-0.453723	-0.149763	-0.112853	0.332581	0.547731	-0.250217	0.199414	-0.177231	-0.279752	-0.73135	0.0910699	0.16929	0.684899	-0.162164	-0.293902	-0.638915	0.0361438	-0.199376	-0.580621
tacaac	0.317436	-0.0977913	-0.783006	0.40911	-0.173642	0.611967	-0.24106	-0.0419945	-0.100071	-0.161935	0.0343665	0.402081	-0.38524	0.420909	-0.650756	0.0603476	-0.11912	0.0981048	-0.0595043	0.247547	0.014785	-0.404107	0.44262	-0.0406063	0.609918	0.180462	0.24429	0.178624	-0.175728	-0.0974663	-0.145075	-0.430292	-0.0618541	0.181377	0.141389	-0.218667
tacaaa	-0.305632	-0.306961	-0.91494	-0.524868	0.00807596	0.614428	-0.0154853	0.169349	0.580165	0.243119	0.712382	0.557572	-0.485221	-0.0735985	-0.329364	0.212149	-0.372214	0.278663	0.575062	0.0592911	0.0622625	0.0260765	-0.0929098	0.501535	-0.838541	-0.347436	-0.0440453	-0.688214	-0.284145	0.481786	-0.264816	0.14011	-1.10078	0.435583	-0.233786	0.346094
tacaag	0.414829	0.091346	-0.478521	0.393053	-0.616171	-0.1263	0.0801648	0.348876	0.0422539	-0.0457027	-0.256088	-0.401635	0.285687	0.348349	0.111856	0.151983	0.506915	0.0226361	-0.0980411	-0.150256	-0.715017	0.33177	-0.0773308	-0.102844	0.0588535	0.098729	-0.146285	-0.21547	0.0578227	-0.188959	-0.0119547	0.0898754	0.370755	-0.0732579	0.0463086	-0.281514
tacgat	0.22377	-1.00812	-0.661002	-0.0453683	0.454895	0.440818	0.190705	0.222182	0.857342	-0.223822	-0.616504	0.309991	0.188344	-0.381242	-0.655721	0.0723856	0.468084	-0.315545	-0.631422	0.00791984	0.430844	-0.409658	-0.41081	-0.367837	1.23679	-0.129425	0.0448881	-0.772882	0.0792488	0.00533762	0.509015	0.553259	-0.989896	-0.164144	1.02376	0.108105
tacgac	0.6205	-0.0907561	-0.320828	1.02339	-0.161965	-0.283005	-0.911549	0.708632	-0.534623	-0.83118	-1.39002	-0.0126937	0.341072	-0.716086	0.443857	-0.420155	0.28871	-0.316123	0.126112	-0.29916	-0.266813	0.664467	-0.17593	0.183726	0.806946	0.16901	0.0689988	0.766623	0.0837795	-0.371347	0.305615	0.0792193	0.475657	-0.0868871	0.927238	-0.155959
tacgaa	-0.141929	-0.41376	-0.834294	-0.102929	-0.666569	0.301976	0.267873	-0.17611	0.537142	0.083171	0.11027	-0.180983	0.925485	-0.586399	-0.150246	-0.696324	0.891441	-0.0585268	-0.0971713	0.337143	0.127383	0.00633061	1.2503	0.325642	0.416928	0.247817	-1.17305	-0.773422	-0.555518	0.637954	-0.140313	1.01153	-0.172967	0.651788	-0.0644911	-0.40525
tacgag	0.925598	0.931312	-0.146972	0.418426	-0.290382	0.130999	0.313209	0.111854	-0.0483332	-0.615624	-0.579746	-0.605218	0.0332289	0.0685796	0.336444	-0.847196	0.128209	-0.286514	-0.0563118	0.00499754	0.186007	0.191453	-0.275362	0.0817283	0.83331	0.198561	-0.367257	0.128364	0.264641	-0.477539	-0.310083	-0.253586	0.881388	-0.489655	0.027951	0.0931833
tactct	-0.440036	0.111362	-0.422168	0.276092	-1.16449	-0.790851	-0.712918	-0.301761	1.27773	1.03711	-0.13129	0.682416	-0.456198	-0.0362621	-0.979867	0.296879	-0.0960914	-0.355111	0.835274	-0.151295	-0.761693	-0.263919	0.676144	-0.722932	-1.19892	0.333212	0.0314102	0.0598613	0.456477	0.504109	0.354399	0.494657	-0.412978	0.962415	-0.304175	0.304418
tactcc	0.771058	-0.294405	-0.641848	0.255453	0.428288	0.19446	-0.0654349	0.22956	0.0902273	-0.435409	-0.103226	-0.0148034	-0.600468	-0.157175	0.25167	0.360794	0.299025	-0.583677	-0.253903	0.527668	-0.673465	-0.763645	0.0362269	-0.170385	0.648719	0.339419	-0.280861	0.434675	0.0679096	-1.24926	-0.196495	-0.0435685	0.309944	-0.311294	-0.0972396	0.201209
tactca	-0.803337	-0.133919	0.062752	0.540283	1.16202	0.578511	-0.0781004	-0.5818	0.414652	0.293353	-0.640474	0.406692	-0.64964	0.252104	-0.0852463	-0.055832	0.0874948	-0.330135	-0.441769	0.0240268	0.506998	0.162863	-0.464379	-0.271083	0.0907623	-0.24909	-0.319029	-0.685653	0.359851	-0.359028	0.672762	-0.16514	0.197659	0.723035	-0.0560928	0.592571
tactcg	-0.0836737	0.886655	-2.15599	-0.0868245	-0.377901	0.299979	0.544163	-0.767838	0.939584	-0.238198	-0.396149	0.847364	1.42464	1.37051	0.545209	0.14337	-0.443658	-1.04296	-0.698057	0.17748	0.487883	-0.537781	0.495291	0.375956	-0.64534	0.17671	0.288839	0.693533	-1.00243	0.282194	-0.369406	0.776591	0.951811	-0.168619	0.00348667	0.859658
taccct	-0.372293	1.04074	-0.0510971	-0.463856	0.484963	-0.0726549	-0.036715	-0.0118656	0.0133976	-0.374477	0.151201	-0.707849	0.898076	-0.130906	-0.615315	0.0579616	-0.28387	0.244434	0.314864	-0.22804	1.1825	0.377792	0.461592	-0.00136886	0.0178424	0.241629	0.0248865	-0.637206	0.153644	-0.0270313	0.311205	-0.131234	-0.389178	0.211027	-0.123072	-0.446871
tacccc	-0.51933	0.34906	0.151408	0.621628	0.391341	0.537773	0.32242	0.2611	0.0565212	-0.642857	-0.525152	-0.720585	0.661316	0.0310991	0.369038	0.612502	0.816472	-0.94953	-0.458176	0.466086	0.165781	-0.149536	0.162165	-0.422936	0.115341	1.34049	-0.52145	-0.817348	0.206296	-0.280752	-0.644319	-0.275725	0.747506	-0.517716	0.39112	-0.373634
taccca	-0.651377	-0.768801	0.717428	-0.139215	0.501408	-0.42933	0.0947868	0.533412	-0.268313	-0.0153466	0.138511	-0.503856	0.345329	0.0916903	-0.3466	0.922405	0.659398	-0.511115	-0.43691	-0.148467	-0.210807	0.355084	0.0651462	0.261404	0.0658867	0.0140124	0.0106618	0.258848	0.322616	0.414252	-0.333788	-0.0584654	0.182507	-0.349419	-0.440063	-0.724973
tacccg	-0.366499	1.96749	-1.24411	0.52657	1.03619	-0.75235	0.307662	-0.240874	-0.283746	-0.931238	-0.722888	-0.178881	1.22203	1.79507	0.607604	-0.58737	0.0395601	-0.330058	0.181354	0.377967	0.192403	-0.559778	1.26782	-0.743128	0.636726	-0.488353	-0.18082	0.284739	-0.0404628	-1.35619	0.0318286	-0.681321	0.378936	1.14135	0.322294	-0.167528
tacact	-0.379603	0.251428	0.600028	-0.580786	-0.443729	0.255991	-0.930597	0.214698	-0.396332	0.230597	-0.0846474	0.500104	0.797697	0.15277	-0.304824	0.575247	0.23983	0.00318109	0.2822	-0.397421	-0.130423	0.13062	-0.213542	0.207307	-1.12571	0.906501	-0.434349	-0.0894626	0.0524359	0.0899726	0.061754	0.0792578	-0.325344	0.67946	-0.318821	0.543567
tacacc	0.565092	0.391295	0.414731	0.20371	-1.33279	-0.25423	-0.146563	-0.023577	0.420456	-0.175226	-0.945769	0.130715	0.621249	0.0345408	-0.00502739	0.939044	0.465384	0.413426	-0.289488	0.194827	-0.337886	0.00201625	0.453383	-0.38624	0.830632	0.633786	-0.00356234	-0.339842	-0.0879358	-0.241894	-0.0600468	0.0839778	0.382987	0.284966	0.115601	-0.243247
tacaca	-0.350631	-0.169636	-0.306484	-0.658008	-0.0412768	-0.0966174	-0.269702	0.0822592	-0.0994549	0.52058	0.00623903	1.40448	-0.31028	0.135529	-1.07049	0.262833	-0.128066	0.109395	-0.0914721	0.00939189	0.174214	-0.0257148	0.743985	0.694962	-0.361099	-0.193754	-0.315923	0.578611	-0.0755137	0.262597	-0.181915	0.593069	-0.68258	0.502731	-0.430401	-0.410003
tacacg	0.243055	0.926919	-0.2063	0.467031	-0.206309	-0.131124	-0.146108	0.1932	0.0582108	-0.481387	-0.917571	-0.219087	0.266739	0.660964	0.38178	-0.532278	0.664425	-0.891478	-0.686842	0.609984	-0.347585	-1.10817	-0.0575368	-0.146328	0.0650093	0.645067	0.225441	-0.78058	0.224825	-0.0203674	-0.0568768	-0.0897334	0.46323	-0.109706	0.31661	-0.120321
tacgct	-0.970686	-0.238925	0.225285	-0.651972	-1.16765	0.0173473	-0.281786	0.35975	-1.0173	-0.451146	0.0637954	1.19756	1.52823	-1.04836	1.15116	2.25549	0.829353	-1.40704	-1.11081	-0.25183	0.717702	1.34933	0.593282	2.14693	-0.658596	0.166144	0.116337	0.140913	-0.613083	-0.273938	-0.543478	-0.211058	1.26802	-0.121897	0.959985	-0.770072
tacgcc	-0.58235	-0.626617	-0.111058	1.32144	-0.408809	0.0356145	0.472875	0.539168	0.27508	-0.563596	-1.0242	-0.500727	-0.582859	0.437171	-0.0184768	-0.263266	0.241616	0.17864	0.304279	-0.153753	-0.10578	0.181302	0.49645	0.149889	0.63866	0.114215	-0.22094	-0.205889	0.0319701	-0.787941	0.427678	-0.326057	1.30993	-1.26776	0.139523	-0.466039
tacgca	-0.718057	-1.31966	-0.698709	1.35541	0.739041	0.719439	-0.0263668	0.945008	0.859628	-0.64706	-0.38885	0.947488	-2.81427	-0.435725	0.284668	-0.816408	0.411152	-0.98367	1.24013	0.767268	-0.393887	0.434968	1.21656	-1.44313	-0.40773	-0.0825892	-0.474525	-1.08489	-0.749383	-1.63037	-0.384123	1.14974	0.454497	-0.624728	-0.206412	0.0245748
tacgcg	0.0884438	0.111795	0.150879	1.57442	0.929057	-1.3721	0.402705	0.26223	-0.533176	-0.989816	-0.817278	-0.871483	-1.25401	-0.654935	0.34792	-2.25619	0.809967	-0.283297	0.438864	-0.101996	1.22125	2.02556	-0.743884	-0.147528	-0.409998	0.905188	0.0100079	-0.390596	0.156491	-1.11153	0.363159	-0.544149	2.37522	-1.07672	0.866293	0.0854069
tactgt	-0.226876	0.247021	-0.28934	-0.523762	0.124583	1.08362	-0.223182	0.540408	-0.264483	0.149804	-0.162694	0.811479	0.0156109	-0.115047	-0.929702	0.178558	-0.436781	-1.84658	-0.0997735	0.0258393	-0.324635	-0.0919222	-0.286644	0.901444	-0.995211	0.0673894	0.473135	0.97289	-0.416341	-0.399536	0.155654	-0.368912	-1.02626	0.27342	0.477286	0.388859
tactgc	0.104524	0.826571	-0.820114	0.507718	0.285545	0.476213	-0.15894	-0.0214281	0.259136	-0.449849	-0.206423	0.177738	0.253669	0.609562	-0.478432	0.141626	0.305881	-0.13649	-0.262479	0.0381914	0.0809564	-0.209024	-0.273359	0.13495	0.302558	-0.0824744	0.258725	0.467506	-0.300145	-0.715308	-0.218899	-0.613387	-0.0377206	0.148111	0.307636	0.106739
tactga	-1.74444	0.694647	0.769877	0.469044	1.13078	-0.333779	-2.56043	0.851381	1.99422	0.684969	1.04817	2.9079	2.46343	-0.535393	0.15543	-0.796868	0.436776	-0.524951	-0.519662	-0.438187	0.74967	-1.38454	1.40654	-0.307153	0.0333424	1.21743	-0.180186	1.3729	0.128456	0.445448	-0.784833	-0.4349	2.83869	-1.29519	2.04702	-0.812698
tactgg	-0.51152	-0.119163	-0.0973506	0.688715	-0.636825	0.331266	-0.086943	0.109522	0.688284	-0.3906	-0.54612	0.383594	-1.20329	0.0687149	-0.069398	-0.0350198	0.888456	0.101236	-0.801937	0.687191	-0.283049	-0.602617	0.212513	0.20383	-0.0534684	0.544684	-0.224898	0.424894	0.217277	-0.295787	0.390282	0.0205057	1.10744	-0.713406	-0.595915	0.310256
taccgt	0.868448	0.372337	0.686776	0.248041	0.260493	-0.703306	0.451678	0.688127	-0.0463088	-0.0945067	1.05759	-1.02261	-1.44836	0.105005	0.535605	-0.976309	0.164533	-0.141028	1.26246	-0.246136	-1.73214	-0.292898	0.939995	-0.914495	0.633967	-0.432653	-0.51321	0.0445965	0.443312	-0.779529	-0.224278	0.616705	-0.607615	-0.115858	-0.108866	-0.12602
taccgc	0.385571	0.410137	-0.0047074	1.15491	0.289808	0.200446	0.0495611	0.185535	0.218746	-0.38733	-0.584645	-0.375901	-0.0412621	0.0907286	0.6279	-0.190439	0.379565	-0.496968	-0.147308	0.401645	-0.530266	0.155728	-0.429717	-0.179252	0.577283	0.361883	-0.183512	0.0944483	0.268882	-0.585103	-0.446739	-0.567497	1.26739	-0.942566	0.0953842	-0.187357
taccga	-0.842999	0.20458	-0.499481	0.201207	0.268757	0.56509	0.0556069	0.44535	0.400673	0.150062	0.27742	-2.22202	-0.992688	-0.226699	-0.535924	0.743604	-0.750143	0.275429	-0.328629	-0.139194	0.964927	0.578519	1.58989	0.560719	-0.368397	0.0156559	0.305354	0.247328	-0.163184	-0.495469	-0.202884	0.206169	-1.61685	-0.34338	-0.124957	0.567345
taccgg	0.267046	0.258369	-0.540136	0.534627	0.530403	-0.0985925	0.292514	-0.169653	0.630027	-0.175999	-0.739842	0.792388	-1.19818	0.417273	0.259801	-0.728887	-0.165758	-1.21889	-0.326681	0.0533219	-0.0753949	-0.273299	0.242044	-0.068934	0.402087	0.468085	-0.149374	-0.299968	0.0564644	-0.298611	0.302978	-0.12897	0.488797	-0.284444	1.35901	-0.755615
tacagt	0.0442327	-0.11047	0.869044	-0.165845	-0.176378	0.210604	-0.300806	0.259179	0.481572	0.097894	0.0957594	0.449325	-0.243304	-0.382394	-0.298854	-0.137742	-0.694655	-0.833874	-0.352037	-0.0866262	0.933474	-0.325624	-0.256389	0.171587	0.491202	0.46177	-0.42963	-0.216705	-0.0246827	0.0441976	-0.730068	0.344449	-0.560565	0.13707	0.31373	-0.370435
tacagc	0.171827	0.23175	-0.0335076	0.696174	0.487449	0.615163	-0.251188	0.264265	-0.789863	-0.316739	-0.289272	-0.358693	1.04698	0.1707	-0.135761	0.15269	0.466479	-0.460151	0.154524	0.0420175	-0.0946607	0.114496	-0.00734503	-0.0694205	-0.395982	0.354087	-0.0458357	-0.151405	0.0493358	-0.0651064	-0.123348	-0.169345	-0.553879	0.0192442	0.0821878	-0.0156538
tacaga	-0.627671	-0.857303	-0.308228	0.0468123	-0.593232	0.443652	0.428188	0.269448	0.0439469	0.455997	0.403351	-0.547613	0.31899	-0.190117	-0.834842	0.0449211	-0.61645	-0.0784097	-0.586558	-0.322022	0.92969	0.75691	0.394784	1.35596	-0.735295	0.517153	-0.75677	-0.420464	0.0305908	0.273388	0.178616	0.277318	-1.57823	0.559392	0.0278486	0.354196
tacagg	0.123796	-0.359641	0.107411	0.427305	-0.0307642	0.148439	-0.0144019	0.514191	0.28369	0.0105569	0.12713	-0.210151	-0.334318	0.255162	-0.193273	0.0397592	-0.291316	0.65844	0.362148	-0.17359	-0.341588	-0.496935	0.469922	0.523224	-0.14399	0.747801	-0.55013	0.975452	0.179945	-0.404687	-0.380075	0.133415	-0.43246	0.0989001	-1.1608	-0.283075
tacggt	-0.772638	-0.341286	-0.946661	-0.151587	1.36648	0.185257	0.167592	0.67596	0.170398	-0.268617	0.672668	1.59265	-0.72894	0.583936	-0.942381	0.0491491	0.110628	0.937278	0.0649138	-0.181893	-0.626869	-0.759787	1.52916	-0.794884	1.18237	0.39166	-1.29221	0.889712	-0.427626	-0.987141	-1.20236	1.28121	-0.806423	0.392954	0.132974	0.405315
tacggc	-0.334131	0.0592817	-0.813862	0.403247	0.416566	-0.206369	0.338851	0.528708	-0.145981	-0.0212504	-0.791219	-0.820436	0.526282	-0.082444	1.02299	-0.394319	0.925858	-1.16247	-1.11262	-0.10761	0.46695	-0.452238	0.121827	0.483406	1.62786	0.215524	0.287886	0.244745	0.412138	-0.231466	-0.72371	0.156984	1.11986	-0.492929	0.582053	-0.495163
tacgga	-0.196263	-0.135496	0.336005	1.06652	0.710536	-0.685977	-0.119912	1.42609	0.332502	0.240362	-0.336983	-0.77439	-0.273153	-0.994585	0.0549619	-0.55614	0.050933	-2.64611	-0.53839	-0.387913	-0.561595	-1.85323	0.576987	-0.108517	0.372905	-0.475125	0.493691	-0.819681	0.0646412	0.0947361	0.0946602	0.696477	-1.41816	-0.451937	0.310734	0.116256
tacggg	-1.30227	0.0817249	-0.457072	0.998707	0.597691	-0.457709	-0.226365	0.309818	-0.00974438	-0.264984	-0.239286	1.28874	-0.0897225	-0.0871262	-0.468815	0.0885219	1.26256	-0.819246	-0.457199	0.603902	-0.661339	-0.777977	-0.943685	0.108062	0.889711	0.874604	0.558087	-0.287721	-0.132151	-1.05886	0.467667	0.0183377	0.250417	-1.15473	1.00319	-0.683728
taattt	NA	NA	NA	NA	NA	NA	NA	NA	NA	NA	NA	NA	NA	NA	NA	NA	NA	NA	NA	NA	NA	NA	NA	NA	NA	NA	NA	NA	NA	NA	NA	NA	NA	NA	NA	NA
taattc	NA	NA	NA	NA	NA	NA	NA	NA	NA	NA	NA	NA	NA	NA	NA	NA	NA	NA	NA	NA	NA	NA	NA	NA	NA	NA	NA	NA	NA	NA	NA	NA	NA	NA	NA	NA
taatta	NA	NA	NA	NA	NA	NA	NA	NA	NA	NA	NA	NA	NA	NA	NA	NA	NA	NA	NA	NA	NA	NA	NA	NA	NA	NA	NA	NA	NA	NA	NA	NA	NA	NA	NA	NA
[truncated: 2,941 more rows]

## Sheet: LinearRegression
	R2	RSE	pvalue
[truncated: 36 more rows]
