# Supplementary material for: Using protein-per-mRNA differences among human tissues in codon optimization
Source: Genome Biol. 2023 Feb 24;24:34. doi: 10.1186/s13059-023-02868-2 (PMC9951436; doi:10.1186/s13059-023-02868-2)
Supplement: Supplementary file 5 — Additional file 5. CUSTOM-optimized fluorescent variants. (A) Relative Codon Usage of optimized protein variants. (B) Sequences of optimized protein variants. (C) Targeted proteomics of GFP and mCherry peptides. (D) RT-qPCR of GFP and mCherry transcripts. https://doi.org/10.6084/m9.figshare.21407610. [file 13059_2023_2868_MOESM5_ESM.xlsx]

## Sheet: Description
CUSTOM-optimized flurescent variants
Tab 1 - Relative Codon Usage of optimized protein variants
For each of the optimized proteins tested, the relative codon usage within amino acid families is computed.
Tab 2 - Sequences of optimized protein variants
For each of the optimized proteins tested, we provide its sequence and some standard metrics used in gene design: Minimum Free Energy of sequence excluding the first 40 nucleotides (MFE), MFE of the first 40 nucleotides (MFEini), Codon Adaptation Index (CAI), Codon Pair Bias (CPB), and the Effective Number of Codons (ENC).
Tab 3 – Targeted proteomics of GFP and mCherry peptides
Three peptides of eGFP and mCherry are detected by targeted MS proteomics. For HEK293T and A549 cell lines, it includes two biological replicates of each of the four constructs. For the second batch of primary cells, it includes two biological replicates of two of the constructs.
Tab 4 – RT-qPCR of GFP and mCherry transcripts
MRNA abundance of eGFP and mCherry are detected by RT-qPCR. For HEK293T and A549 cell lines, it includes three biological replicates of each of the four constructs.

## Sheet: RCU
	Construct	ATA	ATC	ATT	ATG	ACA	ACC	ACG	ACT	AAC	AAT	AAA	AAG	AGC	AGT	AGA	AGG	CTA	CTC	CTG	CTT	CCA	CCC	CCG	CCT	CAC	CAT	CAA	CAG	CGA	CGC	CGG	CGT	GTA	GTC	GTG	GTT	GCA	GCC	GCG	GCT	GAC	GAT	GAA	GAG	GGA	GGC	GGG	GGT
eGFP_lung_827_set1	mCKeGL1	0.75	0	0.25	1	0.375	0	0.125	0.5	0.0769231	0.923077	0.9	0.1	0	0.6	1	0	0.238095	0	0	0.190476	0	0.2	0.2	0.6	0.222222	0.777778	0.75	0.25	0	0	0	0	0.444444	0.111111	0.222222	0.222222	0.625	0	0	0.375	0.222222	0.777778	0.625	0.375	0.272727	0	0.454545	0.272727
eGFP_kidney_692_set1	mCLeGK1	0.0833333	0.75	0.166667	1	0.25	0.375	0.375	0	0.846154	0.153846	0.1	0.9	0.4	0	0	0	0	0.190476	0.809524	0	0.1	0.5	0.3	0.1	0.444444	0.555556	0	1	0	0.5	0.5	0	0	0.333333	0.666667	0	0.125	0.625	0.25	0	0.944444	0.0555556	0.125	0.875	0.136364	0.318182	0.454545	0.0909091
mCherry_lung_650_set1	mCLeGK1	0.7	0	0.3	1	0.25	0	0	0.75	0	1	0.708333	0.291667	0.166667	0.333333	0.875	0	0.307692	0.0769231	0	0.230769	0.583333	0	0	0.416667	0.166667	0.833333	0.75	0.25	0.125	0	0	0	0.4	0	0.266667	0.333333	0.545455	0	0	0.454545	0.5	0.5	0.708333	0.291667	0.52	0.04	0.12	0.32
mCherry_kidney_332_set1	mCKeGL1	0.1	0.8	0.1	1	0.25	0.166667	0.5	0.0833333	1	0	0.166667	0.833333	0.166667	0.0833333	0	0	0	0.0769231	0.923077	0	0.0833333	0.5	0.416667	0	1	0	0	1	0.125	0.5	0.375	0	0	0.2	0.8	0	0	0.636364	0.272727	0.0909091	0.928571	0.0714286	0.125	0.875	0.04	0.56	0.28	0.12
eGFP_lung_170_set2	mCKeGL2	0.916667	0	0.0833333	1	0.4375	0.125	0	0.4375	0.153846	0.846154	0.75	0.25	0.1	0.4	0.666667	0	0.142857	0	0	0.238095	0.5	0	0.1	0.4	0	1	0.625	0.375	0.166667	0	0	0.166667	0.166667	0.222222	0.388889	0.222222	0.625	0	0	0.375	0.388889	0.611111	0.875	0.125	0.545455	0.0909091	0.136364	0.227273
eGFP_kidney_782_set2	mCLeGK2	0.25	0.666667	0.0833333	1	0.3125	0.0625	0.5625	0.0625	0.769231	0.230769	0.1	0.9	0.1	0.1	0	0.333333	0	0.142857	0.857143	0	0.1	0.6	0.3	0	0.555556	0.444444	0.125	0.875	0	0	0.666667	0	0	0.388889	0.611111	0	0	0.75	0.25	0	0.722222	0.277778	0.0625	0.9375	0.0909091	0.5	0.318182	0.0909091
mCherry_lung_472_set2	mCLeGK2	0.8	0	0.2	1	0.5	0	0	0.5	0.285714	0.714286	0.625	0.375	0.333333	0	0	0.25	0.230769	0	0	0.230769	0.333333	0	0	0.666667	0.166667	0.833333	0.75	0.25	0.5	0	0.125	0.125	0.466667	0.133333	0.133333	0.266667	0.818182	0.0909091	0	0.0909091	0.142857	0.857143	0.833333	0.166667	0.32	0	0.32	0.36
mCherry_kidney_591_set2	mCKeGL2	0.1	0.8	0.1	1	0.0833333	0.0833333	0.833333	0	0.857143	0.142857	0.0416667	0.958333	0.25	0	0	0.25	0	0	1	0	0	0.666667	0.25	0.0833333	0.833333	0.166667	0.375	0.625	0.125	0.125	0.5	0	0	0.133333	0.866667	0	0.0909091	0.545455	0.181818	0.181818	0.428571	0.571429	0.166667	0.833333	0.08	0.52	0.24	0.16
[truncated: 16 more columns]

## Sheet: Metrics
	Construct	Sequence	MFE	MFEini	CAI	CPB	ENC
eGFP_lung_827_set1	mCKeGL1	ATGGTTAGTAAAGGAGAAGAGTTATTCACAGGGGTCGTACCTATACTAGTGGAGTTAGACGGGGATGTAAATGGACATAAATTCTCTGTCAGTGGGGAGGGAGAGGGTGATGCAACATATGGTAAACTAACATTAAAATTCATATGTACTACTGGGAAATTGCCGGTGCCGTGGCCTACTTTAGTTACTACATTGACTTATGGTGTTCAATGTTTCTCTAGATATCCTGATCATATGAAACAACACGACTTCTTCAAAAGTGCAATGCCCGAAGGGTACGTACAGGAAAGAACGATATTCTTCAAAGATGATGGTAATTACAAAACGAGAGCTGAAGTAAAATTTGAGGGGGATACTCTTGTTAATAGAATAGAATTGAAAGGAATAGATTTCAAAGAA…	-4.01379	-0.6	0.719807	0.0335004	40.0143
eGFP_kidney_692_set1	mCLeGK1	ATGGTGTCGAAAGGGGAGGAGCTGTTCACGGGTGTGGTGCCGATCCTGGTGGAGCTCGACGGGGACGTGAACGGCCATAAGTTTTCCGTCTCCGGCGAGGGGGAGGGGGACGCCACCTATGGAAAGCTGACCCTGAAGTTTATCTGCACCACGGGCAAGCTGCCCGTGCCCTGGCCCACCCTGGTCACGACCCTGACATACGGGGTGCAGTGTTTTTCGCGCTACCCAGACCATATGAAGCAGCACGACTTTTTCAAGTCGGCCATGCCTGAGGGGTACGTGCAGGAGCGGACAATCTTTTTCAAGGATGACGGCAACTACAAGACGCGGGCGGAAGTCAAGTTCGAGGGGGACACCCTGGTGAACCGGATCGAGCTCAAGGGCATCGACTTTAAAGAG…	-8.02586	-2.6	0.863329	-0.0205076	39.2361
mCherry_lung_650_set1	mCLeGK1	ATGGTTAGCAAAGGTGAGGAAGATAATATGGCAATAATAAAAGAGTTCATGAGATTCAAGGTGCACATGGAAGGAAGTGTAAATGGGCATGAATTTGAAATAGAAGGAGAAGGAGAAGGACGACCTTATGAAGGTACTCAGACTGCAAAATTAAAAGTAACAAAAGGAGGACCTCTTCCATTTGCATGGGACATACTCTCCCCACAATTTATGTATGGCTCTAAAGCTTACGTTAAACATCCAGCTGACATACCAGACTACTTAAAACTTTCTTTCCCAGAGGGGTTCAAATGGGAGAGAGTAATGAATTTTGAAGATGGTGGTGTAGTGACTGTAACTCAAGACAGTTCCTTGCAAGACGGAGAATTTATTTACAAAGTTAAACTAAGAGGAACTAAT…	-3.74086	0	0.767573	0.0738125	44.6696
mCherry_kidney_332_set1	mCKeGL1	ATGGTCTCCAAGGGCGAAGAGGACAACATGGCCATCATCAAGGAGTTCATGCGATTCAAGGTGCACATGGAGGGGTCCGTGAACGGTCACGAGTTCGAAATAGAGGGGGAGGGTGAGGGGCGGCCGTACGAGGGCACGCAGACAGCGAAGCTGAAGGTGACGAAAGGCGGGCCCCTGCCCTTTGCCTGGGACATCCTGTCCCCGCAGTTCATGTATGGCTCCAAGGCTTACGTGAAGCACCCCGCCGACATCCCCGACTACCTGAAACTGAGTTTCCCCGAGGGCTTCAAGTGGGAGCGGGTGATGAACTTTGAGGACGGCGGCGTGGTGACCGTCACGCAGGACTCTTCCCTGCAGGACGGCGAGTTCATCTACAAGGTGAAGCTGCGCGGCACAAAC…	-8.48792	-5.8	0.865861	-0.0114436	35.1433
eGFP_lung_170_set2	mCKeGL2	ATGGTTTCTAAAGGAGAGGAACTTTTTACAGGGGTTGTGCCGATATTGGTTGAATTGGATGGAGACGTGAACGGACATAAATTTAGTGTCTCCGGTGAAGGAGAAGGAGACGCAACTTACGGTAAATTAACTTTAAAGTTCATATGTACCACAGGAAAGCTACCAGTGCCTTGGCCAACATTGGTTACAACTTTGACTTACGGTGTGCAATGTTTCAGTAGATATCCAGATCATATGAAGCAACATGACTTCTTTAAATCCGCTATGCCAGAAGGTTATGTGCAAGAGAGAACTATATTTTTCAAAGATGATGGAAATTATAAAACACGTGCTGAAGTCAAATTCGAAGGCGACACTCTAGTAAATAGAATAGAACTTAAAGGAATAGATTTCAAAGAA…	-3.9221	-4.9	0.746015	0.00913213	44.737
eGFP_kidney_782_set2	mCLeGK2	ATGGTGTCGAAAGGGGAGGAGCTGTTCACGGGAGTGGTGCCCATCCTGGTGGAGCTCGACGGCGACGTGAACGGGCATAAGTTCTCTGTCTCCGGAGAGGGTGAGGGTGACGCCACGTACGGGAAGCTGACACTGAAGTTCATCTGCACAACGGGGAAGCTGCCGGTCCCCTGGCCCACCCTCGTCACTACGCTGACGTACGGCGTCCAGTGCTTCAGCAGGTACCCGGATCATATGAAGCAGCACGACTTTTTTAAGTCGGCCATGCCGGAGGGCTACGTGCAGGAACGGACAATATTCTTCAAGGACGATGGGAACTATAAGACGCGGGCCGAGGTGAAGTTTGAGGGGGACACACTGGTCAATCGGATAGAGCTGAAGGGCATCGATTTCAAGGAG…	-7.4511	-3.4	0.833089	0.0388364	35.6896
mCherry_lung_472_set2	mCLeGK2	ATGGTTTCAAAGGGTGAAGAAGATAACATGGCAATAATAAAAGAATTTATGCGGTTTAAAGTCCATATGGAAGGGAGCGTAAATGGTCACGAGTTTGAAATAGAAGGTGAGGGTGAAGGGCGACCTTATGAAGGAACACAAACAGCAAAACTAAAAGTTACAAAAGGAGGGCCACTTCCTTTTGCATGGGATATATTGTCACCACAGTTTATGTATGGGAGCAAGGCATATGTAAAACATCCTGCAGATATACCAGATTACCTTAAATTATCTTTTCCTGAAGGGTTTAAGTGGGAGAGGGTGATGAACTTTGAAGATGGAGGTGTAGTGACTGTCACACAAGATTCTAGCCTTCAAGATGGAGAATTTATATACAAGGTTAAATTAAGGGGAACTAAT…	-4.61176	-0.9	0.74637	0.0555438	43.6073
mCherry_kidney_591_set2	mCKeGL2	ATGGTGTCGAAGGGAGAGGAGGACAACATGGCCATCATCAAGGAGTTCATGAGGTTTAAGGTGCACATGGAGGGCAGCGTGAATGGACATGAATTTGAGATAGAGGGCGAGGGGGAGGGTCGGCCCTACGAAGGCACGCAAACGGCTAAGCTGAAGGTGACGAAGGGCGGGCCTCTGCCGTTCGCATGGGACATCCTGAGCCCCCAGTTCATGTACGGCTCCAAGGCCTACGTGAAGCACCCCGCGGATATCCCCGATTACCTGAAGCTGAGCTTCCCGGAGGGCTTCAAGTGGGAGCGGGTGATGAACTTCGAAGATGGCGGGGTGGTCACGGTGACGCAAGACTCCTCGCTGCAGGATGGGGAGTTCATCTACAAGGTGAAGCTGCGGGGGACCAAC…	-8.707	-4.5	0.842556	0.00962176	37.7683

## Sheet: Proteomics
						Noise integration
							Skyline
File Name	Sample name	Protein	Peptide Sequence	Best Retention Time	Total Ion Current Area	Total Area Fragment	Normalized Area
2022MC004_HABE_001_01_2ug.raw	renal-76_Rep_A	GFP	FSVSGEGEGDATYGK	45,17	215240065024	269277	3429400000
2022MC004_HABE_002_01_2ug.raw	renal-76_Rep_B	GFP	FSVSGEGEGDATYGK	46,23	219069546496	466593	5838400000
2022MC004_HABE_003_01_2ug.raw	renal-77_Rep_A	GFP	FSVSGEGEGDATYGK	44,73	229729878016	1335	15934000
2022MC004_HABE_004_01_2ug.raw	renal-77_Rep_B	GFP	FSVSGEGEGDATYGK	46,61	328848310272	54586	455020000
2022MC004_HABE_005_01_2ug.raw	lung-76_Rep_A	GFP	FSVSGEGEGDATYGK	47,08	254919720960	562081	6044100000
2022MC004_HABE_006_01_2ug.raw	lung-76_Rep_B	GFP	FSVSGEGEGDATYGK	45,93	223849332736	540597	6619900000
2022MC004_HABE_007_01_2ug.raw	lung-77_Rep_A	GFP	FSVSGEGEGDATYGK	44,97	203492851712	1244	16756000
2022MC004_HABE_008_01_2ug.raw	lung-77_Rep_B	GFP	FSVSGEGEGDATYGK	44,22	238179303424	6039	69506000
2022MC004_HABE_009_01_2ug.raw	293T-74_Rep_A	GFP	FSVSGEGEGDATYGK	46,54	751933456384	39970868	145710000000
2022MC004_HABE_010_01_2ug.raw	293T-74_Rep_B	GFP	FSVSGEGEGDATYGK	45,08	263573323776	456837	4751100000
2022MC004_HABE_011_01_2ug.raw	293T-75_Rep_A	GFP	FSVSGEGEGDATYGK	44,8	245927346176	1779	19829000
2022MC004_HABE_012_01_2ug.raw	293T-75_Rep_B	GFP	FSVSGEGEGDATYGK	44,8	252097298432	1405	15277000
2022MC004_HABE_013_01_2ug.raw	293T-76_Rep_A	GFP	FSVSGEGEGDATYGK	44,3	284661579776	528843808	5092500000000
2022MC004_HABE_014_01_2ug.raw	293T-76_Rep_B	GFP	FSVSGEGEGDATYGK	43,75	298484858880	82548384	758090000000
2022MC004_HABE_015_01_2ug.raw	293T-77_Rep_A	GFP	FSVSGEGEGDATYGK	44,19	472372609024	582135	3378100000
2022MC004_HABE_016_01_2ug.raw	293T-77_Rep_B	GFP	FSVSGEGEGDATYGK	44,66	478078042112	25954	148810000
2022MC004_HABE_017_01_2ug.raw	A549-74_Rep_A	GFP	FSVSGEGEGDATYGK	43,43	285921542144	589810	5654600000
2022MC004_HABE_018_01_2ug.raw	A549-74_Rep_B	GFP	FSVSGEGEGDATYGK	45,15	337930584064	23584	191310000
2022MC004_HABE_019_01_2ug.raw	A549-75_Rep_A	GFP	FSVSGEGEGDATYGK	44,46	217258049536	14665	185030000
2022MC004_HABE_020_01_2ug.raw	A549-75_Rep_B	GFP	FSVSGEGEGDATYGK	44,77	300095897600	2160	19735000
2022MC004_HABE_021_01_2ug.raw	A549-76_Rep_A	GFP	FSVSGEGEGDATYGK	46,3	423412039680	49616664	321220000000
2022MC004_HABE_022_01_2ug.raw	A549-76_Rep_B	GFP	FSVSGEGEGDATYGK	46,91	308035551232	5912290	52613000000
2022MC004_HABE_023_01_2ug.raw	A549-77_Rep_A	GFP	FSVSGEGEGDATYGK	45,14	455189889024	83888	505170000
2022MC004_HABE_024_01_2ug.raw	A549-77_Rep_B	GFP	FSVSGEGEGDATYGK	44,56	233845293056	1269	14875000
2022MC004_HABE_001_01_2ug.raw	renal-76_Rep_A	GFP	EDGNILGHK	17,91	215240065024	623199	7936700000
2022MC004_HABE_002_01_2ug.raw	renal-76_Rep_B	GFP	EDGNILGHK	17,71	219069546496	829885	10384000000
2022MC004_HABE_003_01_2ug.raw	renal-77_Rep_A	GFP	EDGNILGHK	18,08	229729878016	1640	19574000
2022MC004_HABE_004_01_2ug.raw	renal-77_Rep_B	GFP	EDGNILGHK	17,57	328848310272	1339	11164000
2022MC004_HABE_005_01_2ug.raw	lung-76_Rep_A	GFP	EDGNILGHK	18,05	254919720960	534950	5752400000
2022MC004_HABE_006_01_2ug.raw	lung-76_Rep_B	GFP	EDGNILGHK	17,6	223849332736	650035	7960100000
2022MC004_HABE_007_01_2ug.raw	lung-77_Rep_A	GFP	EDGNILGHK	16,99	203492851712	24063	324140000
2022MC004_HABE_008_01_2ug.raw	lung-77_Rep_B	GFP	EDGNILGHK	18,01	238179303424	3705	42643000
2022MC004_HABE_009_01_2ug.raw	293T-74_Rep_A	GFP	EDGNILGHK	17,74	751933456384	30423826	110910000000
2022MC004_HABE_010_01_2ug.raw	293T-74_Rep_B	GFP	EDGNILGHK	17,52	263573323776	517101	5377900000
2022MC004_HABE_011_01_2ug.raw	293T-75_Rep_A	GFP	EDGNILGHK	17,59	245927346176	615	6854500
2022MC004_HABE_012_01_2ug.raw	293T-75_Rep_B	GFP	EDGNILGHK	16,51	252097298432	27345	297340000
2022MC004_HABE_013_01_2ug.raw	293T-76_Rep_A	GFP	EDGNILGHK	18,06	284661579776	439130368	4228600000000
2022MC004_HABE_014_01_2ug.raw	293T-76_Rep_B	GFP	EDGNILGHK	17,59	298484858880	73343888	673560000000
2022MC004_HABE_015_01_2ug.raw	293T-77_Rep_A	GFP	EDGNILGHK	17,54	472372609024	544845	3161700000
2022MC004_HABE_016_01_2ug.raw	293T-77_Rep_B	GFP	EDGNILGHK	16,85	478078042112	38900	223040000
2022MC004_HABE_017_01_2ug.raw	A549-74_Rep_A	GFP	EDGNILGHK	17,72	285921542144	483116	4631700000
2022MC004_HABE_018_01_2ug.raw	A549-74_Rep_B	GFP	EDGNILGHK	17,25	337930584064	64963	526950000
2022MC004_HABE_019_01_2ug.raw	A549-75_Rep_A	GFP	EDGNILGHK	17,5	217258049536	6677	84243000
2022MC004_HABE_020_01_2ug.raw	A549-75_Rep_B	GFP	EDGNILGHK	17,54	300095897600	722	6598400
2022MC004_HABE_021_01_2ug.raw	A549-76_Rep_A	GFP	EDGNILGHK	17,67	423412039680	40185424	260160000000
2022MC004_HABE_022_01_2ug.raw	A549-76_Rep_B	GFP	EDGNILGHK	17,38	308035551232	5599873	49833000000
2022MC004_HABE_023_01_2ug.raw	A549-77_Rep_A	GFP	EDGNILGHK	17,67	455189889024	56405	339680000
2022MC004_HABE_024_01_2ug.raw	A549-77_Rep_B	GFP	EDGNILGHK	17,47	233845293056	561	6580600
2022MC004_HABE_001_01_2ug.raw	renal-76_Rep_A	GFP	FEGDTLVNR	42,67	215240065024	2592612	33018000000
2022MC004_HABE_002_01_2ug.raw	renal-76_Rep_B	GFP	FEGDTLVNR	42,05	219069546496	3542666	44329000000
2022MC004_HABE_003_01_2ug.raw	renal-77_Rep_A	GFP	FEGDTLVNR	42,77	229729878016	13881	165630000
2022MC004_HABE_004_01_2ug.raw	renal-77_Rep_B	GFP	FEGDTLVNR	42,02	328848310272	42783	356630000
2022MC004_HABE_005_01_2ug.raw	lung-76_Rep_A	GFP	FEGDTLVNR	42,63	254919720960	2800916	30118000000
2022MC004_HABE_006_01_2ug.raw	lung-76_Rep_B	GFP	FEGDTLVNR	41,98	223849332736	2892108	35416000000
2022MC004_HABE_007_01_2ug.raw	lung-77_Rep_A	GFP	FEGDTLVNR	42,7	203492851712	18983	255720000
2022MC004_HABE_008_01_2ug.raw	lung-77_Rep_B	GFP	FEGDTLVNR	41,92	238179303424	16912	194640000
2022MC004_HABE_009_01_2ug.raw	293T-74_Rep_A	GFP	FEGDTLVNR	42,02	751933456384	154103216	561780000000
2022MC004_HABE_010_01_2ug.raw	293T-74_Rep_B	GFP	FEGDTLVNR	41,86	263573323776	2361869	24564000000
2022MC004_HABE_011_01_2ug.raw	293T-75_Rep_A	GFP	FEGDTLVNR	42,3	245927346176	15501	172780000
2022MC004_HABE_012_01_2ug.raw	293T-75_Rep_B	GFP	FEGDTLVNR	41,92	252097298432	26587	289090000
2022MC004_HABE_013_01_2ug.raw	293T-76_Rep_A	GFP	FEGDTLVNR	42,56	284661579776	2244437760	21613000000000
2022MC004_HABE_014_01_2ug.raw	293T-76_Rep_B	GFP	FEGDTLVNR	41,93	298484858880	362163776	3326000000000
2022MC004_HABE_015_01_2ug.raw	293T-77_Rep_A	GFP	FEGDTLVNR	42,16	472372609024	2784348	16158000000
2022MC004_HABE_016_01_2ug.raw	293T-77_Rep_B	GFP	FEGDTLVNR	41,61	478078042112	338888	1943100000
2022MC004_HABE_017_01_2ug.raw	A549-74_Rep_A	GFP	FEGDTLVNR	42,16	285921542144	2589415	24825000000
2022MC004_HABE_018_01_2ug.raw	A549-74_Rep_B	GFP	FEGDTLVNR	41,58	337930584064	220573	1789200000
2022MC004_HABE_019_01_2ug.raw	A549-75_Rep_A	GFP	FEGDTLVNR	42,09	217258049536	30796	388560000
2022MC004_HABE_020_01_2ug.raw	A549-75_Rep_B	GFP	FEGDTLVNR	42,02	300095897600	22697	207320000
2022MC004_HABE_021_01_2ug.raw	A549-76_Rep_A	GFP	FEGDTLVNR	41,92	423412039680	107300744	694670000000
2022MC004_HABE_022_01_2ug.raw	A549-76_Rep_B	GFP	FEGDTLVNR	41,79	308035551232	14612618	130040000000
2022MC004_HABE_023_01_2ug.raw	A549-77_Rep_A	GFP	FEGDTLVNR	41,78	455189889024	210021	1264800000
2022MC004_HABE_024_01_2ug.raw	A549-77_Rep_B	GFP	FEGDTLVNR	41,71	233845293056	28632	335620000
2022MC004_HABE_001_01_2ug.raw	renal-76_Rep_A	mCherry	KPVQLPGAYNVNIK	53,28	215240065024	2914	37117000
2022MC004_HABE_002_01_2ug.raw	renal-76_Rep_B	mCherry	KPVQLPGAYNVNIK	52,33	219069546496	769	9624300
2022MC004_HABE_003_01_2ug.raw	renal-77_Rep_A	mCherry	KPVQLPGAYNVNIK	53,96	229729878016	3790639	45231000000
2022MC004_HABE_004_01_2ug.raw	renal-77_Rep_B	mCherry	KPVQLPGAYNVNIK	53,18	328848310272	9563568	79719000000
2022MC004_HABE_005_01_2ug.raw	lung-76_Rep_A	mCherry	KPVQLPGAYNVNIK	53,66	254919720960	3894	41875000
2022MC004_HABE_006_01_2ug.raw	lung-76_Rep_B	mCherry	KPVQLPGAYNVNIK	53,35	223849332736	601	7365500
2022MC004_HABE_007_01_2ug.raw	lung-77_Rep_A	mCherry	KPVQLPGAYNVNIK	54	203492851712	2088512	28134000000
2022MC004_HABE_008_01_2ug.raw	lung-77_Rep_B	mCherry	KPVQLPGAYNVNIK	53,01	238179303424	2569761	29575000000
2022MC004_HABE_009_01_2ug.raw	293T-74_Rep_A	mCherry	KPVQLPGAYNVNIK	52,97	751933456384	968284	3529900000
2022MC004_HABE_010_01_2ug.raw	293T-74_Rep_B	mCherry	KPVQLPGAYNVNIK	53,4	263573323776	14405	149810000
2022MC004_HABE_011_01_2ug.raw	293T-75_Rep_A	mCherry	KPVQLPGAYNVNIK	53,57	245927346176	139810768	1558400000000
2022MC004_HABE_012_01_2ug.raw	293T-75_Rep_B	mCherry	KPVQLPGAYNVNIK	53,01	252097298432	20541542	223360000000
2022MC004_HABE_013_01_2ug.raw	293T-76_Rep_A	mCherry	KPVQLPGAYNVNIK	53,76	284661579776	186252	1793500000
2022MC004_HABE_014_01_2ug.raw	293T-76_Rep_B	mCherry	KPVQLPGAYNVNIK	52,58	298484858880	40834	375010000
2022MC004_HABE_015_01_2ug.raw	293T-77_Rep_A	mCherry	KPVQLPGAYNVNIK	53,21	472372609024	737691072	4280800000000
2022MC004_HABE_016_01_2ug.raw	293T-77_Rep_B	mCherry	KPVQLPGAYNVNIK	52,57	478078042112	150585328	863420000000
2022MC004_HABE_017_01_2ug.raw	A549-74_Rep_A	mCherry	KPVQLPGAYNVNIK	53,12	285921542144	79267	759940000
2022MC004_HABE_018_01_2ug.raw	A549-74_Rep_B	mCherry	KPVQLPGAYNVNIK	52,68	337930584064	11360	92146000
2022MC004_HABE_019_01_2ug.raw	A549-75_Rep_A	mCherry	KPVQLPGAYNVNIK	53,21	217258049536	36244988	457310000000
2022MC004_HABE_020_01_2ug.raw	A549-75_Rep_B	mCherry	KPVQLPGAYNVNIK	52,97	300095897600	2342617	21398000000
2022MC004_HABE_021_01_2ug.raw	A549-76_Rep_A	mCherry	KPVQLPGAYNVNIK	53,52	423412039680	8339	53986000
2022MC004_HABE_022_01_2ug.raw	A549-76_Rep_B	mCherry	KPVQLPGAYNVNIK	52,75	308035551232	8757	77924000
2022MC004_HABE_023_01_2ug.raw	A549-77_Rep_A	mCherry	KPVQLPGAYNVNIK	52,87	455189889024	71878280	432850000000
2022MC004_HABE_024_01_2ug.raw	A549-77_Rep_B	mCherry	KPVQLPGAYNVNIK	52,97	233845293056	11035318	129360000000
2022MC004_HABE_001_01_2ug.raw	renal-76_Rep_A	mCherry	LDITSHNEDYTIVEQYER	72,88	215240065024	13561	172710000
2022MC004_HABE_002_01_2ug.raw	renal-76_Rep_B	mCherry	LDITSHNEDYTIVEQYER	73,43	219069546496	2902	36310000
2022MC004_HABE_003_01_2ug.raw	renal-77_Rep_A	mCherry	LDITSHNEDYTIVEQYER	73,4	229729878016	1962908	23422000000
2022MC004_HABE_004_01_2ug.raw	renal-77_Rep_B	mCherry	LDITSHNEDYTIVEQYER	72,61	328848310272	4056932	33817000000
2022MC004_HABE_005_01_2ug.raw	lung-76_Rep_A	mCherry	LDITSHNEDYTIVEQYER	74,21	254919720960	2412	25941000
2022MC004_HABE_006_01_2ug.raw	lung-76_Rep_B	mCherry	LDITSHNEDYTIVEQYER	73,46	223849332736	2842	34798000
2022MC004_HABE_007_01_2ug.raw	lung-77_Rep_A	mCherry	LDITSHNEDYTIVEQYER	73,36	203492851712	902699	12160000000
2022MC004_HABE_008_01_2ug.raw	lung-77_Rep_B	mCherry	LDITSHNEDYTIVEQYER	72,92	238179303424	1145881	13188000000
2022MC004_HABE_009_01_2ug.raw	293T-74_Rep_A	mCherry	LDITSHNEDYTIVEQYER	72,92	751933456384	693057	2526500000
2022MC004_HABE_010_01_2ug.raw	293T-74_Rep_B	mCherry	LDITSHNEDYTIVEQYER	73,38	263573323776	1500	15603000
2022MC004_HABE_011_01_2ug.raw	293T-75_Rep_A	mCherry	LDITSHNEDYTIVEQYER	73,38	245927346176	101095128	1126800000000
2022MC004_HABE_012_01_2ug.raw	293T-75_Rep_B	mCherry	LDITSHNEDYTIVEQYER	73,33	252097298432	10023884	108990000000
2022MC004_HABE_013_01_2ug.raw	293T-76_Rep_A	mCherry	LDITSHNEDYTIVEQYER	73,63	284661579776	121076	1165900000
2022MC004_HABE_014_01_2ug.raw	293T-76_Rep_B	mCherry	LDITSHNEDYTIVEQYER	73,45	298484858880	17908	164460000
2022MC004_HABE_015_01_2ug.raw	293T-77_Rep_A	mCherry	LDITSHNEDYTIVEQYER	73,33	472372609024	518973536	3011600000000
2022MC004_HABE_016_01_2ug.raw	293T-77_Rep_B	mCherry	LDITSHNEDYTIVEQYER	72,99	478078042112	93302440	534970000000
2022MC004_HABE_017_01_2ug.raw	A549-74_Rep_A	mCherry	LDITSHNEDYTIVEQYER	72,85	285921542144	114872	1101300000
2022MC004_HABE_018_01_2ug.raw	A549-74_Rep_B	mCherry	LDITSHNEDYTIVEQYER	73,36	337930584064	21456	174040000
2022MC004_HABE_019_01_2ug.raw	A549-75_Rep_A	mCherry	LDITSHNEDYTIVEQYER	72,95	217258049536	16156189	203840000000
2022MC004_HABE_020_01_2ug.raw	A549-75_Rep_B	mCherry	LDITSHNEDYTIVEQYER	73,26	300095897600	1025462	9366900000
2022MC004_HABE_021_01_2ug.raw	A549-76_Rep_A	mCherry	LDITSHNEDYTIVEQYER	72,61	423412039680	19471	126050000
2022MC004_HABE_022_01_2ug.raw	A549-76_Rep_B	mCherry	LDITSHNEDYTIVEQYER	73,38	308035551232	12132	107960000
2022MC004_HABE_023_01_2ug.raw	A549-77_Rep_A	mCherry	LDITSHNEDYTIVEQYER	72,88	455189889024	39183196	235960000000
2022MC004_HABE_024_01_2ug.raw	A549-77_Rep_B	mCherry	LDITSHNEDYTIVEQYER	73,19	233845293056	4352296	51018000000
2022MC004_HABE_001_01_2ug.raw	renal-76_Rep_A	mCherry	HSTGGMDELYK	28,84	215240065024	793	10104000
2022MC004_HABE_002_01_2ug.raw	renal-76_Rep_B	mCherry	HSTGGMDELYK	28,5	219069546496	1068	13365000
2022MC004_HABE_003_01_2ug.raw	renal-77_Rep_A	mCherry	HSTGGMDELYK	28,9	229729878016	1731573	20661000000
2022MC004_HABE_004_01_2ug.raw	renal-77_Rep_B	mCherry	HSTGGMDELYK	28,5	328848310272	4469268	37254000000
2022MC004_HABE_005_01_2ug.raw	lung-76_Rep_A	mCherry	HSTGGMDELYK	28,46	254919720960	8122	87332000
2022MC004_HABE_006_01_2ug.raw	lung-76_Rep_B	mCherry	HSTGGMDELYK	28,8	223849332736	32454	397420000
2022MC004_HABE_007_01_2ug.raw	lung-77_Rep_A	mCherry	HSTGGMDELYK	29,01	203492851712	893560	12037000000
2022MC004_HABE_008_01_2ug.raw	lung-77_Rep_B	mCherry	HSTGGMDELYK	28,22	238179303424	1006059	11579000000
2022MC004_HABE_009_01_2ug.raw	293T-74_Rep_A	mCherry	HSTGGMDELYK	28,6	751933456384	656238	2392300000
2022MC004_HABE_010_01_2ug.raw	293T-74_Rep_B	mCherry	HSTGGMDELYK	28,72	263573323776	5232	54416000
2022MC004_HABE_011_01_2ug.raw	293T-75_Rep_A	mCherry	HSTGGMDELYK	28,79	245927346176	88226264	983390000000
2022MC004_HABE_012_01_2ug.raw	293T-75_Rep_B	mCherry	HSTGGMDELYK	28,19	252097298432	13254622	144120000000
2022MC004_HABE_013_01_2ug.raw	293T-76_Rep_A	mCherry	HSTGGMDELYK	29,06	284661579776	111770	1076300000
2022MC004_HABE_014_01_2ug.raw	293T-76_Rep_B	mCherry	HSTGGMDELYK	27,94	298484858880	17886	164250000
2022MC004_HABE_015_01_2ug.raw	293T-77_Rep_A	mCherry	HSTGGMDELYK	28,46	472372609024	437258464	2537400000000
2022MC004_HABE_016_01_2ug.raw	293T-77_Rep_B	mCherry	HSTGGMDELYK	27,85	478078042112	92419736	529910000000
2022MC004_HABE_017_01_2ug.raw	A549-74_Rep_A	mCherry	HSTGGMDELYK	28,72	285921542144	139254	1335000000
2022MC004_HABE_018_01_2ug.raw	A549-74_Rep_B	mCherry	HSTGGMDELYK	28,21	337930584064	15870	128730000
2022MC004_HABE_019_01_2ug.raw	A549-75_Rep_A	mCherry	HSTGGMDELYK	28,56	217258049536	21445670	270580000000
2022MC004_HABE_020_01_2ug.raw	A549-75_Rep_B	mCherry	HSTGGMDELYK	28,14	300095897600	1175071	10733000000
2022MC004_HABE_021_01_2ug.raw	A549-76_Rep_A	mCherry	HSTGGMDELYK	28,8	423412039680	39789	257600000
2022MC004_HABE_022_01_2ug.raw	A549-76_Rep_B	mCherry	HSTGGMDELYK	28,79	308035551232	1438	12800000
2022MC004_HABE_023_01_2ug.raw	A549-77_Rep_A	mCherry	HSTGGMDELYK	28,29	455189889024	37586344	226350000000
2022MC004_HABE_024_01_2ug.raw	A549-77_Rep_B	mCherry	HSTGGMDELYK	28,26	233845293056	5616674	65840000000

## Sheet: RTqPCR
	Pos	Name	Cp		replicate	sample	GFP		sample	cherry		dCt (CtGFP-Ctcheery)	2^dCt		construct	rep1	rep2	rep3	cell
A74-GFP	C4	Sample 52	14.38		rep1	A74-GFP	14.38		A74-cherry	13.37		1.01	0.496546		mCLeGK1	0.352659	0.101805	0.335699	A549
A74-GFP	C6	Sample 54	16.62			A74-GFP	16.62		A74-cherry	14.36		2.26	0.208772		mCLeGK1	0.498632	0.471201	0.482827	HEK293
A75-GFP	C8	Sample 56	15.09		rep2	A74-GFP	18.75		A74-cherry	14.98		3.77	0.0733022		mCLeGK2	20.0351	13.173	3.49431	A549
A75-GFP	C10	Sample 58	15.14			A74-GFP	17.11		A74-cherry	14.17		2.94	0.130308		mCLeGK2	5.91497	14.0991	1.63689	HEK293
A76-GFP	C12	Sample 60	10.55		rep3	A74-GFP	15.79		A74-cherry	13.67		2.12	0.230047		mCKeGL1	0.157081	0.0380939	0.118007	A549
A76-GFP	C14	Sample 62	10.96			A74-GFP	13.17		A74-cherry	11.99		1.18	0.441351		mCKeGL1	0.375257	0.390715	0.368567	HEK293
A77-GFP	C16	Sample 64	13.88												mCKeGL2	0.661673	0.732905	0.582367	A549
A77-GFP	C18	Sample 66	13.63		rep1	HEK74-GFP	19.15		HEK74-cherry	18.09		1.06	0.479632		mCKeGL2	0.603306	0.94395	1.09863	HEK293
A74-cherry	D4	Sample 76	13.37			HEK74-GFP	17.78		HEK74-cherry	16.83		0.95	0.517632
A74-cherry	D6	Sample 78	14.36		rep2	HEK74-GFP	17.3		HEK74-cherry	16.04		1.26	0.417544
A75-cherry	D8	Sample 80	12.53			HEK74-GFP	15.32		HEK74-cherry	14.39		0.93	0.524858
A75-cherry	D10	Sample 82	12.35		rep3	HEK74-GFP	17.55		HEK74-cherry	16.61		0.94	0.521233
A76-cherry	D12	Sample 84	14.47			HEK74-GFP	17.84		HEK74-cherry	16.67		1.17	0.444421
A76-cherry	D14	Sample 86	15.6
A77-cherry	D16	Sample 88	13.39
A77-cherry	D18	Sample 90	12.92		rep1	A75-GFP	15.09		A75-cherry	12.53		2.56	0.169576
HEK74-GFP	E4	Sample 100	19.15			A75-GFP	15.14		A75-cherry	12.35		2.79	0.144586
HEK74-GFP	E6	Sample 102	17.78		rep2	A75-GFP	16.64		A75-cherry	12.15		4.49	0.0445016
HEK75-GFP	E8	Sample 104	20.34			A75-GFP	16.66		A75-cherry	11.68		4.98	0.0316862
HEK75-GFP	E10	Sample 106	16.23		rep3	A75-GFP	14.75		A75-cherry	11.59		3.16	0.111878
HEK76-GFP	E12	Sample 108	13.93			A75-GFP	15.15		A75-cherry	12.14		3.01	0.124137
HEK76-GFP	E14	Sample 110	12.75
HEK77-GFP	E16	Sample 112	16.16		rep1	HEK75-GFP	20.34		HEK75-cherry	17.62		2.72	0.151774
HEK77-GFP	E18	Sample 114	17.93			HEK75-GFP	16.23		HEK75-cherry	15.49		0.74	0.598739
HEK74-cherry	F4	Sample 124	18.09		rep2	HEK75-GFP	16.25		HEK75-cherry	14.78		1.47	0.360982
HEK74-cherry	F6	Sample 126	16.83			HEK75-GFP	15.49		HEK75-cherry	14.24		1.25	0.420448
HEK75-cherry	F8	Sample 128	17.62		rep3	HEK75-GFP	17.07		HEK75-cherry	15.63		1.44	0.368567
HEK75-cherry	F10	Sample 130	15.49			HEK75-GFP	24.74		HEK75-cherry	20.9		3.84	0.0698304
HEK76-cherry	F12	Sample 132	17.19
HEK76-cherry	F14	Sample 134	13.92
HEK77-cherry	F16	Sample 136	15.63		rep1	A76-GFP	10.55		A76-cherry	14.47		-3.92	15.1369
HEK77-cherry	F18	Sample 138	16.97			A76-GFP	10.96		A76-cherry	15.6		-4.64	24.9333
A74-GFP	G4	Sample 148	18.75		rep2	A76-GFP	9.97		A76-cherry	11.25		-1.28	2.42839
A74-GFP	G6	Sample 150	17.11			A76-GFP	10.01		A76-cherry	14.59		-4.58	23.9176
A75-GFP	G8	Sample 152	16.64		rep3	A76-GFP	9.73		A76-cherry	11.54		-1.81	3.50642
A75-GFP	G10	Sample 154	16.66			A76-GFP	9.96		A76-cherry	11.76		-1.8	3.4822
A76-GFP	G12	Sample 156	9.97
A76-GFP	G14	Sample 158	10.01		rep1	HEK76-GFP	13.93		HEK76-cherry	17.19		-3.26	9.57983
A77-GFP	G16	Sample 160	13.74			HEK76-GFP	12.75		HEK76-cherry	13.92		-1.17	2.25012
A77-GFP	G18	Sample 162	13.74		rep2	HEK76-GFP	12.52		HEK76-cherry	16.84		-4.32	19.9733
A74-cherry	H4	Sample 172	14.98			HEK76-GFP	11.98		HEK76-cherry	15.02		-3.04	8.22491
A74-cherry	H6	Sample 174	14.17		rep3	HEK76-GFP	12.6		HEK76-cherry	13.51		-0.91	1.87905
A75-cherry	H8	Sample 176	12.15			HEK76-GFP	11.64		HEK76-cherry	12.12		-0.48	1.39474
A75-cherry	H10	Sample 178	11.68
A76-cherry	H12	Sample 180	11.25
A76-cherry	H14	Sample 182	14.59		rep1	A77-GFP	13.88		A77-cherry	13.39		0.49	0.712025
A77-cherry	H16	Sample 184	13.36			A77-GFP	13.63		A77-cherry	12.92		0.71	0.61132
A77-cherry	H18	Sample 186	13.22		rep2	A77-GFP	13.74		A77-cherry	13.36		0.38	0.768438
HEK74-GFP	I4	Sample 196	17.3			A77-GFP	13.74		A77-cherry	13.22		0.52	0.697372
HEK74-GFP	I6	Sample 198	15.32		rep3	A77-GFP	14.1		A77-cherry	13.8		0.3	0.812252
HEK75-GFP	I8	Sample 200	16.25			A77-GFP	13.72		A77-cherry	12.94		0.78	0.582367
HEK75-GFP	I10	Sample 202	15.49
HEK76-GFP	I12	Sample 204	12.52		rep1	HEK77-GFP	16.16		HEK77-cherry	15.63		0.53	0.692555
HEK76-GFP	I14	Sample 206	11.98			HEK77-GFP	17.93		HEK77-cherry	16.97		0.96	0.514057
HEK77-GFP	I16	Sample 208	15.88		rep2	HEK77-GFP	15.88		HEK77-cherry	15.65		0.23	0.852635
HEK77-GFP	I18	Sample 210	14.71			HEK77-GFP	14.71		HEK77-cherry	14.76		-0.05	1.03526
HEK74-cherry	J4	Sample 220	16.04		rep3	HEK77-GFP	13.76		HEK77-cherry	13.85		-0.09	1.06437
HEK74-cherry	J6	Sample 222	14.39			HEK77-GFP	12.17		HEK77-cherry	12.35		-0.18	1.13288
HEK75-cherry	J8	Sample 224	14.78
HEK75-cherry	J10	Sample 226	14.24
HEK76-cherry	J12	Sample 228	16.84
HEK76-cherry	J14	Sample 230	15.02
HEK77-cherry	J16	Sample 232	15.65
HEK77-cherry	J18	Sample 234	14.76
A74-GFP	K4	Sample 244	15.79
A74-GFP	K6	Sample 246	13.17
A75-GFP	K8	Sample 248	14.75
A75-GFP	K10	Sample 250	15.15
A76-GFP	K12	Sample 252	9.73
A76-GFP	K14	Sample 254	9.96
A77-GFP	K16	Sample 256	14.1
A77-GFP	K18	Sample 258	13.72
A74-cherry	L4	Sample 268	13.67
A74-cherry	L6	Sample 270	11.99
A75-cherry	L8	Sample 272	11.59
A75-cherry	L10	Sample 274	12.14
A76-cherry	L12	Sample 276	11.54
A76-cherry	L14	Sample 278	11.76
A77-cherry	L16	Sample 280	13.8
A77-cherry	L18	Sample 282	12.94
HEK74-GFP	M4	Sample 292	17.55
HEK74-GFP	M6	Sample 294	17.84
HEK75-GFP	M8	Sample 296	17.07
HEK75-GFP	M10	Sample 298	24.74
HEK76-GFP	M12	Sample 300	12.6
HEK76-GFP	M14	Sample 302	11.64
HEK77-GFP	M16	Sample 304	13.76
HEK77-GFP	M18	Sample 306	12.17
HEK74-cherry	N4	Sample 316	16.61
HEK74-cherry	N6	Sample 318	16.67
HEK75-cherry	N8	Sample 320	15.63
HEK75-cherry	N10	Sample 322	20.9
HEK76-cherry	N12	Sample 324	13.51
HEK76-cherry	N14	Sample 326	12.12
HEK77-cherry	N16	Sample 328	13.85
HEK77-cherry	N18	Sample 330	12.35
