# Supplementary material for: Using protein-per-mRNA differences among human tissues in codon optimization
Source: Genome Biol. 2023 Feb 24;24:34. doi: 10.1186/s13059-023-02868-2 (PMC9951436; doi:10.1186/s13059-023-02868-2)
Supplement: Supplementary file 7 — Additional file 7. Flow cytometry of primary cells. The eGFP and mCherry fluorescence is detected by flow cytometry for each of the four constructs transfected into Small Airway Epithelial Cells and Renal Epithelial Cells. https://doi.org/10.6084/m9.figshare.21379209. [file 13059_2023_2868_MOESM7_ESM.tsv]

eGFP	mCherry	cell	plasmid	rep	ratio
1027.08	46.41	Lung	mCherry_L-eGFP_K-1	rep1	4.46796905085384
443.88	72.93	Lung	mCherry_L-eGFP_K-1	rep1	2.60558540709527
780.84	31.11	Lung	mCherry_L-eGFP_K-1	rep1	4.6495766595802
660.96	73.44	Lung	mCherry_L-eGFP_K-1	rep1	3.16992500144231
925.02	244.29	Lung	mCherry_L-eGFP_K-1	rep1	1.92088975053979
393.66	662.49	Lung	mCherry_L-eGFP_K-1	rep1	-0.750948550928971
1816.83	88.23	Lung	mCherry_L-eGFP_K-1	rep1	4.36401033836268
708.75	46.41	Lung	mCherry_L-eGFP_K-1	rep1	3.93276922743412
825.39	41.31	Lung	mCherry_L-eGFP_K-1	rep1	4.32051299419432
7945.29	164.22	Lung	mCherry_L-eGFP_K-1	rep1	5.59639813269433
473.04	85.68	Lung	mCherry_L-eGFP_K-1	rep1	2.46493179701439
727.38	48.96	Lung	mCherry_L-eGFP_K-1	rep1	3.89303379493312
2997.81	281.52	Lung	mCherry_L-eGFP_K-1	rep1	3.41259962443518
349.92	32.64	Lung	mCherry_L-eGFP_K-1	rep1	3.4223121630766
2131.92	256.02	Lung	mCherry_L-eGFP_K-1	rep1	3.0578248806976
2059.02	78.54	Lung	mCherry_L-eGFP_K-1	rep1	4.71238643522319
5525.01	131.07	Lung	mCherry_L-eGFP_K-1	rep1	5.39756765898589
386.37	37.74	Lung	mCherry_L-eGFP_K-1	rep1	3.35581675128969
400.95	52.02	Lung	mCherry_L-eGFP_K-1	rep1	2.94628403390861
659.34	44.88	Lung	mCherry_L-eGFP_K-1	rep1	3.87687802654208
456.84	50.49	Lung	mCherry_L-eGFP_K-1	rep1	3.17761939323231
1394.82	112.2	Lung	mCherry_L-eGFP_K-1	rep1	3.63593437478531
544.32	40.8	Lung	mCherry_L-eGFP_K-1	rep1	3.73781398880453
503.01	44.88	Lung	mCherry_L-eGFP_K-1	rep1	3.48644250049631
1936.71	144.33	Lung	mCherry_L-eGFP_K-1	rep1	3.74616483279287
1543.86	81.6	Lung	mCherry_L-eGFP_K-1	rep1	4.24182896993571
685.26	57.63	Lung	mCherry_L-eGFP_K-1	rep1	3.57175955161789
2002.32	258.57	Lung	mCherry_L-eGFP_K-1	rep1	2.95304575181416
637.47	79.05	Lung	mCherry_L-eGFP_K-1	rep1	3.01152008114638
1666.98	115.77	Lung	mCherry_L-eGFP_K-1	rep1	3.84790344051618
648.81	78.54	Lung	mCherry_L-eGFP_K-1	rep1	3.04629655262694
3367.98	677.79	Lung	mCherry_L-eGFP_K-1	rep1	2.31297331449532
500.58	71.4	Lung	mCherry_L-eGFP_K-1	rep1	2.80960467187254
4245.21	366.18	Lung	mCherry_L-eGFP_K-1	rep1	3.53521102072799
823.77	39.78	Lung	mCherry_L-eGFP_K-1	rep1	4.37212640590838
375.84	62.22	Lung	mCherry_L-eGFP_K-1	rep1	2.59466831847781
687.69	45.9	Lung	mCherry_L-eGFP_K-1	rep1	3.90519230813649
1491.21	56.61	Lung	mCherry_L-eGFP_K-1	rep1	4.71928270591293
3201.12	60.18	Lung	mCherry_L-eGFP_K-1	rep1	5.73314884313597
801.9	248.37	Lung	mCherry_L-eGFP_K-1	rep1	1.69093141379776
1505.79	53.55	Lung	mCherry_L-eGFP_K-1	rep1	4.81349019816649
492.48	32.13	Lung	mCherry_L-eGFP_K-1	rep1	3.9380722508568
20632.32	888.42	Lung	mCherry_L-eGFP_K-1	rep1	4.53752037285791
1691.28	65.28	Lung	mCherry_L-eGFP_K-1	rep1	4.69533065748301
1148.58	149.43	Lung	mCherry_L-eGFP_K-1	rep1	2.9423096237304
634.23	93.84	Lung	mCherry_L-eGFP_K-1	rep1	2.75673120214716
1097.55	202.47	Lung	mCherry_L-eGFP_K-1	rep1	2.43850660001141
1696.95	39.27	Lung	mCherry_L-eGFP_K-1	rep1	5.43337264880494
2873.07	80.07	Lung	mCherry_L-eGFP_K-1	rep1	5.16518752695669
466.56	73.44	Lung	mCherry_L-eGFP_K-1	rep1	2.66742466091313
1114.56	85.68	Lung	mCherry_L-eGFP_K-1	rep1	3.70137199283647
685.26	65.28	Lung	mCherry_L-eGFP_K-1	rep1	3.39193851403308
377.46	112.2	Lung	mCherry_L-eGFP_K-1	rep1	1.75025109204275
561.33	59.16	Lung	mCherry_L-eGFP_K-1	rep1	3.24615520792277
1273.32	62.22	Lung	mCherry_L-eGFP_K-1	rep1	4.35507282560885
444.69	45.39	Lung	mCherry_L-eGFP_K-1	rep1	3.29235356895193
894.24	368.22	Lung	mCherry_L-eGFP_K-1	rep1	1.28009409080413
514.35	415.65	Lung	mCherry_L-eGFP_K-1	rep1	0.307381193454218
686.07	43.86	Lung	mCherry_L-eGFP_K-1	rep1	3.96737806554323
1077.3	241.23	Lung	mCherry_L-eGFP_K-1	rep1	2.15893881796229
2752.38	334.56	Lung	mCherry_L-eGFP_K-1	rep1	3.04034279347927
1711.53	931.77	Lung	mCherry_L-eGFP_K-1	rep1	0.877240794220581
9252.63	631.89	Lung	mCherry_L-eGFP_K-1	rep1	3.87211816094346
527.31	170.34	Lung	mCherry_L-eGFP_K-1	rep1	1.63023410160471
478.71	166.26	Lung	mCherry_L-eGFP_K-1	rep1	1.52571082685958
640.71	58.65	Lung	mCherry_L-eGFP_K-1	rep1	3.44946849444155
805.95	69.87	Lung	mCherry_L-eGFP_K-1	rep1	3.52794529338361
5313.6	130.56	Lung	mCherry_L-eGFP_K-1	rep1	5.34690476041858
5716.17	117.3	Lung	mCherry_L-eGFP_K-1	rep1	5.6067739046219
365.31	34.17	Lung	mCherry_L-eGFP_K-1	rep1	3.41831909371074
673.92	322.83	Lung	mCherry_L-eGFP_K-1	rep1	1.06180268962588
1224.72	41.31	Lung	mCherry_L-eGFP_K-1	rep1	4.88981708224958
577.53	55.59	Lung	mCherry_L-eGFP_K-1	rep1	3.37699860258009
492.48	55.59	Lung	mCherry_L-eGFP_K-1	rep1	3.14716784957979
640.71	223.38	Lung	mCherry_L-eGFP_K-1	rep1	1.52017148578475
1317.87	54.57	Lung	mCherry_L-eGFP_K-1	rep1	4.59395621018451
691.74	44.37	Lung	mCherry_L-eGFP_K-1	rep1	3.96257342468489
1203.66	35.7	Lung	mCherry_L-eGFP_K-1	rep1	5.07536004450676
439.83	73.95	Lung	mCherry_L-eGFP_K-1	rep1	2.57232395870256
366.12	99.45	Lung	mCherry_L-eGFP_K-1	rep1	1.88027330957871
952.56	87.21	Lung	mCherry_L-eGFP_K-1	rep1	3.4492444908636
936.36	105.06	Lung	mCherry_L-eGFP_K-1	rep1	3.15584981623059
1726.92	66.3	Lung	mCherry_L-eGFP_K-1	rep1	4.70304857064385
867.51	941.97	Lung	mCherry_L-eGFP_K-1	rep1	-0.118800725319053
467.37	67.83	Lung	mCherry_L-eGFP_K-1	rep1	2.78456973405742
606.69	48.96	Lung	mCherry_L-eGFP_K-1	rep1	3.63128406865072
805.14	51.51	Lung	mCherry_L-eGFP_K-1	rep1	3.96631521972362
1904.31	32.64	Lung	mCherry_L-eGFP_K-1	rep1	5.86648348456615
691.74	51	Lung	mCherry_L-eGFP_K-1	rep1	3.76166073075889
565.38	43.86	Lung	mCherry_L-eGFP_K-1	rep1	3.68824313242068
2117.34	60.18	Lung	mCherry_L-eGFP_K-1	rep1	5.13682503734672
711.99	126.99	Lung	mCherry_L-eGFP_K-1	rep1	2.48714208398845
2485.89	481.95	Lung	mCherry_L-eGFP_K-1	rep1	2.36680707227118
446.31	679.32	Lung	mCherry_L-eGFP_K-1	rep1	-0.606045197586976
1227.96	38.25	Lung	mCherry_L-eGFP_K-1	rep1	5.00466000858834
1504.17	100.47	Lung	mCherry_L-eGFP_K-1	rep1	3.90413094139217
2937.06	85.68	Lung	mCherry_L-eGFP_K-1	rep1	5.09927044787853
3876.66	90.27	Lung	mCherry_L-eGFP_K-1	rep1	5.42442379236863
481.14	184.11	Lung	mCherry_L-eGFP_K-1	rep1	1.38588875482672
1329.21	102	Lung	mCherry_L-eGFP_K-1	rep1	3.70392799465212
559.71	45.9	Lung	mCherry_L-eGFP_K-1	rep1	3.60811346497171
363.69	317.22	Lung	mCherry_L-eGFP_K-1	rep1	0.197225525523674
581.58	58.65	Lung	mCherry_L-eGFP_K-1	rep1	3.30977464379181
393.66	462.57	Lung	mCherry_L-eGFP_K-1	rep1	-0.232721576009612
564.57	74.97	Lung	mCherry_L-eGFP_K-1	rep1	2.91276716194519
4797.63	307.53	Lung	mCherry_L-eGFP_K-1	rep1	3.96352283980804
884.52	80.58	Lung	mCherry_L-eGFP_K-1	rep1	3.45640105365588
1307.34	72.42	Lung	mCherry_L-eGFP_K-1	rep1	4.17410240468623
1049.76	40.29	Lung	mCherry_L-eGFP_K-1	rep1	4.70349391562065
703.89	44.88	Lung	mCherry_L-eGFP_K-1	rep1	3.97120540909023
354.78	59.16	Lung	mCherry_L-eGFP_K-1	rep1	2.58423072538673
4342.41	183.6	Lung	mCherry_L-eGFP_K-1	rep1	4.5638579843461
1267.65	91.29	Lung	mCherry_L-eGFP_K-1	rep1	3.79555582546885
657.72	111.18	Lung	mCherry_L-eGFP_K-1	rep1	2.56457625332138
1593.27	57.63	Lung	mCherry_L-eGFP_K-1	rep1	4.78902694077647
470.61	61.2	Lung	mCherry_L-eGFP_K-1	rep1	2.94292841870914
452.79	90.78	Lung	mCherry_L-eGFP_K-1	rep1	2.31839570278992
501.39	44.88	Lung	mCherry_L-eGFP_K-1	rep1	3.4817886414901
796.23	87.21	Lung	mCherry_L-eGFP_K-1	rep1	3.19061975236781
3338.01	240.21	Lung	mCherry_L-eGFP_K-1	rep1	3.79662015958085
717.66	66.81	Lung	mCherry_L-eGFP_K-1	rep1	3.4251645479307
993.87	393.72	Lung	mCherry_L-eGFP_K-1	rep1	1.33588715730795
886.14	41.31	Lung	mCherry_L-eGFP_K-1	rep1	4.42297168082106
366.93	38.25	Lung	mCherry_L-eGFP_K-1	rep1	3.26197321046348
759.78	54.57	Lung	mCherry_L-eGFP_K-1	rep1	3.79940178702736
624.51	58.14	Lung	mCherry_L-eGFP_K-1	rep1	3.42512169666342
662.58	59.16	Lung	mCherry_L-eGFP_K-1	rep1	3.48540069872731
409.86	477.87	Lung	mCherry_L-eGFP_K-1	rep1	-0.221487002051748
1287.09	144.33	Lung	mCherry_L-eGFP_K-1	rep1	3.15666982742977
1103.22	110.16	Lung	mCherry_L-eGFP_K-1	rep1	3.32404814676173
382.32	39.78	Lung	mCherry_L-eGFP_K-1	rep1	3.26466549141272
6714.09	69.36	Lung	mCherry_L-eGFP_K-1	rep1	6.59694416719644
653.67	976.14	Lung	mCherry_L-eGFP_K-1	rep1	-0.578525590295116
453.6	606.39	Lung	mCherry_L-eGFP_K-1	rep1	-0.41882532188756
2171.61	29.58	Lung	mCherry_L-eGFP_K-1	rep1	6.19799916976812
950.13	79.05	Lung	mCherry_L-eGFP_K-1	rep1	3.5872875536674
3216.51	211.14	Lung	mCherry_L-eGFP_K-1	rep1	3.92922434893827
904.77	93.33	Lung	mCherry_L-eGFP_K-1	rep1	3.2771382931124
867.51	95.88	Lung	mCherry_L-eGFP_K-1	rep1	3.17757857398575
2389.5	54.06	Lung	mCherry_L-eGFP_K-1	rep1	5.4660034454865
1378.62	79.05	Lung	mCherry_L-eGFP_K-1	rep1	4.12431557732485
507.06	41.31	Lung	mCherry_L-eGFP_K-1	rep1	3.61759350496112
400.95	300.9	Lung	mCherry_L-eGFP_K-1	rep1	0.414138231630897
788.94	64.26	Lung	mCherry_L-eGFP_K-1	rep1	3.61792269949555
364.5	704.31	Lung	mCherry_L-eGFP_K-1	rep1	-0.950291752127884
1238.49	41.31	Lung	mCherry_L-eGFP_K-1	rep1	4.90594734938931
649.62	64.26	Lung	mCherry_L-eGFP_K-1	rep1	3.33760316386813
424.44	70.38	Lung	mCherry_L-eGFP_K-1	rep1	2.59232320567241
960.66	47.94	Lung	mCherry_L-eGFP_K-1	rep1	4.3247241037815
1572.21	246.84	Lung	mCherry_L-eGFP_K-1	rep1	2.6711458263522
511.11	36.72	Lung	mCherry_L-eGFP_K-1	rep1	3.79899585445337
3889.62	235.11	Lung	mCherry_L-eGFP_K-1	rep1	4.04822140871421
555.66	70.89	Lung	mCherry_L-eGFP_K-1	rep1	2.97054835436243
1049.76	70.38	Lung	mCherry_L-eGFP_K-1	rep1	3.89875020701958
351.54	74.97	Lung	mCherry_L-eGFP_K-1	rep1	2.22930354852124
427.68	48.96	Lung	mCherry_L-eGFP_K-1	rep1	3.12685627955043
1695.33	316.2	Lung	mCherry_L-eGFP_K-1	rep1	2.4226568518946
1518.75	80.07	Lung	mCherry_L-eGFP_K-1	rep1	4.24547879229211
2865.78	74.46	Lung	mCherry_L-eGFP_K-1	rep1	5.26631843472357
1077.3	37.23	Lung	mCherry_L-eGFP_K-1	rep1	4.85481063242166
417.15	66.81	Lung	mCherry_L-eGFP_K-1	rep1	2.64243028144626
1402.92	116.28	Lung	mCherry_L-eGFP_K-1	rep1	3.59275786147511
374.22	49.98	Lung	mCherry_L-eGFP_K-1	rep1	2.90446385821398
895.86	100.47	Lung	mCherry_L-eGFP_K-1	rep1	3.15650851169146
421.2	51	Lung	mCherry_L-eGFP_K-1	rep1	3.04593628416686
673.11	61.2	Lung	mCherry_L-eGFP_K-1	rep1	3.45923873207495
925.83	66.3	Lung	mCherry_L-eGFP_K-1	rep1	3.80366653609915
581.58	66.3	Lung	mCherry_L-eGFP_K-1	rep1	3.13289688170773
388.8	52.53	Lung	mCherry_L-eGFP_K-1	rep1	2.88781472933843
3299.13	289.68	Lung	mCherry_L-eGFP_K-1	rep1	3.50955364041186
7963.11	859.86	Lung	mCherry_L-eGFP_K-1	rep1	3.21115829823496
601.83	65.79	Lung	mCherry_L-eGFP_K-1	rep1	3.19341580602847
608.31	75.48	Lung	mCherry_L-eGFP_K-1	rep1	3.01064039279845
860.22	100.47	Lung	mCherry_L-eGFP_K-1	rep1	3.09794089226091
388.8	41.82	Lung	mCherry_L-eGFP_K-1	rep1	3.21676325190356
640.71	238.17	Lung	mCherry_L-eGFP_K-1	rep1	1.42767980567626
4877.01	41.82	Lung	mCherry_L-eGFP_K-1	rep1	6.86566005837882
902.34	32.13	Lung	mCherry_L-eGFP_K-1	rep1	4.81167825475324
968.76	66.81	Lung	mCherry_L-eGFP_K-1	rep1	3.85800333357378
2377.35	156.06	Lung	mCherry_L-eGFP_K-1	rep1	3.92918160621789
1105.65	32.64	Lung	mCherry_L-eGFP_K-1	rep1	5.08210989672034
752.49	65.79	Lung	mCherry_L-eGFP_K-1	rep1	3.51573219187253
3560.76	130.05	Lung	mCherry_L-eGFP_K-1	rep1	4.7750468950035
370.17	40.29	Lung	mCherry_L-eGFP_K-1	rep1	3.1996942677941
912.06	38.25	Lung	mCherry_L-eGFP_K-1	rep1	4.57559708249748
1927.8	129.54	Lung	mCherry_L-eGFP_K-1	rep1	3.89548583233627
788.94	63.75	Lung	mCherry_L-eGFP_K-1	rep1	3.62941833833338
451.17	99.96	Lung	mCherry_L-eGFP_K-1	rep1	2.17424833413795
1528.47	234.09	Lung	mCherry_L-eGFP_K-1	rep1	2.70695302509977
1113.75	140.76	Lung	mCherry_L-eGFP_K-1	rep1	2.98411610743434
917.73	46.92	Lung	mCherry_L-eGFP_K-1	rep1	4.28979485067663
532.17	268.26	Lung	mCherry_L-eGFP_K-1	rep1	0.988255231943156
5849.82	641.07	Lung	mCherry_L-eGFP_K-1	rep1	3.18983843144126
2160.27	30.09	Lung	mCherry_L-eGFP_K-1	rep1	6.16578372110221
1918.89	61.71	Lung	mCherry_L-eGFP_K-1	rep1	4.95862390687877
386.37	592.62	Lung	mCherry_L-eGFP_K-1	rep1	-0.617124236485888
383.13	40.8	Lung	mCherry_L-eGFP_K-1	rep1	3.23119293936516
677.16	95.37	Lung	mCherry_L-eGFP_K-1	rep1	2.82788933310638
5882.22	90.27	Lung	mCherry_L-eGFP_K-1	rep1	6.02597032563034
709.56	75.48	Lung	mCherry_L-eGFP_K-1	rep1	3.23275835488535
9348.21	266.22	Lung	mCherry_L-eGFP_K-1	rep1	5.13399927936102
464.13	42.33	Lung	mCherry_L-eGFP_K-1	rep1	3.45477655832311
553.23	42.84	Lung	mCherry_L-eGFP_K-1	rep1	3.69084900642446
3346.92	409.53	Lung	mCherry_L-eGFP_K-1	rep1	3.03079302226087
619.65	107.61	Lung	mCherry_L-eGFP_K-1	rep1	2.52564140978596
604.26	40.29	Lung	mCherry_L-eGFP_K-1	rep1	3.90667573299126
2317.41	915.96	Lung	mCherry_L-eGFP_K-1	rep1	1.33915680849517
1040.85	38.25	Lung	mCherry_L-eGFP_K-1	rep1	4.76615861449849
959.04	109.65	Lung	mCherry_L-eGFP_K-1	rep1	3.12868517695262
383.13	41.31	Lung	mCherry_L-eGFP_K-1	rep1	3.2132710313679
1257.12	57.12	Lung	mCherry_L-eGFP_K-1	rep1	4.45998258104265
427.68	66.81	Lung	mCherry_L-eGFP_K-1	rep1	2.67839577873413
763.83	97.92	Lung	mCherry_L-eGFP_K-1	rep1	2.96357612086707
353.97	34.17	Lung	mCherry_L-eGFP_K-1	rep1	3.37282493995596
354.78	388.11	Lung	mCherry_L-eGFP_K-1	rep1	-0.129540922989243
472.23	216.24	Lung	mCherry_L-eGFP_K-1	rep1	1.12685627955043
522.45	37.74	Lung	mCherry_L-eGFP_K-1	rep1	3.7911266455948
878.04	235.11	Lung	mCherry_L-eGFP_K-1	rep1	1.90095076183766
2331.18	572.73	Lung	mCherry_L-eGFP_K-1	rep1	2.02513332525283
1705.86	41.82	Lung	mCherry_L-eGFP_K-1	rep1	5.35016237732076
2247.75	120.36	Lung	mCherry_L-eGFP_K-1	rep1	4.22305366767612
617.22	60.18	Lung	mCherry_L-eGFP_K-1	rep1	3.35842879904461
3146.85	80.07	Lung	mCherry_L-eGFP_K-1	rep1	5.29650279531657
3159.81	70.89	Lung	mCherry_L-eGFP_K-1	rep1	5.47811187121418
474.66	70.38	Lung	mCherry_L-eGFP_K-1	rep1	2.75365705855721
407.43	109.14	Lung	mCherry_L-eGFP_K-1	rep1	1.90037226431751
635.04	75.99	Lung	mCherry_L-eGFP_K-1	rep1	3.06296598456618
643.95	75.48	Lung	mCherry_L-eGFP_K-1	rep1	3.0927823454559
794.61	48.96	Lung	mCherry_L-eGFP_K-1	rep1	4.02057148641121
1114.56	62.73	Lung	mCherry_L-eGFP_K-1	rep1	4.15117491027599
891	94.86	Lung	mCherry_L-eGFP_K-1	rep1	3.23155365821712
1215	105.57	Lung	mCherry_L-eGFP_K-1	rep1	3.52468448879705
556.47	67.32	Lung	mCherry_L-eGFP_K-1	rep1	3.04719683037278
7612.38	1750.32	Lung	mCherry_L-eGFP_K-1	rep1	2.1207288758147
7618.05	85.17	Lung	mCherry_L-eGFP_K-1	rep1	6.48293259684963
400.95	49.47	Lung	mCherry_L-eGFP_K-1	rep1	3.01879653369297
1552.77	65.79	Lung	mCherry_L-eGFP_K-1	rep1	4.56083202715803
506.25	97.92	Lung	mCherry_L-eGFP_K-1	rep1	2.37017453974142
443.88	30.09	Lung	mCherry_L-eGFP_K-1	rep1	3.88281369451181
4812.21	460.02	Lung	mCherry_L-eGFP_K-1	rep1	3.38693111085691
562.95	72.93	Lung	mCherry_L-eGFP_K-1	rep1	2.94842249174561
3548.61	122.91	Lung	mCherry_L-eGFP_K-1	rep1	4.85157982400612
1470.15	41.31	Lung	mCherry_L-eGFP_K-1	rep1	5.15332849091162
40105.53	1679.94	Lung	mCherry_L-eGFP_K-1	rep1	4.5773195657907
921.78	272.85	Lung	mCherry_L-eGFP_K-1	rep1	1.7563144219312
349.92	423.3	Lung	mCherry_L-eGFP_K-1	rep1	-0.274655363157689
740.34	131.07	Lung	mCherry_L-eGFP_K-1	rep1	2.49785046677732
1154.25	48.45	Lung	mCherry_L-eGFP_K-1	rep1	4.57431525652165
430.92	60.69	Lung	mCherry_L-eGFP_K-1	rep1	2.82788933310638
11259.81	292.74	Lung	mCherry_L-eGFP_K-1	rep1	5.2654187840125
3560.76	36.72	Lung	mCherry_L-eGFP_K-1	rep1	6.59947533042005
713.61	54.57	Lung	mCherry_L-eGFP_K-1	rep1	3.7089558834324
501.39	62.73	Lung	mCherry_L-eGFP_K-1	rep1	2.99870575478815
360.45	49.47	Lung	mCherry_L-eGFP_K-1	rep1	2.86517334457976
754.11	50.49	Lung	mCherry_L-eGFP_K-1	rep1	3.90070539839231
2761.29	83.64	Lung	mCherry_L-eGFP_K-1	rep1	5.04500554043499
1728.54	88.23	Lung	mCherry_L-eGFP_K-1	rep1	4.29214089410083
5852.25	239.19	Lung	mCherry_L-eGFP_K-1	rep1	4.61276242067316
562.14	34.17	Lung	mCherry_L-eGFP_K-1	rep1	4.04012732303362
6027.21	464.61	Lung	mCherry_L-eGFP_K-1	rep1	3.69739822069979
1503.36	29.58	Lung	mCherry_L-eGFP_K-1	rep1	5.66742466091313
463.32	62.73	Lung	mCherry_L-eGFP_K-1	rep1	2.88478149235228
626.13	63.24	Lung	mCherry_L-eGFP_K-1	rep1	3.3075529544511
548.37	48.45	Lung	mCherry_L-eGFP_K-1	rep1	3.50058107615718
596.16	34.17	Lung	mCherry_L-eGFP_K-1	rep1	4.12489742651237
1466.1	90.27	Lung	mCherry_L-eGFP_K-1	rep1	4.0215930928007
432.54	129.54	Lung	mCherry_L-eGFP_K-1	rep1	1.73943590582852
388.8	72.93	Lung	mCherry_L-eGFP_K-1	rep1	2.41444391974326
2141.64	154.53	Lung	mCherry_L-eGFP_K-1	rep1	3.79275713894787
2702.16	73.95	Lung	mCherry_L-eGFP_K-1	rep1	5.19141914434286
2273.67	169.83	Lung	mCherry_L-eGFP_K-1	rep1	3.74285964235439
961.47	74.46	Lung	mCherry_L-eGFP_K-1	rep1	3.69070432167502
432.54	117.3	Lung	mCherry_L-eGFP_K-1	rep1	1.88263054165631
574.29	41.82	Lung	mCherry_L-eGFP_K-1	rep1	3.77951447353456
896.67	38.76	Lung	mCherry_L-eGFP_K-1	rep1	4.5319366542511
630.18	64.77	Lung	mCherry_L-eGFP_K-1	rep1	3.28236631912716
362.88	410.55	Lung	mCherry_L-eGFP_K-1	rep1	-0.178065390031246
902.34	1254.09	Lung	mCherry_L-eGFP_K-1	rep1	-0.474897841342921
596.16	209.1	Lung	mCherry_L-eGFP_K-1	rep1	1.5115065174647
349.11	53.04	Lung	mCherry_L-eGFP_K-1	rep1	2.71852900186113
660.15	36.21	Lung	mCherry_L-eGFP_K-1	rep1	4.18833379052689
680.4	104.04	Lung	mCherry_L-eGFP_K-1	rep1	2.70924483660776
557.28	90.27	Lung	mCherry_L-eGFP_K-1	rep1	2.62608386553223
838.35	46.92	Lung	mCherry_L-eGFP_K-1	rep1	4.1592777572428
563.76	484.5	Lung	mCherry_L-eGFP_K-1	rep1	0.218584453543547
823.77	70.38	Lung	mCherry_L-eGFP_K-1	rep1	3.54900416799246
500.58	32.64	Lung	mCherry_L-eGFP_K-1	rep1	3.9388876888175
1113.75	57.12	Lung	mCherry_L-eGFP_K-1	rep1	4.28528564215491
547.56	58.65	Lung	mCherry_L-eGFP_K-1	rep1	3.22281404625094
565.38	32.64	Lung	mCherry_L-eGFP_K-1	rep1	4.11450788712278
686.07	54.57	Lung	mCherry_L-eGFP_K-1	rep1	3.65217583384418
1162.35	46.41	Lung	mCherry_L-eGFP_K-1	rep1	4.64646504227748
378.27	320.28	Lung	mCherry_L-eGFP_K-1	rep1	0.240082651731164
662.58	212.16	Lung	mCherry_L-eGFP_K-1	rep1	1.64294197571379
1580.31	88.23	Lung	mCherry_L-eGFP_K-1	rep1	4.16279449588543
1460.43	57.63	Lung	mCherry_L-eGFP_K-1	rep1	4.66342937993028
1804.68	473.28	Lung	mCherry_L-eGFP_K-1	rep1	1.93097718312559
398.52	32.64	Lung	mCherry_L-eGFP_K-1	rep1	3.60993916625237
1875.96	936.87	Lung	mCherry_L-eGFP_K-1	rep1	1.00170828779102
717.66	84.66	Lung	mCherry_L-eGFP_K-1	rep1	3.08354811812122
771.93	41.31	Lung	mCherry_L-eGFP_K-1	rep1	4.22390706193845
989.01	72.42	Lung	mCherry_L-eGFP_K-1	rep1	3.77152502639585
703.08	40.29	Lung	mCherry_L-eGFP_K-1	rep1	4.12519514518051
1285.47	37.74	Lung	mCherry_L-eGFP_K-1	rep1	5.09005770811936
732.24	1180.65	Lung	mCherry_L-eGFP_K-1	rep1	-0.689192854819282
3468.42	86.19	Lung	mCherry_L-eGFP_K-1	rep1	5.33061430501645
549.99	56.1	Lung	mCherry_L-eGFP_K-1	rep1	3.2933327116332
525.69	106.08	Lung	mCherry_L-eGFP_K-1	rep1	2.30905961077118
763.02	97.41	Lung	mCherry_L-eGFP_K-1	rep1	2.96957908249016
555.66	38.76	Lung	mCherry_L-eGFP_K-1	rep1	3.84156191364236
1009.26	75.99	Lung	mCherry_L-eGFP_K-1	rep1	3.73134449347497
848.88	71.91	Lung	mCherry_L-eGFP_K-1	rep1	3.56129631005179
348.3	72.93	Lung	mCherry_L-eGFP_K-1	rep1	2.2557461737242
382.32	42.84	Lung	mCherry_L-eGFP_K-1	rep1	3.15775028749621
1302.48	51	Lung	mCherry_L-eGFP_K-1	rep1	4.67462016231733
6518.07	74.46	Lung	mCherry_L-eGFP_K-1	rep1	6.45183541938847
8460.45	690.54	Lung	mCherry_L-eGFP_K-1	rep1	3.6149375092926
5658.66	100.98	Lung	mCherry_L-eGFP_K-1	rep1	5.80831896822838
405.81	29.58	Lung	mCherry_L-eGFP_K-1	rep1	3.77811045898077
490.05	46.92	Lung	mCherry_L-eGFP_K-1	rep1	3.38465403701807
1607.85	75.99	Lung	mCherry_L-eGFP_K-1	rep1	4.40317943248129
2734.56	49.47	Lung	mCherry_L-eGFP_K-1	rep1	5.78861100743319
495.72	55.08	Lung	mCherry_L-eGFP_K-1	rep1	3.16992500144231
468.18	39.27	Lung	mCherry_L-eGFP_K-1	rep1	3.57556380271891
784.89	71.4	Lung	mCherry_L-eGFP_K-1	rep1	3.45849449938324
3103.11	136.68	Lung	mCherry_L-eGFP_K-1	rep1	4.50484078087924
1322.73	53.55	Lung	mCherry_L-eGFP_K-1	rep1	4.6264882188087
381.51	252.96	Lung	mCherry_L-eGFP_K-1	rep1	0.592811600139037
583.2	66.81	Lung	mCherry_L-eGFP_K-1	rep1	3.12585475570535
440.64	49.98	Lung	mCherry_L-eGFP_K-1	rep1	3.14017765804826
4493.88	124.95	Lung	mCherry_L-eGFP_K-1	rep1	5.16853879423416
868.32	84.66	Lung	mCherry_L-eGFP_K-1	rep1	3.35847442002398
545.94	46.92	Lung	mCherry_L-eGFP_K-1	rep1	3.54046748603797
350.73	60.18	Lung	mCherry_L-eGFP_K-1	rep1	2.54300482627801
935.55	225.42	Lung	mCherry_L-eGFP_K-1	rep1	2.05319923782512
7536.24	132.6	Lung	mCherry_L-eGFP_K-1	rep1	5.82869222935789
953.37	86.19	Lung	mCherry_L-eGFP_K-1	rep1	3.46744382966939
1197.18	2966.16	Lung	mCherry_L-eGFP_K-1	rep1	-1.30895633886031
1416.69	40.8	Lung	mCherry_L-eGFP_K-1	rep1	5.11781113994742
500.58	300.39	Lung	mCherry_L-eGFP_K-1	rep1	0.736763864987043
1679.13	63.24	Lung	mCherry_L-eGFP_K-1	rep1	4.73073275163567
878.85	49.47	Lung	mCherry_L-eGFP_K-1	rep1	4.15099114605784
3295.89	73.44	Lung	mCherry_L-eGFP_K-1	rep1	5.48795822454453
1331.64	287.13	Lung	mCherry_L-eGFP_K-1	rep1	2.21342813251458
652.86	96.39	Lung	mCherry_L-eGFP_K-1	rep1	2.75981826522002
1151.82	54.57	Lung	mCherry_L-eGFP_K-1	rep1	4.3996634241314
573.48	31.11	Lung	mCherry_L-eGFP_K-1	rep1	4.20429287343324
857.79	65.28	Lung	mCherry_L-eGFP_K-1	rep1	3.71591153490547
637.47	68.34	Lung	mCherry_L-eGFP_K-1	rep1	3.22155529596284
354.78	45.39	Lung	mCherry_L-eGFP_K-1	rep1	2.9664782895479
493.29	108.63	Lung	mCherry_L-eGFP_K-1	rep1	2.18301345859362
1235.25	276.42	Lung	mCherry_L-eGFP_K-1	rep1	2.15986914689687
1453.14	119.34	Lung	mCherry_L-eGFP_K-1	rep1	3.60602411624899
637.47	39.78	Lung	mCherry_L-eGFP_K-1	rep1	4.00224226755837
724.14	61.71	Lung	mCherry_L-eGFP_K-1	rep1	3.55269244482185
366.93	180.54	Lung	mCherry_L-eGFP_K-1	rep1	1.02318635087637
1142.91	72.93	Lung	mCherry_L-eGFP_K-1	rep1	3.970055596732
1037.61	81.6	Lung	mCherry_L-eGFP_K-1	rep1	3.66855132636741
354.78	50.49	Lung	mCherry_L-eGFP_K-1	rep1	2.81285510043469
469.8	69.87	Lung	mCherry_L-eGFP_K-1	rep1	2.74930166796754
622.08	55.59	Lung	mCherry_L-eGFP_K-1	rep1	3.48420283685736
481.95	322.83	Lung	mCherry_L-eGFP_K-1	rep1	0.578108829680094
469.8	57.12	Lung	mCherry_L-eGFP_K-1	rep1	3.03997882887046
465.75	115.77	Lung	mCherry_L-eGFP_K-1	rep1	2.00829431945395
2017.71	164.73	Lung	mCherry_L-eGFP_K-1	rep1	3.61454361246004
503.01	72.42	Lung	mCherry_L-eGFP_K-1	rep1	2.79612699962893
8919.72	54.06	Lung	mCherry_L-eGFP_K-1	rep1	7.36629310094549
712.8	60.18	Lung	mCherry_L-eGFP_K-1	rep1	3.56614132507595
481.95	200.43	Lung	mCherry_L-eGFP_K-1	rep1	1.26578501684983
670.68	49.98	Lung	mCherry_L-eGFP_K-1	rep1	3.74620177429725
3052.89	96.9	Lung	mCherry_L-eGFP_K-1	rep1	4.97753513224654
842.4	33.15	Lung	mCherry_L-eGFP_K-1	rep1	4.66742466091313
620.46	103.53	Lung	mCherry_L-eGFP_K-1	rep1	2.58328932565291
7816.5	269.28	Lung	mCherry_L-eGFP_K-1	rep1	4.85934376859748
1283.85	70.38	Lung	mCherry_L-eGFP_K-1	rep1	4.18916732916173
844.02	32.13	Lung	mCherry_L-eGFP_K-1	rep1	4.71528429969172
835.92	92.82	Lung	mCherry_L-eGFP_K-1	rep1	3.17085727613769
477.09	144.33	Lung	mCherry_L-eGFP_K-1	rep1	1.72489024191171
1142.91	210.12	Lung	mCherry_L-eGFP_K-1	rep1	2.44342640632718
435.78	33.66	Lung	mCherry_L-eGFP_K-1	rep1	3.6944929041113
520.83	82.62	Lung	mCherry_L-eGFP_K-1	rep1	2.65624958535645
1596.51	91.8	Lung	mCherry_L-eGFP_K-1	rep1	4.12028362562694
2227.5	77.52	Lung	mCherry_L-eGFP_K-1	rep1	4.84471305076893
880.47	29.07	Lung	mCherry_L-eGFP_K-1	rep1	4.9206708717757
353.97	49.98	Lung	mCherry_L-eGFP_K-1	rep1	2.82420428629852
750.87	107.61	Lung	mCherry_L-eGFP_K-1	rep1	2.80275100083147
1190.7	44.88	Lung	mCherry_L-eGFP_K-1	rep1	4.72959348199956
452.79	110.67	Lung	mCherry_L-eGFP_K-1	rep1	2.03257790131184
1091.07	261.63	Lung	mCherry_L-eGFP_K-1	rep1	2.06014378076838
872.37	53.04	Lung	mCherry_L-eGFP_K-1	rep1	4.03978747731624
711.18	50.49	Lung	mCherry_L-eGFP_K-1	rep1	3.81614517036888
403.38	49.47	Lung	mCherry_L-eGFP_K-1	rep1	3.02751375079408
1008.45	48.96	Lung	mCherry_L-eGFP_K-1	rep1	4.36439218714742
656.91	858.33	Lung	mCherry_L-eGFP_K-1	rep1	-0.385836696199547
549.18	32.13	Lung	mCherry_L-eGFP_K-1	rep1	4.09528620054956
3099.87	45.9	Lung	mCherry_L-eGFP_K-1	rep1	6.07756975025195
959.04	174.42	Lung	mCherry_L-eGFP_K-1	rep1	2.45902551165618
433.35	53.04	Lung	mCherry_L-eGFP_K-1	rep1	3.03038002406055
673.92	936.87	Lung	mCherry_L-eGFP_K-1	rep1	-0.475271532057128
615.6	718.08	Lung	mCherry_L-eGFP_K-1	rep1	-0.22215134939322
1281.42	162.18	Lung	mCherry_L-eGFP_K-1	rep1	2.98207559010157
372.6	31.11	Lung	mCherry_L-eGFP_K-1	rep1	3.58217737429462
634.23	42.33	Lung	mCherry_L-eGFP_K-1	rep1	3.90525372685725
2592.81	58.65	Lung	mCherry_L-eGFP_K-1	rep1	5.46624157151433
1571.4	98.43	Lung	mCherry_L-eGFP_K-1	rep1	3.99680856071954
583.2	33.15	Lung	mCherry_L-eGFP_K-1	rep1	4.13690994421435
1510.65	110.67	Lung	mCherry_L-eGFP_K-1	rep1	3.77083334361125
599.4	92.31	Lung	mCherry_L-eGFP_K-1	rep1	2.69896023434624
513.54	47.43	Lung	mCherry_L-eGFP_K-1	rep1	3.4366048799445
6719.76	1078.14	Lung	mCherry_L-eGFP_K-1	rep1	2.63986517834367
1791.72	60.18	Lung	mCherry_L-eGFP_K-1	rep1	4.895917281786
872.37	72.42	Lung	mCherry_L-eGFP_K-1	rep1	3.59048007595265
624.51	77.01	Lung	mCherry_L-eGFP_K-1	rep1	3.01960697150308
662.58	34.68	Lung	mCherry_L-eGFP_K-1	rep1	4.25591885260454
707.94	372.3	Lung	mCherry_L-eGFP_K-1	rep1	0.927161476646348
423.63	442.17	Lung	mCherry_L-eGFP_K-1	rep1	-0.0617963860617645
877.23	52.02	Lung	mCherry_L-eGFP_K-1	rep1	4.07581684654996
379.89	60.18	Lung	mCherry_L-eGFP_K-1	rep1	2.65822572406666
26787.51	243.27	Lung	mCherry_L-eGFP_K-1	rep1	6.78285825481913
562.14	55.59	Lung	mCherry_L-eGFP_K-1	rep1	3.33803218871446
2808.27	61.71	Lung	mCherry_L-eGFP_K-1	rep1	5.50803354484137
884.52	45.9	Lung	mCherry_L-eGFP_K-1	rep1	4.26832870550331
1301.67	134.64	Lung	mCherry_L-eGFP_K-1	rep1	3.27318475522977
440.64	50.49	Lung	mCherry_L-eGFP_K-1	rep1	3.12553088208386
711.99	55.08	Lung	mCherry_L-eGFP_K-1	rep1	3.69225651389306
28582.47	4228.92	Lung	mCherry_L-eGFP_K-1	rep1	2.75676942087068
974.43	59.16	Lung	mCherry_L-eGFP_K-1	rep1	4.04186459296163
1612.71	56.61	Lung	mCherry_L-eGFP_K-1	rep1	4.83228630028353
437.4	59.16	Lung	mCherry_L-eGFP_K-1	rep1	2.88625926283639
446.31	312.12	Lung	mCherry_L-eGFP_K-1	rep1	0.515945326791635
453.6	59.16	Lung	mCherry_L-eGFP_K-1	rep1	2.93872668273052
1372.95	31.62	Lung	mCherry_L-eGFP_K-1	rep1	5.44029790854996
701.46	36.21	Lung	mCherry_L-eGFP_K-1	rep1	4.27590075613517
1502.55	108.12	Lung	mCherry_L-eGFP_K-1	rep1	3.7967076778581
377.46	46.41	Lung	mCherry_L-eGFP_K-1	rep1	3.02381616536871
1293.57	83.13	Lung	mCherry_L-eGFP_K-1	rep1	3.95984510409328
528.93	58.65	Lung	mCherry_L-eGFP_K-1	rep1	3.17287379151518
1118.61	45.39	Lung	mCherry_L-eGFP_K-1	rep1	4.62318883420478
1199.61	84.66	Lung	mCherry_L-eGFP_K-1	rep1	3.82474115485505
504.63	52.53	Lung	mCherry_L-eGFP_K-1	rep1	3.26401248675391
365.31	75.99	Lung	mCherry_L-eGFP_K-1	rep1	2.26523976370635
1668.6	166.26	Lung	mCherry_L-eGFP_K-1	rep1	3.32712512875263
3129.84	87.72	Lung	mCherry_L-eGFP_K-1	rep1	5.1570392850468
399.33	33.15	Lung	mCherry_L-eGFP_K-1	rep1	3.59050068426259
1486.35	809.37	Lung	mCherry_L-eGFP_K-1	rep1	0.876902595808522
698.22	155.04	Lung	mCherry_L-eGFP_K-1	rep1	2.17104120655864
14950.98	512.04	Lung	mCherry_L-eGFP_K-1	rep1	4.86783972603948
775.98	31.62	Lung	mCherry_L-eGFP_K-1	rep1	4.61711019626243
3419.01	288.66	Lung	mCherry_L-eGFP_K-1	rep1	3.56613553203894
403.38	47.94	Lung	mCherry_L-eGFP_K-1	rep1	3.07283774130357
2750.76	92.31	Lung	mCherry_L-eGFP_K-1	rep1	4.89719951738296
4342.41	37.74	Lung	mCherry_L-eGFP_K-1	rep1	6.84625771504683
1230.39	83.13	Lung	mCherry_L-eGFP_K-1	rep1	3.88760266118414
2455.11	110.16	Lung	mCherry_L-eGFP_K-1	rep1	4.47811529553399
994.68	75.48	Lung	mCherry_L-eGFP_K-1	rep1	3.72006614065436
554.85	47.94	Lung	mCherry_L-eGFP_K-1	rep1	3.53279598708338
1132.38	73.44	Lung	mCherry_L-eGFP_K-1	rep1	3.94664830484625
923.4	90.27	Lung	mCherry_L-eGFP_K-1	rep1	3.35463721988224
1642.68	170.85	Lung	mCherry_L-eGFP_K-1	rep1	3.26524931257133
1320.3	61.2	Lung	mCherry_L-eGFP_K-1	rep1	4.43119031442305
670.68	86.19	Lung	mCherry_L-eGFP_K-1	rep1	2.96003218213027
4648.59	689.52	Lung	mCherry_L-eGFP_K-1	rep1	2.75312888369821
609.93	68.85	Lung	mCherry_L-eGFP_K-1	rep1	3.14711511853423
18748.26	497.76	Lung	mCherry_L-eGFP_K-1	rep1	5.235162597086
687.69	52.02	Lung	mCherry_L-eGFP_K-1	rep1	3.72462006249467
704.7	3226.77	Lung	mCherry_L-eGFP_K-1	rep1	-2.19500962886563
805.95	57.12	Lung	mCherry_L-eGFP_K-1	rep1	3.81862245428654
1274.94	34.68	Lung	mCherry_L-eGFP_K-1	rep1	5.20018164517028
463.32	42.33	Lung	mCherry_L-eGFP_K-1	rep1	3.45225656634459
1585.17	141.78	Lung	mCherry_L-eGFP_K-1	rep1	3.48291162881643
575.1	111.18	Lung	mCherry_L-eGFP_K-1	rep1	2.37091555052825
929.07	58.14	Lung	mCherry_L-eGFP_K-1	rep1	3.99818432276421
728.19	58.65	Lung	mCherry_L-eGFP_K-1	rep1	3.6341119154832
3658.77	356.49	Lung	mCherry_L-eGFP_K-1	rep1	3.35942521397521
675.54	34.17	Lung	mCherry_L-eGFP_K-1	rep1	4.30523904390002
3956.85	138.72	Lung	mCherry_L-eGFP_K-1	rep1	4.83410466651854
8600.58	261.12	Lung	mCherry_L-eGFP_K-1	rep1	5.04164908703686
652.86	46.92	Lung	mCherry_L-eGFP_K-1	rep1	3.79849873338408
565.38	376.38	Lung	mCherry_L-eGFP_K-1	rep1	0.587030881062385
2256.66	70.89	Lung	mCherry_L-eGFP_K-1	rep1	4.99246313079087
1250.64	78.54	Lung	mCherry_L-eGFP_K-1	rep1	3.99309515748631
703.08	39.78	Lung	mCherry_L-eGFP_K-1	rep1	4.14357367449536
496.53	242.76	Lung	mCherry_L-eGFP_K-1	rep1	1.03235016129597
873.18	1522.35	Lung	mCherry_L-eGFP_K-1	rep1	-0.801949092486533
406.62	51	Lung	mCherry_L-eGFP_K-1	rep1	2.99511202508918
458.46	65.79	Lung	mCherry_L-eGFP_K-1	rep1	2.80085564832176
784.89	62.22	Lung	mCherry_L-eGFP_K-1	rep1	3.65704017876532
1262.79	99.45	Lung	mCherry_L-eGFP_K-1	rep1	3.6664995598613
1611.9	52.02	Lung	mCherry_L-eGFP_K-1	rep1	4.95355203437264
3682.26	836.4	Lung	mCherry_L-eGFP_K-1	rep1	2.13832653022553
1811.16	44.88	Lung	mCherry_L-eGFP_K-1	rep1	5.33469751511902
2158.65	426.36	Lung	mCherry_L-eGFP_K-1	rep1	2.33998534647878
821.34	34.68	Lung	mCherry_L-eGFP_K-1	rep1	4.56580375666613
364.5	36.21	Lung	mCherry_L-eGFP_K-1	rep1	3.33145873262548
688.5	60.18	Lung	mCherry_L-eGFP_K-1	rep1	3.51610064257635
499.77	132.09	Lung	mCherry_L-eGFP_K-1	rep1	1.91974305237599
16224.3	169.83	Lung	mCherry_L-eGFP_K-1	rep1	6.57792109454194
816.48	66.81	Lung	mCherry_L-eGFP_K-1	rep1	3.6112815828756
2012.04	6002.19	Lung	mCherry_L-eGFP_K-1	rep1	-1.57683000166464
3559.14	264.69	Lung	mCherry_L-eGFP_K-1	rep1	3.74915308697852
1288.71	178.5	Lung	mCherry_L-eGFP_K-1	rep1	2.85193166941185
3526.74	29.58	Lung	mCherry_L-eGFP_K-1	rep1	6.89756935797376
4246.02	127.5	Lung	mCherry_L-eGFP_K-1	rep1	5.05754201457946
2898.18	64.77	Lung	mCherry_L-eGFP_K-1	rep1	5.48367764619287
376.65	56.1	Lung	mCherry_L-eGFP_K-1	rep1	2.74715185338386
2386.26	54.06	Lung	mCherry_L-eGFP_K-1	rep1	5.46404592138578
2155.41	45.39	Lung	mCherry_L-eGFP_K-1	rep1	5.56944402496895
554.04	58.14	Lung	mCherry_L-eGFP_K-1	rep1	3.25238716163429
530.55	86.19	Lung	mCherry_L-eGFP_K-1	rep1	2.62189632105576
1330.02	115.77	Lung	mCherry_L-eGFP_K-1	rep1	3.52211458540002
2877.12	100.47	Lung	mCherry_L-eGFP_K-1	rep1	4.83978870780686
672.3	53.55	Lung	mCherry_L-eGFP_K-1	rep1	3.65014666948129
503.82	70.89	Lung	mCherry_L-eGFP_K-1	rep1	2.82925435832022
498.15	55.59	Lung	mCherry_L-eGFP_K-1	rep1	3.1636829363628
3129.03	185.13	Lung	mCherry_L-eGFP_K-1	rep1	4.07910488514931
706.32	57.12	Lung	mCherry_L-eGFP_K-1	rep1	3.62825406363245
1913.22	65.79	Lung	mCherry_L-eGFP_K-1	rep1	4.86199065488703
1150.2	70.38	Lung	mCherry_L-eGFP_K-1	rep1	4.030575418527
417.96	37.74	Lung	mCherry_L-eGFP_K-1	rep1	3.46919855070743
805.95	71.91	Lung	mCherry_L-eGFP_K-1	rep1	3.48642602394535
445.5	68.34	Lung	mCherry_L-eGFP_K-1	rep1	2.70462327886738
4857.57	134.64	Lung	mCherry_L-eGFP_K-1	rep1	5.17305579902046
400.95	32.13	Lung	mCherry_L-eGFP_K-1	rep1	3.64142945238018
1442.61	89.25	Lung	mCherry_L-eGFP_K-1	rep1	4.01468535018242
691.74	47.94	Lung	mCherry_L-eGFP_K-1	rep1	3.85092806885598
1411.83	146.88	Lung	mCherry_L-eGFP_K-1	rep1	3.2648565135965
3333.96	833.85	Lung	mCherry_L-eGFP_K-1	rep1	1.99937700742165
837.54	81.09	Lung	mCherry_L-eGFP_K-1	rep1	3.36856217594371
1875.96	86.7	Lung	mCherry_L-eGFP_K-1	rep1	4.43545326276466
951.75	33.15	Lung	mCherry_L-eGFP_K-1	rep1	4.84350188933704
612.36	52.02	Lung	mCherry_L-eGFP_K-1	rep1	3.55724174316271
1156.68	136.68	Lung	mCherry_L-eGFP_K-1	rep1	3.08111573448446
470.61	76.5	Lung	mCherry_L-eGFP_K-1	rep1	2.62100032382178
6063.66	186.15	Lung	mCherry_L-eGFP_K-1	rep1	5.02565134004571
1074.87	72.93	Lung	mCherry_L-eGFP_K-1	rep1	3.88150597950493
13631.49	441.15	Lung	mCherry_L-eGFP_K-1	rep1	4.94953017042909
967.14	45.9	Lung	mCherry_L-eGFP_K-1	rep1	4.39715868584826
906.39	73.44	Lung	mCherry_L-eGFP_K-1	rep1	3.62549398044721
4664.79	91.8	Lung	mCherry_L-eGFP_K-1	rep1	5.66717417127956
901.53	46.41	Lung	mCherry_L-eGFP_K-1	rep1	4.27986789805639
391.23	32.13	Lung	mCherry_L-eGFP_K-1	rep1	3.60602411624899
585.63	110.16	Lung	mCherry_L-eGFP_K-1	rep1	2.41038899570078
405.81	59.16	Lung	mCherry_L-eGFP_K-1	rep1	2.77811045898077
1719.63	67.83	Lung	mCherry_L-eGFP_K-1	rep1	4.66403088131732
1024.65	40.29	Lung	mCherry_L-eGFP_K-1	rep1	4.6685655823177
372.6	28.05	Lung	mCherry_L-eGFP_K-1	rep1	3.73155499833284
2244.51	317.22	Lung	mCherry_L-eGFP_K-1	rep1	2.82284488626394
491.67	89.76	Lung	mCherry_L-eGFP_K-1	rep1	2.45354574853151
526.5	78.03	Lung	mCherry_L-eGFP_K-1	rep1	2.75433272613629
3483.81	129.03	Lung	mCherry_L-eGFP_K-1	rep1	4.75488750216347
1744.74	125.97	Lung	mCherry_L-eGFP_K-1	rep1	3.79185996387266
542.7	33.15	Lung	mCherry_L-eGFP_K-1	rep1	4.03307413322981
1722.06	58.65	Lung	mCherry_L-eGFP_K-1	rep1	4.87586049149986
371.79	29.58	Lung	mCherry_L-eGFP_K-1	rep1	3.65179400919937
2549.88	44.88	Lung	mCherry_L-eGFP_K-1	rep1	5.82821286778332
687.69	95.88	Lung	mCherry_L-eGFP_K-1	rep1	2.84245655278853
1415.07	143.31	Lung	mCherry_L-eGFP_K-1	rep1	3.30366223360896
1272.51	231.03	Lung	mCherry_L-eGFP_K-1	rep1	2.46152488616109
7375.05	280.5	Lung	mCherry_L-eGFP_K-1	rep1	4.71658015436531
4638.06	2460.75	Lung	mCherry_L-eGFP_K-1	rep1	0.914423388869677
972	396.78	Lung	mCherry_L-eGFP_K-1	rep1	1.29261700642282
2264.76	38.76	Lung	mCherry_L-eGFP_K-1	rep1	5.86864579284498
436.59	502.35	Lung	mCherry_L-eGFP_K-1	rep1	-0.202413790678104
541.89	70.89	Lung	mCherry_L-eGFP_K-1	rep1	2.93434598883108
555.66	182.58	Lung	mCherry_L-eGFP_K-1	rep1	1.60567364982168
580.77	61.71	Lung	mCherry_L-eGFP_K-1	rep1	3.23439073234044
4416.12	622.2	Lung	mCherry_L-eGFP_K-1	rep1	2.82732907526809
2308.5	91.29	Lung	mCherry_L-eGFP_K-1	rep1	4.66035508758834
1692.9	238.68	Lung	mCherry_L-eGFP_K-1	rep1	2.82634716829797
1010.88	173.91	Lung	mCherry_L-eGFP_K-1	rep1	2.5391989507512
548.37	67.32	Lung	mCherry_L-eGFP_K-1	rep1	3.02604256512967
1733.4	82.62	Lung	mCherry_L-eGFP_K-1	rep1	4.39096973931701
450.36	47.43	Lung	mCherry_L-eGFP_K-1	rep1	3.24720692252861
609.12	45.39	Lung	mCherry_L-eGFP_K-1	rep1	3.74628008162437
4831.65	74.97	Lung	mCherry_L-eGFP_K-1	rep1	6.01005873865935
1544.67	71.91	Lung	mCherry_L-eGFP_K-1	rep1	4.42496243682709
448.74	61.71	Lung	mCherry_L-eGFP_K-1	rep1	2.86230358968772
958.23	41.31	Lung	mCherry_L-eGFP_K-1	rep1	4.53580901636829
5230.98	765.51	Lung	mCherry_L-eGFP_K-1	rep1	2.77258812490642
1828.98	71.4	Lung	mCherry_L-eGFP_K-1	rep1	4.67897141474116
364.5	62.73	Lung	mCherry_L-eGFP_K-1	rep1	2.53869134679093
15179.4	394.23	Lung	mCherry_L-eGFP_K-1	rep1	5.26693338953483
2460.78	55.59	Lung	mCherry_L-eGFP_K-1	rep1	5.46814649063829
376.65	30.09	Lung	mCherry_L-eGFP_K-1	rep1	3.64586851754668
660.96	36.72	Lung	mCherry_L-eGFP_K-1	rep1	4.16992500144231
1063.53	72.42	Lung	mCherry_L-eGFP_K-1	rep1	3.87632874230133
827.01	64.26	Lung	mCherry_L-eGFP_K-1	rep1	3.68591188829101
2172.42	50.49	Lung	mCherry_L-eGFP_K-1	rep1	5.42716156273799
838.35	320.79	Lung	mCherry_L-eGFP_K-1	rep1	1.38592350642053
450.36	63.75	Lung	mCherry_L-eGFP_K-1	rep1	2.82058144897455
1639.44	46.41	Lung	mCherry_L-eGFP_K-1	rep1	5.14262359540874
1319.49	143.31	Lung	mCherry_L-eGFP_K-1	rep1	3.20276922921772
451.17	633.42	Lung	mCherry_L-eGFP_K-1	rep1	-0.48949127996732
1325.97	80.58	Lung	mCherry_L-eGFP_K-1	rep1	4.04048251921018
7783.29	62.22	Lung	mCherry_L-eGFP_K-1	rep1	6.96685790684608
1067.58	111.69	Lung	mCherry_L-eGFP_K-1	rep1	3.25677225632001
974.43	46.41	Lung	mCherry_L-eGFP_K-1	rep1	4.39205094789051
4810.59	518.16	Lung	mCherry_L-eGFP_K-1	rep1	3.21474429142951
3887.19	222.36	Lung	mCherry_L-eGFP_K-1	rep1	4.1277584338524
748.44	32.64	Lung	mCherry_L-eGFP_K-1	rep1	4.51917370232919
635.04	62.73	Lung	mCherry_L-eGFP_K-1	rep1	3.3396199996891
575.1	114.24	Lung	mCherry_L-eGFP_K-1	rep1	2.33174495324757
891	35.19	Lung	mCherry_L-eGFP_K-1	rep1	4.66218801254698
473.85	45.9	Lung	mCherry_L-eGFP_K-1	rep1	3.36786437905422
722.52	49.98	Lung	mCherry_L-eGFP_K-1	rep1	3.85361471671823
428.49	50.49	Lung	mCherry_L-eGFP_K-1	rep1	3.08519195294755
1215.81	44.37	Lung	mCherry_L-eGFP_K-1	rep1	4.77618942668509
970.38	62.73	Lung	mCherry_L-eGFP_K-1	rep1	3.95132234836267
1567.35	54.57	Lung	mCherry_L-eGFP_K-1	rep1	4.84407552554375
1564.92	139.74	Lung	mCherry_L-eGFP_K-1	rep1	3.48527195678838
394.47	82.62	Lung	mCherry_L-eGFP_K-1	rep1	2.25535262011085
527.31	54.57	Lung	mCherry_L-eGFP_K-1	rep1	3.27247140767762
683.64	62.22	Lung	mCherry_L-eGFP_K-1	rep1	3.45778651205743
2158.65	178.5	Lung	mCherry_L-eGFP_K-1	rep1	3.59613336672734
954.18	48.45	Lung	mCherry_L-eGFP_K-1	rep1	4.29969287641264
1420.74	66.81	Lung	mCherry_L-eGFP_K-1	rep1	4.41043469182041
1398.87	38.25	Lung	mCherry_L-eGFP_K-1	rep1	5.19265833794617
589.68	43.35	Lung	mCherry_L-eGFP_K-1	rep1	3.76582836497412
507.87	92.31	Lung	mCherry_L-eGFP_K-1	rep1	2.45990040663196
424.44	43.86	Lung	mCherry_L-eGFP_K-1	rep1	3.27458290774848
2343.33	62.73	Lung	mCherry_L-eGFP_K-1	rep1	5.22326076350349
3650.67	98.94	Lung	mCherry_L-eGFP_K-1	rep1	5.20546355344136
505.44	45.39	Lung	mCherry_L-eGFP_K-1	rep1	3.47709344880898
528.12	727.26	Lung	mCherry_L-eGFP_K-1	rep1	-0.461605451299681
579.15	855.78	Lung	mCherry_L-eGFP_K-1	rep1	-0.563302907860942
617.22	92.82	Lung	mCherry_L-eGFP_K-1	rep1	2.73327720820776
594.54	105.57	Lung	mCherry_L-eGFP_K-1	rep1	2.49357395625702
698.22	282.03	Lung	mCherry_L-eGFP_K-1	rep1	1.30783304976752
3096.63	131.07	Lung	mCherry_L-eGFP_K-1	rep1	4.5622895965539
10237.59	107.1	Lung	mCherry_L-eGFP_K-1	rep1	6.57877384453042
353.97	69.36	Lung	mCherry_L-eGFP_K-1	rep1	2.35145128916339
2824.47	153.51	Lung	mCherry_L-eGFP_K-1	rep1	4.20157563293013
387.99	405.96	Lung	mCherry_L-eGFP_K-1	rep1	-0.0653181138943393
880.47	29.07	Lung	mCherry_L-eGFP_K-1	rep1	4.9206708717757
493.29	31.62	Lung	mCherry_L-eGFP_K-1	rep1	3.96352676843259
752.49	156.06	Lung	mCherry_L-eGFP_K-1	rep1	2.26957160460313
858.6	179.52	Lung	mCherry_L-eGFP_K-1	rep1	2.25784159172639
1245.78	42.33	Lung	mCherry_L-eGFP_K-1	rep1	4.87922501752803
485.19	75.99	Lung	mCherry_L-eGFP_K-1	rep1	2.67466833323975
560.52	30.09	Lung	mCherry_L-eGFP_K-1	rep1	4.21940983918801
766.26	54.06	Lung	mCherry_L-eGFP_K-1	rep1	3.82520057968933
1121.04	148.41	Lung	mCherry_L-eGFP_K-1	rep1	2.91717754564157
514.35	54.06	Lung	mCherry_L-eGFP_K-1	rep1	3.25011698800946
925.83	59.16	Lung	mCherry_L-eGFP_K-1	rep1	3.96805335400004
377.46	70.89	Lung	mCherry_L-eGFP_K-1	rep1	2.4126697328439
1415.07	54.57	Lung	mCherry_L-eGFP_K-1	rep1	4.69662156742874
799.47	140.25	Lung	mCherry_L-eGFP_K-1	rep1	2.5110431269575
522.45	39.27	Lung	mCherry_L-eGFP_K-1	rep1	3.73379347052884
683.64	47.94	Lung	mCherry_L-eGFP_K-1	rep1	3.83393499794268
835.92	119.85	Lung	mCherry_L-eGFP_K-1	rep1	2.80213496977138
979.29	38.25	Lung	mCherry_L-eGFP_K-1	rep1	4.67820449966637
515.16	44.88	Lung	mCherry_L-eGFP_K-1	rep1	3.52087599756019
1504.98	1720.23	Lung	mCherry_L-eGFP_K-1	rep1	-0.192857155722344
2595.24	89.25	Lung	mCherry_L-eGFP_K-1	rep1	4.86187198148951
1462.05	66.81	Lung	mCherry_L-eGFP_K-1	rep1	4.45178478115021
375.03	37.23	Lung	mCherry_L-eGFP_K-1	rep1	3.33246848529335
486.81	77.01	Lung	mCherry_L-eGFP_K-1	rep1	2.66024110229924
2741.85	327.42	Lung	mCherry_L-eGFP_K-1	rep1	3.06593529225318
2063.88	121.38	Lung	mCherry_L-eGFP_K-1	rep1	4.08775645986149
454.41	41.31	Lung	mCherry_L-eGFP_K-1	rep1	3.4594316186373
989.82	1163.31	Lung	mCherry_L-eGFP_K-1	rep1	-0.232997500580278
966.33	125.46	Lung	mCherry_L-eGFP_K-1	rep1	2.94528848326912
1564.92	75.99	Lung	mCherry_L-eGFP_K-1	rep1	4.36413551928674
886.95	65.28	Lung	mCherry_L-eGFP_K-1	rep1	3.76413981540166
358.83	30.6	Lung	mCherry_L-eGFP_K-1	rep1	3.55169695385963
647.19	108.63	Lung	mCherry_L-eGFP_K-1	rep1	2.57476673361527
401.76	109.14	Lung	mCherry_L-eGFP_K-1	rep1	1.88015398489886
1330.83	59.67	Lung	mCherry_L-eGFP_K-1	rep1	4.4791767062798
1083.78	61.71	Lung	mCherry_L-eGFP_K-1	rep1	4.13442382428
703.08	42.84	Lung	mCherry_L-eGFP_K-1	rep1	4.03665847057885
397.71	121.89	Lung	mCherry_L-eGFP_K-1	rep1	1.70613706724707
469.8	80.07	Lung	mCherry_L-eGFP_K-1	rep1	2.55271300203644
1023.03	54.06	Lung	mCherry_L-eGFP_K-1	rep1	4.24214313013748
610.74	81.09	Lung	mCherry_L-eGFP_K-1	rep1	2.91296241889744
741.15	46.41	Lung	mCherry_L-eGFP_K-1	rep1	3.99725795388584
2557.98	2691.78	Lung	mCherry_L-eGFP_K-1	rep1	-0.0735555185529025
2366.82	91.8	Lung	mCherry_L-eGFP_K-1	rep1	4.68831202738695
601.02	69.36	Lung	mCherry_L-eGFP_K-1	rep1	3.11523719628359
438.21	80.58	Lung	mCherry_L-eGFP_K-1	rep1	2.44312869656284
743.58	131.58	Lung	mCherry_L-eGFP_K-1	rep1	2.49854774890368
1139.67	90.27	Lung	mCherry_L-eGFP_K-1	rep1	3.65822572406666
412.29	86.7	Lung	mCherry_L-eGFP_K-1	rep1	2.24955557085112
469.8	70.89	Lung	mCherry_L-eGFP_K-1	rep1	2.72839267820456
766.26	61.71	Lung	mCherry_L-eGFP_K-1	rep1	3.63425779697793
2136.78	85.68	Lung	mCherry_L-eGFP_K-1	rep1	4.64033608738591
771.93	70.89	Lung	mCherry_L-eGFP_K-1	rep1	3.44481599209956
1013.31	85.17	Lung	mCherry_L-eGFP_K-1	rep1	3.5725864426049
12629.52	138.72	Lung	mCherry_L-eGFP_K-1	rep1	6.50848019492068
549.18	65.28	Lung	mCherry_L-eGFP_K-1	rep1	3.07256612404947
593.73	83.13	Lung	mCherry_L-eGFP_K-1	rep1	2.83636589481586
767.07	62.73	Lung	mCherry_L-eGFP_K-1	rep1	3.61213077104227
852.12	45.39	Lung	mCherry_L-eGFP_K-1	rep1	4.23061021923903
8799.03	108.12	Lung	mCherry_L-eGFP_K-1	rep1	6.34663916854726
656.1	60.18	Lung	mCherry_L-eGFP_K-1	rep1	3.44655970932327
354.78	39.27	Lung	mCherry_L-eGFP_K-1	rep1	3.1754251798194
824.58	47.43	Lung	mCherry_L-eGFP_K-1	rep1	4.11978769588079
2332.8	142.29	Lung	mCherry_L-eGFP_K-1	rep1	4.03515644541362
490.86	69.36	Lung	mCherry_L-eGFP_K-1	rep1	2.82313580313574
778.41	47.94	Lung	mCherry_L-eGFP_K-1	rep1	4.02122843000924
1004.4	68.34	Lung	mCherry_L-eGFP_K-1	rep1	3.87745987572959
590.49	59.16	Lung	mCherry_L-eGFP_K-1	rep1	3.31921867011249
599.4	150.96	Lung	mCherry_L-eGFP_K-1	rep1	1.98935275580049
618.03	79.56	Lung	mCherry_L-eGFP_K-1	rep1	2.95756168888541
1308.96	52.53	Lung	mCherry_L-eGFP_K-1	rep1	4.63913561648171
789.75	82.11	Lung	mCherry_L-eGFP_K-1	rep1	3.26576619143549
528.93	948.09	Lung	mCherry_L-eGFP_K-1	rep1	-0.841947212459922
708.75	58.65	Lung	mCherry_L-eGFP_K-1	rep1	3.59507381668845
820.53	132.09	Lung	mCherry_L-eGFP_K-1	rep1	2.63503483202771
475.47	33.15	Lung	mCherry_L-eGFP_K-1	rep1	3.84227354099473
489.24	35.7	Lung	mCherry_L-eGFP_K-1	rep1	3.77654638329324
427.68	67.83	Lung	mCherry_L-eGFP_K-1	rep1	2.65653634477039
1581.93	107.1	Lung	mCherry_L-eGFP_K-1	rep1	3.8846553771338
3482.19	333.54	Lung	mCherry_L-eGFP_K-1	rep1	3.38406323039835
541.08	69.36	Lung	mCherry_L-eGFP_K-1	rep1	2.96366611213684
1939.95	59.16	Lung	mCherry_L-eGFP_K-1	rep1	5.0352536064091
447.93	198.9	Lung	mCherry_L-eGFP_K-1	rep1	1.17123001739823
387.18	56.61	Lung	mCherry_L-eGFP_K-1	rep1	2.77387560254377
1989.36	288.66	Lung	mCherry_L-eGFP_K-1	rep1	2.78486126345143
417.15	39.27	Lung	mCherry_L-eGFP_K-1	rep1	3.40906674228881
1460.43	175.44	Lung	mCherry_L-eGFP_K-1	rep1	3.05734358764337
486	55.08	Lung	mCherry_L-eGFP_K-1	rep1	3.14135584924554
746.82	90.78	Lung	mCherry_L-eGFP_K-1	rep1	3.04031417037607
781.65	56.1	Lung	mCherry_L-eGFP_K-1	rep1	3.80045007954391
373.41	90.78	Lung	mCherry_L-eGFP_K-1	rep1	2.04031417037607
2415.42	154.53	Lung	mCherry_L-eGFP_K-1	rep1	3.96631521972362
405.81	43.86	Lung	mCherry_L-eGFP_K-1	rep1	3.20982669940624
1948.05	58.65	Lung	mCherry_L-eGFP_K-1	rep1	5.05375578862616
812.43	137.19	Lung	mCherry_L-eGFP_K-1	rep1	2.56606818896869
387.18	71.4	Lung	mCherry_L-eGFP_K-1	rep1	2.43900845194891
1483.11	69.36	Lung	mCherry_L-eGFP_K-1	rep1	4.41837789546013
641.52	30.09	Lung	mCherry_L-eGFP_K-1	rep1	4.4141382316309
384.75	42.84	Lung	mCherry_L-eGFP_K-1	rep1	3.16689094135268
4092.93	260.61	Lung	mCherry_L-eGFP_K-1	rep1	3.97316964459346
787.32	85.68	Lung	mCherry_L-eGFP_K-1	rep1	3.19991974174015
1133.19	95.88	Lung	mCherry_L-eGFP_K-1	rep1	3.56301605640025
383.94	54.06	Lung	mCherry_L-eGFP_K-1	rep1	2.82824745524819
786.51	116.79	Lung	mCherry_L-eGFP_K-1	rep1	2.75154835823538
2255.85	271.32	Lung	mCherry_L-eGFP_K-1	rep1	3.05560383763933
2370.87	73.95	Lung	mCherry_L-eGFP_K-1	rep1	5.00272260130695
383.94	62.73	Lung	mCherry_L-eGFP_K-1	rep1	2.61365340447215
607.5	42.84	Lung	mCherry_L-eGFP_K-1	rep1	3.82585402351761
1232.82	52.53	Lung	mCherry_L-eGFP_K-1	rep1	4.55267677723346
1108.89	98.43	Lung	mCherry_L-eGFP_K-1	rep1	3.49387435490295
600.21	69.87	Lung	mCherry_L-eGFP_K-1	rep1	3.10272231025844
3208.41	644.13	Lung	mCherry_L-eGFP_K-1	rep1	2.3164347230302
430.11	47.43	Lung	mCherry_L-eGFP_K-1	rep1	3.18083390060925
771.93	398.82	Lung	mCherry_L-eGFP_K-1	rep1	0.952732267515719
1059.48	51.51	Lung	mCherry_L-eGFP_K-1	rep1	4.36236000365942
1043.28	63.75	Lung	mCherry_L-eGFP_K-1	rep1	4.03255725436566
1842.75	68.34	Lung	mCherry_L-eGFP_K-1	rep1	4.75298630042878
1074.87	38.76	Lung	mCherry_L-eGFP_K-1	rep1	4.79344980283974
1009.26	68.85	Lung	mCherry_L-eGFP_K-1	rep1	3.8736974168863
461.7	45.9	Lung	mCherry_L-eGFP_K-1	rep1	3.33038967363556
1935.09	47.94	Lung	mCherry_L-eGFP_K-1	rep1	5.33502694769182
2464.02	177.99	Lung	mCherry_L-eGFP_K-1	rep1	3.79114587242797
1261.98	91.29	Lung	mCherry_L-eGFP_K-1	rep1	3.78908840171054
1176.12	107.61	Lung	mCherry_L-eGFP_K-1	rep1	3.45015121020169
554.85	285.6	Lung	mCherry_L-eGFP_K-1	rep1	0.958101821816052
1680.75	51.51	Lung	mCherry_L-eGFP_K-1	rep1	5.02810879928298
2911.95	152.49	Lung	mCherry_L-eGFP_K-1	rep1	4.25519904204168
2234.79	317.22	Lung	mCherry_L-eGFP_K-1	rep1	2.8165836321358
4169.07	59.67	Lung	mCherry_L-eGFP_K-1	rep1	6.12657600853626
440.64	34.17	Lung	mCherry_L-eGFP_K-1	rep1	3.6887983117057
3504.87	65.28	Lung	mCherry_L-eGFP_K-1	rep1	5.74657606633502
1847.61	98.43	Lung	mCherry_L-eGFP_K-1	rep1	4.23041835495719
1817.64	58.14	Lung	mCherry_L-eGFP_K-1	rep1	4.96639160735718
362.88	37.74	Lung	mCherry_L-eGFP_K-1	rep1	3.26532621734178
1918.89	58.65	Lung	mCherry_L-eGFP_K-1	rep1	5.03199709320899
665.01	72.93	Lung	mCherry_L-eGFP_K-1	rep1	3.18879173591254
2725.65	350.88	Lung	mCherry_L-eGFP_K-1	rep1	2.95755069570871
851.31	145.35	Lung	mCherry_L-eGFP_K-1	rep1	2.5501535058232
4742.55	212.67	Lung	mCherry_L-eGFP_K-1	rep1	4.47897454285704
1095.93	65.28	Lung	mCherry_L-eGFP_K-1	rep1	4.06937078488967
481.14	69.87	Lung	mCherry_L-eGFP_K-1	rep1	2.78371169875337
1472.58	80.58	Lung	mCherry_L-eGFP_K-1	rep1	4.19178039693013
814.05	104.55	Lung	mCherry_L-eGFP_K-1	rep1	2.96092434747397
1554.39	32.64	Lung	mCherry_L-eGFP_K-1	rep1	5.57356365710851
3113.64	63.75	Lung	mCherry_L-eGFP_K-1	rep1	5.61003299702479
983.34	35.19	Lung	mCherry_L-eGFP_K-1	rep1	4.80445291039064
439.83	28.56	Lung	mCherry_L-eGFP_K-1	rep1	3.94487812665989
954.99	100.47	Lung	mCherry_L-eGFP_K-1	rep1	3.24872084443652
1803.87	151.98	Lung	mCherry_L-eGFP_K-1	rep1	3.56914198323876
3258.63	99.96	Lung	mCherry_L-eGFP_K-1	rep1	5.02677083942355
530.55	52.02	Lung	mCherry_L-eGFP_K-1	rep1	3.35035041536645
849.69	94.86	Lung	mCherry_L-eGFP_K-1	rep1	3.16306481238237
428.49	62.73	Lung	mCherry_L-eGFP_K-1	rep1	2.77203406768791
507.87	59.16	Lung	mCherry_L-eGFP_K-1	rep1	3.1017652985876
1499.31	101.49	Lung	mCherry_L-eGFP_K-1	rep1	3.88488922024005
1056.24	33.66	Lung	mCherry_L-eGFP_K-1	rep1	4.97175869578575
1040.85	74.97	Lung	mCherry_L-eGFP_K-1	rep1	3.795304960158
974.43	28.56	Lung	mCherry_L-eGFP_K-1	rep1	5.0924906660316
354.78	32.13	Lung	mCherry_L-eGFP_K-1	rep1	3.46493179701439
5804.46	2380.68	Lung	mCherry_L-eGFP_K-1	rep1	1.28578814341652
7524.9	287.13	Lung	mCherry_L-eGFP_K-1	rep1	4.71189643010291
2511	121.38	Lung	mCherry_L-eGFP_K-1	rep1	4.37065939776679
1174.5	43.86	Lung	mCherry_L-eGFP_K-1	rep1	4.74299709111333
2768.58	55.59	Lung	mCherry_L-eGFP_K-1	rep1	5.63817701781234
3542.94	148.92	Lung	mCherry_L-eGFP_K-1	rep1	4.5723376070812
567	242.25	Lung	mCherry_L-eGFP_K-1	rep1	1.22685206952715
3981.15	74.97	Lung	mCherry_L-eGFP_K-1	rep1	5.73072801730471
1113.75	47.94	Lung	mCherry_L-eGFP_K-1	rep1	4.53805171253488
608.31	65.28	Lung	mCherry_L-eGFP_K-1	rep1	3.2200937584274
1128.33	90.78	Lung	mCherry_L-eGFP_K-1	rep1	3.63567077254798
406.62	73.95	Lung	mCherry_L-eGFP_K-1	rep1	2.45905912484897
3863.7	2577.03	Lung	mCherry_L-eGFP_K-1	rep1	0.58427374718805
1394.01	36.21	Lung	mCherry_L-eGFP_K-1	rep1	5.26670892344865
1627.29	53.55	Lung	mCherry_L-eGFP_K-1	rep1	4.9254409919803
1760.13	56.1	Lung	mCherry_L-eGFP_K-1	rep1	4.97153740656975
584.82	41.82	Lung	mCherry_L-eGFP_K-1	rep1	3.80572768318222
541.89	46.92	Lung	mCherry_L-eGFP_K-1	rep1	3.52972510549758
383.94	46.92	Lung	mCherry_L-eGFP_K-1	rep1	3.03260595375438
570.24	54.57	Lung	mCherry_L-eGFP_K-1	rep1	3.38538929314928
1608.66	70.38	Lung	mCherry_L-eGFP_K-1	rep1	4.51455011166333
806.76	93.84	Lung	mCherry_L-eGFP_K-1	rep1	3.1038646369242
584.82	76.5	Lung	mCherry_L-eGFP_K-1	rep1	2.93446099730442
909.63	49.47	Lung	mCherry_L-eGFP_K-1	rep1	4.2006540311266
633.42	47.43	Lung	mCherry_L-eGFP_K-1	rep1	3.73929064711245
364.5	65.79	Lung	mCherry_L-eGFP_K-1	rep1	2.46997859670691
1325.16	104.55	Lung	mCherry_L-eGFP_K-1	rep1	3.66390159434943
863.46	48.45	Lung	mCherry_L-eGFP_K-1	rep1	4.15556077534136
925.83	33.15	Lung	mCherry_L-eGFP_K-1	rep1	4.80366653609915
1891.35	89.76	Lung	mCherry_L-eGFP_K-1	rep1	4.39719987687286
646.38	66.3	Lung	mCherry_L-eGFP_K-1	rep1	3.28530178410702
1061.1	338.64	Lung	mCherry_L-eGFP_K-1	rep1	1.64773632599102
678.78	35.19	Lung	mCherry_L-eGFP_K-1	rep1	4.26970663783431
2417.04	98.43	Lung	mCherry_L-eGFP_K-1	rep1	4.61799944390029
575.91	163.2	Lung	mCherry_L-eGFP_K-1	rep1	1.81920231564518
366.93	45.39	Lung	mCherry_L-eGFP_K-1	rep1	3.01505846999297
842.4	40.8	Lung	mCherry_L-eGFP_K-1	rep1	4.36786437905422
751.68	33.66	Lung	mCherry_L-eGFP_K-1	rep1	4.48101153668225
2200.77	128.01	Lung	mCherry_L-eGFP_K-1	rep1	4.10367995718433
648.81	46.41	Lung	mCherry_L-eGFP_K-1	rep1	3.80528845312314
675.54	218.79	Lung	mCherry_L-eGFP_K-1	rep1	1.62649439685825
987.39	67.32	Lung	mCherry_L-eGFP_K-1	rep1	3.87451295217489
864.27	58.14	Lung	mCherry_L-eGFP_K-1	rep1	3.89387910757281
592.92	48.45	Lung	mCherry_L-eGFP_K-1	rep1	3.61326889086622
456.03	102.51	Lung	mCherry_L-eGFP_K-1	rep1	2.15336408181443
541.08	1013.88	Lung	mCherry_L-eGFP_K-1	rep1	-0.905973088175105
818.91	69.36	Lung	mCherry_L-eGFP_K-1	rep1	3.5615291015658
3242.43	95.88	Lung	mCherry_L-eGFP_K-1	rep1	5.07970170962303
981.72	137.19	Lung	mCherry_L-eGFP_K-1	rep1	2.83913628182946
614.79	753.27	Lung	mCherry_L-eGFP_K-1	rep1	-0.293073374436194
771.12	53.55	Lung	mCherry_L-eGFP_K-1	rep1	3.84799690655495
369.36	60.69	Lung	mCherry_L-eGFP_K-1	rep1	2.60549691176993
854.55	48.45	Lung	mCherry_L-eGFP_K-1	rep1	4.14059633617673
364.5	48.45	Lung	mCherry_L-eGFP_K-1	rep1	2.91135024379922
379.08	41.31	Lung	mCherry_L-eGFP_K-1	rep1	3.19793937761191
2539.35	125.97	Lung	mCherry_L-eGFP_K-1	rep1	4.33330715701785
494.91	48.45	Lung	mCherry_L-eGFP_K-1	rep1	3.35259762240091
2771.01	76.5	Lung	mCherry_L-eGFP_K-1	rep1	5.17880835918515
819.72	100.47	Lung	mCherry_L-eGFP_K-1	rep1	3.02836641615106
2808.27	105.57	Lung	mCherry_L-eGFP_K-1	rep1	4.73340982461664
2027.43	82.62	Lung	mCherry_L-eGFP_K-1	rep1	4.61701723371684
2233.17	42.33	Lung	mCherry_L-eGFP_K-1	rep1	5.72126878157639
481.95	35.7	Lung	mCherry_L-eGFP_K-1	rep1	3.75488750216347
359.64	48.96	Lung	mCherry_L-eGFP_K-1	rep1	2.87687802654208
460.89	49.47	Lung	mCherry_L-eGFP_K-1	rep1	3.21979666103258
2830.95	113.73	Lung	mCherry_L-eGFP_K-1	rep1	4.63760150125562
453.6	52.53	Lung	mCherry_L-eGFP_K-1	rep1	3.11020715067488
349.92	45.39	Lung	mCherry_L-eGFP_K-1	rep1	2.9465787321102
606.69	38.25	Lung	mCherry_L-eGFP_K-1	rep1	3.987427878876
572.67	142.29	Lung	mCherry_L-eGFP_K-1	rep1	2.00886975389334
1107.27	67.32	Lung	mCherry_L-eGFP_K-1	rep1	4.03982806916074
615.6	50.49	Lung	mCherry_L-eGFP_K-1	rep1	3.60792364916447
356.4	54.06	Lung	mCherry_L-eGFP_K-1	rep1	2.72086391987459
545.94	34.17	Lung	mCherry_L-eGFP_K-1	rep1	3.99794025163722
651.24	43.35	Lung	mCherry_L-eGFP_K-1	rep1	3.90908541595436
549.99	102	Lung	mCherry_L-eGFP_K-1	rep1	2.43083623538314
398.52	45.39	Lung	mCherry_L-eGFP_K-1	rep1	3.13420573528597
747.63	73.44	Lung	mCherry_L-eGFP_K-1	rep1	3.34768649711659
695.79	32.13	Lung	mCherry_L-eGFP_K-1	rep1	4.43665905855168
1734.21	97.92	Lung	mCherry_L-eGFP_K-1	rep1	4.14653124057748
619.65	53.55	Lung	mCherry_L-eGFP_K-1	rep1	3.53249508082702
959.04	59.16	Lung	mCherry_L-eGFP_K-1	rep1	4.01889703141451
705.51	61.71	Lung	mCherry_L-eGFP_K-1	rep1	3.5150903322374
1001.16	35.7	Lung	mCherry_L-eGFP_K-1	rep1	4.80960467187254
890.19	61.71	Lung	mCherry_L-eGFP_K-1	rep1	3.85053709458777
369.36	47.94	Lung	mCherry_L-eGFP_K-1	rep1	2.94572582340023
2314.17	93.84	Lung	mCherry_L-eGFP_K-1	rep1	4.62414802579249
1644.3	55.08	Lung	mCherry_L-eGFP_K-1	rep1	4.8998011708222
1547.91	109.65	Lung	mCherry_L-eGFP_K-1	rep1	3.81934387430113
378.27	104.04	Lung	mCherry_L-eGFP_K-1	rep1	1.8622780586513
387.18	64.77	Lung	mCherry_L-eGFP_K-1	rep1	2.57960678212171
412.29	33.66	Lung	mCherry_L-eGFP_K-1	rep1	3.61455238763037
2825.28	100.47	Lung	mCherry_L-eGFP_K-1	rep1	4.81355716623368
1581.12	58.14	Lung	mCherry_L-eGFP_K-1	rep1	4.76527198431127
604.26	687.48	Lung	mCherry_L-eGFP_K-1	rep1	-0.186148300013492
576.72	46.92	Lung	mCherry_L-eGFP_K-1	rep1	3.61959613582251
913.68	73.44	Lung	mCherry_L-eGFP_K-1	rep1	3.63705101186961
521.64	42.84	Lung	mCherry_L-eGFP_K-1	rep1	3.60602411624899
6272.64	302.94	Lung	mCherry_L-eGFP_K-1	rep1	4.37196877738696
401.76	545.19	Lung	mCherry_L-eGFP_K-1	rep1	-0.440425166420487
1122.66	273.36	Lung	mCherry_L-eGFP_K-1	rep1	2.03804701259257
5063.31	83.13	Lung	mCherry_L-eGFP_K-1	rep1	5.92856779386088
1641.87	39.78	Lung	mCherry_L-eGFP_K-1	rep1	5.36715281551778
2395.98	89.76	Lung	mCherry_L-eGFP_K-1	rep1	4.7383993793749
511.92	105.06	Lung	mCherry_L-eGFP_K-1	rep1	2.28470488190701
1421.55	85.17	Lung	mCherry_L-eGFP_K-1	rep1	4.060975683631
9446.22	94.86	Lung	mCherry_L-eGFP_K-1	rep1	6.63779345722825
703.08	177.99	Lung	mCherry_L-eGFP_K-1	rep1	1.98189266714796
1026.27	62.73	Lung	mCherry_L-eGFP_K-1	rep1	4.0321109647147
388.8	42.33	Lung	mCherry_L-eGFP_K-1	rep1	3.19927582517472
2944.35	73.95	Lung	mCherry_L-eGFP_K-1	rep1	5.31525521970515
769.5	118.83	Lung	mCherry_L-eGFP_K-1	rep1	2.69502221947716
733.86	75.48	Lung	mCherry_L-eGFP_K-1	rep1	3.28133853533041
749.25	56.1	Lung	mCherry_L-eGFP_K-1	rep1	3.73937450279214
1545.48	74.46	Lung	mCherry_L-eGFP_K-1	rep1	4.37544555803862
792.99	89.76	Lung	mCherry_L-eGFP_K-1	rep1	3.14315809187953
425.25	37.23	Lung	mCherry_L-eGFP_K-1	rep1	3.5137737145866
523.26	33.66	Lung	mCherry_L-eGFP_K-1	rep1	3.9584208962486
851.31	130.56	Lung	mCherry_L-eGFP_K-1	rep1	2.70497161487531
1734.21	29.07	Lung	mCherry_L-eGFP_K-1	rep1	5.8986037271339
374.22	60.18	Lung	mCherry_L-eGFP_K-1	rep1	2.63653065296735
878.04	77.01	Lung	mCherry_L-eGFP_K-1	rep1	3.51116896294192
405.81	37.74	Lung	mCherry_L-eGFP_K-1	rep1	3.42663808847939
1071.63	75.48	Lung	mCherry_L-eGFP_K-1	rep1	3.82756864156286
1618.38	84.66	Lung	mCherry_L-eGFP_K-1	rep1	4.25672609735862
2702.97	61.71	Lung	mCherry_L-eGFP_K-1	rep1	5.45289739482085
5793.93	144.84	Lung	mCherry_L-eGFP_K-1	rep1	5.32201026759606
1632.15	91.8	Lung	mCherry_L-eGFP_K-1	rep1	4.15213568799878
1313.01	60.69	Lung	mCherry_L-eGFP_K-1	rep1	4.43527527312273
1973.16	706.35	Lung	mCherry_L-eGFP_K-1	rep1	1.48205281788291
461.7	65.28	Lung	mCherry_L-eGFP_K-1	rep1	2.82224276996523
571.05	55.59	Lung	mCherry_L-eGFP_K-1	rep1	3.36071978342236
349.92	102	Lung	mCherry_L-eGFP_K-1	rep1	1.77845597330187
1306.53	49.47	Lung	mCherry_L-eGFP_K-1	rep1	4.72304254188164
1400.49	58.14	Lung	mCherry_L-eGFP_K-1	rep1	4.59025680039067
948.51	136.17	Lung	mCherry_L-eGFP_K-1	rep1	2.80025408972679
664.2	38.25	Lung	mCherry_L-eGFP_K-1	rep1	4.11808606992269
657.72	91.8	Lung	mCherry_L-eGFP_K-1	rep1	2.84090748176863
444.69	33.15	Lung	mCherry_L-eGFP_K-1	rep1	3.74571918688987
5239.08	109.14	Lung	mCherry_L-eGFP_K-1	rep1	5.58506163798564
3073.14	159.63	Lung	mCherry_L-eGFP_K-1	rep1	4.26690977739199
2126.25	53.55	Lung	mCherry_L-eGFP_K-1	rep1	5.31128085068785
731.43	36.21	Lung	mCherry_L-eGFP_K-1	rep1	4.33625971888931
2264.76	78.54	Lung	mCherry_L-eGFP_K-1	rep1	4.84978676559366
578.34	74.97	Lung	mCherry_L-eGFP_K-1	rep1	2.94753258010586
552.42	40.8	Lung	mCherry_L-eGFP_K-1	rep1	3.75912449504994
3475.71	60.69	Lung	mCherry_L-eGFP_K-1	rep1	5.83970508335357
1159.92	49.47	Lung	mCherry_L-eGFP_K-1	rep1	4.55132759599026
445.5	61.2	Lung	mCherry_L-eGFP_K-1	rep1	2.86382187371663
507.87	61.71	Lung	mCherry_L-eGFP_K-1	rep1	3.04088305644057
347.49	47.43	Lung	mCherry_L-eGFP_K-1	rep1	2.87309968730464
1578.69	40.29	Lung	mCherry_L-eGFP_K-1	rep1	5.29216228799392
978.48	46.41	Lung	mCherry_L-eGFP_K-1	rep1	4.39803476003951
365.31	61.71	Lung	mCherry_L-eGFP_K-1	rep1	2.56554504689392
3276.45	97.41	Lung	mCherry_L-eGFP_K-1	rep1	5.07191982019472
1191.51	103.02	Lung	mCherry_L-eGFP_K-1	rep1	3.53179470941616
1118.61	87.72	Lung	mCherry_L-eGFP_K-1	rep1	3.67265751046908
655.29	68.34	Lung	mCherry_L-eGFP_K-1	rep1	3.26133136288533
655.29	51.51	Lung	mCherry_L-eGFP_K-1	rep1	3.66920907059131
2348.19	31.62	Lung	mCherry_L-eGFP_K-1	rep1	6.21456796858765
667.44	52.02	Lung	mCherry_L-eGFP_K-1	rep1	3.68149984612485
426.06	39.78	Lung	mCherry_L-eGFP_K-1	rep1	3.42094143134318
1242.54	199.41	Lung	mCherry_L-eGFP_K-1	rep1	2.63948263110871
1270.08	311.1	Lung	mCherry_L-eGFP_K-1	rep1	2.02946907257809
1818.45	83.64	Lung	mCherry_L-eGFP_K-1	rep1	4.44237238592356
827.01	1149.54	Lung	mCherry_L-eGFP_K-1	rep1	-0.47507998838129
1753.65	45.39	Lung	mCherry_L-eGFP_K-1	rep1	5.27184253956082
1050.57	75.99	Lung	mCherry_L-eGFP_K-1	rep1	3.78921890470267
2645.46	64.26	Lung	mCherry_L-eGFP_K-1	rep1	5.36345381297491
818.91	54.06	Lung	mCherry_L-eGFP_K-1	rep1	3.92107148825294
5149.98	201.96	Lung	mCherry_L-eGFP_K-1	rep1	4.6724253419715
1215	36.21	Lung	mCherry_L-eGFP_K-1	rep1	5.06842432679169
3498.39	141.78	Lung	mCherry_L-eGFP_K-1	rep1	4.62496518939664
395.28	55.08	Lung	mCherry_L-eGFP_K-1	rep1	2.84327449631255
624.51	94.35	Lung	mCherry_L-eGFP_K-1	rep1	2.72663025031185
877.23	129.03	Lung	mCherry_L-eGFP_K-1	rep1	2.76524861382715
383.13	51	Lung	mCherry_L-eGFP_K-1	rep1	2.9092648444778
831.06	66.81	Lung	mCherry_L-eGFP_K-1	rep1	3.63681667498273
2019.33	284.07	Lung	mCherry_L-eGFP_K-1	rep1	2.8295583110646
733.86	70.89	Lung	mCherry_L-eGFP_K-1	rep1	3.37185082823586
1035.18	212.67	Lung	mCherry_L-eGFP_K-1	rep1	2.28319320841546
1872.72	58.14	Lung	mCherry_L-eGFP_K-1	rep1	5.00946032924907
38828.97	246.33	Lung	mCherry_L-eGFP_K-1	rep1	7.30039728649724
431.73	462.57	Lung	mCherry_L-eGFP_K-1	rep1	-0.0995423568562173
735.48	73.95	Lung	mCherry_L-eGFP_K-1	rep1	3.31406405818911
1056.24	61.2	Lung	mCherry_L-eGFP_K-1	rep1	4.10926221953569
515.16	96.9	Lung	mCherry_L-eGFP_K-1	rep1	2.41045200786654
3349.35	17236.98	Lung	mCherry_L-eGFP_K-1	rep1	-2.36355398198894
3896.1	134.13	Lung	mCherry_L-eGFP_K-1	rep1	4.86032685027823
1895.4	52.02	Lung	mCherry_L-eGFP_K-1	rep1	5.1872921334124
614.79	34.17	Lung	mCherry_L-eGFP_K-1	rep1	4.16929154587082
401.76	65.79	Lung	mCherry_L-eGFP_K-1	rep1	2.61039371587675
780.84	118.32	Lung	mCherry_L-eGFP_K-1	rep1	2.72233300201552
830.25	168.3	Lung	mCherry_L-eGFP_K-1	rep1	2.30251064106012
868.32	150.96	Lung	mCherry_L-eGFP_K-1	rep1	2.52406048574195
1151.01	47.43	Lung	mCherry_L-eGFP_K-1	rep1	4.60095668904788
1129.14	113.73	Lung	mCherry_L-eGFP_K-1	rep1	3.31153960686125
954.18	85.68	Lung	mCherry_L-eGFP_K-1	rep1	3.47723106196483
2045.25	51	Lung	mCherry_L-eGFP_K-1	rep1	5.32563614366492
919.35	59.16	Lung	mCherry_L-eGFP_K-1	rep1	3.95792024796383
5247.18	191.76	Lung	mCherry_L-eGFP_K-1	rep1	4.77416856203068
571.05	726.24	Lung	mCherry_L-eGFP_K-1	rep1	-0.346829322767113
707.13	101.49	Lung	mCherry_L-eGFP_K-1	rep1	2.80063788399892
1791.72	45.9	Lung	mCherry_L-eGFP_K-1	rep1	5.28670723481816
1042.47	61.71	Lung	mCherry_L-eGFP_K-1	rep1	4.07835776185924
1671.84	33.66	Lung	mCherry_L-eGFP_K-1	rep1	5.63425779697793
427.68	579.87	Lung	mCherry_L-eGFP_K-1	rep1	-0.439197758620665
1244.16	86.7	Lung	mCherry_L-eGFP_K-1	rep1	3.84299622549658
447.93	39.78	Lung	mCherry_L-eGFP_K-1	rep1	3.49315811228559
474.66	51	Lung	mCherry_L-eGFP_K-1	rep1	3.21832532556065
663.39	66.3	Lung	mCherry_L-eGFP_K-1	rep1	3.32277648952568
528.12	82.11	Lung	mCherry_L-eGFP_K-1	rep1	2.68523593702959
1086.21	402.9	Lung	mCherry_L-eGFP_K-1	rep1	1.43080933975314
540.27	78.03	Lung	mCherry_L-eGFP_K-1	rep1	2.79157976940506
1081.35	336.6	Lung	mCherry_L-eGFP_K-1	rep1	1.68372647324223
2489.13	42.84	Lung	mCherry_L-eGFP_K-1	rep1	5.86053928972733
1417.5	121.89	Lung	mCherry_L-eGFP_K-1	rep1	3.53969705965207
1403.73	139.23	Lung	mCherry_L-eGFP_K-1	rep1	3.33372345915345
431.73	216.24	Lung	mCherry_L-eGFP_K-1	rep1	0.997495929109106
3137.13	349.86	Lung	mCherry_L-eGFP_K-1	rep1	3.16459568076866
1498.5	63.24	Lung	mCherry_L-eGFP_K-1	rep1	4.56653790592993
1072.44	169.83	Lung	mCherry_L-eGFP_K-1	rep1	2.65873370064908
1253.07	41.31	Lung	mCherry_L-eGFP_K-1	rep1	4.92283213947754
1616.76	67.32	Lung	mCherry_L-eGFP_K-1	rep1	4.58592654689194
1080.54	302.94	Lung	mCherry_L-eGFP_K-1	rep1	1.83464849129695
2144.07	117.3	Lung	mCherry_L-eGFP_K-1	rep1	4.19207708946415
968.76	97.92	Lung	mCherry_L-eGFP_K-1	rep1	3.30646383439008
1665.36	227.46	Lung	mCherry_L-eGFP_K-1	rep1	2.8721493101867
994.68	373.83	Lung	mCherry_L-eGFP_K-1	rep1	1.4118501181495
4223.34	1307.13	Lung	mCherry_L-eGFP_K-1	rep1	1.69198176515711
908.01	92.31	Lung	mCherry_L-eGFP_K-1	rep1	3.29814933663535
1519.56	34.68	Lung	mCherry_L-eGFP_K-1	rep1	5.45340593217817
755.73	54.06	Lung	mCherry_L-eGFP_K-1	rep1	3.80523747720169
778.41	51.51	Lung	mCherry_L-eGFP_K-1	rep1	3.91760579893508
622.08	33.15	Lung	mCherry_L-eGFP_K-1	rep1	4.23001934860583
502.2	95.88	Lung	mCherry_L-eGFP_K-1	rep1	2.38896021450973
538.65	35.19	Lung	mCherry_L-eGFP_K-1	rep1	3.93611073452351
10560.78	693.6	Lung	mCherry_L-eGFP_K-1	rep1	3.92846868467787
549.18	50.49	Lung	mCherry_L-eGFP_K-1	rep1	3.44320950396986
675.54	58.14	Lung	mCherry_L-eGFP_K-1	rep1	3.53843822019305
557.28	47.43	Lung	mCherry_L-eGFP_K-1	rep1	3.5545306045072
1874.34	106.59	Lung	mCherry_L-eGFP_K-1	rep1	4.13623867793974
396.9	47.43	Lung	mCherry_L-eGFP_K-1	rep1	3.06490378880767
370.98	56.61	Lung	mCherry_L-eGFP_K-1	rep1	2.71221258265997
511.11	64.77	Lung	mCherry_L-eGFP_K-1	rep1	2.98023616912351
5430.24	313.14	Lung	mCherry_L-eGFP_K-1	rep1	4.1161362492423
383.94	88.74	Lung	mCherry_L-eGFP_K-1	rep1	2.11322441396266
464.94	71.4	Lung	mCherry_L-eGFP_K-1	rep1	2.70304857064385
822.15	52.53	Lung	mCherry_L-eGFP_K-1	rep1	3.96818814580245
1334.07	39.78	Lung	mCherry_L-eGFP_K-1	rep1	5.06764728177724
46.98	1363.74	Lung	mCherry_K-eGFP_L-1	rep1	-4.85937809405265
-50.22	3257.37	Lung	mCherry_K-eGFP_L-1	rep1	NA
-14.58	2044.59	Lung	mCherry_K-eGFP_L-1	rep1	NA
131.22	811.92	Lung	mCherry_K-eGFP_L-1	rep1	-2.62934995674589
57.51	982.77	Lung	mCherry_K-eGFP_L-1	rep1	-4.09496907587791
59.94	11056.8	Lung	mCherry_K-eGFP_L-1	rep1	-7.52719910969916
2.43	638.01	Lung	mCherry_K-eGFP_L-1	rep1	-8.03647891253153
47.79	1970.13	Lung	mCherry_K-eGFP_L-1	rep1	-5.36543825195696
131.22	6127.14	Lung	mCherry_K-eGFP_L-1	rep1	-5.54515428472872
2.43	1467.78	Lung	mCherry_K-eGFP_L-1	rep1	-9.23846371510601
51.03	28029.09	Lung	mCherry_K-eGFP_L-1	rep1	-9.10136354914384
102.87	12625.56	Lung	mCherry_K-eGFP_L-1	rep1	-6.93938125892235
72.9	700.74	Lung	mCherry_K-eGFP_L-1	rep1	-3.2648885315753
111.78	4756.26	Lung	mCherry_K-eGFP_L-1	rep1	-5.4110935966486
68.85	3293.58	Lung	mCherry_K-eGFP_L-1	rep1	-5.58005612856315
4.86	2276.64	Lung	mCherry_K-eGFP_L-1	rep1	-8.8717341501949
37.26	1025.1	Lung	mCherry_K-eGFP_L-1	rep1	-4.78199316909615
21.87	19215.27	Lung	mCherry_K-eGFP_L-1	rep1	-9.77908431259584
11.34	6491.79	Lung	mCherry_K-eGFP_L-1	rep1	-9.16105188104116
67.23	4108.56	Lung	mCherry_K-eGFP_L-1	rep1	-5.93338387574673
206.55	669.12	Lung	mCherry_K-eGFP_L-1	rep1	-1.6957739068461
120.69	1867.11	Lung	mCherry_K-eGFP_L-1	rep1	-3.95142887692925
111.78	4215.66	Lung	mCherry_K-eGFP_L-1	rep1	-5.23702453068324
111.78	7245.06	Lung	mCherry_K-eGFP_L-1	rep1	-6.01826365229177
-97.2	3448.62	Lung	mCherry_K-eGFP_L-1	rep1	NA
40.5	11101.17	Lung	mCherry_K-eGFP_L-1	rep1	-8.09857411308204
72.09	17198.22	Lung	mCherry_K-eGFP_L-1	rep1	-7.89824439051326
-15.39	2032.86	Lung	mCherry_K-eGFP_L-1	rep1	NA
71.28	754.29	Lung	mCherry_K-eGFP_L-1	rep1	-3.40355005754864
64.8	1887.51	Lung	mCherry_K-eGFP_L-1	rep1	-4.86434666449973
0	8867.88	Lung	mCherry_K-eGFP_L-1	rep1	-Inf
157.14	5088.27	Lung	mCherry_K-eGFP_L-1	rep1	-5.01705285606556
61.56	970.53	Lung	mCherry_K-eGFP_L-1	rep1	-3.97870767191731
-13.77	11309.76	Lung	mCherry_K-eGFP_L-1	rep1	NA
5.67	687.99	Lung	mCherry_K-eGFP_L-1	rep1	-6.92289504997753
-10.53	18250.35	Lung	mCherry_K-eGFP_L-1	rep1	NA
41.31	3060.51	Lung	mCherry_K-eGFP_L-1	rep1	-6.21113721163689
21.06	1765.11	Lung	mCherry_K-eGFP_L-1	rep1	-6.38910884711123
109.35	1146.48	Lung	mCherry_K-eGFP_L-1	rep1	-3.39018606225697
29.16	2045.61	Lung	mCherry_K-eGFP_L-1	rep1	-6.13239658845907
59.94	769.59	Lung	mCherry_K-eGFP_L-1	rep1	-3.6824990639846
57.51	1795.2	Lung	mCherry_K-eGFP_L-1	rep1	-4.96418793310685
59.13	908.82	Lung	mCherry_K-eGFP_L-1	rep1	-3.94203240172878
102.87	2452.08	Lung	mCherry_K-eGFP_L-1	rep1	-4.57511183302589
52.65	689.01	Lung	mCherry_K-eGFP_L-1	rep1	-3.7100194853841
-119.07	1555.5	Lung	mCherry_K-eGFP_L-1	rep1	NA
45.36	1192.89	Lung	mCherry_K-eGFP_L-1	rep1	-4.71689656338169
-44.55	3137.01	Lung	mCherry_K-eGFP_L-1	rep1	NA
51.84	5252.49	Lung	mCherry_K-eGFP_L-1	rep1	-6.66279198176528
149.04	2893.23	Lung	mCherry_K-eGFP_L-1	rep1	-4.27890953170078
60.75	3326.73	Lung	mCherry_K-eGFP_L-1	rep1	-5.77507656177429
0	1189.83	Lung	mCherry_K-eGFP_L-1	rep1	-Inf
-47.79	2834.58	Lung	mCherry_K-eGFP_L-1	rep1	NA
88.29	1001.64	Lung	mCherry_K-eGFP_L-1	rep1	-3.50397022862464
38.07	1869.15	Lung	mCherry_K-eGFP_L-1	rep1	-5.61758397043041
30.78	2942.7	Lung	mCherry_K-eGFP_L-1	rep1	-6.57900342917613
88.29	7839.21	Lung	mCherry_K-eGFP_L-1	rep1	-6.47231442018351
75.33	2237.88	Lung	mCherry_K-eGFP_L-1	rep1	-4.89276433838203
40.5	2357.22	Lung	mCherry_K-eGFP_L-1	rep1	-5.86302069377978
91.53	837.93	Lung	mCherry_K-eGFP_L-1	rep1	-3.19451314162176
124.74	1409.13	Lung	mCherry_K-eGFP_L-1	rep1	-3.49780864520446
123.12	712.47	Lung	mCherry_K-eGFP_L-1	rep1	-2.53276413105275
-14.58	1475.43	Lung	mCherry_K-eGFP_L-1	rep1	NA
-71.28	1048.05	Lung	mCherry_K-eGFP_L-1	rep1	NA
-7.29	11200.62	Lung	mCherry_K-eGFP_L-1	rep1	NA
10.53	4728.72	Lung	mCherry_K-eGFP_L-1	rep1	-8.81080047195225
653.67	5893.05	Lung	mCherry_K-eGFP_L-1	rep1	-3.17238011516408
-11.34	7514.85	Lung	mCherry_K-eGFP_L-1	rep1	NA
79.38	4868.97	Lung	mCherry_K-eGFP_L-1	rep1	-5.93869723895292
263.25	15293.88	Lung	mCherry_K-eGFP_L-1	rep1	-5.86037711797891
169.29	1027.14	Lung	mCherry_K-eGFP_L-1	rep1	-2.60106417501277
15.39	1165.35	Lung	mCherry_K-eGFP_L-1	rep1	-6.24262627558872
49.41	5888.46	Lung	mCherry_K-eGFP_L-1	rep1	-6.89694351153177
68.04	3958.11	Lung	mCherry_K-eGFP_L-1	rep1	-5.86228475571401
1.62	878.22	Lung	mCherry_K-eGFP_L-1	rep1	-9.08244476648371
102.87	4816.95	Lung	mCherry_K-eGFP_L-1	rep1	-5.54922573359044
1.62	881.28	Lung	mCherry_K-eGFP_L-1	rep1	-9.08746284125034
60.75	660.96	Lung	mCherry_K-eGFP_L-1	rep1	-3.44360665147561
54.27	1413.72	Lung	mCherry_K-eGFP_L-1	rep1	-4.70319769076631
497.34	753.27	Lung	mCherry_K-eGFP_L-1	rep1	-0.598934604481481
55.89	12787.74	Lung	mCherry_K-eGFP_L-1	rep1	-7.83795542635227
82.62	683.4	Lung	mCherry_K-eGFP_L-1	rep1	-3.04816728246051
-90.72	643.62	Lung	mCherry_K-eGFP_L-1	rep1	NA
111.78	2095.59	Lung	mCherry_K-eGFP_L-1	rep1	-4.22862249747636
-0.81	6970.17	Lung	mCherry_K-eGFP_L-1	rep1	NA
-27.54	3175.26	Lung	mCherry_K-eGFP_L-1	rep1	NA
21.87	2239.41	Lung	mCherry_K-eGFP_L-1	rep1	-6.67802165604994
-49.41	1645.77	Lung	mCherry_K-eGFP_L-1	rep1	NA
-25.92	1351.5	Lung	mCherry_K-eGFP_L-1	rep1	NA
102.87	923.61	Lung	mCherry_K-eGFP_L-1	rep1	-3.16646148326487
125.55	1591.2	Lung	mCherry_K-eGFP_L-1	rep1	-3.66378124756224
114.21	1055.19	Lung	mCherry_K-eGFP_L-1	rep1	-3.20774191654809
79.38	2881.5	Lung	mCherry_K-eGFP_L-1	rep1	-5.18190064716158
41.31	6752.91	Lung	mCherry_K-eGFP_L-1	rep1	-7.35287445957742
-2.43	5446.29	Lung	mCherry_K-eGFP_L-1	rep1	NA
21.06	1667.19	Lung	mCherry_K-eGFP_L-1	rep1	-6.30676928271305
95.58	2078.25	Lung	mCherry_K-eGFP_L-1	rep1	-4.44251663373083
161.19	8754.15	Lung	mCherry_K-eGFP_L-1	rep1	-5.76313295538784
22.68	823.14	Lung	mCherry_K-eGFP_L-1	rep1	-5.18164528030705
196.83	1189.32	Lung	mCherry_K-eGFP_L-1	rep1	-2.59511490868159
160.38	2123.64	Lung	mCherry_K-eGFP_L-1	rep1	-3.72697307230668
198.45	1044.99	Lung	mCherry_K-eGFP_L-1	rep1	-2.39664166909555
81.81	6457.62	Lung	mCherry_K-eGFP_L-1	rep1	-6.30258153655851
232.47	1229.61	Lung	mCherry_K-eGFP_L-1	rep1	-2.40308434801371
93.15	24681.45	Lung	mCherry_K-eGFP_L-1	rep1	-8.04965566874911
-74.52	13172.79	Lung	mCherry_K-eGFP_L-1	rep1	NA
-86.67	1474.41	Lung	mCherry_K-eGFP_L-1	rep1	NA
32.4	3628.65	Lung	mCherry_K-eGFP_L-1	rep1	-6.80729528561335
34.83	5083.17	Lung	mCherry_K-eGFP_L-1	rep1	-7.18925419749986
389.61	262143	Lung	mCherry_K-eGFP_L-1	rep1	-9.39410759966473
159.57	9193.26	Lung	mCherry_K-eGFP_L-1	rep1	-5.84831519498574
122.31	704.82	Lung	mCherry_K-eGFP_L-1	rep1	-2.52671250015005
53.46	7013.01	Lung	mCherry_K-eGFP_L-1	rep1	-7.03543013737566
-25.11	1499.4	Lung	mCherry_K-eGFP_L-1	rep1	NA
-41.31	1941.57	Lung	mCherry_K-eGFP_L-1	rep1	NA
96.39	6838.08	Lung	mCherry_K-eGFP_L-1	rep1	-6.14856400947828
6.48	630.36	Lung	mCherry_K-eGFP_L-1	rep1	-6.60403836699125
10.53	2948.82	Lung	mCherry_K-eGFP_L-1	rep1	-8.12948851442283
115.83	6007.8	Lung	mCherry_K-eGFP_L-1	rep1	-5.6967559210263
43.74	2249.1	Lung	mCherry_K-eGFP_L-1	rep1	-5.68425077736828
30.78	929.22	Lung	mCherry_K-eGFP_L-1	rep1	-4.91595506944534
-88.29	6397.95	Lung	mCherry_K-eGFP_L-1	rep1	NA
-5.67	1478.49	Lung	mCherry_K-eGFP_L-1	rep1	NA
40.5	7298.1	Lung	mCherry_K-eGFP_L-1	rep1	-7.49345520092618
166.86	2365.38	Lung	mCherry_K-eGFP_L-1	rep1	-3.82536191654966
0.81	7516.38	Lung	mCherry_K-eGFP_L-1	rep1	-13.1798284774077
133.65	2739.21	Lung	mCherry_K-eGFP_L-1	rep1	-4.35722813099659
118.26	812.43	Lung	mCherry_K-eGFP_L-1	rep1	-2.78028133173216
32.4	2486.25	Lung	mCherry_K-eGFP_L-1	rep1	-6.26183374772384
-43.74	3374.16	Lung	mCherry_K-eGFP_L-1	rep1	NA
55.08	1069.47	Lung	mCherry_K-eGFP_L-1	rep1	-4.27922364393312
41.31	3878.04	Lung	mCherry_K-eGFP_L-1	rep1	-6.55269281376393
102.87	2402.61	Lung	mCherry_K-eGFP_L-1	rep1	-4.54570826898263
-11.34	3306.84	Lung	mCherry_K-eGFP_L-1	rep1	NA
21.87	1826.82	Lung	mCherry_K-eGFP_L-1	rep1	-6.38423745890936
35.64	2247.06	Lung	mCherry_K-eGFP_L-1	rep1	-5.97839750015046
115.83	3803.07	Lung	mCherry_K-eGFP_L-1	rep1	-5.03708362849472
387.18	715.53	Lung	mCherry_K-eGFP_L-1	rep1	-0.886007824726021
21.06	4048.38	Lung	mCherry_K-eGFP_L-1	rep1	-7.58669546794561
127.98	752.25	Lung	mCherry_K-eGFP_L-1	rep1	-2.55529383004633
15.39	5152.53	Lung	mCherry_K-eGFP_L-1	rep1	-8.38714395781981
25.92	7348.59	Lung	mCherry_K-eGFP_L-1	rep1	-8.14725793304544
-90.72	23424.3	Lung	mCherry_K-eGFP_L-1	rep1	NA
183.87	1007.76	Lung	mCherry_K-eGFP_L-1	rep1	-2.45439408338063
-32.4	1133.73	Lung	mCherry_K-eGFP_L-1	rep1	NA
162	46330.44	Lung	mCherry_K-eGFP_L-1	rep1	-8.15982276037
11.34	838.95	Lung	mCherry_K-eGFP_L-1	rep1	-6.20909228565187
-20.25	5662.02	Lung	mCherry_K-eGFP_L-1	rep1	NA
92.34	18626.22	Lung	mCherry_K-eGFP_L-1	rep1	-7.6561634761211
93.96	3170.16	Lung	mCherry_K-eGFP_L-1	rep1	-5.07636513236701
11.34	4088.16	Lung	mCherry_K-eGFP_L-1	rep1	-8.49388721022448
-8.91	1558.56	Lung	mCherry_K-eGFP_L-1	rep1	NA
183.87	937.38	Lung	mCherry_K-eGFP_L-1	rep1	-2.34994790308499
98.82	67137.93	Lung	mCherry_K-eGFP_L-1	rep1	-9.40810928535252
46.98	1716.15	Lung	mCherry_K-eGFP_L-1	rep1	-5.19098513345698
-93.96	4394.16	Lung	mCherry_K-eGFP_L-1	rep1	NA
29.16	1711.56	Lung	mCherry_K-eGFP_L-1	rep1	-5.87517733808438
126.36	2139.45	Lung	mCherry_K-eGFP_L-1	rep1	-4.08162821555181
-38.88	754.8	Lung	mCherry_K-eGFP_L-1	rep1	NA
130.41	4219.74	Lung	mCherry_K-eGFP_L-1	rep1	-5.01602770320739
78.57	4761.36	Lung	mCherry_K-eGFP_L-1	rep1	-5.92125134260709
145.8	3554.19	Lung	mCherry_K-eGFP_L-1	rep1	-4.60745818228716
83.43	697.68	Lung	mCherry_K-eGFP_L-1	rep1	-3.06392732678955
-19.44	965.43	Lung	mCherry_K-eGFP_L-1	rep1	NA
107.73	8839.32	Lung	mCherry_K-eGFP_L-1	rep1	-6.35844342485755
-25.11	1673.31	Lung	mCherry_K-eGFP_L-1	rep1	NA
-3.24	1010.31	Lung	mCherry_K-eGFP_L-1	rep1	NA
289.17	58278.21	Lung	mCherry_K-eGFP_L-1	rep1	-7.65489486849198
-27.54	805.8	Lung	mCherry_K-eGFP_L-1	rep1	NA
533.79	1344.87	Lung	mCherry_K-eGFP_L-1	rep1	-1.33312253994338
80.19	6458.64	Lung	mCherry_K-eGFP_L-1	rep1	-6.33166425914444
47.79	7617.36	Lung	mCherry_K-eGFP_L-1	rep1	-7.31643850195123
23.49	1286.73	Lung	mCherry_K-eGFP_L-1	rep1	-5.7755188349356
136.08	2934.54	Lung	mCherry_K-eGFP_L-1	rep1	-4.4306074220474
43.74	3185.97	Lung	mCherry_K-eGFP_L-1	rep1	-6.18663565148892
-61.56	7528.11	Lung	mCherry_K-eGFP_L-1	rep1	NA
-51.84	8930.61	Lung	mCherry_K-eGFP_L-1	rep1	NA
137.7	225530.67	Lung	mCherry_K-eGFP_L-1	rep1	-10.6775793646484
-12.96	877.71	Lung	mCherry_K-eGFP_L-1	rep1	NA
297.27	5374.38	Lung	mCherry_K-eGFP_L-1	rep1	-4.17625255061714
30.78	681.87	Lung	mCherry_K-eGFP_L-1	rep1	-4.46943157573664
-15.39	825.69	Lung	mCherry_K-eGFP_L-1	rep1	NA
89.1	11569.86	Lung	mCherry_K-eGFP_L-1	rep1	-7.0207302602706
71.28	6595.32	Lung	mCherry_K-eGFP_L-1	rep1	-6.53180151257566
-29.16	1943.1	Lung	mCherry_K-eGFP_L-1	rep1	NA
21.06	14650.26	Lung	mCherry_K-eGFP_L-1	rep1	-9.44220511686285
27.54	642.09	Lung	mCherry_K-eGFP_L-1	rep1	-4.54317506555555
102.06	1132.2	Lung	mCherry_K-eGFP_L-1	rep1	-3.47163937682442
-12.15	938.91	Lung	mCherry_K-eGFP_L-1	rep1	NA
38.07	1237.77	Lung	mCherry_K-eGFP_L-1	rep1	-5.02294488056037
127.17	3395.07	Lung	mCherry_K-eGFP_L-1	rep1	-4.73861104311341
18.63	10538.64	Lung	mCherry_K-eGFP_L-1	rep1	-9.14384531114786
69.66	4657.83	Lung	mCherry_K-eGFP_L-1	rep1	-6.06318370233434
64.8	10428.48	Lung	mCherry_K-eGFP_L-1	rep1	-7.3303193651465
30.78	1941.06	Lung	mCherry_K-eGFP_L-1	rep1	-5.97870767191731
123.12	716.04	Lung	mCherry_K-eGFP_L-1	rep1	-2.53997504594785
89.91	3439.95	Lung	mCherry_K-eGFP_L-1	rep1	-5.25776220057239
70.47	13049.88	Lung	mCherry_K-eGFP_L-1	rep1	-7.53281161116369
122.31	3857.64	Lung	mCherry_K-eGFP_L-1	rep1	-4.97910424771155
-51.84	817.53	Lung	mCherry_K-eGFP_L-1	rep1	NA
117.45	5218.32	Lung	mCherry_K-eGFP_L-1	rep1	-5.47346679795357
49.41	8957.64	Lung	mCherry_K-eGFP_L-1	rep1	-7.50217182065053
85.86	22684.8	Lung	mCherry_K-eGFP_L-1	rep1	-8.04552405213454
127.17	2732.58	Lung	mCherry_K-eGFP_L-1	rep1	-4.42543345603762
144.99	699.21	Lung	mCherry_K-eGFP_L-1	rep1	-2.26977241760184
-39.69	3040.62	Lung	mCherry_K-eGFP_L-1	rep1	NA
131.22	771.12	Lung	mCherry_K-eGFP_L-1	rep1	-2.55496776042332
108.54	2182.8	Lung	mCherry_K-eGFP_L-1	rep1	-4.32988122991761
15.39	1450.44	Lung	mCherry_K-eGFP_L-1	rep1	-6.5583535752627
75.33	692.58	Lung	mCherry_K-eGFP_L-1	rep1	-3.20068429222357
59.94	769.59	Lung	mCherry_K-eGFP_L-1	rep1	-3.6824990639846
132.03	694.11	Lung	mCherry_K-eGFP_L-1	rep1	-2.39429853635979
-43.74	4905.69	Lung	mCherry_K-eGFP_L-1	rep1	NA
-1.62	16656.09	Lung	mCherry_K-eGFP_L-1	rep1	NA
3.24	1868.64	Lung	mCherry_K-eGFP_L-1	rep1	-9.17177912718381
132.84	3157.41	Lung	mCherry_K-eGFP_L-1	rep1	-4.57098007841195
-1.62	681.36	Lung	mCherry_K-eGFP_L-1	rep1	NA
131.22	812.94	Lung	mCherry_K-eGFP_L-1	rep1	-2.63116125019272
86.67	1117.41	Lung	mCherry_K-eGFP_L-1	rep1	-3.68848212167595
104.49	1691.67	Lung	mCherry_K-eGFP_L-1	rep1	-4.01701138045164
43.74	9931.23	Lung	mCherry_K-eGFP_L-1	rep1	-7.82687537848249
149.04	13814.88	Lung	mCherry_K-eGFP_L-1	rep1	-6.5343796409255
104.49	10542.72	Lung	mCherry_K-eGFP_L-1	rep1	-6.65673843835754
316.71	6191.91	Lung	mCherry_K-eGFP_L-1	rep1	-4.2891501761701
87.48	8480.28	Lung	mCherry_K-eGFP_L-1	rep1	-6.59901486954777
-36.45	973.08	Lung	mCherry_K-eGFP_L-1	rep1	NA
-36.45	631.38	Lung	mCherry_K-eGFP_L-1	rep1	NA
234.9	3605.19	Lung	mCherry_K-eGFP_L-1	rep1	-3.93995667563152
135.27	2110.38	Lung	mCherry_K-eGFP_L-1	rep1	-3.96358897647283
104.49	2876.4	Lung	mCherry_K-eGFP_L-1	rep1	-4.78282753094977
219.51	2305.71	Lung	mCherry_K-eGFP_L-1	rep1	-3.39285250005198
-6.48	4146.3	Lung	mCherry_K-eGFP_L-1	rep1	NA
167.67	23742.54	Lung	mCherry_K-eGFP_L-1	rep1	-7.14570589309375
27.54	13767.45	Lung	mCherry_K-eGFP_L-1	rep1	-8.96551709417315
-17.01	1174.53	Lung	mCherry_K-eGFP_L-1	rep1	NA
-72.9	709.92	Lung	mCherry_K-eGFP_L-1	rep1	NA
40.5	4474.74	Lung	mCherry_K-eGFP_L-1	rep1	-6.78773814033138
-4.86	5316.24	Lung	mCherry_K-eGFP_L-1	rep1	NA
119.07	4557.87	Lung	mCherry_K-eGFP_L-1	rep1	-5.25847790322119
640.71	1103.13	Lung	mCherry_K-eGFP_L-1	rep1	-0.783859404576058
55.89	1802.34	Lung	mCherry_K-eGFP_L-1	rep1	-5.01113720686032
-6.48	3905.58	Lung	mCherry_K-eGFP_L-1	rep1	NA
44.55	3176.28	Lung	mCherry_K-eGFP_L-1	rep1	-6.15576885464125
237.33	4150.38	Lung	mCherry_K-eGFP_L-1	rep1	-4.12827704973833
-40.5	1006.74	Lung	mCherry_K-eGFP_L-1	rep1	NA
33.21	1199.52	Lung	mCherry_K-eGFP_L-1	rep1	-5.17469567930515
-31.59	3662.31	Lung	mCherry_K-eGFP_L-1	rep1	NA
59.94	2411.28	Lung	mCherry_K-eGFP_L-1	rep1	-5.33013629363545
63.18	970.02	Lung	mCherry_K-eGFP_L-1	rep1	-3.94047465108519
143.37	2284.8	Lung	mCherry_K-eGFP_L-1	rep1	-3.99425280594884
115.83	7087.98	Lung	mCherry_K-eGFP_L-1	rep1	-5.93529366785105
4.05	729.81	Lung	mCherry_K-eGFP_L-1	rep1	-7.49345520092618
70.47	3106.41	Lung	mCherry_K-eGFP_L-1	rep1	-5.46209523232182
-63.18	2950.35	Lung	mCherry_K-eGFP_L-1	rep1	NA
7.29	4005.54	Lung	mCherry_K-eGFP_L-1	rep1	-9.10186222031096
332.1	737.46	Lung	mCherry_K-eGFP_L-1	rep1	-1.15094707653254
-6.48	1497.87	Lung	mCherry_K-eGFP_L-1	rep1	NA
-27.54	1762.56	Lung	mCherry_K-eGFP_L-1	rep1	NA
-75.33	1189.32	Lung	mCherry_K-eGFP_L-1	rep1	NA
37.26	4099.89	Lung	mCherry_K-eGFP_L-1	rep1	-6.78181371825434
-17.01	831.81	Lung	mCherry_K-eGFP_L-1	rep1	NA
137.7	1797.24	Lung	mCherry_K-eGFP_L-1	rep1	-3.70618261186958
-73.71	755.82	Lung	mCherry_K-eGFP_L-1	rep1	NA
26.73	8633.79	Lung	mCherry_K-eGFP_L-1	rep1	-8.33539035469392
93.96	1142.91	Lung	mCherry_K-eGFP_L-1	rep1	-3.60452127746969
63.99	1268.88	Lung	mCherry_K-eGFP_L-1	rep1	-4.30956536104037
-7.29	2231.76	Lung	mCherry_K-eGFP_L-1	rep1	NA
131.22	18590.01	Lung	mCherry_K-eGFP_L-1	rep1	-7.14639610987184
26.73	23114.73	Lung	mCherry_K-eGFP_L-1	rep1	-9.7561369578299
73.71	11789.16	Lung	mCherry_K-eGFP_L-1	rep1	-7.32138485346378
-29.16	1076.61	Lung	mCherry_K-eGFP_L-1	rep1	NA
132.84	6006.27	Lung	mCherry_K-eGFP_L-1	rep1	-5.49870779679182
155.52	2935.56	Lung	mCherry_K-eGFP_L-1	rep1	-4.23846371510601
-5.67	2354.67	Lung	mCherry_K-eGFP_L-1	rep1	NA
153.9	4512.48	Lung	mCherry_K-eGFP_L-1	rep1	-4.87385540099063
10.53	3373.65	Lung	mCherry_K-eGFP_L-1	rep1	-8.32366106211182
74.52	1012.35	Lung	mCherry_K-eGFP_L-1	rep1	-3.76393667506018
35.64	4054.5	Lung	mCherry_K-eGFP_L-1	rep1	-6.82988286550865
-34.83	1874.25	Lung	mCherry_K-eGFP_L-1	rep1	NA
-24.3	2012.46	Lung	mCherry_K-eGFP_L-1	rep1	NA
-45.36	1153.62	Lung	mCherry_K-eGFP_L-1	rep1	NA
66.42	9043.83	Lung	mCherry_K-eGFP_L-1	rep1	-7.08917234044083
-6.48	12061.5	Lung	mCherry_K-eGFP_L-1	rep1	NA
42.93	690.03	Lung	mCherry_K-eGFP_L-1	rep1	-4.00660100850021
-6.48	779.79	Lung	mCherry_K-eGFP_L-1	rep1	NA
56.7	5344.8	Lung	mCherry_K-eGFP_L-1	rep1	-6.55864341856672
222.75	6066.96	Lung	mCherry_K-eGFP_L-1	rep1	-4.76747646272727
90.72	50101.38	Lung	mCherry_K-eGFP_L-1	rep1	-9.10921398616046
162	2770.83	Lung	mCherry_K-eGFP_L-1	rep1	-4.09625248098347
25.92	22577.7	Lung	mCherry_K-eGFP_L-1	rep1	-9.7666170920721
56.7	2586.72	Lung	mCherry_K-eGFP_L-1	rep1	-5.51163135228131
28.35	2105.79	Lung	mCherry_K-eGFP_L-1	rep1	-6.21486902531808
42.93	3055.41	Lung	mCherry_K-eGFP_L-1	rep1	-6.1532360026888
21.06	797.64	Lung	mCherry_K-eGFP_L-1	rep1	-5.24316041825313
-26.73	9013.74	Lung	mCherry_K-eGFP_L-1	rep1	NA
38.07	3883.14	Lung	mCherry_K-eGFP_L-1	rep1	-6.6724253419715
122.31	8536.38	Lung	mCherry_K-eGFP_L-1	rep1	-6.12501013190317
78.57	3673.53	Lung	mCherry_K-eGFP_L-1	rep1	-5.54704468585132
54.27	3541.95	Lung	mCherry_K-eGFP_L-1	rep1	-6.02824512749785
68.85	6692.73	Lung	mCherry_K-eGFP_L-1	rep1	-6.60299434928169
23.49	1115.37	Lung	mCherry_K-eGFP_L-1	rep1	-5.56933184900739
-30.78	12966.75	Lung	mCherry_K-eGFP_L-1	rep1	NA
98.82	7835.64	Lung	mCherry_K-eGFP_L-1	rep1	-6.30910425005505
59.94	1139.34	Lung	mCherry_K-eGFP_L-1	rep1	-4.24853544394124
26.73	1337.22	Lung	mCherry_K-eGFP_L-1	rep1	-5.64463318995017
51.84	21388.38	Lung	mCherry_K-eGFP_L-1	rep1	-8.68854578038361
64.8	5214.24	Lung	mCherry_K-eGFP_L-1	rep1	-6.3303193651465
-25.11	1251.54	Lung	mCherry_K-eGFP_L-1	rep1	NA
49.41	1534.59	Lung	mCherry_K-eGFP_L-1	rep1	-4.95690639285732
-53.46	4999.53	Lung	mCherry_K-eGFP_L-1	rep1	NA
-6.48	1944.12	Lung	mCherry_K-eGFP_L-1	rep1	NA
51.84	3203.31	Lung	mCherry_K-eGFP_L-1	rep1	-5.94935389308701
92.34	685.95	Lung	mCherry_K-eGFP_L-1	rep1	-2.89307578236612
1210.95	1444.83	Lung	mCherry_K-eGFP_L-1	rep1	-0.254760456379502
38.88	4250.85	Lung	mCherry_K-eGFP_L-1	rep1	-6.77257932223949
10.53	8653.17	Lung	mCherry_K-eGFP_L-1	rep1	-9.68257949951059
29.97	1847.22	Lung	mCherry_K-eGFP_L-1	rep1	-5.94569280440809
-30.78	1641.69	Lung	mCherry_K-eGFP_L-1	rep1	NA
23.49	15014.91	Lung	mCherry_K-eGFP_L-1	rep1	-9.3201333986584
-10.53	1272.45	Lung	mCherry_K-eGFP_L-1	rep1	NA
49.41	1845.69	Lung	mCherry_K-eGFP_L-1	rep1	-5.22321339389652
130.41	1746.24	Lung	mCherry_K-eGFP_L-1	rep1	-3.7431254473734
171.72	4078.47	Lung	mCherry_K-eGFP_L-1	rep1	-4.56989805708056
296.46	808.35	Lung	mCherry_K-eGFP_L-1	rep1	-1.4471426258296
-140.94	5537.07	Lung	mCherry_K-eGFP_L-1	rep1	NA
-3.24	7822.89	Lung	mCherry_K-eGFP_L-1	rep1	NA
480.33	3393.54	Lung	mCherry_K-eGFP_L-1	rep1	-2.82069319542373
80.19	2499	Lung	mCherry_K-eGFP_L-1	rep1	-4.96178475289719
72.9	8258.43	Lung	mCherry_K-eGFP_L-1	rep1	-6.82380491394935
67.23	13115.16	Lung	mCherry_K-eGFP_L-1	rep1	-7.60791454313765
104.49	730.32	Lung	mCherry_K-eGFP_L-1	rep1	-2.80516386092787
-133.65	9065.25	Lung	mCherry_K-eGFP_L-1	rep1	NA
56.7	11988.57	Lung	mCherry_K-eGFP_L-1	rep1	-7.72409513343901
108.54	4349.79	Lung	mCherry_K-eGFP_L-1	rep1	-5.32464703302778
132.03	1094.46	Lung	mCherry_K-eGFP_L-1	rep1	-3.05128154561232
98.01	1211.76	Lung	mCherry_K-eGFP_L-1	rep1	-3.62803122261304
21.87	3245.64	Lung	mCherry_K-eGFP_L-1	rep1	-7.21340595725445
197.64	57638.67	Lung	mCherry_K-eGFP_L-1	rep1	-8.18801827489345
-36.45	2850.39	Lung	mCherry_K-eGFP_L-1	rep1	NA
162.81	11042.52	Lung	mCherry_K-eGFP_L-1	rep1	-6.08373632062258
30.78	1281.12	Lung	mCherry_K-eGFP_L-1	rep1	-5.37926857453491
96.39	4363.56	Lung	mCherry_K-eGFP_L-1	rep1	-5.50047834294397
196.02	5136.21	Lung	mCherry_K-eGFP_L-1	rep1	-4.71163142423098
-5.67	988.38	Lung	mCherry_K-eGFP_L-1	rep1	NA
15.39	1474.41	Lung	mCherry_K-eGFP_L-1	rep1	-6.58200071912033
83.43	657.39	Lung	mCherry_K-eGFP_L-1	rep1	-2.9781113602653
102.87	9050.46	Lung	mCherry_K-eGFP_L-1	rep1	-6.45909690546795
-78.57	697.68	Lung	mCherry_K-eGFP_L-1	rep1	NA
63.18	5497.29	Lung	mCherry_K-eGFP_L-1	rep1	-6.44310884094794
-81.81	4659.87	Lung	mCherry_K-eGFP_L-1	rep1	NA
-1.62	9795.57	Lung	mCherry_K-eGFP_L-1	rep1	NA
67.23	5459.04	Lung	mCherry_K-eGFP_L-1	rep1	-6.34339830838141
29.16	3180.87	Lung	mCherry_K-eGFP_L-1	rep1	-6.76928688122408
13.77	4663.95	Lung	mCherry_K-eGFP_L-1	rep1	-8.40387995247261
85.05	11661.15	Lung	mCherry_K-eGFP_L-1	rep1	-7.09918312011507
132.03	3679.14	Lung	mCherry_K-eGFP_L-1	rep1	-4.80043089264336
473.85	998.07	Lung	mCherry_K-eGFP_L-1	rep1	-1.07471056524291
286.74	3629.67	Lung	mCherry_K-eGFP_L-1	rep1	-3.66202330963368
85.05	623.22	Lung	mCherry_K-eGFP_L-1	rep1	-2.87335839123948
-102.87	1578.45	Lung	mCherry_K-eGFP_L-1	rep1	NA
84.24	681.36	Lung	mCherry_K-eGFP_L-1	rep1	-3.01583991341983
102.06	4004.52	Lung	mCherry_K-eGFP_L-1	rep1	-5.29413987305313
458.46	756.84	Lung	mCherry_K-eGFP_L-1	rep1	-0.723192472875792
144.18	1817.64	Lung	mCherry_K-eGFP_L-1	rep1	-3.6561235296424
68.04	39341.4	Lung	mCherry_K-eGFP_L-1	rep1	-9.17544944182423
669.87	736.44	Lung	mCherry_K-eGFP_L-1	rep1	-0.136686846802767
89.1	704.82	Lung	mCherry_K-eGFP_L-1	rep1	-2.98375752595047
44.55	3162	Lung	mCherry_K-eGFP_L-1	rep1	-6.14926812572381
65.61	12268.56	Lung	mCherry_K-eGFP_L-1	rep1	-7.54683448877625
64.8	793.56	Lung	mCherry_K-eGFP_L-1	rep1	-3.6142735891857
115.02	9259.56	Lung	mCherry_K-eGFP_L-1	rep1	-6.33098699252008
67.23	9905.22	Lung	mCherry_K-eGFP_L-1	rep1	-7.20294005867028
63.99	683.4	Lung	mCherry_K-eGFP_L-1	rep1	-3.4168118762549
63.18	2538.27	Lung	mCherry_K-eGFP_L-1	rep1	-5.32823379190164
102.87	3843.36	Lung	mCherry_K-eGFP_L-1	rep1	-5.22347390192749
48.6	10262.73	Lung	mCherry_K-eGFP_L-1	rep1	-7.72224252571023
81	1489.71	Lung	mCherry_K-eGFP_L-1	rep1	-4.20096579214133
40.5	8406.33	Lung	mCherry_K-eGFP_L-1	rep1	-7.69741037400595
85.86	2553.06	Lung	mCherry_K-eGFP_L-1	rep1	-4.894097460212
-5.67	2758.59	Lung	mCherry_K-eGFP_L-1	rep1	NA
1.62	5355	Lung	mCherry_K-eGFP_L-1	rep1	-11.6906770465277
0	12056.91	Lung	mCherry_K-eGFP_L-1	rep1	-Inf
-22.68	1186.77	Lung	mCherry_K-eGFP_L-1	rep1	NA
207.36	1382.61	Lung	mCherry_K-eGFP_L-1	rep1	-2.73718473692458
48.6	629.34	Lung	mCherry_K-eGFP_L-1	rep1	-3.69481142262777
8.1	2331.21	Lung	mCherry_K-eGFP_L-1	rep1	-8.16894134780354
93.15	10344.33	Lung	mCherry_K-eGFP_L-1	rep1	-6.79506872067568
-35.64	6108.27	Lung	mCherry_K-eGFP_L-1	rep1	NA
146.61	811.92	Lung	mCherry_K-eGFP_L-1	rep1	-2.46935407254731
-5.67	1846.71	Lung	mCherry_K-eGFP_L-1	rep1	NA
48.6	2814.18	Lung	mCherry_K-eGFP_L-1	rep1	-5.85561448483163
-8.1	800.7	Lung	mCherry_K-eGFP_L-1	rep1	NA
81.81	3300.21	Lung	mCherry_K-eGFP_L-1	rep1	-5.33413681821669
40.5	1547.34	Lung	mCherry_K-eGFP_L-1	rep1	-5.25572451955918
153.9	724.71	Lung	mCherry_K-eGFP_L-1	rep1	-2.2354105699987
-15.39	5166.3	Lung	mCherry_K-eGFP_L-1	rep1	NA
76.95	919.53	Lung	mCherry_K-eGFP_L-1	rep1	-3.57890341218826
130.41	11017.02	Lung	mCherry_K-eGFP_L-1	rep1	-6.40053572960059
122.31	1334.16	Lung	mCherry_K-eGFP_L-1	rep1	-3.44731742525987
16.2	2538.27	Lung	mCherry_K-eGFP_L-1	rep1	-7.29170791587653
683.64	945.54	Lung	mCherry_K-eGFP_L-1	rep1	-0.467901679005217
-12.96	3066.12	Lung	mCherry_K-eGFP_L-1	rep1	NA
255.96	1014.9	Lung	mCherry_K-eGFP_L-1	rep1	-1.98734730634078
-44.55	691.56	Lung	mCherry_K-eGFP_L-1	rep1	NA
285.93	61956.33	Lung	mCherry_K-eGFP_L-1	rep1	-7.75944588139506
60.75	8877.57	Lung	mCherry_K-eGFP_L-1	rep1	-7.19113661205639
51.84	3591.42	Lung	mCherry_K-eGFP_L-1	rep1	-6.11434485095
-37.26	5085.21	Lung	mCherry_K-eGFP_L-1	rep1	NA
45.36	2376.6	Lung	mCherry_K-eGFP_L-1	rep1	-5.71133465657091
73.71	11960.01	Lung	mCherry_K-eGFP_L-1	rep1	-7.34214252204312
41.31	4063.68	Lung	mCherry_K-eGFP_L-1	rep1	-6.62015192918346
100.44	708.39	Lung	mCherry_K-eGFP_L-1	rep1	-2.81820991268139
86.67	1653.93	Lung	mCherry_K-eGFP_L-1	rep1	-4.25422166114153
76.95	6952.32	Lung	mCherry_K-eGFP_L-1	rep1	-6.49742935098176
29.97	882.3	Lung	mCherry_K-eGFP_L-1	rep1	-4.87967829598201
-34.02	1579.98	Lung	mCherry_K-eGFP_L-1	rep1	NA
81	1933.41	Lung	mCherry_K-eGFP_L-1	rep1	-4.57708189048279
193.59	1345.38	Lung	mCherry_K-eGFP_L-1	rep1	-2.79693738035767
75.33	7781.58	Lung	mCherry_K-eGFP_L-1	rep1	-6.6906947753901
396.09	636.48	Lung	mCherry_K-eGFP_L-1	rep1	-0.684286902996886
38.07	3159.96	Lung	mCherry_K-eGFP_L-1	rep1	-6.3751079161988
72.09	734.4	Lung	mCherry_K-eGFP_L-1	rep1	-3.34869500445015
334.53	745.62	Lung	mCherry_K-eGFP_L-1	rep1	-1.15630496361986
0.81	8180.4	Lung	mCherry_K-eGFP_L-1	rep1	-13.3019618604292
15.39	732.87	Lung	mCherry_K-eGFP_L-1	rep1	-5.57349217210062
96.39	25739.7	Lung	mCherry_K-eGFP_L-1	rep1	-8.06089604196472
-59.13	8637.87	Lung	mCherry_K-eGFP_L-1	rep1	NA
13.77	4211.07	Lung	mCherry_K-eGFP_L-1	rep1	-8.2565144877166
116.64	3293.07	Lung	mCherry_K-eGFP_L-1	rep1	-4.81929864939191
62.37	708.9	Lung	mCherry_K-eGFP_L-1	rep1	-3.50665796600284
-29.16	1575.9	Lung	mCherry_K-eGFP_L-1	rep1	NA
33.21	961.35	Lung	mCherry_K-eGFP_L-1	rep1	-4.85537214262481
-4.05	1685.55	Lung	mCherry_K-eGFP_L-1	rep1	NA
29.97	1411.68	Lung	mCherry_K-eGFP_L-1	rep1	-5.55775020109465
-82.62	3372.63	Lung	mCherry_K-eGFP_L-1	rep1	NA
42.93	9521.19	Lung	mCherry_K-eGFP_L-1	rep1	-7.7930119161322
162.81	813.96	Lung	mCherry_K-eGFP_L-1	rep1	-2.32176858413029
62.37	2789.7	Lung	mCherry_K-eGFP_L-1	rep1	-5.48311391607189
-4.86	2301.12	Lung	mCherry_K-eGFP_L-1	rep1	NA
-65.61	1021.02	Lung	mCherry_K-eGFP_L-1	rep1	NA
-125.55	3581.73	Lung	mCherry_K-eGFP_L-1	rep1	NA
110.16	5636.52	Lung	mCherry_K-eGFP_L-1	rep1	-5.67713234464902
88.29	1494.3	Lung	mCherry_K-eGFP_L-1	rep1	-4.08107596361956
-125.55	2937.09	Lung	mCherry_K-eGFP_L-1	rep1	NA
85.86	5398.35	Lung	mCherry_K-eGFP_L-1	rep1	-5.97438853341862
59.13	1076.61	Lung	mCherry_K-eGFP_L-1	rep1	-4.18646164355401
32.4	8690.91	Lung	mCherry_K-eGFP_L-1	rep1	-8.06736962203043
72.9	18302.88	Lung	mCherry_K-eGFP_L-1	rep1	-7.97193614784347
12.15	2737.68	Lung	mCherry_K-eGFP_L-1	rep1	-7.81585369967854
68.85	968.49	Lung	mCherry_K-eGFP_L-1	rep1	-3.81420859309867
5.67	9523.23	Lung	mCherry_K-eGFP_L-1	rep1	-10.7138865258263
204.12	5111.22	Lung	mCherry_K-eGFP_L-1	rep1	-4.64617823801653
-14.58	650.76	Lung	mCherry_K-eGFP_L-1	rep1	NA
62.37	3554.19	Lung	mCherry_K-eGFP_L-1	rep1	-5.83252473792193
11.34	1391.79	Lung	mCherry_K-eGFP_L-1	rep1	-6.93937709630341
-9.72	650.76	Lung	mCherry_K-eGFP_L-1	rep1	NA
-5.67	679.32	Lung	mCherry_K-eGFP_L-1	rep1	NA
102.87	11483.16	Lung	mCherry_K-eGFP_L-1	rep1	-6.80255358518252
-15.39	725.73	Lung	mCherry_K-eGFP_L-1	rep1	NA
221.94	3261.45	Lung	mCherry_K-eGFP_L-1	rep1	-3.87727189989534
102.87	2295	Lung	mCherry_K-eGFP_L-1	rep1	-4.4795999384191
98.82	16791.75	Lung	mCherry_K-eGFP_L-1	rep1	-7.40873382155522
102.87	3114.57	Lung	mCherry_K-eGFP_L-1	rep1	-4.92013878215796
64.8	1379.04	Lung	mCherry_K-eGFP_L-1	rep1	-4.41152668048169
118.26	5615.61	Lung	mCherry_K-eGFP_L-1	rep1	-5.56940865768014
39.69	1304.58	Lung	mCherry_K-eGFP_L-1	rep1	-5.0386660438533
176.58	1615.17	Lung	mCherry_K-eGFP_L-1	rep1	-3.19329216633813
-35.64	7197.12	Lung	mCherry_K-eGFP_L-1	rep1	NA
42.93	2161.38	Lung	mCherry_K-eGFP_L-1	rep1	-5.65382275689584
79.38	3011.04	Lung	mCherry_K-eGFP_L-1	rep1	-5.24534250103206
220.32	777.24	Lung	mCherry_K-eGFP_L-1	rep1	-1.81875968532985
-93.96	1638.63	Lung	mCherry_K-eGFP_L-1	rep1	NA
65.61	709.92	Lung	mCherry_K-eGFP_L-1	rep1	-3.43566883205097
181.44	10109.22	Lung	mCherry_K-eGFP_L-1	rep1	-5.8000353314801
17.01	918.51	Lung	mCherry_K-eGFP_L-1	rep1	-5.75484038221439
65.61	9946.53	Lung	mCherry_K-eGFP_L-1	rep1	-7.24413377573823
-8.91	4494.63	Lung	mCherry_K-eGFP_L-1	rep1	NA
106.92	681.87	Lung	mCherry_K-eGFP_L-1	rep1	-2.67296496982177
-81	831.3	Lung	mCherry_K-eGFP_L-1	rep1	NA
247.05	73923.99	Lung	mCherry_K-eGFP_L-1	rep1	-8.22509576138535
50.22	4340.61	Lung	mCherry_K-eGFP_L-1	rep1	-6.43349196469551
95.58	2253.18	Lung	mCherry_K-eGFP_L-1	rep1	-4.5591099930803
133.65	7186.41	Lung	mCherry_K-eGFP_L-1	rep1	-5.74873950382
-19.44	4046.85	Lung	mCherry_K-eGFP_L-1	rep1	NA
60.75	871.59	Lung	mCherry_K-eGFP_L-1	rep1	-3.84269333026713
42.12	7494.45	Lung	mCherry_K-eGFP_L-1	rep1	-7.47517335948447
107.73	12412.38	Lung	mCherry_K-eGFP_L-1	rep1	-6.84821590111966
-34.02	673.71	Lung	mCherry_K-eGFP_L-1	rep1	NA
63.18	1482.57	Lung	mCherry_K-eGFP_L-1	rep1	-4.55248847636086
177.39	3909.66	Lung	mCherry_K-eGFP_L-1	rep1	-4.46204656228622
67.23	1049.07	Lung	mCherry_K-eGFP_L-1	rep1	-3.96386198626488
81.81	16066.02	Lung	mCherry_K-eGFP_L-1	rep1	-7.61751966127441
60.75	8971.92	Lung	mCherry_K-eGFP_L-1	rep1	-7.20638853744596
59.94	2486.76	Lung	mCherry_K-eGFP_L-1	rep1	-5.37460438407813
-49.41	1035.3	Lung	mCherry_K-eGFP_L-1	rep1	NA
-4.86	1021.53	Lung	mCherry_K-eGFP_L-1	rep1	NA
50.22	2817.24	Lung	mCherry_K-eGFP_L-1	rep1	-5.80987663295805
-12.96	1072.53	Lung	mCherry_K-eGFP_L-1	rep1	NA
95.58	1412.19	Lung	mCherry_K-eGFP_L-1	rep1	-3.88508162809196
58.32	1312.23	Lung	mCherry_K-eGFP_L-1	rep1	-4.49188607937836
191.97	1352.52	Lung	mCherry_K-eGFP_L-1	rep1	-2.8166971503012
34.02	1695.75	Lung	mCherry_K-eGFP_L-1	rep1	-5.63939654158403
101.25	5035.74	Lung	mCherry_K-eGFP_L-1	rep1	-5.63620998416588
19.44	3252.78	Lung	mCherry_K-eGFP_L-1	rep1	-7.38650122061798
99.63	1806.93	Lung	mCherry_K-eGFP_L-1	rep1	-4.18081658386595
88.29	7936.62	Lung	mCherry_K-eGFP_L-1	rep1	-6.49013087864759
84.24	6067.47	Lung	mCherry_K-eGFP_L-1	rep1	-6.17044582354346
46.98	1244.91	Lung	mCherry_K-eGFP_L-1	rep1	-4.72785092374045
-43.74	1983.9	Lung	mCherry_K-eGFP_L-1	rep1	NA
61.56	787.44	Lung	mCherry_K-eGFP_L-1	rep1	-3.67710486291137
-4.05	828.24	Lung	mCherry_K-eGFP_L-1	rep1	NA
37.26	681.87	Lung	mCherry_K-eGFP_L-1	rep1	-4.19379713312321
61.56	2234.31	Lung	mCherry_K-eGFP_L-1	rep1	-5.18169232496624
-12.15	1349.97	Lung	mCherry_K-eGFP_L-1	rep1	NA
49.41	3839.28	Lung	mCherry_K-eGFP_L-1	rep1	-6.27988891425252
41.31	2017.05	Lung	mCherry_K-eGFP_L-1	rep1	-5.60961197647553
116.64	4811.85	Lung	mCherry_K-eGFP_L-1	rep1	-5.36645714013237
39.69	11201.13	Lung	mCherry_K-eGFP_L-1	rep1	-8.14065300488951
-37.26	3115.59	Lung	mCherry_K-eGFP_L-1	rep1	NA
55.08	7410.81	Lung	mCherry_K-eGFP_L-1	rep1	-7.07195886772066
37.26	2703.51	Lung	mCherry_K-eGFP_L-1	rep1	-6.18106220830263
472.23	643.62	Lung	mCherry_K-eGFP_L-1	rep1	-0.446719460868923
33.21	873.63	Lung	mCherry_K-eGFP_L-1	rep1	-4.71733277055279
-74.52	3608.76	Lung	mCherry_K-eGFP_L-1	rep1	NA
94.77	2452.08	Lung	mCherry_K-eGFP_L-1	rep1	-4.69343180021465
301.32	4335.51	Lung	mCherry_K-eGFP_L-1	rep1	-3.84683337273634
260.01	7775.97	Lung	mCherry_K-eGFP_L-1	rep1	-4.90238363740975
92.34	2066.52	Lung	mCherry_K-eGFP_L-1	rep1	-4.48410378372327
42.93	20269.44	Lung	mCherry_K-eGFP_L-1	rep1	-8.88310434274415
52.65	7678.56	Lung	mCherry_K-eGFP_L-1	rep1	-7.18825843878695
42.93	915.45	Lung	mCherry_K-eGFP_L-1	rep1	-4.41442301323409
85.86	1577.43	Lung	mCherry_K-eGFP_L-1	rep1	-4.19944600261294
-4.05	1565.7	Lung	mCherry_K-eGFP_L-1	rep1	NA
-31.59	3989.73	Lung	mCherry_K-eGFP_L-1	rep1	NA
46.98	731.34	Lung	mCherry_K-eGFP_L-1	rep1	-3.9604236526612
101.25	5887.95	Lung	mCherry_K-eGFP_L-1	rep1	-5.86177160708626
65.61	972.06	Lung	mCherry_K-eGFP_L-1	rep1	-3.88905774011219
82.62	18435.99	Lung	mCherry_K-eGFP_L-1	rep1	-7.80181811471271
99.63	22657.26	Lung	mCherry_K-eGFP_L-1	rep1	-7.8291774640317
2.43	2472.99	Lung	mCherry_K-eGFP_L-1	rep1	-9.99108437676204
-0.81	753.78	Lung	mCherry_K-eGFP_L-1	rep1	NA
101.25	1052.64	Lung	mCherry_K-eGFP_L-1	rep1	-3.37801830984804
-22.68	4477.8	Lung	mCherry_K-eGFP_L-1	rep1	NA
-34.02	654.84	Lung	mCherry_K-eGFP_L-1	rep1	NA
290.79	16841.22	Lung	mCherry_K-eGFP_L-1	rep1	-5.85587518552181
49.41	1426.98	Lung	mCherry_K-eGFP_L-1	rep1	-4.85201824868874
62.37	2936.58	Lung	mCherry_K-eGFP_L-1	rep1	-5.5571408719554
-72.09	744.09	Lung	mCherry_K-eGFP_L-1	rep1	NA
-19.44	3081.42	Lung	mCherry_K-eGFP_L-1	rep1	NA
62.37	6989.04	Lung	mCherry_K-eGFP_L-1	rep1	-6.80809823447597
28.35	1072.02	Lung	mCherry_K-eGFP_L-1	rep1	-5.24083927610408
132.03	2765.22	Lung	mCherry_K-eGFP_L-1	rep1	-4.3884565826935
17.82	2444.94	Lung	mCherry_K-eGFP_L-1	rep1	-7.10015791409871
-12.96	7978.44	Lung	mCherry_K-eGFP_L-1	rep1	NA
-120.69	886.89	Lung	mCherry_K-eGFP_L-1	rep1	NA
25.92	1007.76	Lung	mCherry_K-eGFP_L-1	rep1	-5.28094257067155
64.8	5491.17	Lung	mCherry_K-eGFP_L-1	rep1	-6.40497595273674
159.57	1163.31	Lung	mCherry_K-eGFP_L-1	rep1	-2.86597425094263
-45.36	3040.11	Lung	mCherry_K-eGFP_L-1	rep1	NA
121.5	2721.87	Lung	mCherry_K-eGFP_L-1	rep1	-4.48556994457931
-2.43	21204.78	Lung	mCherry_K-eGFP_L-1	rep1	NA
-12.15	1434.12	Lung	mCherry_K-eGFP_L-1	rep1	NA
-14.58	22133.49	Lung	mCherry_K-eGFP_L-1	rep1	NA
-41.31	1505.01	Lung	mCherry_K-eGFP_L-1	rep1	NA
-9.72	6368.88	Lung	mCherry_K-eGFP_L-1	rep1	NA
71.28	3445.05	Lung	mCherry_K-eGFP_L-1	rep1	-5.59488377466262
61.56	33653.37	Lung	mCherry_K-eGFP_L-1	rep1	-9.09454203446896
42.93	5305.53	Lung	mCherry_K-eGFP_L-1	rep1	-6.94936689445868
119.07	1597.32	Lung	mCherry_K-eGFP_L-1	rep1	-3.74577149154155
126.36	37175.43	Lung	mCherry_K-eGFP_L-1	rep1	-8.20066577728686
75.33	1719.21	Lung	mCherry_K-eGFP_L-1	rep1	-4.51237743996305
33.21	1069.47	Lung	mCherry_K-eGFP_L-1	rep1	-5.00913448056538
54.27	1944.12	Lung	mCherry_K-eGFP_L-1	rep1	-5.16281855253904
62.37	1024.59	Lung	mCherry_K-eGFP_L-1	rep1	-4.03805064712526
144.99	4063.17	Lung	mCherry_K-eGFP_L-1	rep1	-4.80858042140337
59.13	2594.88	Lung	mCherry_K-eGFP_L-1	rep1	-5.45563373549121
-34.02	12295.59	Lung	mCherry_K-eGFP_L-1	rep1	NA
60.75	711.45	Lung	mCherry_K-eGFP_L-1	rep1	-3.54980605530754
8.1	7656.63	Lung	mCherry_K-eGFP_L-1	rep1	-9.88457191867292
-24.3	23550.27	Lung	mCherry_K-eGFP_L-1	rep1	NA
-105.3	10345.35	Lung	mCherry_K-eGFP_L-1	rep1	NA
-28.35	3526.65	Lung	mCherry_K-eGFP_L-1	rep1	NA
51.03	1987.47	Lung	mCherry_K-eGFP_L-1	rep1	-5.28344363175599
84.24	13129.95	Lung	mCherry_K-eGFP_L-1	rep1	-7.2841402706306
95.58	835.89	Lung	mCherry_K-eGFP_L-1	rep1	-3.12853242882449
89.91	1009.29	Lung	mCherry_K-eGFP_L-1	rep1	-3.48871536978428
-108.54	754.29	Lung	mCherry_K-eGFP_L-1	rep1	NA
40.5	1391.28	Lung	mCherry_K-eGFP_L-1	rep1	-5.10234707833632
294.84	1005.72	Lung	mCherry_K-eGFP_L-1	rep1	-1.77022453526609
47.79	8671.02	Lung	mCherry_K-eGFP_L-1	rep1	-7.50334913448253
29.16	1347.93	Lung	mCherry_K-eGFP_L-1	rep1	-5.53061104728613
-44.55	5301.45	Lung	mCherry_K-eGFP_L-1	rep1	NA
38.88	730.83	Lung	mCherry_K-eGFP_L-1	rep1	-4.23243573262786
134.46	4109.07	Lung	mCherry_K-eGFP_L-1	rep1	-4.93356294792978
243	2198.1	Lung	mCherry_K-eGFP_L-1	rep1	-3.17722880256745
125.55	859.35	Lung	mCherry_K-eGFP_L-1	rep1	-2.77498380988185
45.36	5913.45	Lung	mCherry_K-eGFP_L-1	rep1	-7.02643561656263
51.03	98553.42	Lung	mCherry_K-eGFP_L-1	rep1	-10.915344579469
110.16	5050.02	Lung	mCherry_K-eGFP_L-1	rep1	-5.51861673179869
78.57	5263.71	Lung	mCherry_K-eGFP_L-1	rep1	-6.06595763646883
50.22	5865.51	Lung	mCherry_K-eGFP_L-1	rep1	-6.86785071570767
25.92	3862.23	Lung	mCherry_K-eGFP_L-1	rep1	-7.21922455245885
-21.87	5324.4	Lung	mCherry_K-eGFP_L-1	rep1	NA
61.56	670.14	Lung	mCherry_K-eGFP_L-1	rep1	-3.44439738596561
-46.98	1463.7	Lung	mCherry_K-eGFP_L-1	rep1	NA
187.92	6173.04	Lung	mCherry_K-eGFP_L-1	rep1	-5.03779061617604
132.03	19621.23	Lung	mCherry_K-eGFP_L-1	rep1	-7.21540589511524
524.88	1122.51	Lung	mCherry_K-eGFP_L-1	rep1	-1.0966687660938
82.62	7354.71	Lung	mCherry_K-eGFP_L-1	rep1	-6.47603358597443
-24.3	5585.01	Lung	mCherry_K-eGFP_L-1	rep1	NA
132.03	1154.13	Lung	mCherry_K-eGFP_L-1	rep1	-3.12786805412269
48.6	1512.66	Lung	mCherry_K-eGFP_L-1	rep1	-4.95998762593298
52.65	4342.14	Lung	mCherry_K-eGFP_L-1	rep1	-6.36582890084012
157.14	10217.34	Lung	mCherry_K-eGFP_L-1	rep1	-6.02282537568402
31.59	7862.16	Lung	mCherry_K-eGFP_L-1	rep1	-7.95931397652034
150.66	4571.64	Lung	mCherry_K-eGFP_L-1	rep1	-4.92334346148923
243	21609.72	Lung	mCherry_K-eGFP_L-1	rep1	-6.47458025507175
55.08	6962.52	Lung	mCherry_K-eGFP_L-1	rep1	-6.9819371969354
68.85	736.44	Lung	mCherry_K-eGFP_L-1	rep1	-3.41903942983634
88.29	11648.91	Lung	mCherry_K-eGFP_L-1	rep1	-7.04372920845941
87.48	721.65	Lung	mCherry_K-eGFP_L-1	rep1	-3.04427417464265
126.36	10189.8	Lung	mCherry_K-eGFP_L-1	rep1	-6.3334420829044
270.54	16580.61	Lung	mCherry_K-eGFP_L-1	rep1	-5.93751135847023
-17.01	1064.88	Lung	mCherry_K-eGFP_L-1	rep1	NA
9.72	1682.49	Lung	mCherry_K-eGFP_L-1	rep1	-7.43542590093065
11.34	866.49	Lung	mCherry_K-eGFP_L-1	rep1	-6.25569055421349
-16.2	895.05	Lung	mCherry_K-eGFP_L-1	rep1	NA
369.36	2627.01	Lung	mCherry_K-eGFP_L-1	rep1	-2.83032214964542
5.67	1061.82	Lung	mCherry_K-eGFP_L-1	rep1	-7.54897477032868
-25.11	10968.06	Lung	mCherry_K-eGFP_L-1	rep1	NA
-32.4	5311.65	Lung	mCherry_K-eGFP_L-1	rep1	NA
89.91	2038.98	Lung	mCherry_K-eGFP_L-1	rep1	-4.50322222948139
142.56	1274.49	Lung	mCherry_K-eGFP_L-1	rep1	-3.16027890653628
72.09	2149.14	Lung	mCherry_K-eGFP_L-1	rep1	-4.89781650693778
69.66	2774.91	Lung	mCherry_K-eGFP_L-1	rep1	-5.31596669744462
15.39	922.08	Lung	mCherry_K-eGFP_L-1	rep1	-5.90482678805847
40.5	19935.9	Lung	mCherry_K-eGFP_L-1	rep1	-8.9432311134888
27.54	16607.13	Lung	mCherry_K-eGFP_L-1	rep1	-9.23605849731401
137.7	630.87	Lung	mCherry_K-eGFP_L-1	rep1	-2.19581418792554
171.72	12302.22	Lung	mCherry_K-eGFP_L-1	rep1	-6.16271679280622
89.1	11179.2	Lung	mCherry_K-eGFP_L-1	rep1	-6.9711758034101
211.41	1751.34	Lung	mCherry_K-eGFP_L-1	rep1	-3.05034366651912
-46.98	4927.11	Lung	mCherry_K-eGFP_L-1	rep1	NA
179.01	6123.06	Lung	mCherry_K-eGFP_L-1	rep1	-5.09614073232234
76.95	2017.05	Lung	mCherry_K-eGFP_L-1	rep1	-4.71218171011608
36.45	740.52	Lung	mCherry_K-eGFP_L-1	rep1	-4.34454798075295
-46.98	1059.78	Lung	mCherry_K-eGFP_L-1	rep1	NA
19.44	1809.48	Lung	mCherry_K-eGFP_L-1	rep1	-6.54040313266678
63.99	680.85	Lung	mCherry_K-eGFP_L-1	rep1	-3.41141861748468
411.48	922.08	Lung	mCherry_K-eGFP_L-1	rep1	-1.16406961472989
125.55	909.33	Lung	mCherry_K-eGFP_L-1	rep1	-2.85654192143763
129.6	2012.46	Lung	mCherry_K-eGFP_L-1	rep1	-3.95682248492307
-60.75	3639.36	Lung	mCherry_K-eGFP_L-1	rep1	NA
81	3730.14	Lung	mCherry_K-eGFP_L-1	rep1	-5.52516406065351
127.98	6355.62	Lung	mCherry_K-eGFP_L-1	rep1	-5.63404259247557
68.85	676.26	Lung	mCherry_K-eGFP_L-1	rep1	-3.29604946306176
97.2	1619.25	Lung	mCherry_K-eGFP_L-1	rep1	-4.05822562002524
40.5	4507.89	Lung	mCherry_K-eGFP_L-1	rep1	-6.79838659356295
21.87	6273	Lung	mCherry_K-eGFP_L-1	rep1	-8.16405853203737
18.63	626.28	Lung	mCherry_K-eGFP_L-1	rep1	-5.07110822840004
49.41	5122.44	Lung	mCherry_K-eGFP_L-1	rep1	-6.69588431479548
22.68	8393.58	Lung	mCherry_K-eGFP_L-1	rep1	-8.5317218245987
100.44	9174.39	Lung	mCherry_K-eGFP_L-1	rep1	-6.51320639833303
90.72	5847.15	Lung	mCherry_K-eGFP_L-1	rep1	-6.01016915149742
-81.81	1010.31	Lung	mCherry_K-eGFP_L-1	rep1	NA
-0.81	3205.86	Lung	mCherry_K-eGFP_L-1	rep1	NA
90.72	1409.13	Lung	mCherry_K-eGFP_L-1	rep1	-3.95724026384176
37.26	2054.28	Lung	mCherry_K-eGFP_L-1	rep1	-5.78486135103664
-33.21	629.85	Lung	mCherry_K-eGFP_L-1	rep1	NA
-5.67	3701.58	Lung	mCherry_K-eGFP_L-1	rep1	NA
151.47	1346.4	Lung	mCherry_K-eGFP_L-1	rep1	-3.15200309344505
519.21	863.94	Lung	mCherry_K-eGFP_L-1	rep1	-0.734612951800328
241.38	624.24	Lung	mCherry_K-eGFP_L-1	rep1	-1.37079466131736
176.58	3852.03	Lung	mCherry_K-eGFP_L-1	rep1	-4.44722508585557
60.75	20212.83	Lung	mCherry_K-eGFP_L-1	rep1	-8.37817120365508
63.18	768.57	Lung	mCherry_K-eGFP_L-1	rep1	-3.60463682182245
-8.91	2388.33	Lung	mCherry_K-eGFP_L-1	rep1	NA
144.18	4423.74	Lung	mCherry_K-eGFP_L-1	rep1	-4.93932363598358
175.77	2634.66	Lung	mCherry_K-eGFP_L-1	rep1	-3.90585603476039
24.3	14894.55	Lung	mCherry_K-eGFP_L-1	rep1	-9.25961250780717
90.72	4797.06	Lung	mCherry_K-eGFP_L-1	rep1	-5.72458603388725
25.11	9057.09	Lung	mCherry_K-eGFP_L-1	rep1	-8.49464175482154
21.06	2670.36	Lung	mCherry_K-eGFP_L-1	rep1	-6.98638500289102
3.24	4822.56	Lung	mCherry_K-eGFP_L-1	rep1	-10.5395896592644
-55.89	920.04	Lung	mCherry_K-eGFP_L-1	rep1	NA
5.67	4704.75	Lung	mCherry_K-eGFP_L-1	rep1	-9.69655361286439
31.59	11444.91	Lung	mCherry_K-eGFP_L-1	rep1	-8.50102246551116
71.28	1621.29	Lung	mCherry_K-eGFP_L-1	rep1	-4.50750102158755
-89.91	729.81	Lung	mCherry_K-eGFP_L-1	rep1	NA
27.54	1535.1	Lung	mCherry_K-eGFP_L-1	rep1	-5.8006602694836
-48.6	10925.73	Lung	mCherry_K-eGFP_L-1	rep1	NA
25.92	13581.3	Lung	mCherry_K-eGFP_L-1	rep1	-9.03334014718485
95.58	4952.61	Lung	mCherry_K-eGFP_L-1	rep1	-5.69533644065536
-65.61	957.78	Lung	mCherry_K-eGFP_L-1	rep1	NA
-4.86	13927.08	Lung	mCherry_K-eGFP_L-1	rep1	NA
-37.26	6481.08	Lung	mCherry_K-eGFP_L-1	rep1	NA
155.52	3178.83	Lung	mCherry_K-eGFP_L-1	rep1	-4.3533238357766
-26.73	2083.35	Lung	mCherry_K-eGFP_L-1	rep1	NA
37.26	14112.21	Lung	mCherry_K-eGFP_L-1	rep1	-8.56510054490708
-87.48	5559	Lung	mCherry_K-eGFP_L-1	rep1	NA
-42.12	1837.53	Lung	mCherry_K-eGFP_L-1	rep1	NA
110.97	3308.88	Lung	mCherry_K-eGFP_L-1	rep1	-4.89810136034362
8.1	6525.96	Lung	mCherry_K-eGFP_L-1	rep1	-9.65405252131518
17.01	6455.07	Lung	mCherry_K-eGFP_L-1	rep1	-8.56790578924862
-17.82	1399.44	Lung	mCherry_K-eGFP_L-1	rep1	NA
-21.06	732.87	Lung	mCherry_K-eGFP_L-1	rep1	NA
-1.62	783.36	Lung	mCherry_K-eGFP_L-1	rep1	NA
81.81	16963.11	Lung	mCherry_K-eGFP_L-1	rep1	-7.69590778013668
161.19	775.2	Lung	mCherry_K-eGFP_L-1	rep1	-2.26580632687417
153.9	4784.82	Lung	mCherry_K-eGFP_L-1	rep1	-4.9583995162519
21.06	1450.44	Lung	mCherry_K-eGFP_L-1	rep1	-6.10584137056519
55.89	809.88	Lung	mCherry_K-eGFP_L-1	rep1	-3.85704607945166
34.02	3299.7	Lung	mCherry_K-eGFP_L-1	rep1	-6.59980791318798
89.91	1576.92	Lung	mCherry_K-eGFP_L-1	rep1	-4.13248407666161
10.53	1711.05	Lung	mCherry_K-eGFP_L-1	rep1	-7.34423267203332
98.82	20863.08	Lung	mCherry_K-eGFP_L-1	rep1	-7.72193338638509
-51.03	6898.77	Lung	mCherry_K-eGFP_L-1	rep1	NA
106.92	5937.42	Lung	mCherry_K-eGFP_L-1	rep1	-5.79523252197633
53.46	1436.16	Lung	mCherry_K-eGFP_L-1	rep1	-4.74761283836571
220.32	1183.71	Lung	mCherry_K-eGFP_L-1	rep1	-2.42564330518101
59.13	3747.48	Lung	mCherry_K-eGFP_L-1	rep1	-5.9858866913182
55.89	4195.26	Lung	mCherry_K-eGFP_L-1	rep1	-6.23002623880908
38.88	9895.53	Lung	mCherry_K-eGFP_L-1	rep1	-7.99160495025084
72.09	2288.88	Lung	mCherry_K-eGFP_L-1	rep1	-4.98869886872927
85.86	2147.1	Lung	mCherry_K-eGFP_L-1	rep1	-4.64425940247743
134.46	6239.34	Lung	mCherry_K-eGFP_L-1	rep1	-5.5361444684777
-15.39	1089.36	Lung	mCherry_K-eGFP_L-1	rep1	NA
132.84	2622.42	Lung	mCherry_K-eGFP_L-1	rep1	-4.30313722930244
43.74	1282.14	Lung	mCherry_K-eGFP_L-1	rep1	-4.87345677134391
38.88	1163.31	Lung	mCherry_K-eGFP_L-1	rep1	-4.90306356967785
74.52	1276.53	Lung	mCherry_K-eGFP_L-1	rep1	-4.09845595871819
3.24	2305.2	Lung	mCherry_K-eGFP_L-1	rep1	-9.47468239638942
116.64	2310.81	Lung	mCherry_K-eGFP_L-1	rep1	-4.30826411315795
-11.34	1725.84	Lung	mCherry_K-eGFP_L-1	rep1	NA
134.46	7058.4	Lung	mCherry_K-eGFP_L-1	rep1	-5.71409223026403
85.05	1181.16	Lung	mCherry_K-eGFP_L-1	rep1	-3.79574935940999
172.53	10316.79	Lung	mCherry_K-eGFP_L-1	rep1	-5.90200310191027
55.08	11042.01	Lung	mCherry_K-eGFP_L-1	rep1	-7.6472585379834
259.2	5718.63	Lung	mCherry_K-eGFP_L-1	rep1	-4.46353194168612
35.64	4004.52	Lung	mCherry_K-eGFP_L-1	rep1	-6.81198817791574
127.17	3082.95	Lung	mCherry_K-eGFP_L-1	rep1	-4.59948121433173
110.16	6720.78	Lung	mCherry_K-eGFP_L-1	rep1	-5.93095630926261
96.39	1531.53	Lung	mCherry_K-eGFP_L-1	rep1	-3.98994633533608
0.81	2267.46	Lung	mCherry_K-eGFP_L-1	rep1	-11.4508675721139
60.75	829.26	Lung	mCherry_K-eGFP_L-1	rep1	-3.77086819066602
20.25	5147.94	Lung	mCherry_K-eGFP_L-1	rep1	-7.98992952061057
-15.39	2125.17	Lung	mCherry_K-eGFP_L-1	rep1	NA
-37.26	3260.94	Lung	mCherry_K-eGFP_L-1	rep1	NA
66.42	10764.06	Lung	mCherry_K-eGFP_L-1	rep1	-7.3403888996684
99.63	1040.4	Lung	mCherry_K-eGFP_L-1	rep1	-3.38441427060649
68.04	894.54	Lung	mCherry_K-eGFP_L-1	rep1	-3.71669094875284
36.45	1356.6	Lung	mCherry_K-eGFP_L-1	rep1	-5.21793277314575
79.38	1033.26	Lung	mCherry_K-eGFP_L-1	rep1	-3.7022839537728
51.84	759.9	Lung	mCherry_K-eGFP_L-1	rep1	-3.87367195443639
-51.03	1301.01	Lung	mCherry_K-eGFP_L-1	rep1	NA
-12.96	1339.26	Lung	mCherry_K-eGFP_L-1	rep1	NA
-61.56	2126.19	Lung	mCherry_K-eGFP_L-1	rep1	NA
21.06	626.79	Lung	mCherry_K-eGFP_L-1	rep1	-4.89540482131844
7.29	5069.4	Lung	mCherry_K-eGFP_L-1	rep1	-9.44168047409421
76.14	2314.89	Lung	mCherry_K-eGFP_L-1	rep1	-4.92614526034713
105.3	1878.84	Lung	mCherry_K-eGFP_L-1	rep1	-4.15726487214975
98.01	2181.78	Lung	mCherry_K-eGFP_L-1	rep1	-4.47643286897732
249.48	758.37	Lung	mCherry_K-eGFP_L-1	rep1	-1.60397773044439
185.49	1439.73	Lung	mCherry_K-eGFP_L-1	rep1	-2.95638496443962
93.96	1537.14	Lung	mCherry_K-eGFP_L-1	rep1	-4.03205804555712
112.59	30806.55	Lung	mCherry_K-eGFP_L-1	rep1	-8.09601461891764
63.99	752.76	Lung	mCherry_K-eGFP_L-1	rep1	-3.55627159697016
55.08	3689.85	Lung	mCherry_K-eGFP_L-1	rep1	-6.06588979925562
94.77	1481.04	Lung	mCherry_K-eGFP_L-1	rep1	-3.96603635749922
121.5	631.89	Lung	mCherry_K-eGFP_L-1	rep1	-2.37871712073159
23.49	13087.11	Lung	mCherry_K-eGFP_L-1	rep1	-9.12188411634203
142.56	824.67	Lung	mCherry_K-eGFP_L-1	rep1	-2.53224768392324
85.05	2462.28	Lung	mCherry_K-eGFP_L-1	rep1	-4.85553978217577
40.5	705.84	Lung	mCherry_K-eGFP_L-1	rep1	-4.12334737694887
98.82	4162.11	Lung	mCherry_K-eGFP_L-1	rep1	-5.3963682284132
-42.12	1863.54	Lung	mCherry_K-eGFP_L-1	rep1	NA
23.49	3930.57	Lung	mCherry_K-eGFP_L-1	rep1	-7.38654801958127
-8.91	3783.69	Lung	mCherry_K-eGFP_L-1	rep1	NA
-18.63	10172.46	Lung	mCherry_K-eGFP_L-1	rep1	NA
55.89	2973.81	Lung	mCherry_K-eGFP_L-1	rep1	-5.73357848973185
-110.16	68329.8	Lung	mCherry_K-eGFP_L-1	rep1	NA
34.83	4150.38	Lung	mCherry_K-eGFP_L-1	rep1	-6.89676914945848
26.73	4027.47	Lung	mCherry_K-eGFP_L-1	rep1	-7.23527019475378
-23.49	2474.01	Lung	mCherry_K-eGFP_L-1	rep1	NA
17.01	1076.61	Lung	mCherry_K-eGFP_L-1	rep1	-5.98396877965527
-55.08	1336.2	Lung	mCherry_K-eGFP_L-1	rep1	NA
42.12	3610.29	Lung	mCherry_K-eGFP_L-1	rep1	-6.42146548103821
403.38	8908.17	Lung	mCherry_K-eGFP_L-1	rep1	-4.46491762969521
127.17	5846.13	Lung	mCherry_K-eGFP_L-1	rep1	-5.52265163327391
-81	2193.51	Lung	mCherry_K-eGFP_L-1	rep1	NA
132.03	7572.99	Lung	mCherry_K-eGFP_L-1	rep1	-5.84192534097885
132.03	979.2	Lung	mCherry_K-eGFP_L-1	rep1	-2.89073778046431
150.66	6604.5	Lung	mCherry_K-eGFP_L-1	rep1	-5.45408100544012
48.6	5019.93	Lung	mCherry_K-eGFP_L-1	rep1	-6.69056712271793
94.77	9844.53	Lung	mCherry_K-eGFP_L-1	rep1	-6.69874808223424
110.97	1795.2	Lung	mCherry_K-eGFP_L-1	rep1	-4.015902969651
245.43	1355.07	Lung	mCherry_K-eGFP_L-1	rep1	-2.46498386810443
-49.41	5110.71	Lung	mCherry_K-eGFP_L-1	rep1	NA
29.16	3023.79	Lung	mCherry_K-eGFP_L-1	rep1	-6.69622341903436
132.84	3933.63	Lung	mCherry_K-eGFP_L-1	rep1	-4.8880997300236
21.87	1060.29	Lung	mCherry_K-eGFP_L-1	rep1	-5.59936187978177
185.49	1782.96	Lung	mCherry_K-eGFP_L-1	rep1	-3.26486102049053
47.79	1540.71	Lung	mCherry_K-eGFP_L-1	rep1	-5.01074275845297
38.88	8313.51	Lung	mCherry_K-eGFP_L-1	rep1	-7.74028568855485
126.36	2035.92	Lung	mCherry_K-eGFP_L-1	rep1	-4.01006912556188
159.57	50334.45	Lung	mCherry_K-eGFP_L-1	rep1	-8.30121289715521
231.66	4138.14	Lung	mCherry_K-eGFP_L-1	rep1	-4.15890158951475
-106.92	2186.37	Lung	mCherry_K-eGFP_L-1	rep1	NA
62.37	6504.03	Lung	mCherry_K-eGFP_L-1	rep1	-6.7043378427523
68.04	804.27	Lung	mCherry_K-eGFP_L-1	rep1	-3.56322486109862
204.93	1840.08	Lung	mCherry_K-eGFP_L-1	rep1	-3.16656538764794
20.25	704.31	Lung	mCherry_K-eGFP_L-1	rep1	-5.1202167535702
58.32	18088.68	Lung	mCherry_K-eGFP_L-1	rep1	-8.27688069783553
127.17	22240.59	Lung	mCherry_K-eGFP_L-1	rep1	-7.45029287803667
17.82	4152.93	Lung	mCherry_K-eGFP_L-1	rep1	-7.86448840743609
-39.69	5230.05	Lung	mCherry_K-eGFP_L-1	rep1	NA
-8.91	3410.37	Lung	mCherry_K-eGFP_L-1	rep1	NA
89.1	1840.08	Lung	mCherry_K-eGFP_L-1	rep1	-4.36819924881759
204.12	127156.26	Lung	mCherry_K-eGFP_L-1	rep1	-9.28296922658442
-103.68	1256.13	Lung	mCherry_K-eGFP_L-1	rep1	NA
79.38	2435.76	Lung	mCherry_K-eGFP_L-1	rep1	-4.93945261623647
25.92	4175.37	Lung	mCherry_K-eGFP_L-1	rep1	-7.33169451908217
110.16	1666.68	Lung	mCherry_K-eGFP_L-1	rep1	-3.91930476598221
6.48	1571.82	Lung	mCherry_K-eGFP_L-1	rep1	-7.92222648560166
36.45	1128.12	Lung	mCherry_K-eGFP_L-1	rep1	-4.9518579129919
67.23	7327.17	Lung	mCherry_K-eGFP_L-1	rep1	-6.7680071286971
0	3106.92	Lung	mCherry_K-eGFP_L-1	rep1	-Inf
98.82	10451.43	Lung	mCherry_K-eGFP_L-1	rep1	-6.72468157910292
160.38	1392.81	Lung	mCherry_K-eGFP_L-1	rep1	-3.11843231777255
0.81	4541.04	Lung	mCherry_K-eGFP_L-1	rep1	-12.4528132164288
47.79	1607.52	Lung	mCherry_K-eGFP_L-1	rep1	-5.07198410918141
-51.03	9475.29	Lung	mCherry_K-eGFP_L-1	rep1	NA
280.26	937.89	Lung	mCherry_K-eGFP_L-1	rep1	-1.74265287586208
32.4	1119.45	Lung	mCherry_K-eGFP_L-1	rep1	-5.11065246862223
-50.22	22264.05	Lung	mCherry_K-eGFP_L-1	rep1	NA
8.1	3025.32	Lung	mCherry_K-eGFP_L-1	rep1	-8.54495012665414
-44.55	1148.52	Lung	mCherry_K-eGFP_L-1	rep1	NA
-27.54	1882.41	Lung	mCherry_K-eGFP_L-1	rep1	NA
500.58	998.07	Lung	mCherry_K-eGFP_L-1	rep1	-0.9955403518093
21.06	642.6	Lung	mCherry_K-eGFP_L-1	rep1	-4.93134363933306
93.15	2414.34	Lung	mCherry_K-eGFP_L-1	rep1	-4.69592927887711
28.35	1328.55	Lung	mCherry_K-eGFP_L-1	rep1	-5.55035997930777
90.72	673.71	Lung	mCherry_K-eGFP_L-1	rep1	-2.89263516827609
0.81	12667.38	Lung	mCherry_K-eGFP_L-1	rep1	-13.9328367284972
81	10944.09	Lung	mCherry_K-eGFP_L-1	rep1	-7.07801437622092
368.55	15383.13	Lung	mCherry_K-eGFP_L-1	rep1	-5.3833449091688
70.47	7251.69	Lung	mCherry_K-eGFP_L-1	rep1	-6.68516422882995
110.16	1398.42	Lung	mCherry_K-eGFP_L-1	rep1	-3.66612535361576
202.5	1240.32	Lung	mCherry_K-eGFP_L-1	rep1	-2.61471856786837
106.11	4632.84	Lung	mCherry_K-eGFP_L-1	rep1	-5.44826432825631
133.65	2171.07	Lung	mCherry_K-eGFP_L-1	rep1	-4.02187449962276
111.78	686.97	Lung	mCherry_K-eGFP_L-1	rep1	-2.619585017771
37.26	13160.55	Lung	mCherry_K-eGFP_L-1	rep1	-8.46437639320127
123.93	2818.26	Lung	mCherry_K-eGFP_L-1	rep1	-4.50720734320671
71.28	2596.92	Lung	mCherry_K-eGFP_L-1	rep1	-5.18716042435093
23.49	3122.73	Lung	mCherry_K-eGFP_L-1	rep1	-7.05461731171317
203.31	791.01	Lung	mCherry_K-eGFP_L-1	rep1	-1.96001475617219
7.29	3269.1	Lung	mCherry_K-eGFP_L-1	rep1	-8.80875897915066
115.83	2488.29	Lung	mCherry_K-eGFP_L-1	rep1	-4.42507377023451
-18.63	822.12	Lung	mCherry_K-eGFP_L-1	rep1	NA
109.35	12768.87	Lung	mCherry_K-eGFP_L-1	rep1	-6.867533826651
137.7	756.33	Lung	mCherry_K-eGFP_L-1	rep1	-2.4574872854038
-2.43	630.36	Lung	mCherry_K-eGFP_L-1	rep1	NA
56.7	3555.72	Lung	mCherry_K-eGFP_L-1	rep1	-5.97064917626759
62.37	691.56	Lung	mCherry_K-eGFP_L-1	rep1	-3.47093026152831
43.74	817.53	Lung	mCherry_K-eGFP_L-1	rep1	-4.22424654707795
193.59	5236.17	Lung	mCherry_K-eGFP_L-1	rep1	-4.75743560084229
-110.97	1879.35	Lung	mCherry_K-eGFP_L-1	rep1	NA
225.99	649.23	Lung	mCherry_K-eGFP_L-1	rep1	-1.52247073115904
-92.34	3858.15	Lung	mCherry_K-eGFP_L-1	rep1	NA
119.07	2614.77	Lung	mCherry_K-eGFP_L-1	rep1	-4.4568021766478
17.82	2840.7	Lung	mCherry_K-eGFP_L-1	rep1	-7.31660533267697
-26.73	1379.04	Lung	mCherry_K-eGFP_L-1	rep1	NA
-99.63	1989	Lung	mCherry_K-eGFP_L-1	rep1	NA
-105.3	12663.3	Lung	mCherry_K-eGFP_L-1	rep1	NA
225.18	8754.15	Lung	mCherry_K-eGFP_L-1	rep1	-5.28081650320798
-4.86	3646.5	Lung	mCherry_K-eGFP_L-1	rep1	NA
270.54	1619.76	Lung	mCherry_K-eGFP_L-1	rep1	-2.58186624375578
-12.96	1422.39	Lung	mCherry_K-eGFP_L-1	rep1	NA
40.5	7302.69	Lung	mCherry_K-eGFP_L-1	rep1	-7.49436227108551
-58.32	6376.02	Lung	mCherry_K-eGFP_L-1	rep1	NA
112.59	1384.14	Lung	mCherry_K-eGFP_L-1	rep1	-3.61983927178222
160.38	8745.48	Lung	mCherry_K-eGFP_L-1	rep1	-5.76897142082423
114.21	1110.78	Lung	mCherry_K-eGFP_L-1	rep1	-3.28181222540498
50.22	1093.95	Lung	mCherry_K-eGFP_L-1	rep1	-4.4451409610869
392.85	2007.36	Lung	mCherry_K-eGFP_L-1	rep1	-2.35324890735162
31.59	5946.09	Lung	mCherry_K-eGFP_L-1	rep1	-7.55632955272847
4.05	17556.75	Lung	mCherry_K-eGFP_L-1	rep1	-12.0818162781092
11.34	17466.48	Lung	mCherry_K-eGFP_L-1	rep1	-10.5889525372262
157.14	24172.98	Lung	mCherry_K-eGFP_L-1	rep1	-7.26520106107997
418.77	76132.8	Lung	mCherry_K-eGFP_L-1	rep1	-7.50621623451106
108.54	12512.34	Lung	mCherry_K-eGFP_L-1	rep1	-6.84898099687662
38.88	5401.92	Lung	mCherry_K-eGFP_L-1	rep1	-7.11830024517293
-19.44	16711.17	Lung	mCherry_K-eGFP_L-1	rep1	NA
-29.97	24634.53	Lung	mCherry_K-eGFP_L-1	rep1	NA
94.77	741.54	Lung	mCherry_K-eGFP_L-1	rep1	-2.96802217342306
-79.38	673.71	Lung	mCherry_K-eGFP_L-1	rep1	NA
20.25	14799.69	Lung	mCherry_K-eGFP_L-1	rep1	-9.51342933359022
140.13	5753.31	Lung	mCherry_K-eGFP_L-1	rep1	-5.35955445156391
29.97	919.53	Lung	mCherry_K-eGFP_L-1	rep1	-4.93930565489026
14.58	4175.88	Lung	mCherry_K-eGFP_L-1	rep1	-8.16194572466797
51.84	3732.18	Lung	mCherry_K-eGFP_L-1	rep1	-6.16980903942596
29.97	2140.47	Lung	mCherry_K-eGFP_L-1	rep1	-6.15826472134383
168.48	7170.09	Lung	mCherry_K-eGFP_L-1	rep1	-5.41134198136739
86.67	2046.63	Lung	mCherry_K-eGFP_L-1	rep1	-4.56157379346572
86.67	5008.71	Lung	mCherry_K-eGFP_L-1	rep1	-5.85276256836323
20.25	1558.56	Lung	mCherry_K-eGFP_L-1	rep1	-6.2661479773479
38.07	731.34	Lung	mCherry_K-eGFP_L-1	rep1	-4.26381579611114
5.67	4432.41	Lung	mCherry_K-eGFP_L-1	rep1	-9.61052688702083
-67.23	4233.51	Lung	mCherry_K-eGFP_L-1	rep1	NA
22.68	6849.3	Lung	mCherry_K-eGFP_L-1	rep1	-8.23839210134407
147.42	625.26	Lung	mCherry_K-eGFP_L-1	rep1	-2.08452396257896
162.81	5113.26	Lung	mCherry_K-eGFP_L-1	rep1	-4.97298216669029
59.94	16729.02	Lung	mCherry_K-eGFP_L-1	rep1	-8.12461813437866
121.5	1631.49	Lung	mCherry_K-eGFP_L-1	rep1	-3.74716192570666
1.62	676.77	Lung	mCherry_K-eGFP_L-1	rep1	-8.70652799445706
4.05	1953.3	Lung	mCherry_K-eGFP_L-1	rep1	-8.91377592101183
170.91	5751.78	Lung	mCherry_K-eGFP_L-1	rep1	-5.07269977799306
400.95	17015.64	Lung	mCherry_K-eGFP_L-1	rep1	-5.40729526709884
114.21	67406.7	Lung	mCherry_K-eGFP_L-1	rep1	-9.2050592116255
-284.31	6906.42	Lung	mCherry_K-eGFP_L-1	rep1	NA
127.98	3471.06	Lung	mCherry_K-eGFP_L-1	rep1	-4.76138602687478
127.17	1676.37	Lung	mCherry_K-eGFP_L-1	rep1	-3.72051033127555
16.2	2327.64	Lung	mCherry_K-eGFP_L-1	rep1	-7.16673032048819
-33.21	753.78	Lung	mCherry_K-eGFP_L-1	rep1	NA
57.51	2161.38	Lung	mCherry_K-eGFP_L-1	rep1	-5.23199609195436
184.68	51025.5	Lung	mCherry_K-eGFP_L-1	rep1	-8.1100469666026
-29.16	3730.14	Lung	mCherry_K-eGFP_L-1	rep1	NA
-38.07	3873.96	Lung	mCherry_K-eGFP_L-1	rep1	NA
40.5	11662.68	Lung	mCherry_K-eGFP_L-1	rep1	-8.1697617242459
8.1	1932.39	Lung	mCherry_K-eGFP_L-1	rep1	-7.89824866870822
31.59	1957.89	Lung	mCherry_K-eGFP_L-1	rep1	-5.95368796507157
72.09	2412.3	Lung	mCherry_K-eGFP_L-1	rep1	-5.06446637634723
59.13	5409.06	Lung	mCherry_K-eGFP_L-1	rep1	-6.5153438133476
116.64	684.42	Lung	mCherry_K-eGFP_L-1	rep1	-2.55281929384474
-47.79	2386.8	Lung	mCherry_K-eGFP_L-1	rep1	NA
119.07	8339.01	Lung	mCherry_K-eGFP_L-1	rep1	-6.12999424505381
-16.2	1026.63	Lung	mCherry_K-eGFP_L-1	rep1	NA
-20.25	3869.88	Lung	mCherry_K-eGFP_L-1	rep1	NA
158.76	1008.27	Lung	mCherry_K-eGFP_L-1	rep1	-2.66696265070087
205.74	4136.1	Lung	mCherry_K-eGFP_L-1	rep1	-4.32937685141934
-17.82	1261.74	Lung	mCherry_K-eGFP_L-1	rep1	NA
185.49	10960.41	Lung	mCherry_K-eGFP_L-1	rep1	-5.88481654506288
28.35	762.45	Lung	mCherry_K-eGFP_L-1	rep1	-4.74922209122737
4.86	792.03	Lung	mCherry_K-eGFP_L-1	rep1	-7.34845495275302
79.38	1146.48	Lung	mCherry_K-eGFP_L-1	rep1	-3.85229181519259
126.36	2352.12	Lung	mCherry_K-eGFP_L-1	rep1	-4.21834991787639
-17.82	660.45	Lung	mCherry_K-eGFP_L-1	rep1	NA
13.77	1056.21	Lung	mCherry_K-eGFP_L-1	rep1	-6.26122433605704
46.17	9493.65	Lung	mCherry_K-eGFP_L-1	rep1	-7.683863320661
152.28	1244.91	Lung	mCherry_K-eGFP_L-1	rep1	-3.03124306719039
107.73	11883	Lung	mCherry_K-eGFP_L-1	rep1	-6.78533523801469
157.14	3665.37	Lung	mCherry_K-eGFP_L-1	rep1	-4.54383646762106
159.57	6092.97	Lung	mCherry_K-eGFP_L-1	rep1	-5.25488428906062
411.48	946.56	Lung	mCherry_K-eGFP_L-1	rep1	-1.20187164744228
7.29	4187.61	Lung	mCherry_K-eGFP_L-1	rep1	-9.16599255773067
-16.2	41933.73	Lung	mCherry_K-eGFP_L-1	rep1	NA
[truncated: 37,718 more rows]
